# Supplementary material for: Gata6 potently initiates reprograming of pluripotent and differentiated cells to extraembryonic endoderm stem cells
Source: Genes Dev. 2015 Jun 15;29(12):1239–55. doi: 10.1101/gad.257071.114 (PMC4495396; doi:10.1101/gad.257071.114)
Supplement: Supplemental Material [file supp_29.12.1239_Table_S1.xls]

## Sheet: Microarray after G6 induction
Table S1: kmeans clustering analysis of Gata6 or Sox7 doxycycline (d) induction in mES cells at the time points noted compared to uninduced mES or XEN cell controls
Gene name	Cluster no.	S7L1 114h+d	S7L2 114h+d	S7L2 114h+dR	S7L3 114h+d	mESC1	mESC2	mESC3	mESC4	G6L1 12h+d	G6L2 12h+d	G6L3 12h+d	G6L1 24h+d	G6L2 24h+d	G6L3 24h+d	G6L1 36h+d	G6L2 36h+d	G6L3 36h+d	G6L1 48h+d	G6L1 48h+dR	G6L2 48h+d	G6L3 48h+dR	G6L1 96h+d	G6L1 96h+dR	G6L2 96h+d	G6L3 96h+d	G6L3 96h+dR	G6L1 114h+d	G6L1 114h+dR	G6L2 114h+d	G6L3 114h+d	eXEN1	eXEN2
1110070O15Rik	1	1.6103	1.59651	1.45746	1.39324	-1.46143	-1.12224	-1.43534	-1.1438	-1.22639	-1.2795	-1.34392	-0.388355	-0.724622	-0.237425	-0.524163	-0.138491	-0.462893	0.0250702	0.273863	0.409701	0.279861	0.932497	0.966138	1.28047	1.16475	1.09672	0.156614	0.0612078	0.210094	0.601964	-0.89858	-1.12931
1500005N04Rik	1	2.35573	2.11291	2.03689	1.81598	-0.628487	-0.731987	-0.988122	-0.993161	-0.0974886	-0.340658	-0.392297	-0.509615	-0.517232	-0.472525	-0.468585	-0.599207	-0.470342	-0.222389	-0.112403	-0.304357	-0.37846	0.334004	0.290532	0.622076	0.564178	0.590258	0.267843	0.308149	0.285864	0.353907	-1.92271	-1.78829
1700007E06Rik	1	1.86046	1.9872	1.49345	1.96522	0.0731952	-0.159269	-0.502654	-0.716593	-0.47459	-0.657665	-0.674088	-0.335918	-0.400294	-0.0751557	0.00339331	0.158559	-0.098524	0.198999	0.12844	0.0869246	0.00860877	0.516847	0.443796	-0.264904	-0.351951	-0.242636	1.00057	0.88877	-0.433237	-0.508096	-2.74178	-2.17707
1700011M02Rik	1	1.78886	2.55829	2.75232	1.80067	-0.783255	-0.368657	-0.279753	-1.00449	-0.71981	-0.746686	-0.677777	-0.431036	-0.680976	-0.584631	-0.366887	-0.897122	-0.555045	-0.0298371	-0.000221253	0.288285	0.362304	0.124408	0.179216	0.416398	0.514655	0.424288	0.11907	-0.493235	-0.23385	0.142135	-1.61495	-1.00268
2810417K24Rik	1	0.394417	1.33976	1.22623	1.37023	-0.374728	-1.41085	-0.890741	-1.75563	-0.0587544	-0.62678	-0.801809	0.848873	0.243013	-0.294449	0.330749	0.0398605	0.228679	0.1962	0.19966	-0.0796095	-0.053297	2.05165	2.01766	1.40864	0.377223	0.386685	-1.0154	-1.25319	-1.20775	-0.64369	-1.28378	-0.909072
6530415H11Rik	1	1.81277	2.31934	2.08575	1.9625	0.251178	0.272472	0.0897467	0.611808	-0.562528	-1.31259	-0.928705	-0.0597531	-0.315468	-0.140389	-0.428421	-0.0977809	-0.279702	0.0426064	0.189632	-0.361682	-0.288791	-0.027991	-0.416742	-0.101854	-0.141935	-0.141706	0.131597	0.0532728	0.0507443	0.126925	-1.92671	-2.4676
9030624G23Rik	1	2.1794	2.4345	1.81081	1.04529	-0.383018	-0.513744	-1.08051	-0.731742	-1.55565	-1.52674	-1.09691	-0.0201383	0.304342	-0.0507697	0.216925	-0.185328	-0.199209	0.204809	-0.110888	-0.0414068	0.236194	1.13503	1.06823	-0.268652	0.330738	0.245393	-0.119015	0.239748	-0.352743	-0.163238	-1.57647	-1.47525
9130227C08Rik	1	2.68718	2.11975	1.97203	1.48134	-1.37956	-0.997007	-1.58254	-1.27908	-0.59086	-0.848019	-0.40225	-0.969758	-0.559306	-0.788292	-0.312471	-0.299158	-0.46165	0.586735	0.444943	0.459263	0.529411	0.200216	0.26358	-0.392134	-0.444789	-0.472265	0.672406	0.634578	-0.0686875	0.133466	-0.105301	-0.231761
9626962_211_rc	1	0.258269	0.751605	0.610913	1.29884	-0.555565	-1.71871	-1.76559	-0.650393	-0.47887	-1.36795	-1.05452	0.323393	-0.44654	0.15963	1.1666	0.319002	0.864483	1.0578	1.24102	1.00616	1.05222	0.27003	0.18426	0.0503071	0.677762	0.747445	0.0425933	0.241129	-0.223545	0.305249	-1.95068	-2.41636
9830002L24Rik	1	2.5704	1.83265	2.13771	1.64606	-1.61622	-0.945221	-1.48368	-0.764355	-0.4763	-0.565255	-0.518445	-0.116411	-0.432743	-0.212966	0.413801	0.211517	0.211386	-0.516053	-0.642379	-0.188737	0.0458926	0.216151	0.11877	0.970445	0.761327	0.842655	-0.786779	-0.621548	-0.0139799	-0.224954	-0.501775	-1.35096
AA407659	1	1.80167	2.10232	2.14932	2.53678	-0.0382393	-0.111202	-0.423679	-0.27043	-0.661607	-0.759975	-0.536828	-0.824389	-0.896811	-1.21602	-1.06324	-0.783095	-0.779796	-0.233733	-0.0502983	0.000708229	-0.224083	0.45157	0.373769	-0.00533642	-0.0333706	-0.139626	0.66633	0.626891	0.524797	0.488914	-1.38052	-1.29079
AA467197	1	1.6369	1.59786	1.58126	2.16355	-1.35781	-0.907197	-1.02553	-1.44276	-0.15375	1.07299	0.590827	-0.494616	0.828438	0.371812	-0.220494	0.551181	0.0587436	0.253089	0.319945	0.926348	0.899808	-0.319299	-0.441698	-0.0329372	-0.11434	-0.105553	-0.933911	-0.723109	-0.565367	-0.762481	-1.84616	-1.40575
Abca3	1	1.70088	1.62398	1.80217	1.68501	-1.26821	-0.823312	-0.815683	0.112843	-1.10247	-0.466148	-0.851709	-1.20028	-0.649987	-0.854489	-0.542923	-0.394995	-0.419817	1.60506	1.63617	0.773491	1.26575	-0.293566	-0.581099	-0.240485	-0.0861283	-0.245429	-0.935268	-0.821136	-0.304588	-0.24613	1.13786	-0.199375
Adfp	1	1.68638	0.728293	0.656331	0.850086	-2.07663	-1.71606	-1.94959	-2.00183	0.0536258	0.532706	0.0454804	-0.223702	0.59369	0.163811	-0.164639	-0.0137985	0.228638	0.0523225	0.160024	0.172631	-0.175359	0.424177	0.222253	0.808041	0.735641	0.912097	0.922187	0.941702	0.519715	0.396356	-1.62103	-1.86355
Ahcy	1	1.78657	2.02611	2.22717	2.00739	-1.21114	-1.05961	-1.14344	-0.46198	-1.2337	-0.978046	-1.01589	-0.391363	-0.630762	-0.4228	-0.377126	-0.0670621	-0.421078	1.39246	1.33638	0.530939	0.441817	-0.306661	-0.230385	-0.0855312	0.0104159	0.163397	-0.803374	-0.657085	-0.277097	-0.190457	0.502592	-0.460642
Alkbh7	1	2.07072	1.86238	1.95579	1.4085	0.252659	-0.0154957	0.328904	0.284974	-0.666126	-1.20122	-1.17803	-0.471821	-0.541695	-0.459388	-0.560128	-0.765383	-0.581806	0.00933273	-0.231956	0.224395	0.20217	0.172657	0.0792829	0.167211	0.638231	0.608237	0.175769	0.0910938	0.429883	0.320854	-2.2716	-2.33839
Aloxe3	1	1.99758	1.97641	1.94334	2.02391	-0.914475	-0.881796	-1.19544	-1.25196	-0.6382	-0.547214	-0.566513	-0.573289	-0.835445	-0.485786	0.06452	0.0429844	-0.338885	0.96161	1.12343	0.289038	0.384478	0.518516	0.433328	0.0890853	0.271096	0.269764	-0.184271	-0.0986518	-0.177518	-0.65612	-1.66836	-1.37517
Ap1m2	1	0.9485	0.815721	0.561715	0.621466	-0.688522	-0.679534	-0.623468	-0.98655	-1.18784	-1.21633	-1.12637	-0.955411	-1.11884	-1.17496	0.142253	-0.151611	-0.042662	1.29482	1.14879	0.909257	1.10815	1.08149	0.991945	0.896304	1.07736	1.06469	0.618339	0.632026	0.0163756	-0.0932207	-2.10125	-1.78264
Araf	1	2.03123	2.57602	1.98494	1.88915	-1.07169	-0.627489	-1.40533	-0.815954	0.260186	0.161749	-0.178267	-0.789832	0.236833	-0.246988	-0.357858	-0.562095	-0.0220117	0.813554	0.396762	0.256671	0.333219	0.42157	0.531309	-0.27262	-0.185531	-0.307186	-0.446634	-0.54601	-0.70366	-0.446309	-1.1741	-1.73364
Arhgap9	1	1.30287	1.16632	1.10601	1.2303	-0.217922	0.277042	0.0265621	-0.156969	-1.42653	-1.37642	-1.19224	-1.47326	-0.922525	-1.01206	-0.209883	-0.53974	-1.03315	0.840091	0.685313	0.488436	0.55362	0.0346539	0.082625	0.487076	0.777288	0.81529	1.03355	0.99574	0.952649	0.619627	-2.02529	-1.88907
Arhgef16	1	1.51953	1.41802	1.32321	1.55443	-1.01694	-0.834568	-1.14062	-1.20263	-0.949708	-1.00571	-1.1659	-0.000268691	0.294782	0.0995344	0.20705	0.426145	0.600871	1.21233	1.10258	1.46861	1.25696	-0.0349115	0.0631792	0.036068	0.0205582	0.0566838	-0.60378	-0.369424	-0.291607	-0.319	-1.96347	-1.76201
Arnt	1	2.24661	1.92335	1.74808	2.69641	-0.256489	-1.39173	-1.46049	-1.29789	-0.95672	-0.323479	-0.74566	-0.660738	-0.808846	-0.72953	-0.0422097	-0.904061	-0.375289	-0.00893677	0.0791754	0.00341502	-0.191559	0.967333	0.804312	0.0698794	0.0604807	-0.152757	0.172855	0.162894	-0.314774	-0.364827	0.0116608	0.0395252
B230373P09Rik	1	1.95432	1.78105	1.63972	1.74079	-1.14839	-1.12955	-1.15828	-1.13633	-1.15798	-1.23728	-1.07992	-0.383572	-0.408331	-0.395443	0.275962	0.111129	-0.0648403	1.52657	1.64025	0.786386	0.667639	0.0602434	0.0603851	-0.313427	-0.164955	-0.058183	-0.0194858	0.104001	-0.361047	-0.0917782	-0.949671	-1.08997
Brd4	1	2.81942	2.30209	2.19213	1.56137	-1.15317	-1.09148	-0.900805	-1.05828	-0.355602	-0.659069	-1.11285	-0.494766	-0.539849	-0.14332	-0.426244	-0.303922	-0.131782	-0.109507	-0.49202	-0.0263699	-0.423538	-0.0391284	0.405787	0.112163	0.220385	0.395467	0.193011	0.461827	0.278307	0.517073	-1.00343	-0.993907
Camk2n1	1	2.04231	2.39513	2.226	1.76268	0.244909	-0.363385	-0.567986	-0.40317	-1.02868	-0.562172	-0.656995	-0.940264	-1.1023	-0.933817	-0.110873	-0.155048	-0.320694	-0.0382184	-0.111638	-0.0790956	-0.222357	0.21209	0.240151	-0.372001	-0.247597	-0.32114	0.946992	0.697126	0.397453	0.561931	-1.69272	-1.49662
Caskin1	1	2.03468	1.96171	2.34878	2.24743	-0.579267	-0.598115	-0.776553	-0.355452	-0.989482	-0.523948	-0.718753	-0.477091	-0.0613618	-0.55819	-1.19403	-0.74394	-0.652744	0.109963	0.0698727	0.90995	0.880127	0.0428691	-0.0322401	0.348427	0.127043	0.20591	-0.263207	-0.246102	0.106668	0.290251	-1.33062	-1.58259
Casp6	1	1.25827	1.63422	1.28986	1.6423	-0.458343	-1.09907	-1.53875	-1.83577	-1.42603	-1.38734	-1.55721	0.253974	0.681126	0.599708	1.30034	1.17084	1.24619	0.474127	0.420673	0.415111	0.597862	-0.0902572	-0.127054	-0.636504	-0.389377	-0.690561	-0.26732	-0.24283	-0.743342	-0.642299	-0.278041	0.425503
Ccdc124	1	1.95574	1.28511	1.62212	1.45975	-0.498558	-0.713368	-1.16881	-0.571036	-0.813626	-1.5314	-1.0843	-0.0446834	-0.488007	-0.0619988	-0.202648	-0.0908407	-0.514192	0.662753	0.346359	0.933328	0.77768	0.298296	0.37208	0.742128	0.206818	0.332552	0.261308	0.0549942	0.65439	0.267283	-1.96406	-2.48516
Ccnf	1	2.78655	2.57968	2.47392	1.46398	-0.507383	-0.9923	-0.989237	-0.648249	-0.466589	-0.852524	-0.404526	-0.312686	-0.259596	-1.0593	-0.633586	-0.976815	-0.141783	0.029262	0.0686375	-0.22089	-0.190544	0.420087	0.354646	-0.104618	0.302895	-0.0785046	0.109965	0.0175082	-0.204505	0.0509138	-0.660488	-0.953923
Cdkn2d	1	2.07131	1.93378	1.85614	2.16307	-1.34783	-1.31296	-1.67852	-1.55397	-0.938832	-0.856583	-1.02369	-0.311003	-0.689842	-0.437282	-0.00571787	-0.179554	-0.101057	-0.168425	0.0182174	-0.141249	-0.59753	0.821794	0.282627	0.212179	0.694726	0.793902	0.473003	0.163127	-0.0578809	-0.0793666	0.110671	-0.113243
Cds1	1	2.12767	2.32678	2.0336	1.39062	0.0992889	-0.42965	0.23037	-0.846085	-0.793027	-0.669506	-0.791379	-0.669748	-0.533452	-0.485693	-0.561254	-0.597414	-0.699249	0.00795727	-0.0578943	-0.453948	-0.610444	1.02861	1.03109	0.235881	0.1861	0.117295	0.396086	0.249491	0.171199	0.216103	-2.28921	-1.36019
Cenpf	1	1.89576	1.96264	1.65646	0.698614	-0.742399	-1.30805	-1.40074	-1.05104	-0.598194	-1.17411	-1.32768	-0.239848	-0.750004	-0.987169	0.266292	-0.470753	0.110354	0.44747	0.302804	-0.33522	-0.109442	1.78866	1.94778	0.868808	0.540277	0.190624	-0.137887	-0.504273	-0.593711	-0.229759	-0.0688131	-0.647445
Cldn3	1	1.46694	1.78652	1.75828	1.8319	0.0859141	-0.57071	-0.850538	-0.854455	-0.792962	-0.841211	-0.732943	-0.661074	-0.324784	-0.462995	-0.160478	1.14276	0.260517	1.31238	1.28018	1.42628	1.3148	-0.221208	-0.237608	-0.539476	-0.48263	-0.677171	-0.671357	-0.884549	-0.428449	-0.817018	-1.43107	-1.02378
Cln3	1	2.07582	1.79976	1.94161	1.5788	-1.21424	-0.656129	-0.439013	-1.00436	-1.24955	-1.39603	-1.17308	-0.985576	-0.529963	-0.899922	-1.27128	-0.746698	-0.963561	0.624064	0.649315	0.176944	0.429188	0.606908	0.561148	0.437069	0.253226	0.223621	0.521436	0.446096	0.882515	0.384155	-0.698353	-0.363922
Cnksr1	1	2.07884	1.45964	1.56376	1.24906	-0.920181	-1.06864	-1.3053	-1.07894	-0.859614	-0.625859	-0.653035	-0.833733	-0.620472	-0.474045	0.87697	0.284833	0.279418	0.609622	0.779153	0.630503	0.673325	0.0306478	-0.189242	0.798493	0.498083	0.749096	0.152709	0.0900828	0.0878923	-0.137861	-1.97469	-2.15053
Cops5	1	2.48564	2.29689	2.23538	1.63444	-0.664148	-0.787731	-0.991682	-0.257445	-0.794374	-1.51658	-1.19099	-0.793714	-1.09543	-0.746327	-0.325767	-0.632461	-0.549021	0.220319	0.200229	0.0135681	-0.0334983	0.648181	0.644019	0.155675	0.0786291	-0.0248589	0.450347	0.244841	-0.0342546	0.288808	-0.227368	-0.931319
Cox7a2l	1	1.43449	1.36479	1.43028	1.34765	-1.61807	-1.49518	-1.55942	-0.154108	-0.318576	-0.635996	-0.373708	0.100665	0.0828438	0.0270283	-0.0544231	0.12896	0.178144	0.71865	0.734402	0.661172	0.49975	0.189585	0.19467	-0.0596208	0.24482	0.18535	0.55359	0.35795	0.391541	0.236007	-1.63891	-3.15432
Csnk2a1-rs3	1	2.30023	2.38143	2.01043	1.47779	-0.202086	-0.503834	-0.583294	0.172919	-0.91627	-1.46529	-1.43088	-0.854325	-0.0535401	-0.617482	-1.04458	-0.437651	-0.77164	0.399588	0.599441	0.0688728	-0.0657676	0.715222	0.660016	0.00174086	0.259523	0.165657	0.235755	0.133294	-0.749376	0.244571	-0.523527	-1.60693
Cxcl14	1	1.89628	1.95547	2.52249	1.71907	-1.28974	-0.876363	-0.892151	-0.36474	0.0612768	-0.0585489	0.0843368	-0.883398	-0.289065	-0.173035	-0.0297173	0.688516	-0.155593	0.190432	0.210246	0.31676	0.516318	-0.562441	-0.277964	0.269185	0.691854	0.513631	-1.08095	-1.23267	-0.0985296	-0.272071	-1.18523	-1.91364
D10Jhu81e	1	1.21355	0.986242	0.799566	0.489379	0.0849554	0.131116	-0.232286	-0.506097	-1.39926	-1.23468	-1.53247	-1.39504	-1.2726	-1.36516	-0.460216	-0.918567	-0.563163	2.11204	2.11017	1.06888	0.826856	0.587535	0.654125	0.145497	0.579187	0.566544	0.326481	0.279395	-0.0106201	-0.0485102	-1.3889	-0.633957
Dlgap5	1	1.38198	1.71455	1.6654	1.21797	-1.89579	-1.21727	-1.28993	-0.78383	-0.602174	-0.693702	-0.112208	0.591839	0.384684	-0.0658255	0.806373	0.598112	0.492046	0.615274	0.880216	0.754647	0.495229	0.343575	0.309955	0.0681258	0.229244	0.49211	-0.613337	-0.751106	-0.405186	-0.755018	-1.51568	-2.34027
Dusp22	1	2.19214	2.19922	2.06492	1.53882	-0.816907	-1.01464	-1.12258	-0.497778	-1.09381	-0.545545	-0.867998	-0.799873	-1.07094	-1.00634	-0.92805	-0.658538	-0.751427	0.100684	0.285405	-0.39358	-0.182504	0.554334	0.453308	0.536128	0.923833	0.590627	0.199635	0.436916	0.723297	0.446598	-0.386389	-1.10896
Ethe1	1	1.94518	1.34461	1.82031	1.6395	-1.03403	-1.23672	-1.28094	-1.33687	-1.18311	-1.31032	-1.40914	-0.552341	-0.545285	-0.347436	0.213161	0.388187	0.199899	0.154428	0.106056	0.501073	0.425967	-0.0450529	-0.00807165	0.706403	0.711548	1.00855	-0.0732397	0.0128757	1.0518	0.676509	-1.37699	-1.16652
Fes	1	1.22984	1.59997	1.52289	1.51772	-0.155502	0.27968	0.652902	0.536697	-0.551917	-0.675325	-1.08811	-1.52175	-0.981742	-0.943605	-1.2404	-0.688088	-0.659771	0.753256	0.590314	1.06869	0.678403	-0.352556	-0.585156	-0.556822	-0.434485	-0.123621	0.962635	0.836341	0.774218	1.047	-1.67711	-1.8146
Frat2	1	2.00457	2.1355	1.94298	1.23547	-0.273647	-0.667768	-0.817036	-0.808722	-1.22933	-1.2258	-1.35971	0.372235	0.983208	0.965908	0.25463	0.536055	0.290868	-0.191222	-0.140148	0.130492	-0.0328802	0.349568	0.0396127	0.485531	0.456475	0.777425	-1.06574	-1.08879	-0.94972	-0.632137	-1.2529	-1.22498
G430008M12Rik	1	2.01464	1.69902	1.73484	0.939187	0.00100613	-0.203788	-0.215783	-0.783597	-0.48285	-0.699892	-0.417473	-0.371467	-0.215489	-0.287412	0.432334	0.143841	0.0423896	-0.300435	0.0257592	0.195371	0.0203449	0.200025	0.00176064	1.00358	1.18631	1.34569	-0.936124	-0.728187	-0.268735	-0.17515	-2.74902	-2.1507
Galgt1	1	1.58962	1.78972	1.57388	1.3239	-0.961461	-1.09707	-1.40537	-1.38419	-0.687949	-0.8054	-0.797845	-0.892234	-1.20775	-0.879819	-0.00862549	-0.227087	-0.203928	0.92538	0.843913	0.459277	0.649341	0.721163	0.410138	0.456805	0.717827	0.609193	0.855728	0.470915	0.161282	0.199378	-1.70045	-1.49829
Gmds	1	0.591048	1.10074	1.37852	1.36442	-1.58074	-1.46828	-0.831161	-1.22093	-0.867997	-0.672551	-0.40477	-1.16016	-1.15469	-1.24122	-0.116769	-0.473698	-0.578081	0.769983	0.70713	0.866363	1.15502	0.690845	0.649284	1.34042	1.5219	1.33863	-0.543373	-0.380712	0.59411	0.464259	-0.941352	-0.896197
Gnaz	1	1.82439	2.30486	2.39151	1.68151	-0.900651	-0.751348	-0.810175	-1.16213	-0.71571	-0.874214	-0.722794	-0.00903515	-0.106423	-0.0878548	-0.799929	-0.519376	-0.868439	-0.227978	-0.295268	-0.40687	-0.603567	0.51907	0.53967	-0.105021	-0.0923899	0.0161995	0.821584	0.600372	0.708011	1.08427	-1.33449	-1.0978
Gng13	1	1.67711	0.594184	1.06896	0.376902	0.00168159	-0.702949	-0.961561	-0.701023	-0.445348	-0.820892	-0.270109	-0.0849151	-0.38956	-0.415961	0.624529	0.435862	0.302056	0.536833	0.588551	0.731886	0.777334	-0.302228	-0.346256	1.61678	1.47171	1.8641	-1.30406	-0.973349	-0.0861108	-0.498508	-2.27541	-2.09023
Gss	1	2.52779	2.10616	2.11828	1.68234	-0.113928	-0.537626	-0.314908	-0.177705	-0.443662	-0.617547	-0.730329	-0.903899	-1.33269	-0.945764	-0.575355	-0.238468	-0.390117	0.132936	-0.166429	0.885652	0.527651	-0.629255	-0.531551	0.145628	0.215347	0.584757	-0.210431	0.0377219	0.353625	0.567584	-1.41763	-1.60817
H2-Ab1	1	2.12441	1.94012	1.45887	2.0671	-0.200798	-0.685402	-0.992168	-0.900679	-0.902972	-0.628533	-0.736991	-0.359158	-0.510011	-0.44656	-0.261713	-0.206199	-0.330479	0.527611	0.249821	-0.230034	-0.105594	0.934954	0.933641	-0.793503	-0.809757	-0.993352	1.53966	1.31608	-0.284866	-0.420847	-1.29087	-1.00179
Hist1h2ag	1	1.94763	1.88121	1.71696	1.61945	-0.963238	-0.877016	-1.09851	-1.22053	-0.370979	-0.517044	-0.368503	-0.586917	-0.407249	-0.495595	-0.35335	-0.199063	-0.34825	0.970789	0.881044	0.503402	0.304111	0.850744	0.650122	0.716105	0.878321	1.06635	-0.837694	-0.865092	-1.02685	-1.08471	-1.25252	-1.11313
Hist2h2ab	1	2.27862	2.16576	1.96484	1.64512	-0.821565	-0.393255	-0.423762	-0.640077	-0.61248	-0.108683	-0.391974	-0.734443	-0.600007	-0.475439	-0.332327	-0.149954	-0.484522	0.715605	0.681463	0.531298	0.228368	0.183851	0.465563	0.403685	0.944974	0.739187	-0.850946	-0.870809	-1.29734	-1.06449	-1.33511	-1.36116
Hoxd9	1	2.19825	2.13891	2.04965	1.73544	-0.874791	-0.798612	-0.535544	-0.580071	-1.06168	-1.04199	-0.70768	-0.567896	-0.401723	-0.578699	-1.04208	-0.710023	-1.0847	0.310686	0.432205	-0.489034	-0.0161786	0.630921	0.386694	-0.137657	0.0363737	-0.424969	0.880125	0.814418	0.756855	0.768378	-0.982152	-1.10342
Iqgap3	1	1.48444	1.05404	1.56629	1.72344	-0.638676	-0.829368	-0.971235	-0.358104	-0.919226	-0.555356	-0.79172	-0.558151	-0.724762	-0.465486	0.506326	0.420896	0.302299	1.01915	1.08951	1.22246	1.23102	-0.151032	-0.241304	0.92096	0.697984	0.948334	-1.47105	-1.39301	-0.54914	-0.765665	-1.04023	-1.76364
Kif26a	1	2.2701	1.56742	1.69645	1.50533	0.710399	0.186954	-0.244883	0.143985	-0.790863	-0.857771	-0.78117	-0.581656	-0.60381	-0.694704	-0.960661	-0.54274	-0.74543	1.5919	1.65926	1.22549	0.805415	-0.278941	0.0691851	-0.357936	-0.444974	-0.180425	-0.978093	-0.847978	-0.935909	-0.863112	-0.917851	-0.822986
Klhdc9	1	1.98698	2.33637	2.0907	2.25957	0.413393	0.398315	-0.495805	-0.709985	-0.80264	-0.661272	-0.513962	-0.515204	-0.761907	-0.5033	0.0330049	-0.0809444	-0.555948	0.458217	0.597393	-0.0744429	-0.158875	0.381812	0.341515	-0.394588	-0.461087	-0.109917	0.23922	0.0422589	-1.02391	-0.505702	-2.068	-1.18126
Kpnb3	1	2.68482	2.60733	2.3892	1.24816	-0.530051	-0.584248	-0.245373	-0.395011	-1.15318	-1.30146	-1.00243	-0.774003	-0.667225	-0.932443	0.344467	0.0582539	-0.461771	0.362076	0.597754	0.147683	0.0708136	0.121519	0.287995	0.207273	0.0106265	-0.022854	-0.344609	-0.484389	-0.618386	-0.0870773	-0.633179	-0.900292
Krt7	1	1.55571	1.53568	1.49432	1.90308	-0.896428	-0.950103	-1.1142	-1.04619	-1.18757	-1.15427	-1.27227	-0.972637	-1.06343	-0.910942	-0.48439	-0.192315	-0.278918	0.594972	0.546237	0.881138	0.774145	0.528482	0.664614	0.715059	0.630791	0.61493	0.336544	0.479952	0.546052	0.478178	-1.40756	-1.34868
LOC100045198	1	1.33667	2.03908	1.92305	0.912634	-0.651984	-1.01863	-0.53219	-0.504979	1.09016	0.0332325	-0.0335653	0.143309	0.0814601	-0.152793	0.4951	0.172731	0.717341	-0.170431	-0.0247407	0.319226	-0.307535	-0.404837	-0.231896	1.08144	0.938216	1.23391	-1.26827	-1.60554	-1.07377	-1.13771	-1.51567	-1.88302
LOC230896	1	1.9583	2.67077	2.45892	1.95768	-0.818297	-0.741344	-0.446672	-0.23222	-0.631529	-1.02589	-1.04429	0.0372386	-0.17805	0.187412	-0.108034	0.129016	-0.133254	0.567039	0.514009	0.368093	-0.073882	-0.268565	-0.304075	-0.513562	0.00616564	0.0553014	-0.142179	-0.502726	-0.341269	-0.641749	-1.02769	-1.73465
LOC384593	1	2.19986	3.15246	2.10485	1.42525	-0.791178	-0.663547	-0.69359	-1.03523	-1.00245	-0.964884	-0.906248	-0.779882	-0.543199	-0.712095	-0.619042	-0.546739	-1.01624	0.400514	0.00507019	0.24053	0.102442	0.450334	0.106427	-0.0538421	0.264247	0.433422	0.247882	0.0198859	0.125946	-0.0650659	-0.644973	-0.240918
LOC385068	1	1.35372	1.26302	1.15397	0.846179	-2.63019	-1.10595	-1.51137	-1.654	-1.03015	-0.0159874	0.0963332	0.0845613	-0.287674	-0.117313	-0.0104532	-0.199919	-0.506733	0.743171	0.687871	0.361179	0.242294	1.07916	1.15531	0.290925	0.120395	0.0314487	0.709165	0.691896	0.49804	0.858422	-1.58913	-1.60819
LOC641240	1	2.36574	1.93781	1.4687	2.05766	-0.126261	-0.799158	-0.738177	-0.559884	-0.825255	-0.697497	-0.679922	-0.63189	-0.452026	-0.381031	-0.247725	-0.511684	-0.632215	0.480068	0.427041	-0.0825228	-0.308909	0.79362	0.804545	-0.815266	-0.723983	-0.897224	1.48726	1.33168	-0.397156	-0.379447	-1.12406	-1.14283
Lsm12	1	1.97637	2.06198	1.90516	1.40873	-1.01923	-0.368136	-0.636696	-0.726477	-1.01067	-1.59311	-1.25144	-0.981213	-0.729786	-0.906987	-0.935605	-0.65031	-0.9204	0.236562	0.192364	0.0250652	0.390309	0.891109	0.59229	0.678491	0.754137	0.739293	0.667754	0.424651	0.36659	0.276457	-0.969822	-0.887433
Paox	1	1.96199	1.61146	1.89057	1.51783	0.113955	-0.689566	-1.00555	-0.807927	-1.40905	-2.16493	-1.56211	-0.695966	-0.92159	-0.790584	0.256831	0.23627	-0.102233	0.278197	0.31101	0.898853	0.69596	-0.191483	-0.16085	0.869663	0.792671	1.06411	-0.823768	-0.54859	0.172214	-0.0801352	-0.334991	-0.382254
Pigyl	1	1.80215	2.16989	1.95829	1.95226	-0.0271504	-0.176564	-0.555126	-0.776118	-1.76888	-1.54803	-1.34108	-0.425859	-1.20599	-0.924579	0.0800311	-0.458239	-0.419629	1.07052	0.877277	0.821745	0.86583	0.183422	-0.0968489	-0.434183	-0.152105	-0.177371	-0.197875	-0.392343	-0.500491	-0.20893	-0.256183	0.262172
Pkp3	1	1.97809	1.82078	1.45149	1.41465	-0.525202	0.00829726	-0.683521	-0.0508975	-0.985009	-1.17786	-1.08392	-1.04063	-1.07056	-0.764934	-0.573779	-0.225288	-0.60987	0.934719	0.806001	0.47344	0.406547	0.170125	0.29298	0.399628	0.662687	0.557763	0.246461	0.492665	0.534973	0.189169	-1.852	-2.197
Ptpn6	1	2.36835	2.29236	2.22279	1.69328	-0.500899	-0.40489	-0.842668	-0.633244	-1.39268	-1.33729	-1.27931	-0.45455	0.20602	-0.369783	0.0726121	-0.0111871	0.137365	0.302426	0.325133	0.265478	0.261769	-0.330201	-0.659854	-0.39987	-0.301974	-0.0823076	0.382815	0.389377	0.278557	0.389326	-1.20527	-1.38169
Pygl	1	1.77641	1.81894	1.64966	1.78041	-0.596308	-0.853489	-1.07375	-0.863045	-1.3453	-1.21818	-1.30232	-1.40255	-1.15179	-1.02889	-0.0815393	-0.608413	-0.602448	1.351	1.35499	0.701765	0.692154	0.44623	0.501622	0.0385493	0.192101	0.0181473	0.3961	0.261946	-0.139072	-0.081853	-0.252685	-0.378397
Pyy	1	2.35159	2.15739	1.98942	2.00265	-0.612319	-0.907199	-1.11667	-0.829453	-0.60546	-0.741039	-0.875142	-0.450999	-0.112747	0.241784	-0.519076	-0.0431557	-0.737645	0.689781	0.752734	0.114851	-0.175755	0.276725	0.735987	-0.771475	-0.722619	-0.936485	0.739592	0.583528	-0.0949093	-0.249056	-1.01073	-1.1241
Rabggta	1	2.31598	2.01297	2.00762	2.07802	-0.269107	-0.261118	0.0961437	0.385633	-0.745623	-1.33885	-0.791785	-0.783939	-0.853411	-0.951291	-0.808145	-0.535763	-0.994888	0.625879	0.473413	0.615883	0.807776	-0.385884	-0.553318	0.141655	0.124454	0.164094	-0.290699	-0.0401549	0.0673444	0.175784	-0.796968	-1.6917
Rassf7	1	1.72448	1.54243	1.66399	1.74553	-0.618118	-0.797472	-1.06771	-1.08372	-1.45427	-1.51421	-1.77933	-1.03979	-0.656889	-0.776278	0.161462	-0.197592	-0.00509671	1.13398	1.21195	1.2536	0.919979	0.264547	0.278503	0.34806	0.178591	0.473549	0.000750306	-0.136828	-0.0713566	-0.372581	-0.663403	-0.66676
Rbm35a	1	1.71666	1.82367	1.70424	1.22295	0.329765	0.289708	0.93365	-0.615449	-0.921882	-1.34637	-1.01843	-0.0870094	-0.50947	-0.521156	0.80238	0.0184299	0.335371	0.461459	0.593592	-0.00471271	0.0542948	0.263107	0.141348	-0.0964047	0.077212	-0.160085	-0.0255889	-0.114685	-0.142129	-0.213826	-3.06876	-1.92188
Sec8	1	1.87202	2.64778	2.11668	1.86401	-0.90694	-0.843995	-1.10337	-1.28996	-0.922026	-0.878657	-0.771553	-0.851074	-0.575546	-0.751174	-0.507331	-0.894296	-0.913516	-0.282272	-0.383072	-0.504444	0.195402	0.457336	0.139161	0.256891	0.871084	0.510224	0.407542	0.231756	0.473497	0.294793	-0.0799782	0.121029
Sgpl1	1	1.98785	1.46071	1.72502	2.05203	-0.129723	-0.740219	-0.742894	-0.139519	-1.32542	-0.800916	-1.13111	-1.14784	-0.923861	-0.883212	-0.536384	-0.889194	-0.794225	1.45415	1.15625	0.99523	1.08229	0.0222864	-0.187356	-0.15287	0.092044	0.248948	-0.122506	0.0179262	0.224299	0.259001	-0.832308	-1.29848
Slc44a4	1	2.31705	2.74247	1.59974	1.6898	-1.47942	-1.08153	-1.11419	-0.678728	-0.782778	-0.691195	-0.4483	-0.442065	-0.302764	-0.647156	-0.30088	-0.313002	-0.351682	0.624053	0.37673	-0.253366	0.114625	0.108899	-0.17097	-0.0881338	0.263786	0.354806	0.699716	0.959739	-0.032994	-0.507946	-0.602312	-1.56201
Snhg11	1	1.36472	1.40234	1.47075	1.30683	0.846698	0.315441	0.102482	0.23266	-1.00503	-1.70449	-1.33418	-0.270422	-0.772526	-0.434516	0.698755	0.070257	0.22662	1.13958	1.23683	0.555622	0.524579	0.106088	0.105496	-0.373227	-0.309939	-0.318424	-0.0807925	-0.110527	-0.00234521	-0.198838	-2.48561	-2.30487
Stk18	1	3.08281	2.41754	2.44173	1.0673	-0.461352	-0.750748	-0.62094	-0.405523	-0.730041	-0.854065	-0.863533	-0.576111	-0.591855	-0.575328	-0.449076	-0.883741	-0.658432	-0.205436	-0.266642	-0.26646	-0.178187	0.501814	0.186989	0.129064	0.440374	0.539866	0.141818	0.00930954	-0.0675504	0.260735	-0.760244	-1.05408
Taf1d	1	2.25636	2.34285	2.33896	1.82628	-0.437478	-0.523926	-0.534785	-0.710689	-0.811111	-1.27246	-0.890445	-0.459671	-0.355376	-0.603199	-0.527403	-0.612817	-0.66097	-0.158057	-0.117375	-0.233033	-0.235639	0.950057	0.970909	0.549337	0.550905	0.382087	-0.166935	-0.293091	-0.193957	-0.0962963	-1.19045	-1.08258
Tle6	1	2.41292	2.34322	2.2268	1.84031	-0.250288	-0.287273	-0.514521	0.32996	-0.926607	-1.01226	-0.70794	-0.382897	-0.101903	-0.269985	0.162259	0.20712	0.042568	0.792856	0.654525	0.600611	0.526282	-0.386119	-0.536183	-0.611609	-0.491823	-0.278945	-0.569911	-0.791735	-0.919434	-0.89056	-0.729493	-1.47995
Tmem184a	1	1.38649	1.59815	1.26617	1.12349	-0.890611	-0.670943	-1.19678	-0.883913	-1.06896	-1.16033	-1.10735	-0.707993	-0.782943	-1.16226	-0.250317	0.225936	0.0959886	1.75396	1.3562	1.30885	1.41988	0.260222	0.616016	0.133797	0.359613	0.292045	0.190167	0.0708348	-0.364885	-0.275589	-1.37733	-1.5576
Tmem201	1	1.6394	1.22689	1.37783	0.991101	-0.619533	-0.000443883	-0.0796665	0.45393	-1.34748	-1.66817	-1.73046	-1.15504	-1.10285	-1.1866	-1.36945	-0.68746	-0.603259	1.39333	0.990968	1.02417	0.973807	0.894531	1.00905	0.553855	0.547665	0.555359	-0.214639	-0.338484	-0.0399066	-0.075119	-0.355833	-1.0575
Tube1	1	1.92608	2.47361	2.39663	1.86016	-0.762247	-0.623924	-1.16896	-1.25459	-0.626429	-1.01416	-1.36018	-0.622665	-1.01662	-0.482016	-0.304247	-0.286382	-0.174476	-0.253143	-0.621723	-0.31276	-0.0297163	0.576273	0.507119	0.401526	0.438358	0.622101	0.203235	0.13549	0.156163	0.435837	-0.735566	-0.482786
Twf2	1	1.90211	1.90739	1.96493	1.09282	0.232968	-0.633943	-0.2943	-0.788413	-0.812293	-1.21508	-1.00305	0.568487	0.388189	0.523723	1.13623	1.00866	0.915865	-0.130887	-0.101076	0.312353	0.126651	-0.26228	-0.815801	-0.525382	-0.594903	-0.00161293	-0.0444777	-0.275623	-0.19283	-0.208303	-2.29771	-1.8824
Uevld	1	1.79759	2.04935	1.69742	3.04811	-0.436166	-0.871801	-1.21039	-1.47377	-1.01832	-0.836569	-0.789777	0.0338612	-0.306942	-0.446658	0.410125	0.445879	0.541044	0.259992	0.270529	0.15558	0.502604	0.125394	0.327799	-0.0572008	-0.0802599	-0.693729	-0.574015	-0.121734	-0.937904	-0.697844	-0.813891	-0.29831
Usp3	1	1.74418	2.18326	1.74971	1.79059	-1.08083	-0.804249	-1.51785	-1.39139	-0.753821	-0.969949	-0.58712	-0.172974	0.0238522	-0.224373	0.076503	0.106082	-0.114394	0.877753	1.22566	0.351775	0.172926	0.371938	0.21347	-0.583644	-0.162977	-0.26203	-0.341478	-0.595778	-1.58165	-1.28838	0.648355	0.896844
Usp48	1	1.77457	1.61994	1.84625	0.748207	0.332682	-0.43118	-0.340642	0.420001	-1.72835	-1.81718	-1.54179	-0.123447	-0.104069	-0.523078	0.073598	-0.172147	-0.154319	0.56673	0.906152	0.588272	0.541718	0.486428	0.363774	0.821957	0.561402	0.492673	-0.563476	-0.780701	-0.139512	0.0377257	-1.53832	-2.22386
Vps13a	1	2.45	2.68254	2.63931	1.52621	-0.276533	-0.855326	-0.932838	-0.306445	-0.519487	-0.865285	-0.571958	-0.479792	0.0422336	-0.397665	-0.341969	-0.633826	-0.771072	0.857302	0.625833	-0.145292	-0.145288	0.185759	-0.0804167	-0.21394	-0.467331	0.0364587	-0.131956	-0.51931	-0.644278	-0.106564	-0.399529	-1.23955
1100001F19Rik	2	-1.34681	-1.23021	-1.04994	-0.160515	-0.379272	-0.63035	-0.732393	-1.92517	1.64385	1.40735	1.61315	1.31513	1.3976	1.332	1.3383	1.28003	1.13292	-0.495591	-0.604608	0.147272	0.0623216	0.0674179	0.164231	0.113875	-0.465827	-0.444311	-0.645285	-0.701195	-0.519044	-0.415061	-1.36079	0.0909181
1110054O05Rik	2	-2.18262	-2.20624	-2.19117	-1.18999	0.0319437	-0.00254101	0.355671	-0.756373	1.06377	0.435003	0.725896	0.982008	1.02773	1.02419	1.44173	1.12562	1.25471	-0.143797	-0.280023	0.669956	0.773979	0.129451	-0.109481	0.697524	0.0194612	0.457843	-1.08368	-0.734464	-0.518374	-0.57607	-0.567299	0.325651
1190005F20Rik	2	-1.89332	-1.76952	-1.55801	-0.706474	-1.31669	-0.664481	-0.294414	-1.4562	1.66442	0.810596	1.1484	1.72034	0.843873	0.814588	1.11083	0.907541	1.61563	-0.175374	0.230286	0.383196	0.452175	-0.206435	-0.478863	0.0461739	-0.584723	-0.554457	-0.522468	-0.373549	-0.262366	-0.345231	0.34223	1.0723
1700123A16Rik	2	-2.56566	-1.34443	-1.44509	-1.02635	-1.42327	-1.14826	-0.992876	-1.83258	0.834375	0.563299	0.602815	0.989854	0.681821	0.811803	1.03414	1.01502	1.19812	-0.513828	-0.615276	-0.00336037	0.0508	0.890065	1.03568	1.04907	0.439473	0.400399	0.485215	0.252371	0.168669	0.535347	-0.361798	0.234435
2010004N17Rik	2	-1.52037	-1.53556	-1.65174	-0.786914	-1.16901	-0.853202	-1.24215	-1.51386	-0.0194822	0.23299	0.0499747	1.61251	0.915693	1.13227	1.76682	1.47779	1.97509	0.0201823	0.231465	0.698456	0.59139	0.444362	0.513977	0.258617	-0.0305718	-0.0463152	-0.711344	-0.413131	-0.712565	-0.357935	0.0689625	0.573592
2010311D03Rik	2	-1.61345	-1.8392	-1.50337	-0.011066	-1.13843	-0.722683	-0.536798	-2.36022	0.96836	0.914347	1.19509	1.40127	1.0456	0.743278	0.864165	0.292173	0.616589	0.480126	0.425595	0.931205	0.786936	0.306785	0.276577	0.324859	-0.457828	-0.221167	-1.04404	-0.78783	-0.384816	-0.352503	-0.209931	1.61038
2310005N03Rik	2	-1.18275	-0.800254	-0.245615	-1.21468	-1.34904	-1.07005	-0.813049	-1.06513	1.19066	1.20601	0.820481	1.54414	1.43061	1.65393	1.75339	1.13337	1.70199	-0.351448	-0.507661	-1.04494	-0.726138	0.152682	0.0325213	-0.574746	0.243908	0.0878036	-0.0762214	-0.541688	0.530699	-0.0832659	-0.951271	-0.884247
2310035C23Rik	2	-1.36842	-1.38402	-1.52085	-0.563175	-0.848226	-0.810794	-1.24278	-1.62587	1.62468	1.41787	1.45257	1.24059	1.12874	1.25769	1.49184	1.30152	1.31847	-0.110069	-0.17791	0.479174	0.409542	-0.303849	-0.225265	0.0852642	-0.464003	-0.331618	-0.558012	-0.216748	-0.461036	-0.644595	-0.521485	0.17079
2510010F15Rik	2	-1.25934	-0.995396	-1.12451	-0.722389	-1.1917	-1.28947	-1.78767	-2.43781	1.18978	1.91539	1.55526	0.435567	0.880507	0.629478	0.396245	0.47607	0.420497	-0.568085	-0.458269	-0.0648488	0.285441	0.300941	0.0537132	0.848059	0.628669	0.533451	-0.648116	-0.376533	0.311991	0.228157	0.425063	1.40986
4930403O06Rik	2	-2.07475	-1.83549	-1.99539	-1.75151	-0.350331	-0.755099	-0.946352	-0.763119	0.813853	0.570955	0.111557	0.952576	0.628137	1.02009	1.42182	1.4176	1.92419	-0.182062	-0.338304	-0.0950132	-0.394089	-0.388065	-0.139138	-0.302444	0.198723	0.328363	0.211889	0.332138	0.248991	0.0900106	1.05084	0.989405
4930584N22Rik	2	-2.12981	-2.24388	-1.76745	-1.52931	-0.377039	-0.611392	0.4134	-0.268081	0.890035	0.0900844	0.562887	1.30741	0.590673	0.534803	1.03119	0.944343	1.26844	0.507226	0.280277	1.44327	1.49141	-0.294428	-0.5563	0.659556	0.00323233	0.226316	-1.12807	-1.08322	-0.286064	-0.281495	0.177098	0.134884
AA881470	2	-1.70698	-1.8211	-1.98605	-1.57814	-0.620918	-0.0597819	0.149416	-0.436687	0.142206	-0.218378	-0.0861909	2.00451	1.65564	1.51263	1.09412	1.37438	1.46348	0.463853	0.710307	0.939201	0.605849	-0.405921	-0.181374	-0.351237	-0.413572	-0.431136	-0.535742	-0.0406518	-0.254875	-0.296772	-0.511902	-0.178188
Acad8	2	-1.67726	-2.00959	-1.67966	-1.0079	-0.0470657	-0.399009	-0.688678	-1.82516	0.372092	-0.140913	0.128467	1.04498	0.835538	0.345762	1.80291	0.897399	1.89268	0.419944	0.599937	1.05054	1.26584	-0.357669	-0.0804217	0.641581	0.250771	0.0332428	-0.827914	-0.598755	-0.300831	0.0310933	-0.88978	0.917832
Adnp	2	-2.43935	-2.43774	-2.26198	-1.42586	-0.425146	-0.479017	-0.410707	-1.07857	0.934384	0.980404	0.909465	1.07277	0.787607	0.956273	1.02685	0.854634	0.963403	0.438224	0.307946	0.446707	0.77091	-0.00327052	0.0414325	0.628359	0.00439385	0.0339581	-0.336445	-0.187133	-0.186706	-0.105043	-0.0717984	0.691031
Agfg1	2	-1.14232	-1.11583	-1.11349	-0.252722	-1.05876	-1.322	-1.41817	-2.5096	1.2552	1.0412	1.0129	1.01206	0.108969	0.274731	0.725854	0.0195175	0.686672	-0.658198	-0.752266	-0.60697	-0.405727	1.75663	1.73607	0.721192	0.251542	-0.0498048	0.402919	0.450857	-0.300901	0.0444373	-0.0172092	1.22322
Arntl	2	-1.45865	-1.59168	-1.79257	-1.51088	-1.65573	-1.24849	-1.11305	-1.48347	0.961358	1.11297	0.898499	1.36045	1.42434	1.47427	0.752774	1.07619	0.863957	0.554808	0.443237	-0.0211381	-0.0534511	0.0691056	0.19592	0.0383473	0.363106	0.588456	0.252112	0.186029	-0.348361	-0.562593	0.0197071	0.204423
As3mt	2	-1.54845	-1.56969	-1.25644	-1.29064	-0.759712	-0.439479	-0.317008	-0.845208	0.372729	-0.0481002	0.226908	1.15729	0.99378	1.05817	1.67768	1.2705	1.32827	0.405992	0.411709	1.07319	1.22919	-0.736563	-0.971175	0.1698	-0.104226	-0.0169344	-1.23564	-1.30459	-0.584463	-0.726632	1.08079	1.29894
Asah1	2	-1.65746	-1.64992	-1.57165	-0.589761	-0.32216	-0.468378	-0.822892	-1.34582	0.614998	0.267548	0.396061	1.07537	0.793512	0.732263	1.69638	1.47606	1.86409	0.461664	0.435177	0.756673	1.00362	-0.161843	-0.194386	0.150957	-0.256126	-0.262317	-1.13807	-0.951069	-1.07598	-0.9834	0.404174	1.32268
Asb3	2	-1.67597	-1.18804	-1.12569	0.150469	-0.483423	-0.344106	-0.365941	-1.8632	1.06486	0.777976	0.801387	1.00601	0.890492	0.897892	1.76106	1.22904	1.7205	-0.511167	-0.542243	-0.201721	0.103655	0.541376	0.456285	0.35127	-0.345368	-0.389742	-1.2008	-0.954305	-1.20129	-0.819251	-0.252955	1.71294
Atp5j	2	-2.26457	-2.0397	-1.90033	-0.946145	-0.476598	-0.490751	0.0656636	-0.128683	0.716669	0.728717	0.876475	1.43209	0.740526	0.98932	1.48083	1.10229	1.21613	0.331243	0.11317	1.06288	1.37508	-1.03738	-1.18772	-0.33609	-0.240059	-0.254776	-0.497833	-0.449857	-0.233294	-0.0796916	0.223986	0.108389
AU022508	2	-2.0827	-1.80767	-1.84773	-1.38045	-1.21193	-0.644701	-1.21029	-1.0056	0.726844	1.00925	1.03867	0.332576	0.47514	0.367929	1.0324	0.84602	0.8834	1.16244	1.18078	0.973823	1.28851	0.025098	-0.0252336	0.692799	0.356263	0.563298	-0.589607	-0.608007	-0.580034	-0.679497	0.391682	0.326525
B230114H05Rik	2	-1.86052	-2.0756	-1.9248	-0.848099	-0.867164	-0.742917	-1.19492	-1.29975	0.996359	0.951226	0.925475	0.695816	0.16536	0.264393	0.524237	0.21435	0.68279	-0.245507	-0.138527	-0.376386	-0.313931	1.17785	1.30752	1.01684	0.151999	0.104509	-0.125993	0.00188323	-0.366694	-0.104148	1.37149	1.93285
B230369L08Rik	2	-1.65213	-1.65403	-1.78913	-1.11697	-0.973123	-0.761297	-0.66268	-0.59893	1.54099	1.64772	1.6016	-0.0318717	0.314683	0.356545	0.145519	0.190905	-0.045936	1.10371	0.696688	1.13071	1.15396	-0.498363	-0.400994	-0.736748	-0.619815	-0.439929	-0.250646	-0.0143946	-0.220165	-0.448622	1.69682	1.33593
Bcor	2	-2.11948	-1.96997	-2.24451	-0.712174	-0.636772	-1.26818	-0.764802	-1.26502	0.560479	1.18588	0.663184	0.453242	1.20306	0.813452	0.565201	1.15398	1.13027	0.809391	0.629302	0.857334	0.662738	0.893859	1.16537	0.26453	-0.0409628	0.00340122	-0.213678	0.0955346	-0.434505	-0.345486	-0.72545	-0.36921
Birc5	2	-1.75954	-1.68301	-1.58285	-0.812836	-0.528646	-0.358604	-0.209301	-0.804958	0.77075	0.2891	0.529239	1.20894	1.11414	0.936147	1.04084	1.07928	1.21287	0.689983	0.417896	0.918236	1.06443	0.261758	0.156198	0.597151	0.187269	0.459763	-1.62764	-1.53678	-1.3331	-1.44199	0.170889	0.574384
Bmi1	2	-1.48859	-1.70451	-1.45691	-1.01347	-1.50276	-1.20142	-1.49222	-1.82041	0.668586	0.230951	0.2757	1.22739	0.642524	0.837892	1.58715	1.24842	1.82036	-0.119345	0.192492	0.393009	0.662029	0.578324	0.4616	0.979451	0.307527	0.142213	-0.261909	-0.198932	-0.302733	-0.279276	-0.00817865	0.595045
C230091E03Rik	2	-2.37079	-1.79563	-2.1204	-0.0684112	-0.0394269	0.0733632	-0.222185	-1.13757	1.288	1.27676	0.896458	1.30667	0.963243	1.06066	1.04999	0.638461	1.27011	0.0943732	-0.127228	-0.0397303	0.440998	0.0860207	0.602671	0.25896	-0.459753	-0.751055	-0.614182	-0.227136	-0.849225	-1.21803	-0.336729	1.07074
Catns	2	-2.24327	-2.34749	-2.33263	-0.786861	-0.00920932	-1.08136	-1.35642	-0.669012	0.460805	1.02493	0.828744	0.566788	0.536554	0.780201	1.57331	1.26199	1.19454	0.374158	0.338113	0.794929	0.870671	0.244734	0.145028	0.359697	-0.181345	-0.0264049	-0.200801	0.0795249	-0.351611	-0.306368	0.329587	0.128479
Ccdc115	2	-1.83573	-2.13266	-1.77106	-0.411043	0.0734207	-0.615801	-0.525665	-1.46052	0.710729	0.0996731	0.293379	1.12684	0.868712	0.83859	1.60461	0.645078	1.43576	-0.0964746	-0.597795	0.755093	1.01204	0.00313642	0.341317	0.638358	-0.243167	-0.070157	-1.17485	-0.79612	-0.498646	-0.504056	0.465293	1.82171
Ccndbp1	2	-2.03417	-2.13733	-1.67186	-1.16209	-0.139844	-0.158979	-0.108527	-0.921901	1.3375	0.623445	0.937127	1.28196	1.04998	0.944147	1.11347	1.04992	1.32277	-0.416146	-0.576568	0.341328	0.517434	-0.800493	-0.6601	0.335806	0.0517916	0.0682728	-0.915685	-0.825736	-0.324362	-0.240903	0.590721	1.52904
Ccne2	2	-1.89202	-2.06146	-2.09615	-0.766832	-0.849726	-0.266603	-0.459803	-1.28888	0.405501	-0.0271215	0.321017	1.25277	0.271937	0.697725	2.00826	1.02944	1.46865	0.14942	0.274526	1.12343	0.822486	0.256984	0.590233	0.717131	0.123329	0.197275	-0.864285	-0.312685	-0.79881	-0.702541	-0.231819	0.908612
Cdc27	2	0.0110182	-0.657521	-0.62211	-0.417857	-1.75342	-1.55283	-1.56387	-2.45452	1.31971	0.925633	1.14583	1.47957	0.941327	0.854075	0.987998	0.905934	1.49701	-0.28987	-0.283868	-0.353724	-0.205156	0.578606	0.626829	0.903918	0.0518646	0.171543	-0.568841	-0.584977	-0.785996	-0.604642	-0.439691	0.738031
Cdc6	2	-2.18696	-1.45421	-1.41011	-2.16853	-0.244133	0.43596	0.0321213	-0.359786	0.566161	0.411568	0.669388	0.706357	0.0117927	0.646322	1.52241	1.20282	0.962727	-0.110967	-0.063286	0.181782	0.478567	0.0212637	0.148094	0.478189	1.25104	1.19534	-1.37462	-1.45353	-0.861396	-0.837935	0.462896	1.14067
Cdk2	2	-1.94427	-2.12892	-1.82397	-1.00169	0.0242478	-0.361208	-0.384995	-0.971065	0.643083	0.400716	0.484719	1.76852	1.41286	1.41282	1.50438	1.17068	1.50486	0.549638	0.412168	0.359375	0.642922	-0.200376	-0.149973	0.190757	-0.380362	-0.251793	-0.673788	-0.634977	-0.688622	-0.472235	-0.622871	0.209392
Cep63	2	-1.97934	-2.20255	-1.51283	-1.35913	-1.4466	-0.213296	-0.625523	-1.73032	1.09306	0.376493	0.731987	1.0669	0.614738	0.864854	1.38349	0.82072	1.11678	-0.369025	-0.0453144	0.368429	0.961965	0.0731011	-0.149654	0.950193	0.385215	0.417403	-0.546519	-0.539451	0.0560432	0.0329732	0.170375	1.23482
Clic4	2	-1.25851	-1.41851	-1.12819	-1.06352	-0.938358	-0.607933	-0.820029	-1.54586	1.8107	1.8115	1.81048	1.19117	0.891274	0.88963	1.23308	1.13348	1.48105	-0.653205	-0.314211	-0.29826	-0.518841	-0.22223	-0.132159	0.142516	-0.0885486	-0.0479757	-0.606536	-0.502945	-0.334629	-0.513741	-0.272154	0.891466
Coq6	2	-1.20638	-1.92448	-1.54808	-0.413927	-0.239753	-0.438001	-0.353838	-2.11321	1.04384	0.651665	0.647861	1.52743	1.41196	1.29464	0.959105	1.16727	1.29903	-0.031031	0.106897	0.741601	0.588877	-0.354931	-0.561968	-0.0527956	-0.570791	-0.270419	-1.03014	-0.613645	-0.555922	-0.418957	-0.385828	1.64392
Cpsf6	2	-1.35951	-1.42242	-1.2627	-0.934687	-0.420439	-0.649804	-0.539001	-1.48349	1.35311	0.46292	0.679767	1.63199	0.972683	1.09537	1.56272	1.43214	2.07075	-0.0960698	-0.179804	0.0740106	-0.00285338	0.0290991	0.247725	0.643543	-0.0663809	0.0211086	-1.18322	-1.15392	-0.953926	-0.747457	-0.513911	0.692643
Cyp20a1	2	-1.7803	-2.06321	-1.53592	-1.63717	-0.615709	-0.352009	-0.810446	-0.77411	0.151518	-0.430193	0.200859	1.1649	0.992587	0.807122	1.6678	1.24419	1.43645	-0.327377	-0.180029	0.464828	0.796964	-0.474994	-0.162906	0.433722	0.41107	0.347547	-1.05649	-0.794538	-0.0545214	0.264518	1.18192	1.48394
D130059O18Rik	2	-2.10831	-1.68565	-2.07315	-0.793388	0.627583	0.628637	0.360004	-0.894802	1.76699	0.905721	1.32666	0.965736	0.40775	0.822455	1.56579	0.907219	1.09763	-0.34131	-0.231594	-0.0231465	-0.0261752	0.10077	0.156564	0.743309	0.000676851	-0.447709	-1.02646	-0.647348	-0.610913	-0.685954	-1.26668	0.479099
Ddx5	2	-1.79979	-1.90834	-1.7472	-1.10328	-0.0443667	0.127147	0.0705596	-0.88648	1.41204	0.508026	0.911049	1.55395	0.884989	0.944736	1.07322	0.873189	1.39326	0.110125	0.0349574	0.843126	0.939467	-0.381549	-0.341991	-0.0667443	-0.609997	-0.483776	-0.987152	-0.940716	-0.896253	-0.967389	0.0980347	1.38714
Dedd	2	-1.10226	-1.58198	-1.6551	-1.52115	-0.820349	-1.26049	-1.19685	-1.46345	0.419097	0.341948	0.311464	1.59239	1.20363	1.50531	1.86981	1.36181	1.55932	-0.193417	-0.178436	0.20182	-0.131627	0.634258	0.707042	0.487954	0.0207464	0.159286	-0.441692	-0.217777	-0.626726	-0.150262	0.0281724	0.137521
Dlc1	2	-1.60247	-1.62118	-1.73893	-1.05856	-0.952489	-0.94524	-1.671	-1.82688	0.601653	1.07059	1.0115	0.744601	0.423303	0.631469	0.874064	1.25269	1.01368	1.00176	0.83708	1.01875	1.02716	0.518401	0.417453	0.850751	0.16999	0.507352	-0.542224	-0.357328	-0.479414	-0.43354	-0.783085	0.0400956
Dnajb6	2	-2.05525	-1.54247	-1.44555	-1.30202	-0.728228	-0.385076	0.051371	-0.989643	1.03251	0.928723	1.08641	1.56411	1.22126	1.18096	1.54684	1.479	1.51853	-0.6103	-0.803241	-0.300798	-0.13609	0.120743	0.464737	0.431057	0.27204	0.401247	-0.572707	-0.552163	-0.738809	-0.438165	-0.68907	-0.00995112
E330011I20Rik	2	-2.16056	-1.90889	-1.57154	-0.855364	-0.444044	-0.767321	-0.902351	-1.09206	0.553061	-0.0333096	0.0896644	0.936913	0.424889	0.23508	1.38745	1.21142	1.94235	-0.14265	-0.0164163	0.22901	0.78464	0.339032	0.519864	0.898108	0.251311	0.0281307	-0.789991	-0.805968	-0.710703	-0.478549	1.21229	1.6365
Eif4e2	2	-2.17226	-1.96961	-1.66391	-1.77405	-1.1066	-1.02709	-0.298069	-0.927595	1.04477	0.428456	0.569966	0.868987	0.639739	1.03618	1.53336	0.894485	1.00699	-0.10362	0.112041	0.628419	0.817788	0.0743323	0.0161833	1.04548	0.348043	0.604826	-0.940229	-0.957656	0.085824	-0.0474931	0.690822	0.541487
Fbxl10	2	-1.56569	-1.89543	-1.37001	-0.859133	0.184967	-1.14329	-1.08663	-1.67355	0.347523	0.605004	0.225415	1.07557	0.43464	0.555611	1.15345	1.25411	1.6551	0.454818	0.269442	1.35791	1.68826	-0.117597	0.0189045	0.934665	0.440316	0.434684	-1.0674	-0.859215	-0.186603	-0.374259	-0.940378	0.048807
Fbxo11	2	-2.27848	-2.07079	-1.95051	-0.641956	-0.76794	-0.789379	-0.777846	-1.46509	0.86978	0.802207	0.857177	1.14067	1.09501	0.898501	1.38148	0.930661	1.41208	0.213665	-0.0311837	0.0582377	0.383535	0.672926	0.77716	0.287471	-0.427245	-0.660756	0.347897	0.130557	-0.54697	-0.462725	-0.102896	0.714757
Fbxo3	2	-1.67397	-1.66677	-1.52007	0.127174	-0.307397	-0.191172	-0.54511	-1.54494	1.36856	1.22609	1.24163	1.49462	0.738602	0.804734	0.987124	1.1465	1.5418	-0.050559	-0.0772932	-0.45661	0.0147851	-0.191896	-0.165727	0.106657	-0.769086	-0.61682	-0.895579	-0.558376	-0.94258	-0.770333	0.330176	1.81584
Gata3	2	-0.978184	-1.30502	-1.09192	0.00223843	-1.57636	-1.4422	-1.43564	-1.55942	1.59405	2.01031	1.68291	-0.0381774	0.192133	0.206361	0.937102	1.44804	1.16002	-0.0352948	0.336046	1.12735	0.85199	-0.442691	-0.494697	0.147903	-0.00579421	0.168123	-0.655685	-0.323931	-0.555674	-0.71218	0.321324	0.466963
Glipr2	2	-1.36949	-1.40558	-0.975367	-1.02069	-1.42291	-1.32528	-1.33198	-1.3195	-0.116145	-0.0178506	-0.164933	1.99871	1.75059	1.76844	1.2297	1.34791	1.56875	-0.0779691	-0.0527276	-0.244466	0.0353714	-0.416242	-0.616749	0.0922513	0.645717	0.321771	-0.149491	-0.221861	0.261545	0.244718	0.543493	0.440259
Gps1	2	-1.31814	-1.57874	-2.05289	-1.1459	-0.387376	-0.123304	-0.180886	-0.931	0.848095	0.112352	0.448003	1.52389	0.980897	0.916211	1.72225	1.50347	2.00361	-0.0936128	-0.166803	0.692863	0.494374	-0.444119	-0.295589	0.353263	-0.233633	0.409844	-1.56184	-0.746486	-0.553759	-0.789072	-0.141801	0.735829
Hdlbp	2	-1.35792	-1.53914	-1.31723	-0.564483	-1.30262	-0.938666	-1.28597	-1.91036	0.633421	-0.320269	0.0642493	1.10462	1.20837	0.89193	1.41954	1.25774	1.74404	0.598934	0.182731	0.845352	1.1977	0.823637	0.697501	0.613551	-0.0741793	0.126041	-0.768311	-0.644555	-0.659722	-0.640349	-0.410962	0.325389
Hnrnph1	2	-1.93615	-1.98121	-1.70578	-0.481063	-0.373442	-0.145203	-0.207143	-0.871094	1.53637	1.34679	1.37263	1.58235	0.943765	1.15768	1.22078	0.912448	1.22165	-0.0465817	0.152437	0.246427	0.316983	-0.107911	0.0522973	0.459157	-0.232318	-0.19641	-1.1989	-1.01413	-0.843395	-0.753737	-0.583432	0.156144
Hnrnpk	2	-1.53533	-1.50687	-1.20418	-0.330179	-1.12641	-0.570363	-0.535884	-2.02739	1.20497	0.448662	1.1258	1.80271	1.14617	1.34095	1.31169	1.08152	0.992189	-0.437398	-0.330596	0.511396	0.304357	0.328633	0.467232	0.972777	-0.167411	0.0195353	-1.12348	-0.946901	-0.438111	-0.366703	-0.960273	0.548901
Imp4	2	-1.5404	-1.81544	-1.67281	-1.75003	-0.551076	-0.0914154	0.221461	-0.936794	1.14694	0.332882	0.737213	1.06224	0.959594	0.957885	0.998687	1.31342	1.09431	0.506449	0.712015	1.09493	1.36209	-0.556988	-0.708254	0.422238	0.450515	0.440594	-1.29429	-1.13591	-0.512443	-0.546871	-0.796382	0.0956539
Jmjd3	2	-1.27347	-1.30743	-1.682	-1.41652	-1.25546	-0.84277	-0.782551	-0.910699	1.60503	1.38483	1.33244	1.37421	1.47128	1.51902	0.432414	0.629553	0.571974	0.521477	-0.0219457	-0.00421087	0.327593	0.0619885	-0.16758	-1.16754	-0.755196	-0.710497	0.598284	0.509822	-0.843517	-0.614964	0.662879	0.753564
Khdrbs1	2	-1.30917	-1.52242	-1.30329	-0.603471	-0.703225	-0.87673	-1.21469	-1.68567	0.560792	0.547488	0.506549	1.9821	0.968307	1.31748	1.35913	0.670085	1.54067	0.686808	0.731319	1.15013	0.980009	-0.0184516	0.0579708	0.385028	-0.131949	0.0473807	-0.986397	-0.821703	-0.951237	-0.310696	-1.0351	-0.01706
Klhl9	2	-1.77544	-1.72391	-1.53415	-1.36809	-1.84715	-1.04286	-1.24158	-1.86339	0.96899	0.268324	0.468298	0.895868	0.441643	0.559376	1.07846	0.731644	1.31314	-0.203597	-0.270261	-0.0834793	0.0431458	1.00815	1.0946	1.072	0.670772	0.741032	0.41575	0.304152	0.195395	0.274898	-0.131557	0.539831
Krcc1	2	-2.29465	-1.67895	-1.8234	-1.52369	-0.927385	-0.290076	-0.66075	-1.50167	1.27412	1.56414	1.0421	0.791061	0.518126	0.82567	1.29245	0.816849	1.31328	-0.00137488	-0.00342576	0.411358	0.416483	-0.192455	-0.0853537	-0.0280212	0.176216	0.261569	-0.32597	-0.192351	-0.38467	-0.370403	0.210293	1.37088
Krit1	2	-1.70742	-1.88582	-1.33937	-1.21721	-0.409193	-0.548095	-0.309154	-1.19554	1.87319	1.15708	1.51224	1.58841	1.00504	0.909312	1.23182	0.602808	1.36314	-0.359234	-0.11192	0.0676529	0.131312	-0.171016	-0.30615	-0.0867569	-0.34065	-0.109322	-0.894874	-0.826461	-0.533299	-0.468321	0.110932	1.26685
LOC100043313	2	-1.951	-2.09755	-1.82507	-1.55652	-0.367954	0.000344134	0.274012	-0.777578	1.37611	1.46688	1.43922	1.44138	1.06772	1.07068	0.96338	0.922266	1.02533	-0.0567446	-0.0264369	0.2717	0.388798	-0.348351	-0.28322	0.29554	0.12643	0.35278	-0.835653	-0.671672	-0.495168	-0.561369	-0.731895	0.10363
LOC100047012	2	-1.69414	-1.65355	-1.52863	-0.55423	-0.825966	-0.966782	-1.16661	-1.96633	0.886927	1.23372	1.27615	1.21017	0.93978	0.955432	1.23076	0.969968	0.908216	0.402012	0.421061	0.78968	0.931973	0.378061	0.487268	0.555392	0.156081	0.0541195	-0.71269	-0.478952	-0.485132	-0.0735759	-1.33629	-0.343875
LOC100047915	2	-1.73144	-1.5088	-1.41681	-0.810583	-0.820111	-0.789521	-0.534803	-1.47931	1.5166	1.23482	1.37277	1.75655	0.721064	1.0468	0.972197	0.958939	1.20319	-0.0128507	-0.168692	0.110658	0.408604	0.313838	0.271387	0.725048	0.476163	0.422474	-1.19566	-1.16497	-0.855894	-0.555653	-0.633335	0.167347
LOC209281	2	-1.19689	-0.920923	-0.748538	-0.464274	-1.63381	-1.07455	-1.18164	-2.43788	1.01559	0.258849	0.517683	1.25376	0.979126	1.06155	1.84666	1.09258	1.71111	-0.686209	-0.431624	-0.00488867	0.126878	0.493851	0.608932	0.877747	0.605332	0.294853	-0.389183	-0.364539	-0.181362	-0.0542989	-1.16447	0.190577
LOC209372	2	-1.33073	-0.959057	-1.24477	-0.996807	-1.06427	-0.781355	-0.983722	-1.20123	0.562406	0.502478	0.543778	1.43008	1.24097	1.31815	2.20315	1.88594	1.96668	-0.255312	-0.443765	-0.277052	-0.154402	-0.121336	-0.165242	-0.529542	-0.395772	-0.0579255	-0.560918	-0.239856	-0.688541	-0.627135	0.559784	0.865326
LOC226486	2	-1.97225	-1.29118	-1.35778	-1.283	-0.229216	-0.338913	-0.906327	-1.70393	1.08859	0.858939	1.02234	1.21451	1.11922	1.11327	2.05296	1.27425	1.54125	-0.429803	-0.276826	-0.0511571	-0.118501	0.461812	0.650666	0.0952133	0.0577756	-0.17459	-0.333139	-0.24687	-0.308397	-0.105558	-1.28772	-0.135655
LOC331102	2	-1.68921	-1.83643	-1.37102	-0.0180021	0.157274	-0.0558715	-0.151134	-1.54033	1.50583	0.939731	1.25435	1.64638	1.00763	1.00139	0.900617	0.705994	1.02776	-0.647998	-0.704001	-0.379274	0.121826	0.251887	0.287483	0.844009	0.0286226	-0.242158	-1.39802	-1.2362	-0.75811	-0.673144	-0.392528	1.41264
LOC381501	2	-1.43455	-1.4199	-1.49295	-1.71311	-0.289887	-0.794935	-0.513399	-1.32079	0.65809	0.668776	0.880613	2.02343	1.45894	1.33014	1.53302	0.531441	1.2306	-0.733518	-0.730498	-0.248619	-0.38444	0.111581	0.233856	-0.122767	0.118198	-0.00573934	-0.193124	-0.461141	-0.675621	-0.467669	0.628391	1.5956
LOC381996	2	-1.72036	-1.75478	-1.7261	-1.22774	-0.577034	-0.754869	-0.533858	-1.69574	1.10262	0.718006	1.05819	2.05624	1.14184	1.35401	1.40257	0.844786	1.15016	0.44224	0.148253	0.218279	0.0701001	0.117027	0.312321	-0.190917	-0.759803	-0.600177	0.0940035	0.0668408	-0.397328	-0.209178	-0.626849	0.477248
LOC433749	2	-1.80811	-2.15119	-1.72922	-0.972619	-0.846216	-1.00026	-0.925075	-1.87012	0.59973	0.660617	0.6744	1.10092	1.06536	0.810697	1.35869	0.990705	1.37689	0.166767	0.178536	0.817475	0.848554	0.0470662	0.101447	0.802611	0.408858	0.487952	-0.831703	-0.537696	0.00729364	0.30203	-0.580812	0.446404
LOC545208	2	-1.96976	-1.90875	-1.84522	-0.809106	0.239782	-0.172222	-0.378637	-1.10942	0.850545	0.472086	0.674501	1.36247	0.96712	0.86183	1.53053	1.2822	1.57309	0.254177	0.0914453	0.558688	0.653675	0.131887	0.247106	0.270392	-0.212777	-0.023163	-1.27975	-1.03326	-1.16037	-0.849008	-0.140164	0.870069
Mapk1ip1l	2	-1.82143	-1.54592	-1.78552	-0.760339	-0.442213	-0.726022	-0.794873	-1.43777	1.04391	0.762831	0.991112	1.51597	1.14215	1.14124	1.61135	1.13254	1.46094	0.469075	0.285743	0.355878	0.379909	0.369863	0.466494	0.255605	-0.451413	-0.515317	-0.723257	-0.704641	-0.931947	-0.918855	-0.314228	0.489124
Mapre2	2	-2.09569	-2.03622	-1.78129	-2.21481	-0.650188	-0.450903	-0.16991	-0.22977	-0.108009	0.194186	-0.144122	0.848193	1.06109	0.97757	1.47558	1.40548	1.62016	0.382119	0.406571	0.811317	1.01505	-0.481763	-0.478675	0.347616	0.42625	0.565915	-0.505288	-0.546396	-0.217612	-0.202304	0.384896	0.390948
Mcph1	2	-1.56188	-1.69919	-1.67786	-1.43733	-0.0421675	0.172096	-0.429084	-1.19069	0.176008	0.500788	0.733677	1.32965	1.63339	0.986219	1.54138	1.14943	1.33481	0.187564	0.255783	0.666569	0.904378	-0.529846	-0.376293	0.626362	0.295985	0.400977	-1.54218	-0.978073	-0.744148	-0.705146	-0.556079	0.574876
Mlf2	2	-0.635125	-1.37321	-1.04965	-0.330208	-0.356876	-1.12468	-1.36154	-1.91869	0.416611	0.738401	0.852298	1.62332	1.35144	1.26019	1.56621	1.3979	1.46287	0.292114	0.00392016	0.513035	0.718106	-0.553107	-0.379869	0.262776	-0.370625	-0.195363	-1.40097	-0.99253	-0.635441	-0.771676	-0.0216036	1.01199
Mobkl3	2	-2.03172	-1.56558	-1.58924	-0.22546	-0.806564	-1.07183	-0.896654	-1.85497	1.60193	0.874735	1.20281	0.909559	0.994035	0.834615	1.13027	1.0963	1.15611	-0.388812	-0.49015	-0.144854	-0.0967779	1.0185	1.25669	0.557425	0.132828	-0.00622698	-0.382141	-0.250432	-0.577142	-0.654909	-0.266773	0.534426
Mrpl44	2	-1.70291	-1.65943	-1.32765	-0.559915	-0.657122	-0.624697	-0.536458	-1.12082	0.167311	-0.0495657	0.083686	1.6143	1.62553	1.52132	1.28302	1.55977	1.38462	0.396036	0.540195	1.13009	1.06493	-0.444445	-0.519388	0.404733	0.0159717	0.277145	-1.38962	-1.08298	-0.425111	-0.510814	-0.440392	-0.0173334
Mrps18b	2	-1.85095	-2.06036	-1.86558	-1.5185	0.0830395	0.109381	0.402948	-0.533879	1.17101	0.606001	0.949568	1.03005	0.976654	0.983689	0.72195	1.23854	0.946029	-0.0477544	-0.106176	0.835048	1.19502	-0.525566	-0.592751	0.836317	0.501572	0.501049	-1.5037	-1.14202	-0.0973866	-0.29632	-0.933938	-0.01299
Mterfd2	2	-1.77463	-1.93843	-1.79602	-0.855192	-0.931129	-0.811125	-0.731395	-1.89076	0.785553	0.290955	0.867198	1.16774	0.670466	0.378236	1.50454	1.14055	1.48853	0.164914	0.344056	0.945246	0.719596	0.0355968	0.0611809	0.47773	0.158871	0.172058	-0.969634	-0.638244	-0.165795	-0.404236	0.153672	1.37989
Mtmr2	2	-2.25331	-1.49643	-1.5803	-1.63906	-0.693879	-0.347906	-0.356558	-0.433169	1.06903	0.579179	0.612191	1.19669	0.976489	1.50078	1.6107	1.27781	1.44826	-1.15656	-0.582923	-0.423619	-0.679509	-0.114993	0.114094	0.243145	0.786183	0.71222	-0.738632	-0.477479	-0.0936871	-0.00546914	0.531453	0.415264
Mylc2b	2	-1.83953	-1.96303	-1.98472	-1.31294	0.0205451	0.0683496	-0.0764234	-0.439217	0.6584	1.23919	0.982716	1.25139	0.921845	1.07924	1.64	1.48948	1.43933	-0.0722757	-0.0219645	0.384276	0.504674	-0.439939	-0.538172	-0.0554022	0.135887	0.172606	-1.20082	-0.939304	-0.635596	-0.773298	-0.0543642	0.359068
Net1	2	-1.36235	-1.93199	-1.8497	-0.00578704	-0.108168	-0.00149433	-0.787108	-1.13877	0.825976	-0.0671379	0.52266	1.97989	1.47337	1.28414	0.909076	0.889497	1.23225	0.228988	0.457271	0.536749	0.360712	-0.0498641	-0.0563286	0.0901541	-0.895227	-0.698574	-0.97973	-0.570102	-1.06278	-1.15429	0.400193	1.52848
Nipsnap3a	2	-1.82254	-1.731	-1.59211	-1.12585	-0.597207	-0.698697	-0.338317	-1.52381	-0.108455	0.0356525	0.108502	1.33926	1.08986	0.788196	2.05127	1.50194	1.89984	0.319888	0.178433	0.807435	0.681797	-0.1463	0.405703	0.163775	0.289035	0.182621	-0.820937	-0.662199	-0.621348	-0.39735	-0.377233	0.720149
Nt5c3l	2	-1.0685	-1.68082	-0.846622	-1.14359	-0.554366	0.0880642	-0.58724	-1.95518	0.259941	-0.340535	-0.424661	0.52929	0.577133	0.759911	1.83955	1.11626	1.47325	0.19828	0.486441	1.33053	1.70284	-0.563469	-0.954312	0.679383	0.384822	0.468154	-1.36401	-1.01049	0.5065	0.314637	-1.08692	0.865716
Nup37	2	-1.73091	-1.58794	-1.38313	-0.873264	-0.951042	-0.441956	-0.47268	-0.876749	1.20199	0.534153	0.768932	1.63513	1.36099	1.39503	1.49388	1.42645	1.62875	0.292453	0.351726	0.557608	0.666224	-0.271804	-0.233114	0.19896	-0.0170381	0.0556229	-0.949416	-0.943203	-0.846151	-0.787821	-0.693954	-0.507717
Nup50	2	-1.69873	-1.91785	-1.34446	-1.63981	-1.0241	-0.881191	-0.878631	-1.17337	0.735303	0.685293	0.689289	1.40259	1.29093	0.970591	1.01268	1.20473	1.52672	-0.446215	-0.119449	0.908993	0.876883	0.128446	0.0473701	0.874479	0.447214	0.599504	-0.917432	-0.799907	0.00715211	0.2553	-0.584757	-0.237567
Nupl1	2	-2.40016	-1.90563	-1.58136	-0.770627	-0.939265	-0.324066	-0.451469	-1.05328	0.843615	0.750077	0.54595	1.67181	0.626722	1.17745	1.41964	1.33938	1.60908	-0.612447	-0.109126	0.299536	0.0193498	-0.423475	-0.0950758	0.523694	0.346015	0.442644	-0.690915	-0.608274	-0.45365	-0.539081	0.382586	0.960356
Pak2	2	-1.94269	-1.52944	-1.68386	-1.18175	-0.514481	-0.638927	-0.892399	-1.47878	0.200257	-0.302356	0.148249	1.39461	0.992192	0.782828	1.78496	0.884359	1.7981	-0.0551461	-0.246544	0.352414	0.686295	-0.0480189	0.296626	0.550867	0.153119	-0.0718869	-0.435259	-0.398612	-0.55238	-0.578989	0.615392	1.91126
Papd4	2	-1.20946	-1.30087	-1.10526	0.0447741	-1.15213	-1.3711	-1.63135	-2.31658	0.561923	0.394418	0.446876	1.30873	0.766236	1.00959	1.79048	1.44118	1.60925	0.319331	0.401348	0.804186	0.54117	0.198969	0.29052	0.257172	-0.462091	-0.27953	-0.658839	-0.414057	-0.616785	-0.419198	-0.0690255	0.820113
Pcmt1	2	-1.23832	-1.4953	-1.2064	-0.796367	-0.552781	-0.566202	-0.75531	-1.7234	0.315423	0.247222	0.376513	1.6989	1.34348	1.29274	1.84263	1.55917	1.80248	0.388277	0.398088	0.813367	0.775572	-0.425794	-0.233565	-0.0649609	-0.138594	0.0447987	-0.961032	-0.762168	-0.709896	-0.607458	-0.964877	0.303776
Ppfibp1	2	-1.79486	-1.91657	-1.87484	-1.16697	-0.697539	-0.725619	-0.875961	-1.20587	0.856887	0.929295	1.35109	0.565302	0.597183	0.283873	1.38253	1.25027	1.41268	0.237613	-0.0405827	0.068513	0.533027	0.267076	0.250133	0.593109	-0.235277	-0.0350617	-0.732462	-0.624032	-0.730555	-0.559696	0.999466	1.63786
Prei3	2	-2.0263	-1.58511	-1.72902	-0.198863	-0.987513	-1.31867	-1.0238	-2.0086	1.04115	0.728297	1.06637	1.22903	0.725237	0.786581	1.35829	0.773656	1.19632	-0.0656368	-0.449822	-0.11864	0.069741	1.03385	1.247	0.542176	0.264335	-0.00648494	-0.347314	-0.0189785	-0.355799	-0.492608	-0.0801019	0.751226
Prei4	2	-2.04892	-1.88688	-1.86988	-1.32078	-0.996611	-0.394599	-0.206549	-0.486675	1.05255	0.988656	0.788094	0.390028	0.67379	0.558315	1.5225	1.43292	1.76873	0.567689	0.482136	1.23924	1.12592	-0.269268	0.0548991	0.0428508	-0.409361	-0.492755	-0.0553129	-0.0489396	-0.255501	-0.231543	-0.920545	-0.794197
Ptpn12	2	-1.265	-0.828531	-0.974567	-0.98299	-1.65542	-0.880459	-1.0074	-2.31654	1.51188	0.705538	1.16957	0.896693	0.640785	0.427977	1.94775	0.72122	1.83427	-0.702026	-0.597807	-0.37836	-0.229502	0.675214	0.49573	0.724803	-0.11583	0.214382	-0.168859	-0.124203	-0.314099	0.154733	-0.526062	0.947109
Rab12	2	-1.39991	-1.19461	-1.25795	-1.42166	-1.14728	-1.46065	-1.33147	-1.73774	1.29015	1.44051	1.25746	0.755193	0.670213	0.759048	0.823917	0.571643	0.921455	-0.893638	-1.1514	-0.78977	-0.610635	0.503326	0.810958	1.09185	0.468904	0.473065	0.299764	0.296268	0.462766	0.630923	0.151093	0.718205
Rab7	2	-1.62268	-2.13558	-1.62895	-0.817922	-0.877901	-0.874843	-0.671819	-2.28698	1.02399	0.271916	0.308333	1.36849	0.631082	0.726087	0.915568	0.910693	1.55106	-0.0428026	-0.205811	0.455799	0.286646	0.677134	1.03344	0.512029	0.227053	-0.0131198	-0.345608	-0.337932	-0.325667	0.0399111	-0.345799	1.59419
Rasgrp3	2	-1.24752	-1.24019	-1.07203	-1.08078	-1.02316	-0.895359	-0.952156	-0.567089	0.449952	0.469396	1.16285	0.00672314	0.788698	-0.101409	1.59183	1.51756	1.32706	1.16698	1.32822	1.341	1.26228	-0.899996	-0.776584	0.412841	0.150318	0.474547	-0.928207	-1.2442	-1.12692	-1.00206	0.687883	0.0195217
Rfwd2	2	-1.33944	-1.42173	-1.24259	-0.922833	-0.979224	-0.850272	-1.04556	-1.90422	1.05774	0.876844	0.898795	1.62668	1.0237	0.958258	1.5848	1.2595	1.82564	-0.47525	-0.41267	0.102885	0.288007	-0.0167124	0.0019812	0.651509	0.11306	0.27157	-1.05534	-0.797717	-0.549104	-0.147182	-0.128383	0.747254
Rnf8	2	-1.43493	-1.80499	-1.53011	-1.16902	-0.674693	-0.640322	-0.85395	-1.23947	1.10504	0.80213	1.0663	1.53382	1.17111	1.23475	1.375	1.18872	1.33022	0.317689	0.145355	0.870334	1.12998	-0.162808	-0.0870932	0.37252	0.0613425	-0.0595344	-0.890211	-0.800099	-0.407641	-0.298463	-1.08404	-0.566936
Rpp38	2	-1.84876	-1.48454	-1.2187	-1.87298	-0.52693	-0.160004	0.403298	-1.01626	0.955378	1.13669	0.354966	0.398416	0.909691	0.919583	0.595822	1.24972	1.31597	-0.39292	-0.0385327	0.915758	1.029	-0.115851	-0.128186	0.919983	1.1358	1.00362	-1.56894	-1.46782	-0.268543	-0.409946	-0.966225	0.241432
Rtn4	2	-1.63241	-1.78345	-1.71299	-1.08778	-0.36327	-0.327746	-0.32856	-1.23145	0.873358	1.2756	0.988009	1.12518	1.0838	0.935326	1.52908	1.30566	1.65398	0.657267	0.258148	0.818195	1.03722	-0.302996	-0.336727	-0.2422	-0.664821	-0.54295	-0.756815	-0.649913	-0.755325	-0.461123	-0.739325	0.379035
scl0002315.1_12	2	-1.84934	-1.79925	-1.43446	-1.41606	-0.64544	-0.607347	-0.523277	-1.19289	1.67015	1.29876	1.49006	1.21135	0.933581	0.900933	1.10047	0.943924	1.15736	-0.354144	-0.154255	0.433323	0.342065	0.571829	0.56945	0.597194	0.174146	0.175212	-0.955909	-1.08472	-0.56759	-0.369355	-0.659612	0.0438314
Sdccag3	2	-1.57209	-1.82038	-1.61125	-1.85021	-1.19364	-1.26803	-0.84161	-1.65248	1.17269	0.957571	0.858339	1.07788	0.64897	0.640359	0.780462	0.701729	1.14551	-0.669609	-0.695736	-0.408767	-0.183002	0.16897	0.422695	0.992877	0.620995	0.650866	0.10258	0.198334	0.741233	0.972646	0.14665	0.765433
Sec23a	2	-1.59412	-1.59121	-1.45081	-0.460199	-1.07774	-0.904221	-1.1682	-2.03672	0.179062	-0.308538	-0.0272769	1.32582	0.815262	0.872407	1.97524	1.39354	1.91195	0.243169	0.318114	0.44244	0.615859	0.271102	0.288399	0.583826	-0.181331	-0.108471	-0.59212	-0.358466	-0.31984	-0.19647	-0.0469482	1.1865
Sfrs10	2	-1.76843	-1.65722	-1.58807	-0.481833	-0.684399	-0.335688	-0.324136	-1.29733	1.37559	1.03631	1.35104	1.44634	1.21103	1.12005	1.56959	0.905356	1.39341	0.120724	0.213562	0.468311	0.569911	-0.0508049	-0.0301963	0.237219	-0.208784	-0.429227	-1.04146	-0.9377	-0.961893	-0.896991	-0.679493	0.355229
Sfrs5	2	-2.32677	-2.16185	-2.02985	-1.72596	-0.514163	-0.348617	-0.183231	-0.809234	0.700597	0.670496	0.672328	1.06234	0.886683	0.913437	1.12475	1.11578	1.19612	0.387943	0.374367	0.296081	0.342511	0.789015	0.831017	0.257762	0.0338946	-0.0366412	-0.716568	-0.771399	-0.663237	-0.610242	0.413846	0.828788
Shcbp1	2	-1.81213	-1.56275	-1.4992	-1.00928	-0.794765	-0.303101	-0.774415	-1.76809	0.484573	-0.209987	0.291761	1.27963	0.627902	0.788721	1.79655	1.21784	1.60001	-0.0779789	-0.218604	0.458918	0.446423	0.648206	0.688622	0.857929	0.66855	0.637145	-0.979165	-0.99469	-0.797563	-0.628377	-0.203767	1.14107
Slmap	2	-1.81079	-1.3968	-1.61396	-0.903044	-0.514964	-0.863482	-1.30031	-1.77974	1.24273	0.980056	1.18986	1.28322	0.601531	0.623325	1.22095	1.31831	1.63186	-0.657517	-0.573828	-0.280838	0.00626811	0.37344	0.280036	0.584384	-0.0054543	-0.117022	-0.415491	-0.26879	-0.479178	-0.212873	0.376141	1.48198
Smek1	2	-2.70939	-2.1794	-2.2067	-1.42173	-0.690067	0.192111	0.638286	-0.0454655	1.23209	0.921962	0.974584	0.914906	0.694933	0.893119	1.00069	0.949496	0.972985	0.333677	0.131841	0.35541	0.313422	0.138099	0.725861	0.440616	0.124739	-0.0335983	-0.6303	-0.489534	-0.704406	-0.721926	-0.199093	0.0827748
Snx1	2	-1.55808	-1.27003	-1.30947	-1.46286	-0.93591	-0.495707	-0.393969	-0.408779	-0.294289	-0.222786	-0.199457	1.10003	1.35739	1.08662	2.11275	2.18667	2.22217	-0.00914186	-0.157267	-0.117114	0.305695	-0.451132	-0.26018	-0.0753274	0.669174	0.782516	-0.645991	-0.652244	-0.491333	-0.689035	0.169305	0.107794
Snx14	2	-1.49036	-1.12733	-1.40867	-0.638468	-1.01928	-0.857997	-1.3158	-2.09902	0.810829	0.13383	0.40526	1.77322	0.609448	1.01373	1.80588	0.973373	1.71177	-0.087645	-0.499087	-0.271073	-0.298003	0.454829	1.05953	0.694335	-0.425771	0.0681429	-0.409192	-0.131567	-0.566217	-0.184254	0.00175154	1.3138
Snx17	2	-1.62583	-2.36273	-2.01802	-1.46193	-0.844021	-0.95596	-0.880357	-1.55434	0.757647	0.250467	0.548738	0.760698	0.325247	0.377409	1.26256	1.39889	1.44612	0.444348	0.424374	0.944622	1.02014	0.274836	0.241306	0.749787	-0.0446233	0.230408	-0.672383	-0.325868	0.256284	0.220356	0.0339365	0.77788
Snx7	2	-1.39053	-1.36001	-1.50541	-1.46658	-0.484778	-0.749935	-0.624385	-0.784051	1.8248	2.2987	1.93775	0.564987	0.532616	0.709853	1.56526	0.782869	1.15982	0.199118	0.057554	0.0409012	-0.0357759	-0.25514	-0.113944	-0.0950916	0.217648	0.469561	-0.786416	-0.750413	-0.87647	-0.808023	-0.32796	0.0534637
Son	2	-2.51379	-2.11935	-1.68622	-1.57163	-0.541597	-0.420665	-0.771066	-1.51087	0.629947	0.862736	0.63915	1.37588	1.15362	0.945349	0.948466	0.698048	1.29838	-0.111153	0.147838	0.180734	0.385311	0.769036	0.368741	0.64745	0.35235	0.395311	-0.280225	-0.522594	-0.196519	0.0584091	-0.387244	0.776171
Spcs1	2	-1.81309	-1.61652	-1.69828	-1.01508	-1.17883	-1.25874	-1.38401	-1.97293	0.605847	0.579147	0.4264	0.806391	0.566972	0.827374	1.71049	1.36903	1.49658	0.794795	0.412812	0.556661	0.532466	0.22428	0.49058	0.0730757	0.12457	0.0904953	-0.132954	-0.150128	-0.305462	-0.36659	0.36399	0.840665
Srp54	2	-1.35758	-1.28431	-1.36484	-4.36692e-06	-0.858092	-0.987601	-0.939861	-2.00792	1.04295	0.690685	0.898699	1.61081	0.9993	1.05174	1.9349	1.14743	1.76972	-0.335457	-0.488647	-0.0712666	0.0669792	0.551076	0.452843	0.667797	-0.342595	-0.173366	-0.797839	-0.361318	-0.693773	-0.345898	-0.873692	0.399119
Stk3	2	-1.80051	-1.79077	-1.45853	-0.470222	-0.559398	-0.751768	-0.706777	-1.4687	0.794711	0.495411	0.671013	1.35614	0.881428	0.897098	1.40397	1.08553	1.53722	-0.205783	0.0580772	0.71182	0.841539	-0.100655	0.0643917	0.142676	-0.608496	-0.67728	-0.707517	-0.606644	-0.875037	-0.781682	0.774477	1.85425
Suclg1	2	-1.4926	-1.49484	-1.45685	-0.422485	0.170372	-0.0454599	-0.130733	-2.00495	0.77379	0.284092	0.451423	1.09682	1.21379	0.994431	1.22391	1.2623	1.35035	0.464373	0.390848	0.17729	0.347413	0.290733	0.361845	0.098607	-0.258518	-0.347436	-1.23689	-1.10209	-1.28623	-1.17726	-0.443093	1.94706
Sumo3	2	-1.89001	-1.8786	-1.57498	-1.23562	0.550568	-0.0317003	0.411809	-0.299785	0.917356	0.524671	0.567276	1.37529	0.803688	0.692567	1.17135	0.879264	1.51364	-0.753335	-0.935126	0.363233	0.59889	-0.456726	-0.474485	0.684014	0.259928	0.410739	-1.88817	-1.48007	-0.108978	-0.333011	0.507629	1.1087
Tceb1	2	-1.80303	-1.32094	-1.42243	-1.84843	-0.852381	-0.957548	-0.485347	-0.406362	0.67453	0.132235	0.328769	1.55231	1.2501	1.23708	0.711776	0.454338	0.971912	-0.730259	-0.620161	-0.411109	-0.18179	-0.0333126	-0.40085	1.48985	1.3868	1.50392	-1.35604	-0.594001	0.575989	0.419211	0.61583	0.119349
Tdrd3	2	-0.950135	-1.67702	-1.18801	-0.94634	-1.70182	-1.35528	-1.09758	-1.23481	0.52996	0.196666	0.331097	1.60461	1.13063	0.790601	1.74025	1.12694	2.24334	-0.00387097	-0.200516	0.639358	0.626656	0.504989	0.630546	0.586364	0.106876	0.27399	-0.385515	-0.386516	-0.502027	-0.272641	-0.4154	-0.745393
Tmem33	2	-1.93859	-1.62785	-1.73354	-0.896198	-0.959648	-1.41608	-1.27615	-1.99017	0.333165	0.338748	0.202884	1.00254	0.712307	0.893888	1.5575	1.43057	1.49685	0.171761	0.145725	0.642221	0.550029	0.638753	0.54461	0.816932	0.309595	0.520147	-0.235035	-0.164084	-0.164625	-0.161932	-0.262349	0.518043
Tmsb10	2	-2.20308	-2.24096	-2.05859	-1.49795	0.955117	-0.354859	-0.419197	-0.522253	0.227608	0.171829	0.0611766	0.759642	0.740986	0.760115	1.42612	1.33064	1.52978	0.31668	0.288807	0.89128	0.88309	-0.380656	-0.287708	0.382114	-0.233132	-0.0535195	-0.926868	-0.762017	7.76221e-05	-0.401238	0.557717	1.05924
Top1	2	-1.96704	-1.78701	-1.72906	-0.580113	-0.3355	-0.0491579	-0.498862	-1.03816	1.29092	1.23221	1.478	1.35469	0.98463	0.888002	1.25375	1.24135	1.23679	-0.121093	-0.294808	0.368825	0.182493	0.051078	0.272216	-0.229594	-0.518465	-0.528892	-1.01974	-0.677432	-0.985327	-0.873041	0.248556	1.1498
Tpm3	2	-1.97264	-2.28372	-1.76805	-2.06269	-0.481001	-0.518175	-0.392495	-0.626401	0.827205	0.553418	0.526915	1.1337	0.836317	0.944477	1.42922	1.19809	1.63222	-0.109327	-0.186447	0.360951	0.675816	-0.0769537	0.100848	0.757426	0.461066	0.398523	-0.976149	-0.744272	0.2006	0.0253746	-0.04872	0.18487
Trappc2	2	-2.25835	-1.46141	-1.85917	-0.844104	-0.499703	-0.0035986	-0.105988	-0.98775	1.51292	1.30673	1.34442	1.42408	1.24036	1.22801	1.3022	1.01035	1.36122	-0.731699	-0.267758	-0.61131	-0.373469	0.0540879	-0.124833	-0.0367052	0.231685	-0.0212425	-0.373057	-0.28871	-0.898851	-0.493743	-0.343778	0.569169
Trappc6b	2	-2.40206	-1.68	-1.95472	-1.25112	-0.506082	-0.659709	-0.391972	-1.39011	0.91266	1.0566	1.07889	1.23738	0.908636	0.990026	1.09607	0.772818	0.891453	-0.037223	-0.127549	-0.578045	-0.112822	0.0552782	0.435569	-0.121089	-0.227498	-0.584792	0.142317	0.194826	-0.372059	-0.0526585	0.862942	1.81405
Tsc22d1	2	-2.34778	-2.27971	-2.21471	-1.15115	-0.587423	-0.758266	-0.700933	-1.22808	0.926686	0.645942	0.696063	0.843314	0.4801	0.536929	0.863231	0.667312	0.910927	-0.369706	-0.473624	-0.0876158	-0.0166103	1.21943	1.28126	0.754041	0.0818689	-0.0106623	-0.0444024	0.139534	0.139494	0.133597	0.756766	1.19418
Tspan3	2	-1.85665	-2.06526	-1.87229	-0.690741	-0.335774	-0.478788	-0.88721	-1.50971	1.08587	1.15456	0.989842	1.13043	0.919798	1.14382	1.15993	1.00613	1.097	0.43443	0.550018	0.635688	0.460224	-0.012244	-0.0167169	-0.163299	-0.513328	-0.329232	-0.933288	-0.645492	-0.652144	-0.443315	0.246747	1.39099
Tssc1	2	-1.70854	-1.96809	-1.36701	-0.90817	-0.517419	0.205719	0.620205	-1.21079	1.46852	0.37946	0.842757	1.51322	0.812926	0.907077	1.36008	0.8807	1.39923	-0.274932	-0.178151	0.519467	0.382684	-0.821846	-0.817914	0.14604	-0.29847	-0.125876	-1.23849	-1.13195	-0.333676	-0.428046	0.206275	1.68501
Ttc33	2	-2.2679	-1.69174	-1.45675	-0.129553	-1.14799	-0.118888	0.0793708	-1.59161	1.09083	0.491905	1.08971	2.0887	1.11356	1.24449	1.02768	1.28372	1.18674	-0.468783	-0.369956	0.103829	-0.211773	0.046482	0.584314	0.150644	-0.270206	-0.565956	-0.774754	-0.426435	-0.428134	-0.147695	-0.398718	0.884858
Ube2e3	2	-1.93599	-1.70869	-1.59579	-0.673936	-0.832881	-0.84999	-1.23631	-1.83247	0.89645	1.2069	1.28731	1.04915	0.874856	0.910104	1.42853	0.861668	0.872194	0.604894	0.399482	0.6456	1.01789	0.410728	0.426881	0.537085	-0.0466998	-0.00980049	-0.556483	-0.336	-0.383025	0.180575	-1.2255	-0.386729
Ube2f	2	-1.13836	-1.08214	-0.663313	-0.381598	-1.29519	-1.35227	-1.71363	-2.45148	1.37707	1.74346	1.38946	0.788495	0.712101	0.827785	0.182837	0.846445	0.613358	-0.86435	-0.965901	-0.0858402	0.0300881	0.076915	-0.0358478	0.536903	0.489128	0.615677	-0.45893	-0.364936	0.185124	0.404149	0.530241	1.50455
Ube2g1	2	-1.76031	-1.4591	-1.64336	0.118573	-0.257323	-0.303919	-0.0905739	-1.6396	1.04172	0.668897	0.594164	1.46962	0.660757	1.05054	1.19982	1.0726	1.4489	0.0981581	-0.0621639	0.232067	0.104361	0.259028	0.574716	-0.0241267	-0.62766	-0.474548	-1.00599	-0.706046	-1.37678	-1.25192	0.129377	1.96013
Ube2i	2	-1.88426	-1.29205	-1.62568	-1.45259	-1.08074	-0.683288	-0.341551	-1.56403	0.50094	-0.21478	0.308346	0.983629	1.33125	0.928006	1.14238	0.966825	1.10749	0.265148	-0.392131	0.679339	0.284886	0.167501	0.73589	1.6218	0.785716	1.34919	-1.0237	-0.724896	0.329824	0.0647859	-1.12085	-0.152397
Ubxn8	2	-1.53387	-1.92667	-1.5261	-1.28051	-0.766337	-0.265455	-0.361497	-1.0039	0.310755	0.154573	0.114673	1.16287	1.00438	1.06108	1.68875	1.67666	1.80964	0.321711	0.607631	1.04425	1.38364	-0.61753	-0.678009	0.262283	0.166859	-0.0583984	-1.08812	-0.721572	-0.172442	-0.0657557	-0.673453	-0.0301305
Usp16	2	-2.47875	-2.24152	-2.16373	-1.64435	-1.17245	-0.922928	-0.607152	-1.24718	0.702588	0.70995	0.726315	0.766831	0.624353	0.834686	0.433386	0.853485	0.577165	-0.0166972	-0.00934992	0.535533	0.372557	0.270528	0.105002	0.926722	0.501125	0.812594	0.138608	0.379324	0.424983	0.608055	0.343427	0.856899
Usp38	2	-1.23332	-1.26848	-0.93725	-0.644006	-0.885904	-0.929469	-0.850613	-1.6147	1.2418	0.417119	0.544132	1.91965	1.3698	1.22868	1.84263	1.25847	2.14868	-0.427036	-0.570151	-0.0813638	0.0971764	0.0438555	0.254821	0.147056	-0.438488	-0.387707	-0.746403	-0.786992	-0.370942	-0.581858	-0.25504	0.495861
2310005L22Rik	3	1.60386	1.0886	1.22308	0.984981	0.403491	-0.108998	-0.163942	-0.563135	1.53996	1.93565	1.70186	0.41756	0.536126	0.461748	-0.0636249	0.457853	0.129685	-1.39278	-1.5814	-0.740836	-0.654265	-0.674635	-0.699129	-0.229743	-0.291577	-0.36697	-1.74518	-1.45274	-0.824852	-1.3006	-0.0466813	0.416652
2900011O08Rik	3	1.19986	1.45233	1.57526	0.901226	1.20584	1.11186	1.35878	1.43294	1.49083	1.32986	1.28233	0.174026	-0.191	0.00485985	-0.980251	-0.894665	-0.923291	-0.973999	-0.960289	-0.723722	-0.832571	-0.901917	-0.772237	-0.896006	-0.929822	-0.853595	-0.573651	-0.795853	-0.46266	-0.681404	-0.466079	-0.706993
8030448M07Rik	3	1.85426	2.03777	2.09098	2.45298	-0.66914	-0.636704	-0.406159	-0.34044	1.18799	1.33541	1.32056	-0.477882	-0.0391186	0.112555	-0.459914	-0.691348	-0.93562	-0.906018	-0.849636	-0.430355	-0.0683206	-0.599921	-0.606079	-0.136808	-0.355487	-0.393367	-0.482534	-0.33417	-0.410385	-0.279915	-0.85265	-1.03053
A930004K21Rik	3	1.15923	1.87852	1.52215	1.22089	0.958983	1.1619	1.30091	0.995767	1.65445	0.991873	1.21929	0.158721	0.0366103	0.0177343	-0.797724	-0.676221	-0.565257	-0.779929	-1.04575	-0.91602	-0.518629	-0.742148	-0.928668	-0.944173	-0.6318	-1.05931	-0.551954	-0.621722	-0.695225	-0.499429	-1.20915	-1.09392
Aabp3-pending	3	0.485103	0.74252	0.725437	0.885606	-0.135448	-0.160906	-0.0785586	-0.520302	2.27915	2.82547	2.39189	0.270539	0.815903	0.892808	-0.464579	-0.179059	-0.511521	-0.574997	-0.743635	-0.693002	-0.641292	-0.570835	-0.458461	-0.652393	-0.703712	-0.857755	-0.869946	-0.943887	-0.843623	-0.968105	-0.591626	-0.150789
Acta2	3	0.844264	0.707008	0.990734	0.484381	0.200978	0.349413	0.542172	1.357	1.89148	2.40664	2.24954	0.109516	0.253968	0.415312	-0.482788	-0.539623	-0.705874	-1.1282	-1.02851	-0.858939	-0.881313	-1.05466	-1.0951	-0.336669	-0.622752	-0.436516	-0.96463	-0.908125	0.116371	-0.351082	-0.183198	-1.3408
Adrb2	3	0.500763	0.135903	0.17084	1.20336	1.12343	1.45983	1.16673	0.761358	1.24354	1.60898	1.42616	0.849537	1.27453	1.1079	-0.70845	-0.183456	-0.491968	-1.47753	-1.26113	-1.16642	-1.17985	-1.27546	-1.35059	-0.559069	-0.949441	-0.740094	-0.391644	-0.152407	-0.606587	-0.834366	-0.645048	-0.059373
AI115600	3	0.421081	1.00483	0.681066	0.678628	0.20317	0.190999	-0.557541	-0.556017	1.97686	2.36128	2.14182	-0.216557	0.0973622	0.0770754	-1.68216	-1.53216	-1.50978	-0.969762	-0.825592	-1.25664	-1.1835	0.0910174	0.00981842	0.270217	0.122388	0.00497876	0.49595	0.337897	0.245307	0.303779	-1.14512	-0.28071
Amigo2	3	0.259237	1.645	1.42993	1.38655	0.497979	0.599426	0.766248	0.990109	1.65715	2.00768	1.43338	-0.104192	0.34863	0.332139	-0.648895	-0.576216	-0.142905	-0.603569	-0.441145	-0.493323	-0.871049	-1.33633	-1.0577	-1.38561	-1.48161	-1.28893	-0.600876	-0.741922	-0.631052	-0.813092	0.0195003	-0.15456
Ampd3	3	0.41912	0.610126	0.574313	0.660876	0.719392	0.838891	0.337247	0.572146	1.93116	2.49977	2.23067	0.336992	0.926686	0.837861	-0.45528	-0.242781	-0.483967	-0.408394	-0.41963	-0.639212	-0.756667	-0.888545	-0.947091	-1.02483	-1.09898	-1.03329	-0.591544	-0.675226	-0.771618	-0.85885	-1.11667	-1.08268
Arc	3	1.05097	0.573719	0.785013	0.917401	1.37582	1.09823	0.591679	0.655941	1.38093	2.66993	2.34701	-0.427043	-0.264946	-0.324135	-0.407374	-0.465549	-0.689973	-0.750905	-0.549404	-0.44122	-0.272662	-0.715173	-0.896831	-0.761578	-0.751269	-0.901907	-0.818014	-0.635854	-0.763346	-0.709211	-1.16896	-0.731294
Arhgef4	3	1.17934	1.21168	1.36626	1.23614	1.30599	1.23837	0.512403	0.0366179	1.14601	2.24711	1.71656	0.0290894	0.165836	0.267629	-0.705205	-0.632182	-0.909966	-0.548754	-0.521241	-0.838946	-1.001	-0.627415	-0.513918	-0.701651	-0.940155	-0.81799	-0.844452	-0.760637	-0.403995	-0.525477	-1.72937	-0.636676
Armcx2	3	0.112248	0.429639	0.305274	0.287099	1.02997	0.774825	1.23302	1.11335	1.66092	1.73301	1.69888	0.520486	0.0852914	0.400532	-0.11484	-0.651356	-0.497628	-0.496441	-0.373232	-0.975814	-0.975248	-0.0885736	-0.213039	-0.333976	-0.385353	-0.456074	-0.142266	-0.106232	-0.151833	-0.225189	-2.52174	-2.67571
Atp10a	3	0.521309	0.25844	0.405195	0.440608	1.31631	0.608181	1.79952	0.631222	1.50581	2.554	1.75157	-0.0381936	0.563321	0.63286	-0.253858	0.173733	-0.100845	-0.872392	-1.13016	-0.691612	-0.967808	-0.734263	-0.619304	-0.452397	-1.2264	-0.667638	-0.760233	-0.835413	-1.07144	-0.548898	-1.43108	-0.760137
Axl	3	0.524611	0.499386	0.330008	0.317996	0.638567	0.764563	1.0672	1.44636	2.11488	2.11488	2.06345	0.370973	0.603704	0.72692	-0.437658	-0.690532	-0.705808	-1.05906	-0.987634	-0.933664	-1.00021	-0.937183	-0.91949	-0.973322	-0.978492	-1.04459	-0.483748	-0.479377	-0.72899	-0.733995	0.141771	-0.631531
B230206N24Rik	3	0.42853	0.942632	1.00122	0.524992	0.197595	0.317755	0.36028	0.618737	2.12986	2.33815	2.64994	0.599069	0.459403	0.541802	-0.454477	-0.465688	-0.82956	-1.00368	-0.640851	-0.909698	-0.962176	-0.857963	-0.803844	-0.734559	-0.91183	-0.81097	-0.57764	-0.79311	-0.692114	-0.522175	-0.410842	-0.728782
Bahcc1	3	0.215424	0.362395	0.270677	0.438826	0.931363	1.09267	0.742606	1.16501	2.18212	2.33559	2.15398	0.307144	0.527195	0.570578	-0.465879	-0.248671	-0.430825	-0.584759	-0.48518	-0.559695	-0.642684	-0.873749	-0.94619	-0.937064	-1.10425	-0.882398	-1.06951	-0.969537	-0.913677	-1.03163	-0.368478	-0.781407
BC031353	3	0.964561	1.13305	1.21711	1.61856	0.4367	-0.0083124	0.236187	0.109116	1.73024	2.11782	2.13348	-0.731766	-0.852839	-0.810269	-0.994023	-0.911118	-1.12711	-0.717815	-0.530796	-0.865448	-1.24778	-0.268579	-0.329669	-1.12362	-1.00015	-0.998434	0.58982	0.329396	-0.470318	-0.150202	0.19903	0.323167
BC034076	3	1.09842	1.84541	1.29427	1.52576	1.14338	0.837657	0.178526	-0.0376171	1.40443	2.0021	1.72147	0.193617	0.233814	-0.00803062	-0.435355	-1.18211	-0.689559	-0.7033	-0.487592	-0.73141	-0.480856	-0.810082	-0.703344	-0.451059	-0.545306	-1.21301	-0.816973	-0.794471	-0.624894	-0.749472	-1.42089	-0.593511
C3	3	1.40456	1.60684	1.38322	0.967146	-0.0713445	-0.061431	-0.138304	0.384242	0.85767	2.08896	1.70643	0.0973949	1.70189	1.22513	-0.546078	-0.218432	-0.733498	-0.361576	-0.216226	-0.559513	-0.807902	-0.658844	-0.511388	-0.909497	-1.02168	-1.03829	-0.766275	-0.81131	-1.05453	-0.903411	-0.806142	-1.22783
C330048F19	3	0.393397	0.867351	0.791462	0.798484	1.16055	1.46694	2.16616	0.573771	1.85463	1.47129	1.45662	0.252096	0.445609	0.0463133	-0.869642	-0.117615	-0.212813	-0.522881	-0.842537	-1.10931	-1.13981	-0.973581	-0.53468	-0.829414	-0.611041	-0.665191	-0.883179	-0.957732	-0.952366	-0.818396	-1.36495	-0.339539
Car13	3	1.17113	1.18735	1.20076	0.795522	0.526365	0.761414	0.685981	0.190359	1.12968	1.7894	1.49371	-0.160191	0.770622	0.479236	-0.91848	-0.527815	-0.826959	-1.28815	-1.33862	-1.19033	-1.18197	-0.148197	-0.202732	-0.648806	-0.464371	-0.547645	0.342683	0.279739	0.0893361	0.44771	-2.22649	-1.67024
Cd47	3	1.34644	1.07547	0.917591	0.793554	0.993557	0.475277	0.795822	1.10825	1.49475	2.23524	1.70314	-0.836238	-0.390035	-0.413618	-1.02353	-1.16131	-0.999596	-0.868762	-0.70657	-0.9049	-1.18291	-0.244247	-0.401512	-1.02837	-1.25674	-1.17555	0.0774509	-0.0438865	-0.577896	-0.663484	0.616974	0.245628
Cdc42ep5	3	0.582756	0.592147	0.470496	0.435309	1.55157	0.913486	0.994495	1.36302	1.45974	1.49673	1.51531	0.379523	0.623325	0.655772	-0.836094	-0.481955	-0.809267	-1.03155	-1.03151	-1.10504	-0.961047	-1.10367	-1.13222	-0.841241	-1.02511	-1.14048	0.310757	0.434239	0.488403	0.127954	-1.32745	-1.5684
Cebpb	3	0.328165	0.552041	0.483845	1.50029	-0.0182516	0.0697593	0.23047	-0.91023	1.43327	2.38424	1.7706	-0.523888	0.574725	0.335806	-0.7281	0.242864	-0.0837137	0.858711	0.574162	0.484492	0.377607	-0.48517	-0.46982	-1.42177	-1.54852	-1.66439	-0.831062	-0.703002	-1.24613	-1.17921	-1.12524	0.737436
Chd9	3	0.567312	0.211594	0.352204	0.889859	1.49845	1.41845	1.17558	0.952966	1.95309	2.00051	1.7963	-0.00780279	-0.088743	-0.016974	-0.518224	-0.742081	-0.499824	-0.773456	-0.692852	-0.722575	-0.641661	-0.889985	-0.988232	0.0964575	-0.206775	-0.0375405	-0.960216	-0.789657	-0.462563	-0.809096	-1.76172	-1.30281
CN716893	3	1.08583	1.87683	1.84854	2.28516	0.128054	0.545811	0.652848	0.247258	1.06539	0.72684	1.11734	0.424513	0.093941	0.22791	-0.526505	-0.444192	-0.630118	-1.23123	-1.19605	-0.766489	-0.758645	-0.962946	-0.964177	0.0434256	-0.181189	-0.163395	-0.475848	-0.365747	0.0812371	-0.21268	-1.8724	-1.69932
Coro1a	3	1.89087	1.87809	1.74731	1.37279	0.617444	0.964101	0.738676	1.03251	0.587067	1.39052	1.02351	-0.143751	0.643474	0.544651	-1.05676	-0.438693	-1.00205	-0.907732	-0.677686	-0.816288	-1.09442	-0.793796	-0.848015	-0.778067	-0.712097	-0.675133	-0.463039	-0.604835	-0.598256	-0.920639	-0.873179	-1.02659
Crlf1	3	0.906837	1.00242	0.891553	0.643653	1.24571	1.43328	1.18975	2.1462	1.25112	1.77853	1.5464	-0.256309	-0.301633	-0.138972	-0.86878	-0.763736	-0.936946	-0.449998	-0.547205	-0.70076	-0.786364	-0.853458	-0.679694	-0.874323	-0.917688	-0.930302	-0.757812	-0.82977	-0.878734	-0.831428	0.161745	-0.893282
Csrnp2	3	0.700634	0.800576	0.657392	1.3011	0.829588	1.14037	1.1668	1.64095	1.62991	1.86899	1.78619	0.0980537	-0.138835	-0.0135826	-1.18402	-0.779525	-0.992916	-1.25252	-0.973738	-0.808272	-0.99115	-0.717029	-0.68236	-0.730295	-1.03962	-1.06927	-0.253465	-0.0941929	-0.738286	-0.734003	0.100435	-0.527908
D930005D10Rik	3	1.21119	1.31213	1.22871	0.960969	0.201944	-0.18692	-0.386841	-0.347286	1.76965	2.82827	2.18624	0.0100496	0.253778	0.541311	-0.262201	-0.24882	-0.681394	-0.646742	-0.746387	-0.591824	-0.84059	-0.561957	-0.60001	-0.643321	-0.606833	-0.424848	-0.560218	-0.647449	-0.345664	-0.636581	-1.36735	-1.171
Dbp	3	0.915834	0.820273	0.668421	0.624318	0.586359	0.74593	1.00062	0.915429	1.33007	1.6615	1.69569	0.757683	1.24642	1.21498	-0.439846	-0.450435	-0.88164	-0.525827	-0.589398	-0.742909	-0.716776	-1.25271	-1.30418	-1.6274	-1.38535	-1.42794	-0.476458	-0.519873	-0.954306	-0.860009	0.0738002	-0.102256
Dhx58	3	1.42312	1.46532	1.78568	1.1619	0.36972	0.852486	0.990172	0.685218	0.717128	1.93328	1.53228	-0.219067	0.93431	0.678998	-0.832639	-0.61544	-1.15381	-0.695901	-0.55065	-0.619158	-0.490848	-0.873909	-1.13236	-0.977657	-0.938866	-0.862834	-0.672474	-0.98654	-0.781585	-0.684995	-0.781014	-0.659873
Dpysl3	3	1.81371	1.5861	1.68469	0.696732	0.909283	0.721088	1.09854	1.79026	1.37616	0.976539	1.39259	0.0590233	-0.452766	-0.0486374	-0.46433	-0.725628	-0.83921	-1.073	-0.852589	-0.746352	-0.704117	-1.04117	-0.899278	-0.600934	-0.6748	-0.763307	-0.664573	-0.821762	-0.560419	-0.722667	-0.254332	-1.19484
Emp3	3	0.581579	0.369502	0.424744	0.475692	1.02598	1.23513	1.46049	1.54974	1.80067	1.88889	1.85611	0.172088	0.611719	0.607739	-0.732773	-0.596532	-0.837697	-0.652981	-0.662364	-0.916194	-0.973701	-0.94553	-0.895218	-1.03812	-1.13563	-1.15202	-0.446268	-0.429932	-0.427585	-0.481659	-0.736567	-0.999296
Eno2	3	0.960055	0.786626	0.743295	0.698702	-0.492636	-0.46452	-0.562993	-0.56188	2.06468	2.30898	2.19908	0.333492	0.700527	0.64664	-0.752376	-0.636271	-0.84488	-0.829047	-0.797718	-0.859009	-0.889417	-0.669591	-0.591296	-0.999833	-0.929075	-0.99275	-0.326287	-0.368404	-0.568201	-0.637537	1.12205	1.20959
Eno3	3	1.4775	0.939334	1.16759	1.10886	1.33753	1.07212	0.462432	1.58931	1.56639	0.833099	1.13735	0.989444	0.492185	0.508363	-0.640935	-1.03249	-0.692339	-0.68596	-0.685638	-0.803116	-1.04976	-1.00842	-1.04527	-1.28325	-1.21858	-1.22344	-0.680054	-0.704559	-0.475829	-0.77561	0.0774707	-0.753733
Enpp4	3	2.02547	2.00291	2.15669	1.27828	-0.343636	-0.324216	0.0105425	0.368123	0.752538	1.88179	1.31872	-0.334635	0.279641	0.274084	-0.704133	-0.300149	-0.830089	-0.579662	-0.507427	-0.173096	-0.234457	-0.608759	-0.698617	-0.467436	-0.549994	-0.363952	-0.495644	-0.850306	-0.591387	-0.195856	-1.27943	-1.91591
Ephx1	3	0.99002	0.817504	0.800992	0.890492	1.65291	1.59429	1.46161	1.53742	1.34384	1.66989	1.48992	-0.401057	-0.297739	-0.168954	-0.743167	-0.623174	-0.806988	-0.710795	-0.61872	-0.914139	-0.953528	-0.978368	-0.962236	-1.13733	-0.985218	-1.0967	-0.329096	-0.309857	-0.368391	-0.585662	-0.660381	-0.59739
Fam164a	3	0.70738	1.31026	1.34256	1.08274	1.12142	1.28817	0.901972	0.473354	1.79749	1.67466	1.77424	-0.0823144	-0.567972	-0.270802	-0.489152	-1.04127	-0.781771	-0.806739	-0.910059	-0.872958	-0.931705	-0.404256	-0.470964	0.0959023	-0.389368	-0.224188	-0.470494	-0.731464	-0.369622	-0.650976	-2.04845	-1.05562
Fermt2	3	0.925361	1.21855	1.25665	0.864955	0.405115	0.986237	0.855001	1.37813	1.53589	1.56093	1.87116	-0.0483451	-0.117461	-0.342904	-1.12322	-1.10434	-1.16129	-1.35937	-1.15486	-1.43072	-1.57474	-0.634273	-0.426733	-0.479748	-0.764709	-0.640844	-0.121109	-0.324892	-0.418763	-0.182881	0.666387	-0.113168
Foxp1	3	1.52401	1.32724	1.47731	0.792205	1.47369	1.00602	1.26433	1.49185	1.12086	1.70395	1.41972	-0.508459	-0.349052	-0.404937	-0.885114	-0.824265	-0.921011	-0.554167	-0.674884	-0.819762	-0.774113	-0.694207	-0.805424	-0.933916	-0.803738	-0.858229	-0.577713	-0.682491	-0.335795	-0.478928	-0.724224	-0.990758
Frmd6	3	0.316112	0.352608	0.477184	0.724215	0.636932	0.316865	0.643915	1.73153	1.73619	2.69916	1.86281	-1.00518	-0.794104	-0.866567	-0.598711	-0.294335	-0.144543	-1.48474	-1.29656	-0.713359	-0.633415	-0.527806	-0.492352	-0.694913	-1.06287	-1.09742	0.0180329	-0.0341058	-0.201135	0.0229345	0.982653	-0.579034
Gdf15	3	0.538149	0.52629	0.34404	0.630646	1.16597	1.22126	0.870377	0.48972	1.81592	2.65915	2.45916	-0.305066	-0.10726	0.0944062	-0.733574	-0.401605	-1.07939	-0.918004	-0.775634	-0.757667	-0.942644	-0.664276	-0.775424	-0.685983	-0.695737	-0.507384	-0.37743	-0.365539	-0.409071	-0.706536	-1.17743	-0.429422
Gipc2	3	1.7888	1.54205	1.47348	1.58646	-0.118835	-0.00958459	-0.903365	-0.367989	0.949656	0.817512	1.1152	0.995009	0.941254	0.857275	-0.212061	-0.1123	-0.100013	-1.28081	-0.655522	-0.886372	-1.14748	-1.04064	-1.09199	-0.350419	-0.931739	-0.741811	-0.250774	0.132972	0.612535	0.669706	-1.67844	-1.60177
H2-T23	3	0.314054	0.597106	0.659842	0.354783	0.0387214	-0.0912878	0.478803	0.388684	1.39137	2.57451	2.09698	0.265638	1.43752	0.995821	-0.377419	0.117978	-0.314979	-0.731355	-0.6729	-0.718708	-1.01662	-1.20163	-1.16042	-1.23741	-1.32383	-1.07695	-0.679513	-0.863946	-0.79887	-0.782317	0.917975	0.418353
Hist2h2aa1	3	0.764323	0.353863	0.45579	0.448875	0.104411	0.499398	0.987495	1.79066	2.45299	1.82757	2.03122	-0.17905	-0.155921	0.10585	-1.02279	-1.35537	-1.3567	-1.00005	-1.03083	-1.01407	-1.07373	-0.241412	-0.266445	-0.726985	-0.621309	-0.716896	-0.178393	-0.142753	-0.297498	-0.3602	0.697068	-0.779114
Hmgn3	3	1.46604	1.83307	1.85071	1.79812	0.299198	0.671158	0.920576	1.07194	1.18678	1.33332	1.39123	-0.188356	-0.192341	-0.0837369	-0.454699	-0.515232	-0.691704	-0.664128	-0.697507	-0.720201	-0.71757	-0.665862	-0.628895	-0.560837	-0.726877	-0.679663	-0.685865	-0.822836	-0.534798	-0.851415	-1.11691	-1.6227
Hspb8	3	1.07899	1.09718	0.963138	1.13068	0.885099	1.02938	0.87713	0.765714	0.340858	0.547848	0.561316	0.120307	0.677351	0.523168	-0.81169	-0.430049	-0.797753	-0.7904	-0.742433	-1.20779	-1.37893	-0.0118136	0.0823045	-1.07238	-1.09251	-1.18827	1.20391	1.01837	0.477342	0.394348	-2.30851	-1.9419
Icam1	3	0.612803	0.61315	0.762606	0.699855	0.795514	0.511778	0.439998	0.695643	2.05599	2.27744	2.07919	0.26979	0.742906	0.659484	-0.695659	-0.543117	-0.667413	-1.13184	-1.01605	-0.979602	-0.983085	-0.798939	-0.883293	-0.32123	-0.189009	-0.15427	-0.704559	-0.619024	-0.158645	-0.286578	-1.43826	-1.64557
Igfbp2	3	1.35404	1.37513	1.35633	1.24364	1.41085	1.0388	0.979913	1.3864	0.978381	1.54655	1.31847	0.0930991	0.299605	0.347661	-0.510115	-0.423379	-0.631654	-0.801179	-0.784868	-0.868559	-0.938514	-0.872485	-0.851337	-1.04454	-1.04175	-1.05793	-0.902889	-0.860133	-0.733652	-0.932778	-0.550541	-0.922559
Lgals1	3	1.7593	1.47071	1.50257	1.91215	-0.235034	-0.104986	0.317627	0.899933	1.37432	1.51248	1.2274	-0.818695	-0.548165	-0.504415	-1.30993	-0.546751	-0.838298	0.47095	0.658935	0.467226	0.147571	-1.1113	-1.11886	-0.924829	-0.898662	-1.01858	-0.813553	-0.617531	-0.694203	-0.684346	0.130596	-1.06363
LOC100044190	3	0.342248	0.497027	0.443343	0.288096	0.180999	0.839147	1.35497	0.946893	1.19312	2.21474	1.91255	0.277359	1.73096	1.29424	-0.478015	0.0021075	-0.57132	-0.83875	-0.87051	-0.783795	-0.817488	-1.10668	-1.05715	-0.939237	-1.0775	-0.942277	-0.355954	-0.378562	-0.517339	-0.384466	-1.10589	-1.29287
LOC435337	3	1.32159	2.41584	2.16931	1.77689	-0.0910149	-0.0254418	1.00677	0.241677	1.60452	1.23358	0.711329	-0.432848	-0.137656	0.320038	-0.204814	-0.0279741	-0.213551	-0.861487	-0.616136	-0.355689	-0.638179	-0.834576	-0.988469	-0.948507	-0.573389	-0.787518	-0.866742	-0.946314	-0.820648	-0.758479	-0.871139	-0.800963
Map3k8	3	-0.292299	0.379503	0.462842	1.07238	0.788235	0.248307	0.180072	-0.250574	1.37207	2.96912	2.40099	0.371153	0.842495	0.41824	0.0787117	0.442388	0.316554	-0.572797	-0.220134	-0.484167	-0.597465	-0.781533	-0.962939	-0.689464	-1.30391	-0.892051	-0.787321	-0.683258	-0.565212	-0.768065	-1.60815	-0.883736
Micall2	3	2.01022	1.85487	1.84582	1.78558	0.226764	0.147868	-0.136348	0.323327	1.3227	1.90618	1.41897	-0.269034	-0.164654	0.0199012	-0.867214	-0.788984	-0.814179	-0.468988	-0.340051	-0.397943	-0.473854	-0.553907	-0.645502	-0.740853	-0.754342	-0.763774	-0.494652	-0.542715	-0.807709	-0.635766	-0.978468	-1.22327
Msh6	3	1.03302	1.284	1.09998	0.630064	1.17815	1.27765	1.49872	1.57957	1.12927	0.898491	1.08799	0.491588	0.497569	0.438014	-0.837811	-0.742939	-0.818643	-1.27464	-0.938705	-1.44912	-1.22101	-0.31328	-0.206072	-0.576543	-0.208736	-0.626975	-0.166903	-0.285221	-0.674222	-0.598957	-1.44152	-1.74279
Mt2	3	1.10187	1.87943	0.790234	0.694262	-0.0394987	0.746427	0.0423649	-0.18097	2.09356	1.93017	1.32768	-0.471724	0.431462	0.262734	-0.184021	0.570482	0.478135	-0.163886	-0.186967	0.0375533	0.134143	-1.27163	-1.36926	-0.551797	-0.805473	-0.535023	-0.758268	-0.590638	-1.09776	-0.898972	-1.84409	-1.57054
Neurog3	3	1.25274	2.20596	2.37478	1.22409	1.1808	0.115176	0.32334	0.412737	1.79573	0.732882	0.575315	0.645806	-0.146614	0.0682716	-0.617108	-0.390699	0.0726923	-0.77946	-1.01574	-1.20648	-0.605002	-0.713308	-1.06163	-0.672587	-1.2792	-1.08062	-0.731278	-1.05037	-0.342787	-0.356313	-0.469824	-0.461288
Nfatc4	3	1.18656	1.19217	1.04739	0.912248	1.5225	1.10104	1.06998	1.7711	1.23544	1.64261	1.54844	-0.329598	-0.00456039	-0.0535515	-0.752787	-0.84957	-1.0395	-0.543713	-0.578343	-0.874197	-0.932473	-0.688159	-0.639338	-0.961418	-1.06617	-1.07128	-0.502928	-0.541483	-0.791127	-0.969457	-0.120174	-0.919663
Nuak1	3	1.10873	0.929194	0.913998	0.89487	-0.121331	-0.155626	-0.473216	0.913176	1.80548	2.50201	2.21092	0.0434164	0.544261	0.383547	-0.470712	-0.0936196	-0.378453	-0.904667	-0.842596	-0.924689	-0.915532	-0.81321	-0.711979	-0.651353	-0.817273	-0.926593	-0.809102	-0.796346	-0.951366	-1.02985	1.04607	-0.50816
Nuak2	3	1.26676	1.38281	1.29742	1.37431	1.03016	0.918381	0.876982	1.46688	1.21928	1.7948	1.55963	-0.618806	-0.362656	-0.2703	-0.816839	-0.528752	-0.874113	-0.761136	-0.774907	-0.62499	-0.772859	-0.732125	-0.647599	-0.870498	-1.10792	-1.03124	-0.895649	-0.870504	-0.796582	-1.01447	0.434585	-0.250048
Nupr1	3	1.14186	1.01751	0.992496	1.0799	0.855977	0.911207	0.983037	1.12856	1.53925	1.29668	1.28878	-0.119473	-0.137634	0.184996	-1.14125	-1.27764	-1.38138	-1.25741	-1.33742	-1.69013	-1.77334	-0.786529	-0.784092	-0.764307	-0.564344	-0.5592	0.147288	0.202299	0.093492	0.199757	0.362373	0.148689
Osbpl3	3	1.43335	1.30699	1.42233	1.41604	0.096077	-0.130782	-0.401299	-0.0653239	1.33098	2.33482	2.02394	-0.247882	0.59089	0.27389	-0.65012	-0.332747	-0.687903	-0.782445	-0.49866	-0.693314	-0.82237	-0.703268	-0.755954	-0.714911	-0.891811	-0.911424	-1.1897	-1.12285	-0.772572	-1.01496	0.643186	0.517812
Pbx4	3	0.225057	0.365969	0.677056	0.55898	0.297845	0.207318	-0.716866	0.544761	2.26614	2.64651	2.33789	0.565427	-0.0759665	0.549709	-0.195088	-0.815934	-0.705885	-0.889801	-0.906634	-0.847927	-1.76282	-1.01736	-0.604612	-0.899684	-0.780341	-0.586267	-0.371251	-0.332624	-0.104013	-0.323322	0.826458	-0.132719
Pcolce	3	0.816731	0.592574	0.636007	0.633841	1.67653	1.54744	1.42346	1.80888	1.42656	1.56981	1.55261	0.142877	0.112083	0.301964	-0.55789	-0.720407	-0.919016	-0.871028	-0.76918	-0.853031	-0.848057	-0.870481	-0.908215	-0.912971	-0.902259	-0.87155	-0.903384	-0.804547	-0.674205	-0.766498	-0.346908	-0.741745
Pdgfb	3	1.34286	1.3231	1.29478	2.1362	0.221297	-0.0759112	-0.101165	-0.362321	2.29254	2.02506	1.86277	-0.361105	-0.490393	-0.3799	-0.568457	-0.999372	-0.666538	-0.371439	-0.205496	-0.764063	-0.701758	-0.152416	-0.31845	-0.941417	-0.698973	-1.04922	-0.39944	-0.219764	-0.614826	-0.666167	-0.852601	-0.537417
Pdk4	3	0.86836	0.969501	0.965479	1.17159	0.708739	0.643764	0.685526	0.670828	1.95813	2.48639	2.25802	-0.0592708	-0.153416	0.0321015	-0.524154	-0.428928	-0.641349	-0.578207	-0.587726	-0.749697	-0.632269	-0.81707	-0.834465	-0.815114	-0.908919	-0.906234	-0.803074	-0.714144	-0.73466	-0.779408	-0.881512	-0.868817
Pim1	3	2.13386	1.73776	1.7334	1.17706	0.00478755	-0.45223	0.0132882	0.27233	1.03228	2.15114	1.87687	-0.338653	0.380454	-0.384494	-0.702459	-0.336139	-0.668527	-0.355292	-0.485038	-0.801012	-0.781424	-0.939216	-0.393294	-0.537308	-0.560772	-0.511223	-0.876957	-1.09734	-1.0866	-0.993583	0.343068	-0.554728
Plekho2	3	0.332988	0.341802	0.151974	0.679229	0.660729	0.763627	0.773346	1.7119	1.42541	2.25583	1.76921	-0.479822	0.780161	0.518713	-0.832935	-0.382329	-0.712167	-0.186227	-0.175828	-0.0416355	-0.348493	-0.833804	-0.88159	-1.24224	-0.782476	-0.764573	0.0785215	0.0530243	-0.169046	-0.498103	-1.48995	-2.47525
Plk3	3	2.10598	1.80984	1.74499	1.83095	0.304188	0.421609	0.698118	0.742966	1.29919	1.11878	1.19152	-0.294199	-0.454354	-0.393136	-1.40449	-1.10432	-1.1925	-0.773285	-0.829109	-0.614499	-0.60054	-0.456172	-0.458878	-0.923288	-0.90192	-1.07557	-0.156863	-0.347998	-0.472185	-0.70337	0.0596872	-0.171135
Plxna2	3	0.940993	1.09118	1.04709	1.03856	0.165659	0.0127264	0.754129	1.62081	1.17221	1.71257	1.6263	-0.53783	-0.0463248	-0.182939	-1.20554	-0.883833	-1.3007	-1.33565	-1.25451	-0.934858	-1.2048	-0.214533	0.0151483	-0.880635	-0.835141	-0.907167	0.681175	0.627541	0.265583	0.715181	-0.073664	-1.68873
Pou3f1	3	1.73562	1.57024	1.28231	0.750884	0.327998	0.31696	0.583148	0.314313	1.02551	1.88408	1.47348	-0.3546	0.671179	0.466741	-0.655503	-0.0557354	-0.580742	-0.642138	-0.687675	0.0505146	-0.207278	-0.200333	-0.128805	-1.22213	-1.32319	-1.34206	-0.0381488	-0.0788333	-0.146334	-0.955334	-1.96767	-1.86648
Ppm1k	3	0.604035	1.09773	0.826997	0.940382	0.403868	0.13492	0.184456	-0.315564	1.88874	1.97982	2.1853	1.14213	0.847984	1.04875	0.0642361	0.00556431	-0.257085	-0.56411	-0.539882	-0.93895	-0.823925	-0.697256	-0.755223	-1.04341	-1.05389	-1.08476	-0.4621	-0.502187	-0.973634	-0.878659	-1.59673	-0.867557
Prkar2b	3	0.780333	1.29417	1.20104	1.05297	0.684158	1.09683	1.26915	1.35339	1.29735	2.01925	1.92184	-0.35333	-0.041898	-0.233702	-0.489778	-0.458914	-0.642181	-0.461844	-0.513493	-0.291641	-0.669144	-0.805183	-0.806574	-0.851714	-0.559072	-0.41529	-0.993747	-1.0808	-0.8825	-0.828879	-1.12714	-1.46366
Prnp	3	0.876415	0.769061	0.807961	1.16323	1.22331	1.31506	1.43688	1.22006	1.59057	1.69328	1.6238	-0.241488	-0.320144	-0.111581	-1.07306	-0.942363	-1.09845	-1.08858	-1.06698	-1.1892	-1.15487	-0.707627	-0.726729	-0.841201	-0.975925	-0.946863	-0.360857	-0.30988	-0.38844	-0.49159	-0.0376985	0.353904
Ptrh1	3	1.26122	0.769604	1.31484	1.50681	0.360821	0.719017	0.660093	-0.0676574	2.27282	1.9879	2.03015	0.00094648	0.0878457	0.144647	-0.767542	-0.574445	-0.766383	-0.806231	-0.667072	-0.403055	-0.471074	-0.671993	-0.754204	-0.438392	-0.757629	-0.448511	-1.02661	-1.10128	-0.687791	-0.782701	-1.33988	-0.58427
Rab34	3	1.571	1.41217	0.937905	1.13578	0.555843	0.555843	0.869605	1.14002	1.66907	1.71072	1.53694	-0.172744	-0.591786	-0.17901	-1.17109	-1.25196	-1.35469	-0.220569	-0.345222	-1.17066	-1.07059	-0.272341	-0.346091	-1.10839	-0.903134	-1.19813	0.0343284	0.00142229	-0.971745	-0.880319	0.458479	-0.380638
Rab3d	3	1.31461	1.49425	1.46327	1.58359	0.961386	0.754378	0.544079	0.456441	0.554978	1.185	1.19653	0.309499	1.04742	0.427299	-0.252853	-0.153696	-0.233355	-0.798411	-0.890953	-0.907006	-1.07284	-1.18899	-1.1027	-1.43791	-1.51104	-1.36019	-1.00752	-0.924696	-0.796336	-0.666998	0.376967	0.635796
Rasip1	3	0.912394	0.541656	0.862247	0.379946	0.223136	1.05997	1.34751	1.48974	2.11644	1.39571	1.73989	0.876584	0.625911	0.271252	-0.450711	-1.06538	-0.477939	0.0946447	-0.591927	-0.303003	-0.440551	-1.17575	-0.830966	-1.18484	-0.952306	-0.972618	-0.774399	-1.14204	-0.664211	-1.05491	-0.498297	-1.35717
Reep1	3	0.702054	1.25178	1.74895	0.726204	-0.0194009	-0.63559	-1.07766	0.218126	0.664868	0.905954	1.26686	0.737069	0.637021	0.333024	-0.514721	-0.0162759	-0.272414	-1.2729	-1.27827	-0.90681	-0.914679	-1.42073	-1.34681	0.126204	-0.266394	0.11246	-0.00512593	-0.0377906	2.1151	1.23511	-0.797049	-1.99816
Rln1	3	1.51593	2.08983	1.61292	2.08943	-0.1123	0.0494458	-0.332141	-0.444549	1.48242	1.39809	1.14892	0.417185	0.703041	0.792633	-0.280806	-0.0173434	-0.185291	-1.10547	-0.694886	-0.791741	-1.08684	-1.02333	-0.742646	-0.973477	-0.508332	-0.952588	-0.628428	-0.374021	-0.578832	-0.829528	-0.957409	-0.67987
Rprm	3	0.345299	0.517573	0.857514	0.694378	1.28353	1.37645	1.50331	0.920872	2.44054	1.5146	1.47858	0.267243	-0.153672	0.56913	-0.499844	-0.86576	-0.658203	-0.882933	-0.626598	-1.10697	-0.962713	-1.08389	-0.830038	-0.576218	-0.772814	-1.0456	-0.766839	-0.732942	0.163185	-0.807565	-1.11628	-0.443323
S100a6	3	1.18282	1.06122	0.70405	0.991223	0.793969	0.855009	1.15198	1.41001	1.58169	1.46853	1.41884	0.0530571	-0.0883633	0.144237	-0.988867	-1.00539	-1.05446	-1.59196	-1.37406	-1.26756	-1.48201	-0.697523	-0.681201	-0.875442	-0.830826	-0.858363	0.44636	0.556102	0.105585	-0.287546	-0.111557	-0.72955
Sap30	3	1.37787	1.23879	1.19345	1.23423	0.956728	1.08599	1.01049	0.945617	1.43246	1.38166	1.36012	0.533081	0.571331	0.546217	-0.395753	-0.272604	-0.288523	-0.858281	-0.83251	-0.928002	-0.997511	-0.537461	-0.540749	-1.059	-1.15624	-1.22667	-0.857482	-0.937828	-1.11276	-1.27389	-0.779222	-0.813567
scl0003073.1_164	3	0.934816	0.511148	0.39016	0.893642	0.740495	0.669716	0.526256	1.64908	1.73886	2.53904	2.23256	-0.50469	0.192142	-0.309466	-0.655194	-0.932545	-0.701333	-0.960124	-0.667215	-0.361094	-0.768189	-0.704331	-0.420866	-0.666187	-0.643861	-0.842045	-1.12165	-0.645909	-0.898003	-0.860937	0.403405	-0.757682
Skil	3	0.687862	1.06058	0.771461	1.57656	-0.252767	-0.0119397	-0.0945297	-0.749848	2.25739	2.16918	2.26969	0.658345	0.177869	0.184021	-0.505868	-0.902234	-0.658133	-0.137069	-0.0652248	-1.25026	-1.28997	-0.231624	-0.0622604	-0.735957	-0.971845	-1.10585	0.0841026	0.194095	-0.539507	-0.794197	-1.21823	-0.513845
Slco4a1	3	0.393295	0.229622	0.179974	-0.133498	1.17718	0.761269	0.204778	0.561961	1.35948	2.01838	2.06242	-1.00141	-1.17631	-1.25224	-1.37618	-0.942003	-1.39234	-0.0131755	-0.0483709	0.120302	0.295044	0.747386	0.763043	0.616045	0.508229	0.513466	-0.345908	-0.341916	-0.395493	-0.384435	-1.90597	-1.80263
Smox	3	0.903938	0.914694	1.1723	1.50365	1.31478	0.939654	1.57642	1.1949	1.10689	1.41696	1.02798	-0.0753044	0.69736	0.665965	-0.836279	-0.225128	-0.6584	-0.897974	-0.820054	-0.452371	-0.812577	-1.02927	-1.11005	-0.739068	-0.833158	-0.480616	-0.971016	-0.885674	-0.201345	-0.311916	-1.63577	-1.45951
Snca	3	0.636372	0.81762	0.61458	1.4499	0.178365	-0.0625459	0.794522	-0.0404891	2.45479	2.07122	2.70142	-0.398413	0.193451	0.222695	-0.383533	-0.558256	-1.19288	-0.965633	-0.602877	-0.387748	-0.190202	-0.559335	-0.852379	-0.445247	-0.392771	-0.347064	-0.996378	-0.63189	-0.967175	-0.524706	-1.04358	-0.59183
Stk17b	3	0.614122	1.24757	1.21812	1.26953	-0.201436	0.268364	-0.120716	0.0511315	2.61469	2.14364	2.12673	0.0656514	-0.121459	0.0740738	-0.606943	-0.504148	-0.455034	-0.693927	-0.513883	-0.491135	-0.467931	-0.674944	-0.766769	0.244038	-0.177675	0.0214817	-1.37884	-1.34227	-0.787045	-0.966408	-0.77558	-0.912998
Svop	3	0.180371	0.276433	0.530087	0.261301	0.630823	0.665096	0.156765	0.660181	2.23692	2.54689	2.46008	0.545615	0.780789	0.790897	-0.436002	-0.542793	-0.649138	-0.819981	-0.672654	-0.505454	-0.868225	-1.05834	-0.898656	-0.646509	-0.784006	-0.614023	-0.607317	-0.691634	-0.0938662	-0.54504	-1.05408	-1.23452
Tbc1d2	3	0.378329	0.342596	0.443678	0.327296	1.0987	0.850208	0.912004	1.15138	1.87021	2.26936	1.9104	-0.164928	-0.0526984	0.0124268	-0.985042	-1.09133	-1.03601	-0.368051	-0.361524	-0.402705	-0.186487	-0.313351	-0.321836	-0.660296	-0.546212	-0.599758	-0.0987843	-0.12801	0.158063	-0.180612	-2.04442	-2.18259
Tpm2	3	1.2984	0.683785	0.922859	0.928617	-0.201219	0.0936573	0.533172	1.68119	1.52912	1.58649	1.43189	-0.93254	-0.922374	-0.710859	-1.77105	-1.35392	-1.58444	-0.166109	0.0110676	0.39943	0.306812	-0.400148	-0.192839	-0.14258	-0.245033	-0.542602	-0.0242255	0.0801874	0.510382	0.128168	-0.488891	-2.4464
Trp53inp1	3	0.0230051	0.50735	0.150849	1.43599	0.912296	0.714021	0.759739	0.292829	1.80288	1.75756	1.74563	0.713802	0.56927	0.635378	0.198445	0.280545	0.218481	-1.09271	-0.985483	-0.721816	-0.75554	-0.91359	-0.861871	-1.52852	-1.76103	-1.81615	-0.0291248	0.0704921	-0.912412	-1.13346	-0.393923	0.117057
Trrp1	3	0.957198	1.88378	1.42865	2.17026	0.326133	0.0158834	-0.235518	-0.337741	1.32253	1.67809	1.31359	0.235305	-0.230072	0.14929	-0.865616	-0.751136	-0.873832	-0.606555	-1.28297	-1.0884	-1.18593	0.153848	0.118504	-0.746985	-0.976474	-0.214604	0.46544	0.55092	-0.0810969	-0.461126	-1.59141	-1.23995
Txnip	3	1.36531	1.65115	1.57426	1.91518	0.567893	0.242959	-0.022156	0.506028	1.86718	1.49402	1.52496	-0.0944013	-0.0158068	0.204948	-1.15432	-1.17344	-1.35645	-0.391929	-0.389561	-1.00211	-1.17424	-0.290092	-0.253528	-0.867035	-0.932796	-0.916112	-0.560925	-0.51685	-0.699673	-0.636524	-0.0117686	-0.454156
Ubd	3	1.34013	1.11755	1.14233	0.618699	-0.919287	-0.553041	-0.598509	-0.0299707	1.93276	2.72602	2.56897	0.0360336	0.364191	0.450316	-0.482459	-0.624392	-0.871387	-0.328063	-0.434391	-0.699116	-0.987014	-0.538829	-0.644735	-0.669272	-0.77444	-0.450455	-0.401144	-0.452249	-0.502224	-0.579696	0.0198307	-0.776145
Zkscan5	3	0.915068	1.15095	1.05338	0.764329	0.768993	0.654631	0.859442	1.22108	1.52781	2.11561	1.8247	-0.365273	-0.487291	-0.190509	-1.21981	-1.19635	-1.44453	-0.679974	-0.779677	-0.816004	-0.870157	-0.326075	-0.424442	-0.735757	-0.773813	-0.632289	0.190602	0.230178	0.225352	0.157093	-1.07075	-1.64652
1700011F14Rik	4	0.305613	0.505126	0.434008	0.257886	-0.423822	-0.581456	-0.465678	-0.651572	-0.706296	-0.942363	-0.830893	-0.6779	-0.839587	-0.768437	-0.712798	-0.653818	-0.675055	-0.761718	-0.811955	-0.594147	-0.450157	0.863315	0.908031	1.28408	1.2174	1.22144	1.92796	1.83349	1.85488	1.49071	-1.37141	-1.18487
1700019H03Rik	4	-0.0140193	-0.607453	-0.150542	-0.18209	1.12935	1.08485	1.08615	0.152808	-0.997135	-0.98122	-1.26388	-0.673907	-0.497972	-0.818706	-0.689972	-0.269035	-0.143177	1.00503	1.01617	-0.235162	-0.251257	-0.0987004	-0.0513238	-0.321549	-0.237219	-0.390524	1.32953	1.44849	2.20963	1.89468	-2.25978	-1.22207
2010011I20Rik	4	-0.141686	-0.244625	-0.261869	-0.174547	-0.865681	-0.97941	-0.958422	-0.719956	-0.604104	-0.891013	-0.934115	-0.642368	-0.88238	-0.766202	-0.643169	-0.831178	-0.65498	-0.372459	-0.635688	-0.625434	-0.7831	0.450468	0.684414	0.910738	0.875641	1.28759	1.95705	2.05404	1.73062	2.13526	0.976434	0.550124
2200002K05Rik	4	0.545557	0.294976	0.0863834	0.274639	-0.520533	-0.402571	-0.366251	-0.271169	-0.652285	-0.983347	-0.971819	-0.443381	-0.809769	-0.482331	-0.945865	-1.05515	-1.08633	-0.539795	-0.175559	-0.803223	-1.02602	0.782171	0.839318	0.223385	0.621783	0.21208	2.57575	2.47384	1.91216	1.61297	-0.339945	-0.579676
4732456N10Rik	4	-0.530463	-0.601856	-0.646046	-0.485997	-0.617231	-0.325162	-0.394591	-0.55546	-0.511544	-0.225883	-0.347702	-0.195598	-0.375359	-0.410906	-0.790273	-0.424582	-0.509916	-0.14329	-0.523264	-0.391454	-0.543182	-0.0469704	0.323929	0.284302	-0.0822959	0.16087	2.31805	2.46129	2.98635	2.23359	-0.616503	-0.472859
4930535E21Rik	4	-0.434631	-0.0757979	-0.629706	-0.631366	-0.782241	-1.01187	-1.00989	-0.444044	-0.208737	0.251112	-0.0396933	-0.723973	-0.366471	-0.510499	-0.800966	-0.701632	-0.629437	-0.649868	-0.724824	-0.608241	-0.829712	2.15658	2.26906	0.187052	0.438179	0.148479	2.45109	2.03683	1.08019	0.975175	0.266999	-0.447142
4930550C14Rik	4	0.015756	0.295342	0.537074	0.813312	-0.351825	-0.23545	-0.303763	-0.45024	-0.709682	-0.691731	-0.477179	-0.646566	-0.959582	-0.81148	-0.347967	-0.778941	-0.927409	-0.671548	-0.628996	-0.721044	-0.925994	1.53197	1.55396	0.701851	0.661697	0.623263	1.90914	1.82454	1.7206	1.42441	-1.53419	-1.43935
4931426K16Rik	4	-0.465171	-0.406343	-0.291899	-0.522075	-0.307078	-0.057052	0.345033	0.550696	-0.259513	-0.753441	-0.468237	-1.0485	-0.826298	-0.703984	-1.16809	-1.20862	-1.30552	-0.328038	-0.723003	-0.786686	-0.562529	0.745731	0.658163	0.677136	1.00241	1.0702	1.787	1.84653	2.21725	2.198	-0.174851	-0.731232
5330403J18Rik	4	-0.714115	-0.524314	-0.73945	-0.619631	-0.61771	-0.570215	-0.696997	-0.818978	-0.761112	-0.971556	-0.817588	-0.745091	-0.707427	-0.630986	-0.78526	-0.620667	-0.79382	-0.194661	-0.246044	-0.436785	-0.433471	1.8225	1.81322	0.850813	0.772337	0.665739	2.08988	1.99228	1.37657	1.71496	-0.000276129	0.347873
5430405G05Rik	4	0.224362	0.299891	-0.305135	0.0851865	-0.453864	-0.700479	-0.645454	-0.621435	-0.625463	-0.606274	-0.290414	-0.587267	-0.507014	-0.605521	-0.813783	-0.674095	-0.894219	-0.668028	-0.464616	-0.737808	-0.887264	1.01494	1.08083	0.163858	0.172717	-0.201532	3.05062	2.9272	1.26128	1.31525	-0.161187	-0.145292
6330503C03Rik	4	-0.324752	-0.545567	-0.0778465	-0.310642	-0.374529	-0.185549	-0.0277556	0.251583	-0.799344	-0.894669	-0.833966	-0.454499	-0.600611	-0.469151	-0.919181	-0.174031	-0.378459	-0.560926	-0.831547	-0.335646	-0.505496	0.45449	0.395177	0.826701	0.540933	0.716411	1.95566	1.84838	2.84453	2.17732	-0.960011	-1.447
6330569M22Rik	4	0.452547	0.394164	0.171144	-0.125762	-0.651892	-0.570613	-0.422926	-0.362149	-0.402741	-0.34645	-0.25968	-0.936877	-0.930155	-1.06683	-1.30779	-1.41795	-1.3787	-0.431751	-0.342883	-0.385357	-0.58728	1.422	1.49824	0.794964	0.786916	0.864931	2.06733	1.95055	1.40674	1.57608	-0.644794	-0.813019
9230112E08Rik	4	-0.471004	-0.421043	-0.661666	-0.467964	-0.554237	-0.562256	-0.447424	-0.260311	-0.782961	-0.939813	-1.03975	-1.15535	-0.893311	-0.687962	-0.82595	-0.807135	-0.93935	-0.126549	-0.219214	-0.486681	-0.365668	1.15901	1.01423	0.566302	0.783933	0.79002	2.15036	2.24967	1.74304	2.08403	0.454216	0.120794
9330176C04Rik	4	-0.629605	-0.768534	-0.799659	-0.633311	-0.392845	-0.226089	-0.323077	-0.608611	-0.809651	-0.934836	-0.834262	-0.95794	-0.713056	-0.901555	-0.566488	-0.872825	-0.632925	-0.545334	-0.327623	-0.158424	-0.209979	0.718609	0.651997	1.11163	0.681098	0.785012	2.46262	2.32758	1.95596	1.76232	-0.0536618	0.443463
9530018I07Rik	4	-0.562616	-0.22592	-0.273592	-0.25836	-0.575625	-0.672576	-0.737174	-0.248042	-0.81517	-0.398071	-0.641831	-0.478995	-0.459493	-0.513908	-0.532315	-0.520375	-0.458556	-0.780615	-0.847147	-0.744852	-0.592515	0.901881	0.81312	0.416449	0.52404	0.350802	2.45045	2.4215	2.00872	2.36591	-0.141321	-0.773805
A130026C10Rik	4	-0.609767	-0.352914	-0.699287	-0.705221	-0.706994	-0.495673	-0.378386	-0.0682625	-0.924555	-0.97327	-0.84001	-0.768133	-0.763974	-0.793192	-0.262829	-0.689614	-0.480494	-0.0593887	-0.206565	-0.327498	-0.327102	1.69418	1.54841	0.700404	0.734052	0.589871	2.3928	2.17673	1.2677	1.82266	-0.497884	-0.995794
A430006M23Rik	4	-0.44644	-0.56077	-0.583106	-0.697922	-0.731143	-0.664052	-0.61441	-0.435828	-0.421328	-0.40428	-0.571951	-0.803936	-0.602726	-0.560211	-0.520075	-0.793322	-0.513564	-0.474168	-0.515806	-0.390926	-0.412453	0.620642	0.60057	1.05284	1.0499	1.07546	2.11916	2.11075	2.2811	2.20732	-0.570981	-0.828342
A430073A17Rik	4	0.554144	0.517199	0.216492	0.28016	-0.219521	-0.0928204	-0.549339	0.0368838	-1.03696	-1.19363	-0.606189	-1.26418	-0.90355	-1.46801	-0.741195	-0.820122	-0.821048	-0.215399	-0.638001	-0.731444	-0.656984	1.0266	1.30522	0.512677	0.278351	0.274117	2.51681	2.4116	1.23003	1.44806	-0.179021	-0.470946
A530088H08Rik	4	-0.80082	-0.716397	-0.284492	-1.11746	-0.713526	0.134223	-0.159032	-0.375462	-0.415088	-0.591181	-0.233768	-0.885207	-0.267259	-0.750308	-0.599251	-0.398564	-0.598699	-0.205772	-0.0934554	-0.0315056	0.260579	0.233217	-0.0617262	0.751106	0.0930576	0.440809	1.44209	1.44822	3.1632	2.92384	-0.860763	-0.730595
A630077M18Rik	4	-0.911819	-0.919883	-1.33363	-0.746234	-0.447694	-0.563865	-0.640388	-0.74617	-0.810668	-0.78962	-0.686386	-0.660171	-0.931778	-0.876184	0.0317509	-0.408583	-0.201143	0.149324	-0.18685	0.282597	0.199124	1.5308	1.6907	0.846342	0.768371	0.878356	2.38464	2.20257	1.2073	1.02989	-0.840975	-0.499718
A730017D01Rik	4	-0.828612	-0.522943	-0.54876	-0.660107	-0.306322	0.389812	0.452285	0.704525	-0.716085	-0.530936	-0.762216	-0.77938	-0.63505	-0.799014	-1.16813	-0.793799	-0.927119	-0.896673	-0.851122	-0.834058	-0.935678	-0.0212839	-0.0555731	0.541501	0.784961	0.851384	2.00578	1.82147	2.06218	1.97968	1.35611	0.623177
A830080H07Rik	4	-0.694423	-0.457617	-0.646111	-0.64343	0.264999	0.299498	0.591298	1.09239	-0.852216	-1.12803	-0.816456	-0.941287	-1.01981	-1.1423	-1.17405	-1.20497	-1.07718	-0.169232	-0.183854	-0.50085	-0.644612	0.906184	0.773168	0.51394	0.486527	0.554007	2.2201	2.02355	1.61309	1.74079	0.463484	-0.24658
Adamtsl5	4	0.478219	-0.000616255	0.2986	0.127549	-0.883953	-0.417234	-0.820312	-0.414462	-0.29731	-0.541886	-0.61323	-1.17109	-1.19307	-1.11552	-1.04926	-1.31635	-1.00789	-0.677186	-0.532628	-0.647541	-0.906614	1.00584	1.21453	1.11576	0.976835	0.834584	1.49602	1.58941	2.17312	1.78481	0.413671	0.0972031
Agtr1a	4	-0.748608	-0.658611	-0.689476	-0.840419	-0.832856	-0.883135	-0.842076	-0.714541	-0.238999	-0.140414	-0.0417187	-0.65307	-0.522619	-0.543991	-0.563896	-0.408401	-0.658701	-0.477996	-0.623859	-0.77786	-0.651534	0.951154	1.09907	0.892593	0.879777	0.797652	2.04158	2.05614	2.10605	2.26911	-0.183556	-0.396796
Ahnak	4	0.0705964	-0.0394155	-0.228751	-0.0131949	-0.777308	-0.743279	-0.887336	-0.64268	-0.887183	-0.909767	-0.741773	-0.446309	-0.659436	-0.612212	-0.106136	-0.13904	-0.173137	-0.123954	-0.192245	-0.355646	-0.307831	1.48091	1.59186	0.692221	0.746469	0.65712	2.18387	2.11165	1.49141	1.32196	-1.55677	-1.80466
AI661453	4	0.448023	0.653378	0.532143	0.25856	-0.871058	-1.20452	-1.00836	-0.501139	-0.800895	-0.905511	-0.621716	-1.03551	-0.451692	-0.859081	-0.721569	-0.745374	-0.930439	-0.106303	-0.257332	-0.301146	0.153568	0.586209	0.79589	0.693778	0.581656	0.119621	2.78471	2.08827	1.32191	1.82015	-0.304041	-1.21219
Apol7a	4	-0.51337	-0.730615	-0.948123	-0.406855	-0.68027	-0.642907	-0.579662	-0.793303	-0.662975	-0.592398	-0.612758	-0.802912	-0.585956	-0.496014	-0.39315	-0.520168	-0.633059	-0.126859	-0.3176	-0.696907	-0.399329	0.843057	0.688685	0.274683	0.140411	0.178428	2.75557	2.751	1.78842	1.78503	0.369005	0.5609
Aqp11	4	0.204905	0.187498	0.0707354	0.760856	-0.0439982	-0.671289	-1.06023	-1.0575	-1.46222	-1.13457	-1.24578	-0.799703	-0.88308	-1.11823	-0.487979	-0.265017	-0.159763	0.894357	0.831255	0.443966	0.217842	0.297461	0.237372	-0.704944	-0.289996	-0.377762	2.40073	2.4288	1.43757	1.76932	-0.445746	0.0251411
Arhgap25	4	0.0605322	0.240524	-0.408028	0.0354018	-0.671749	-0.412168	-0.592239	-0.417963	-0.644302	-0.520629	-0.314843	-0.289656	0.4011	-0.0687666	-0.388741	-0.366985	-0.660123	-0.570551	-0.56021	-0.347519	-0.565104	1.06158	1.1664	-0.291587	-0.778958	-0.639817	3.36404	2.99624	0.597548	1.14545	-0.676042	-0.882828
Arrb1	4	-0.298553	-0.744082	-1.01119	-0.293817	-0.796452	-0.663919	-0.583849	-0.819894	-0.845022	-0.756923	-0.819978	-0.553686	-0.672756	-0.325658	-0.445508	-0.0784208	-0.527914	0.0896607	-0.190475	0.173343	-0.0112822	1.28435	1.37082	-0.172443	-0.238037	-0.28546	2.81916	2.68657	1.40576	1.68263	-0.325149	-0.0518252
Arsi	4	-0.671371	-0.457031	-0.767399	-0.787979	-0.982672	-0.893469	-0.839822	-0.868268	-0.701398	-0.742621	-0.480765	-0.511219	-0.632367	-0.693262	-0.315312	-0.498277	-0.506706	-0.195258	-0.432581	-0.147049	-0.0955998	1.58108	1.57905	1.12245	0.803973	0.682759	1.76795	1.89704	1.93454	2.02569	-0.535308	-0.638804
Aspa	4	-0.647969	-0.792401	-0.318934	-0.492019	-0.0695126	-0.0908643	0.337488	-0.4151	-0.858488	-0.777777	-0.729735	-0.529926	-0.827867	-0.808681	-0.182965	-0.703057	-0.446433	-1.01452	-0.743704	-0.424542	-0.326758	0.460775	0.356258	0.0297246	0.0451895	-0.156988	2.85179	2.24911	2.55295	1.51414	0.0397301	0.921079
B230380D07Rik	4	0.125067	0.340286	0.234026	-0.234907	-0.390761	-0.620112	-0.672757	-0.219661	-0.941012	-0.743157	-0.682861	-0.753654	-0.940938	-0.840253	-0.861294	-1.03326	-1.17281	-0.833544	-0.831088	-0.95316	-0.946664	1.05206	1.10074	0.830057	0.624386	0.752241	1.82114	1.84648	1.94278	2.06397	0.712045	0.226608
BC014795	4	-0.795001	-1.11746	-0.836251	-0.806924	-0.468464	-0.621712	-0.3937	-0.262693	-0.700724	-0.0935534	-0.668248	-0.959428	-0.99891	-0.913353	-0.931674	-0.768276	-0.627023	-0.266217	-0.124366	-0.153184	-0.457476	0.687046	0.625687	0.624285	0.502896	0.451113	2.0655	1.97604	2.02416	2.38337	1.0262	0.598341
C530043A13Rik	4	-0.23336	-0.228318	-0.900168	-0.164916	-0.438531	-0.473287	-0.356279	-0.689558	-0.804211	-0.645939	-0.760064	-0.555395	-0.850394	-0.756416	-0.76213	-0.673086	-0.544203	-0.461046	-0.906939	-0.542948	-0.634593	1.64376	1.68277	0.197898	0.256253	0.117655	2.7075	2.64143	0.99696	1.00107	0.316133	0.820349
Camk2a	4	-0.741388	-0.46298	-0.73648	-0.21728	-0.947727	-0.978245	-0.821543	-0.784444	-1.08779	-1.19566	-1.03671	-0.222026	-0.316856	-0.12231	-0.205097	-0.313602	-0.530097	-0.347393	-0.472635	-0.237818	0.0487365	1.73128	1.4593	0.579677	0.65847	0.409022	2.57191	2.25227	1.43442	1.32749	-0.269483	-0.425004
Cck	4	-0.0665333	-0.110081	-0.725225	0.020625	-0.451655	-0.507244	-0.404063	-0.702864	-0.654358	-0.563047	-0.646061	-0.587063	-0.533995	-0.599783	-0.645627	-0.669892	-0.591452	-0.81336	-0.714862	-0.594438	-0.642678	1.84065	1.71438	0.260285	0.340733	0.0566075	2.92152	2.74238	0.63163	0.974205	-0.333066	0.0543307
Cckbr	4	-0.241176	-0.0299462	-0.114038	-0.375082	-0.720126	-0.647898	-0.527659	-0.631908	-0.650945	-0.5589	-0.744583	-0.792287	-0.623028	-0.54439	-0.552929	-0.617286	-0.593354	-0.583597	-0.455573	-0.392383	-0.477855	0.615148	0.609396	0.500262	0.339777	0.410578	2.38463	2.33274	2.4729	2.33256	-0.573031	-0.550014
Cdh13	4	0.213897	0.249359	-0.510943	-0.282438	-0.142175	-0.0190002	0.0782601	0.0793939	-0.591384	-0.351649	-0.392456	-0.338397	-0.560952	-0.572357	-0.628097	-0.634876	-0.593049	-0.81053	-0.88736	-0.643361	-0.763788	0.222483	0.0946547	-0.229442	-0.469932	-0.387347	2.85309	2.99493	1.99494	1.89513	-0.385246	-0.481356
Cdh5	4	-0.791459	-0.61431	-1.04375	-0.727588	-0.767636	-0.762383	-0.703967	-0.907345	-0.893342	-0.884508	-0.914243	-0.427613	-0.493929	-0.441407	-0.109162	0.171729	0.0583103	-0.214966	-0.0360505	0.0207523	-0.152837	0.614458	0.592671	0.146212	0.0399914	-0.0247137	2.7601	2.79423	1.69021	1.91038	-0.0908139	0.202994
Cit	4	-0.288543	-0.468494	-0.245033	-0.371409	-0.631292	-0.842226	-0.643413	-0.579399	-1.14991	-0.980836	-0.825374	-0.979287	-0.647128	-0.993661	-0.286539	-0.690274	-0.967715	0.222991	0.00788517	0.0150395	-0.0574991	1.52269	1.5278	0.695182	0.573906	0.465257	1.92124	1.87256	2.00354	2.02582	-0.465151	-0.740718
Clip2	4	-0.293348	-0.94967	-0.972827	-0.997858	-0.803009	-0.839699	-0.59465	0.113167	-1.03282	-0.780663	-0.910504	-0.431561	0.300691	-0.0155026	-1.09155	-0.793919	-0.908845	0.653487	0.690839	-0.162568	-0.366794	0.89978	0.93856	-0.0208302	-0.173235	-0.147146	2.52245	2.43689	1.61723	1.60788	0.745951	-0.239926
Ctsj	4	-0.361339	-0.381252	-0.516494	-0.372935	-0.529613	-0.513236	-0.417509	-0.528051	-0.510757	-0.439068	-0.497263	-0.498978	-0.505929	-0.450649	-0.471346	-0.380515	-0.488457	-0.562411	-0.53941	-0.556819	-0.501509	-0.0303291	-0.0728981	0.488778	0.273706	0.374002	2.72964	2.66396	2.14573	2.45403	-0.521124	-0.48196
Ctsq	4	-0.325432	-0.317655	-0.665173	-0.345096	-0.207883	-0.358263	-0.309944	-0.210955	-0.224957	-0.475959	-0.516062	-0.60519	-0.570516	-0.647958	-0.621012	-0.319406	-0.253445	-0.561141	-0.480995	-0.649584	-0.60098	-0.247677	-0.176902	0.357374	-0.155309	0.0535308	2.80159	2.92056	1.8054	2.51266	-0.268709	-0.334903
Cyp2b10	4	-0.0999657	0.527177	-0.844122	0.162763	-0.000947416	-0.658519	-0.290431	-0.511862	-0.680253	-0.876822	-0.532358	-0.396783	-0.466417	-0.722848	-0.536322	-0.760485	-0.784424	-0.72946	-0.590214	-0.532844	-0.551535	1.41733	1.35077	0.157673	0.510807	0.0338634	2.98901	3.06916	0.681206	0.628764	-0.61216	-0.349756
D330011G23Rik	4	-0.428103	-0.44401	-0.852578	-1.09819	-0.569838	-0.338893	-0.729491	-0.633394	-0.840306	-0.52242	-0.947203	-0.373526	-0.530626	-0.187907	-0.63253	-0.67152	-0.687664	-0.515479	-0.332721	-0.486941	-0.347098	2.09892	1.88634	0.585039	0.573994	0.158878	2.20779	2.12705	1.62942	1.43652	-0.304893	-0.228618
Defcr20	4	-0.350178	-0.492078	-0.485046	-0.509729	-0.285026	-0.314325	0.0713912	-0.53893	-0.537913	-0.358229	-0.373649	-0.407829	-0.204938	-0.286215	-0.177608	-0.325381	-0.302934	-0.628388	-0.542742	-0.277261	-0.424373	-0.516723	-0.623317	-0.283422	-0.356459	-0.199784	2.8795	2.71538	2.329	2.32734	-0.481122	-0.0390173
Defcr-rs1	4	-0.595691	-0.533436	-0.659459	-0.501578	-0.472915	-0.463964	-0.453878	-0.550292	-0.585506	-0.496006	-0.480135	-0.54434	-0.483067	-0.501332	-0.390164	-0.415522	-0.472087	-0.524435	-0.53841	-0.330252	-0.283693	-0.187896	-0.14181	0.107399	0.0847993	0.146164	2.69377	2.7234	2.34581	2.35083	-0.00675863	0.160456
Dlgap4	4	0.67036	0.78297	-0.266098	-0.0864318	-0.898436	-0.937189	-0.931991	-0.28531	-0.320267	0.0211713	-0.507217	-1.50754	-1.41423	-1.4804	-1.39199	-1.10057	-0.965898	0.24654	0.155666	0.0169245	-0.371583	0.702438	0.93264	0.336351	0.464223	0.380366	2.15742	2.41675	1.27713	1.22566	0.785802	-0.107252
Dpcr1	4	-0.377393	-0.378311	-0.577404	-0.375874	-0.442923	-0.514479	-0.276145	-0.134398	-0.372491	-0.341333	-0.37381	-0.570553	-0.454259	-0.502489	-0.582248	-0.631051	-0.595415	-0.607403	-0.551659	-0.450362	-0.724809	0.0657266	0.100121	-0.194862	-0.116853	-0.147714	2.69863	2.75278	2.22698	2.45752	0.176551	-0.184058
E030040G24Rik	4	0.513794	0.00785198	-0.101865	-0.0632719	0.0961175	-0.188627	-0.455289	-0.16427	-0.852673	-0.853532	-0.859999	-0.965413	-0.87097	-1.0329	-1.07903	-1.00056	-0.960074	-0.894951	-0.823956	-0.996691	-0.856634	0.924996	0.749651	0.624188	0.689771	0.637574	2.16602	2.25415	1.83035	1.75438	0.446541	0.325338
E430024E16Rik	4	0.134016	0.738586	-0.0414236	0.0648192	-0.96077	-0.809876	-0.876233	-0.93856	-1.21328	-1.076	-0.984197	-0.885182	-1.0621	-1.1327	-0.87841	-0.736798	-0.693128	-0.103813	0.144049	-0.0239973	-0.513406	1.31328	1.22175	0.509355	0.932748	0.820121	2.11056	2.05199	1.63881	1.39109	-0.1149	-0.0263929
E430033B07Rik	4	0.026011	-0.0766406	-0.0427482	-0.535869	-1.28359	-0.945396	-0.908474	0.0673273	-0.91946	-1.27677	-0.984197	-0.572342	-0.482757	-0.838678	0.025819	-0.570108	-0.0612481	-0.514017	-0.4235	-0.43798	-0.680928	-0.0582409	0.0462366	0.477699	0.893835	0.815954	2.36096	2.13835	2.07136	1.76239	1.33678	-0.409779
Edn2	4	-0.232623	-0.249437	-0.788786	-0.478581	-0.638156	-0.719689	-0.716626	-0.728857	-0.750404	-0.863844	-0.805031	-0.360966	-0.587702	-0.634621	-0.543834	-0.572874	-0.4802	-0.284373	-0.325566	-0.59018	-0.570605	1.50633	1.51317	1.38169	1.14556	1.2058	2.35102	2.26848	1.13876	1.01261	-0.82364	-0.776825
Elavl4	4	-0.35423	-0.564319	-0.652766	-0.521352	-0.149167	-0.680467	-0.280692	0.0501535	-1.00832	-0.732717	-0.77229	-0.361648	-0.972869	-0.52216	-0.290609	-0.499119	-0.730034	-0.594705	-0.915205	-0.61322	-0.791681	0.961371	1.30846	0.245789	0.508898	0.33438	2.09725	2.45929	2.39475	1.81967	0.193073	-0.365522
Endod1	4	-0.201467	-0.332668	-0.202166	-0.352628	-0.659747	-0.636475	-0.130039	0.435775	0.0466181	0.468162	0.155163	-0.946041	-0.651896	-0.624391	-1.26559	-0.86604	-1.04808	-1.16136	-1.21044	-0.831417	-0.817913	-0.136111	-0.0980654	0.781525	0.594653	0.769689	1.91316	1.99143	2.30911	2.19785	0.780793	-0.271373
Ercc5	4	0.160877	0.548951	0.171031	0.469296	-0.904187	-1.02477	-1.1558	-0.878072	-0.922382	-1.14632	-1.11658	-0.47399	-0.919294	-0.768416	-0.732993	-0.67627	-0.744543	-0.384502	-0.392749	-0.759155	-0.782004	1.30424	1.38635	0.277764	0.733682	0.489393	2.17264	2.11366	1.42589	1.39749	0.718091	0.412667
Fgfbp3	4	1.27077	0.839138	0.568072	0.602328	-0.460604	-0.283043	-0.664597	-0.825284	-0.666148	-0.513095	-0.829468	-0.799678	-0.870514	-0.629341	-0.321675	-0.304028	-0.326651	-0.185541	-0.624048	-0.813975	-0.493205	0.480351	0.697402	-0.066944	-0.15576	-0.142114	2.44806	2.62179	1.61912	1.43061	-1.49302	-1.1089
Furin	4	0.634102	0.533323	0.174002	0.322577	-0.115717	-1.21823	-1.38929	0.0728615	-0.0049437	0.253963	-0.324588	-0.812582	-0.29085	-0.417911	-0.967058	-0.557848	-0.276369	-0.477346	-0.333187	-0.768812	-0.658062	0.341075	0.418553	-0.893955	-0.765544	-1.14951	2.83853	2.65219	1.22922	1.62833	0.739028	-0.41594
Gadl1	4	-0.117599	-0.0901354	-0.865184	0.0153765	-0.569177	-0.634101	-0.357504	-0.639514	-0.468039	-0.324987	-0.564166	-0.521121	-0.442282	-0.407601	-0.566085	-0.719442	-0.490586	-0.556417	-0.780964	-0.62884	-0.646834	1.85958	1.8752	0.30804	-0.0669987	-0.0314906	2.83329	2.76389	0.758224	1.04024	-0.566824	-0.397952
Gale	4	0.33967	0.0320358	0.0690565	-0.0942118	-0.938428	-0.948576	-0.777279	-0.691366	-1.04715	-1.33955	-1.40459	-0.942928	-0.983767	-0.798873	-0.450866	-0.161891	-0.270525	0.0849543	0.255597	0.195999	0.315946	0.770453	0.919114	0.862028	1.05695	0.791162	1.47785	1.70557	2.01859	2.14437	-0.940071	-1.24928
Galntl4	4	-0.796265	-0.560109	-0.481736	-0.238554	-0.533863	-0.390509	-0.3433	-0.553057	-0.280882	-0.0866745	-0.331808	-0.793049	-0.576302	-0.678473	-0.653227	-0.672335	-0.57927	-0.451509	-0.608114	-0.450732	-0.75706	0.876879	0.807106	0.326512	0.227192	0.281931	2.58608	2.36936	2.21903	2.27074	-0.676196	-0.4718
Gkn1	4	-0.607081	-0.613668	-0.620286	-0.570904	-0.590536	-0.546679	-0.52412	-0.624173	-0.630443	-0.606745	-0.70485	-0.715693	-0.592473	-0.595272	-0.631399	-0.646771	-0.610487	-0.536255	-0.498962	-0.449861	-0.572141	1.1589	1.23711	0.787377	0.949082	0.865894	2.24776	2.15746	1.96916	2.07413	-0.537206	-0.420869
Gkn2	4	-0.563127	-0.553551	-0.647823	-0.605807	-0.555777	-0.578637	-0.542901	-0.64636	-0.646941	-0.593502	-0.651335	-0.694899	-0.607007	-0.629377	-0.608751	-0.647966	-0.615584	-0.622991	-0.654344	-0.560975	-0.617807	1.20449	1.30741	0.73823	0.857306	0.767978	2.2641	2.24657	1.87507	2.06503	-0.31178	-0.168937
Gnat2	4	-0.540784	-0.436259	-1.18777	-0.676046	-0.602693	-0.46462	-0.370111	-0.447342	-0.558112	-0.62039	-0.449385	-0.67594	-0.541648	-0.842812	-0.476068	-0.486183	-0.40664	0.0361833	-0.109465	-0.479311	-0.653252	1.63371	1.54459	-0.0452706	-0.258022	-0.0419411	3.07727	2.7869	0.733421	1.0139	0.290089	0.254001
Golga3	4	0.765335	0.274543	0.174949	-0.0933823	-1.52238	-1.41433	-1.15731	-1.29451	-0.953168	-0.754069	-0.917937	-0.884598	-0.549343	-0.385189	-0.316218	-0.0984678	-0.445435	-0.458045	-0.470607	-0.549577	-0.222399	1.22433	0.973849	0.725166	0.970169	0.775659	1.75515	1.95342	1.79379	1.84761	-0.3602	-0.386799
Hdc	4	-0.329323	-0.648157	-0.667737	-0.65389	-0.794372	-0.7696	-0.777117	-0.726859	-1.03179	-0.878418	-0.810265	-0.793042	-0.683036	-0.714959	-0.493813	-0.638672	-0.759506	-0.241427	-0.258464	-0.306848	-0.263461	1.23447	1.257	1.02772	0.832311	0.832338	2.1682	2.1788	1.85774	1.78276	0.0374706	0.0319369
Hmgcs2	4	-0.661611	-0.612675	-0.654446	-0.330868	-0.957577	-0.809366	-0.604709	-0.778852	-1.06082	-1.11058	-1.04411	-0.829067	-0.667011	-0.726112	-0.320511	-0.383808	-0.487677	0.988616	1.02363	0.278223	0.131606	1.00364	0.66393	0.0419936	0.49266	0.666713	2.59096	2.43297	1.14075	1.65595	-0.561034	-0.5108
Htr5b	4	0.31448	0.288456	0.0282806	-0.251888	-0.60348	-0.758012	-0.544651	-0.955288	-0.802976	-0.2725	-0.410233	-0.397255	-0.509641	-0.581093	-0.667486	-0.408849	-0.513514	-0.738063	-0.761427	-0.532336	-0.903515	0.397562	0.380309	0.809888	0.496653	0.814192	2.10064	2.24646	2.52295	2.08102	-1.15014	-0.718543
Hyal2	4	0.231152	0.092057	-0.0124438	-0.385521	-0.550314	-0.216603	0.221251	0.270987	-0.436927	-0.672309	-0.401174	-1.2205	-1.24081	-1.17572	-1.53361	-1.20589	-1.61311	-0.1611	-0.109417	-0.34653	-0.166346	0.94711	0.982063	0.873161	1.06194	0.889274	1.95329	1.91567	1.71415	1.59654	-0.378491	-0.921852
Kcnk12	4	-0.43321	0.217842	-0.460047	-0.306607	-0.379265	-0.468112	-0.695968	-0.427561	-0.911552	-0.513843	-0.797115	-0.320244	-0.673043	-0.549012	-0.598653	-0.48926	-0.416967	-0.643333	-0.561134	-0.402257	-0.60306	0.393698	0.460343	0.400568	0.349663	0.357906	2.3628	2.62218	2.22411	2.43623	-0.527515	-0.647582
Kcnk5	4	-0.304966	0.114646	0.156431	-0.21262	0.0337981	0.100816	0.234354	0.330907	-0.773528	-0.954922	-0.896271	-0.962576	-0.84684	-1.03573	-1.39103	-0.998454	-1.04348	-0.982863	-0.820115	-0.709947	-0.818515	1.0765	0.963039	1.11465	1.02353	1.12471	1.80314	1.66502	1.75738	1.93092	-0.147174	-0.530808
Krt6b	4	-0.690916	-0.719361	-0.171673	-0.717166	-0.398587	-0.531839	-0.509456	-0.379672	-0.400022	-0.576953	-0.501597	-0.308038	-0.485996	-0.374168	-0.439655	-0.553289	-0.538015	-0.557104	-0.412221	-0.428657	-0.538235	-0.306477	-0.0504601	0.958559	0.453268	0.572812	1.58797	1.66944	3.3804	2.66773	-0.276476	-0.424139
Lcn7	4	-0.50839	0.00688337	-1.18542	0.0779096	-0.885643	-0.842955	-0.555374	-0.422756	-0.363984	-0.570513	-0.434835	-0.255729	-0.67907	-0.147133	-0.168367	0.204495	-0.0316812	-0.551613	-0.736184	-0.854398	-0.4995	1.41976	1.21909	-0.495906	-0.159381	-0.204135	3.09576	3.11581	0.618018	0.82355	0.196151	-0.224466
LOC100041004	4	-0.517722	-0.574104	-0.413473	-0.204309	-0.386725	-0.528714	-0.463863	-0.642846	-0.443686	-0.440178	-0.547885	-0.585744	-0.411938	-0.541832	-0.539294	-0.422649	-0.476773	-0.500582	-0.145321	-0.350749	-0.355065	-0.0183765	-0.207434	0.423173	-0.0139138	0.00184776	2.51861	2.45031	2.74121	2.44109	-0.518461	-0.324609
LOC100044221	4	-0.222621	-0.603758	-0.517456	0.0896696	-0.799045	-0.820066	-0.93705	-0.919622	-0.76064	-0.757682	-0.596915	-0.866044	-0.657954	-0.803752	-0.505131	-0.305732	-0.533802	0.209912	0.0222646	-0.139767	-0.0747136	0.93643	1.04491	0.82113	0.721892	0.76268	2.13582	2.24437	1.91388	2.00976	-1.07086	-1.02012
LOC100046129	4	1.08701	0.577047	0.0156768	0.789755	-0.59601	-0.59654	-0.711424	-0.506744	-0.823601	-0.715744	-0.77601	-0.604671	-0.789266	-0.703753	-0.845404	-0.648819	-0.797504	-0.524849	-0.732965	-0.698936	-0.789303	1.48455	1.65995	-0.444748	-0.33341	-0.463232	2.66069	2.55425	0.649919	0.632973	0.580411	0.410706
LOC100046278	4	-0.395848	-0.404888	-0.636823	-0.401348	-0.381632	-0.226297	0.0753667	-0.557512	-0.423762	-0.461997	-0.410034	-0.232052	-0.482934	-0.377811	-0.257938	-0.337976	-0.416228	-0.510023	-0.503445	-0.342082	-0.391465	-0.325828	-0.346186	-0.171539	-0.294061	-0.196562	2.89964	2.82501	2.32642	2.20107	-0.633582	-0.207646
LOC100047126	4	-0.306381	-0.288619	-0.357716	-0.157107	-0.489156	-0.271538	-0.381801	-0.330415	-0.247778	-0.50552	-0.518561	-0.557749	-0.48228	-0.526413	-0.611261	-0.676275	-0.65789	-0.641394	-0.603621	-0.510741	-0.49775	0.00725535	0.0353229	-0.0171805	0.184261	0.123906	2.74653	2.77199	2.18632	2.39877	-0.384518	-0.43269
LOC100047226	4	-1.3763	-1.11014	-1.30913	-1.23294	0.205035	0.412662	0.680433	-0.623261	-0.146471	-0.302486	-0.328001	0.241376	-0.309706	-0.458454	0.211387	-0.458597	0.524486	-1.15607	-0.705013	-0.470126	-0.648747	0.490736	0.581236	0.726761	0.230215	0.0130001	2.50836	2.12889	1.67307	1.69548	-1.51587	-0.171813
LOC381860	4	-0.4486	0.108876	-0.705093	-0.0213578	-0.534175	-0.0909234	-0.23092	-0.486426	0.433065	0.0843891	0.516219	-0.567998	-0.243783	-0.508635	-0.672419	-0.781986	-0.863678	-0.793898	-0.832906	-0.448813	-1.12559	-0.285385	-0.0359455	0.118828	-0.377239	0.43214	2.68539	2.93337	2.14757	1.61569	-0.603461	-0.416299
LOC386135	4	-0.78488	-0.543457	-0.860771	-0.495526	-0.604823	-0.770353	-0.643917	-0.641872	-0.281718	-0.453452	-0.527722	-0.646655	-0.805808	-0.534216	-0.408631	-0.383011	-0.251738	-0.500542	-0.216611	-0.570315	-0.807614	0.108454	0.2159	0.758956	0.510203	0.664607	2.51229	2.50274	2.3678	2.05648	0.014557	0.0216603
LOC386139	4	-0.530425	-0.603627	-0.467654	-0.613853	-0.985981	-0.895759	-0.88314	-0.720605	-0.484143	-0.708484	-0.666399	-0.735349	-0.606463	-0.753904	-0.508199	-0.663192	-0.586501	-0.702425	-0.569978	-0.512368	-0.447599	0.709416	0.803972	1.32798	0.928837	1.14417	1.99988	1.91541	2.17365	1.97633	0.555015	0.111381
Ltf	4	-0.0450231	-0.106372	-0.425998	-0.155681	-0.312456	-0.474814	-0.976343	-0.709596	-0.438873	-0.610197	-0.504462	-1.19331	-0.454362	-0.668075	-0.509165	-0.461405	-0.796018	-0.323898	-0.819652	-0.056021	-0.00413774	0.00945234	0.157298	-0.291569	0.294126	0.253612	2.91896	2.80137	2.39963	1.3463	0.0170103	0.139671
Mfsd2	4	-0.480658	-0.263509	-0.340845	-0.282535	-1.06626	-1.01185	-0.907142	-0.578153	-0.582912	-0.334758	-0.645977	-0.78151	-0.826904	-0.872988	-1.09435	-0.91122	-0.874041	-0.232687	-0.329776	0.00605854	0.00553037	0.736768	0.975152	1.12779	0.836418	0.830793	1.85439	2.05068	2.31165	1.97312	0.191345	-0.481621
Mgst2	4	-1.05981	-0.855746	-1.12479	-0.896133	-0.372384	-0.317988	-0.345694	-0.839868	-1.26404	-1.19507	-0.952416	-0.519898	-0.551995	-0.58547	-0.229282	-0.425749	-0.523967	-0.191114	-0.23547	-0.255877	-0.441493	0.921223	1.05107	0.680107	0.867113	1.01022	2.15766	2.2124	1.65727	1.72044	-0.0177394	0.924488
Mllt3	4	-1.05192	-0.43709	-0.898	-0.61426	-0.349019	-0.529923	-0.822821	-1.31747	-0.803035	0.031982	-0.0328547	0.161458	-0.295986	-0.279843	-0.0890496	-0.526374	-0.36777	-0.415559	-0.175919	-0.258322	-0.577791	0.70569	0.973003	0.199561	0.417315	0.344022	1.88275	2.41497	2.24215	2.32652	-1.43957	-0.416832
Mmp23	4	0.173217	-0.259158	-0.348731	-0.156136	0.100699	0.384396	0.807703	1.12473	-0.0248263	0.189131	-0.180899	-1.25623	-1.15893	-1.07775	-1.34179	-1.47039	-1.22542	-0.212309	-0.120675	-0.444757	-0.595786	0.588274	0.539158	0.510702	0.652059	0.56036	1.71593	1.99603	1.62063	1.74006	-1.07471	-1.75459
Muc3	4	-0.363547	-0.470861	-0.425256	-0.323017	-0.673138	-0.502945	-0.533831	-0.684263	-0.320158	-0.635625	-0.745696	-0.711804	-0.534873	-0.447465	-0.692035	-0.558953	-0.505989	-0.580575	-0.470835	-0.571404	-0.565824	0.652042	0.447972	0.855406	0.679067	0.696956	2.30014	2.23909	2.28689	2.43577	-0.703639	-0.571611
Mxd4	4	-0.0761793	-0.247375	0.180061	0.219498	-0.938913	-0.902483	-0.777351	-0.896824	-1.07362	-0.785026	-0.817339	-1.31934	-1.55302	-1.65854	-0.129602	-0.244587	-0.112892	0.290572	0.208088	0.845985	0.675829	0.500171	0.462352	0.535936	0.701825	0.833966	1.7787	1.71496	1.85485	2.13203	-0.753251	-0.648484
Myl7	4	0.702137	-0.258259	-0.32745	0.100975	-0.0419121	-0.0900905	-0.431606	-0.622069	-0.735047	-0.817852	-0.762915	-0.688319	-0.766501	-0.776995	-0.522054	-0.889657	-0.686062	0.312903	0.112138	-1.07027	-1.3823	0.119167	0.84551	0.150968	-0.661542	-0.469617	2.49766	2.4803	2.22266	1.55593	0.361916	0.538255
Myo1g	4	-0.829433	-1.04726	-1.28616	-0.922675	-0.10701	0.653476	0.0764527	0.349037	-0.209492	-0.549988	-0.351556	-1.15219	-0.314572	-0.961251	-0.711973	-0.464428	-0.309907	-0.769743	-0.49019	-0.350488	-0.244169	0.700689	0.354042	1.05267	0.386536	0.680093	2.46283	2.51397	1.84428	1.49715	-0.722722	-0.776022
Npal2	4	-0.750945	-0.370885	-0.27569	-0.435678	-0.587843	-0.42928	-0.395027	-0.317215	-0.483861	-0.653885	-0.498052	-0.701308	-0.800807	-0.782988	-0.735625	-0.806301	-0.831171	-0.467694	-0.3354	-0.254387	-0.470548	0.862491	0.705548	0.747722	0.816767	1.01319	1.96292	1.94795	2.47467	2.37704	-0.679085	-0.844612
Npas3	4	-0.275603	-0.129381	-0.740062	-0.148323	-0.567763	-0.714542	-0.587622	-0.613536	-0.448711	-0.519156	-0.463439	-0.620211	-0.534915	-0.662375	-0.599061	-0.500013	-0.602139	-0.424519	-0.637225	-0.644504	-0.62293	2.26776	2.34483	0.733922	0.347928	0.361321	2.44416	2.30137	0.711192	0.795995	-0.599013	-0.653433
Nrip3	4	-0.376403	-0.434235	-0.461609	-0.390279	-0.442647	-0.340547	-0.505976	-0.68099	-0.367401	-0.546992	-0.528849	-0.937451	-0.975516	-0.987863	-1.05061	-0.917939	-0.911185	-0.525489	-0.81675	-0.590199	-0.539375	1.25985	1.21048	0.984112	0.943851	0.992549	2.10556	2.07293	1.90047	1.74015	-0.184821	0.303183
Ntn4	4	-0.849168	-0.555326	-0.647806	-0.689138	-0.907899	-0.70053	-1.01216	-1.08142	-0.455242	-0.544373	-0.3118	-0.482513	-0.66241	-0.311312	-0.437837	-0.643297	-0.8073	-0.588682	-0.427394	-0.563868	-0.0293921	0.417673	0.355053	1.16927	0.610852	0.370224	2.05561	2.01855	2.05561	2.6053	0.368386	0.68235
Onecut2	4	0.207309	-0.506015	-0.47868	-0.717773	-0.295271	-0.33884	-0.550891	-1.19996	-0.745927	-0.874606	-0.901479	-1.05974	-1.06912	-0.801423	-0.996249	-0.738868	-1.04386	-0.0362515	-0.0768202	0.0568723	-0.542797	0.891795	1.1252	0.184731	0.80786	0.82867	2.17263	2.07231	1.62288	1.84719	-0.0812857	1.23841
Pcdhb22	4	-0.519292	-0.551416	-0.658652	-0.799032	0.194985	0.122105	0.433204	0.757438	-0.549018	-0.372068	-0.283714	-0.913554	-1.09684	-0.920241	-0.732876	-0.947694	-1.03739	-0.911326	-1.093	-0.743109	-0.603074	0.315024	0.479629	0.400346	0.0361778	-0.0168615	2.44849	2.27143	1.78914	1.83479	1.03422	0.632178
Pcdhga2	4	-0.471117	-1.21043	-0.78679	-0.809774	-0.609512	-0.762887	-0.705902	-0.904192	-1.04584	-0.542464	-0.836509	-0.622044	-0.903687	-0.625003	-0.561356	-0.217977	-0.440133	-0.075309	-0.125939	-0.118302	0.0336165	1.05083	1.30135	0.514348	0.516936	0.264269	2.46494	2.28517	1.82478	1.82437	-0.0705559	0.365112
Pcdhga4	4	-0.28142	-0.682328	-1.17047	-0.841649	-1.06594	-0.65809	-0.920908	-0.506918	-0.957504	-0.968605	-0.747673	-0.893751	-0.694412	-0.670444	0.0666952	-0.505005	-0.4035	0.526758	0.540493	0.120365	0.202911	1.24967	1.19345	0.145309	0.279773	0.13146	2.51045	2.55924	1.48162	1.48162	-0.13919	-0.382011
Pfkfb4	4	-0.276798	-0.331943	-0.256789	-0.174958	-0.868471	-0.59656	-0.341814	-0.388078	-1.28235	-1.10492	-0.960933	-0.898284	-0.916251	-0.842188	-0.7	-0.577098	-0.910314	-0.00401868	0.0571988	-0.0957392	0.135188	1.24663	1.17502	0.973808	0.889989	0.733337	2.00796	1.96836	1.98761	1.82709	-0.645691	-0.828984
Pi16	4	-0.0110179	-0.61387	-0.386094	-0.109793	0.0335643	-0.315456	-0.113875	-0.382529	-1.05997	-0.988235	-0.915717	-0.313097	-0.785825	-0.304052	-0.239882	-0.393328	-0.944604	-0.134524	0.167722	0.21926	-0.164232	-0.429323	-0.510506	-0.407535	-0.79623	-0.816418	2.44037	2.43798	2.36812	2.22796	0.424584	0.816553
Pip4k2a	4	-0.022183	0.30955	0.118634	-0.082997	-0.0429772	-0.396916	-0.045885	0.246671	-1.32943	-1.14443	-1.07247	-0.462338	0.0228216	-0.19429	-0.80595	-0.584133	-0.670541	-0.738577	-0.349264	-0.147538	-0.399543	1.15591	1.36004	0.5032	0.458323	0.178889	2.48743	2.12542	1.306	1.52354	-1.57906	-1.72792
Prl2c2	4	-0.383703	-0.988106	-0.684817	-0.53563	0.102001	0.253668	0.717003	0.293656	0.496327	-0.0162961	0.29095	-0.133367	-0.662094	-0.403319	-0.195367	-0.999342	-0.701657	-0.498483	-0.418421	-0.874687	-0.813579	-0.361427	-0.514403	0.0458649	-0.367674	-0.161274	1.99646	2.15518	2.48613	2.67101	-0.920336	-0.874264
Prl3d3	4	-0.199111	-0.543288	-0.13151	-0.203271	-0.67556	-0.495933	-0.028243	-0.405261	-0.488619	-0.297302	-0.000167202	-0.327676	-0.693207	-0.925198	-0.525385	-0.760636	-0.850442	-0.533489	-0.30107	-0.0749434	-0.150191	-0.205188	-0.288012	0.0169309	0.0799347	-0.128692	1.66339	2.00811	3.19061	2.93877	-0.305142	-0.360213
Prl4a1	4	-0.258062	-0.213689	-0.410538	-0.0763641	-0.399016	-0.640478	-0.647341	-0.48912	-0.346073	-0.560667	-0.496672	-0.575728	-0.399634	-0.346419	-0.381528	-0.340807	-0.576994	-0.258437	-0.702098	-0.454555	-0.198506	-0.282707	-0.261404	0.168608	-0.0929246	0.173925	2.81025	2.70741	2.38575	2.24906	-0.468014	-0.617237
Rabgef1	4	-0.481151	-0.297692	-0.448931	-0.538298	-0.814046	-0.412817	-0.765288	-0.26002	-1.01781	-0.686784	-0.537238	-0.858668	-0.96519	-0.927552	-0.887874	-0.499058	-0.873631	-0.0840786	-0.027918	-0.0450159	-0.158962	1.12502	1.23978	1.11811	1.04328	1.16782	2.07332	2.01314	1.84868	1.66266	-0.692318	-1.01147
Ramp1	4	-0.546032	-0.66288	0.0271092	-0.679501	-0.776179	-0.723956	-0.803357	-0.223712	-0.86433	-0.701764	-0.595815	-0.175262	-0.613995	-0.862119	-0.51954	-0.550515	-0.179488	-0.375018	-0.213127	-0.453802	-0.50836	-0.264923	-0.413315	0.239339	0.415079	0.487987	1.37188	1.38243	2.80774	3.08546	1.32285	0.567129
Rhoc	4	0.307141	-0.604488	-0.328295	-0.251275	-0.0884341	-0.502364	-0.767019	-0.126235	0.0170601	0.23993	0.165966	-1.47017	-1.15797	-1.05568	-1.54127	-1.45048	-1.77523	0.130523	-0.00755798	-0.504866	-0.783201	1.36349	1.34705	0.714024	0.785296	0.792156	1.57538	1.60867	1.70391	1.67686	0.185748	-0.198666
Rom1	4	-0.76384	-0.523167	-0.798356	-0.529463	-0.715787	-0.746911	-0.818753	-0.703653	-0.98611	-0.904264	-0.716082	-0.858695	-0.760887	-1.03797	-0.365846	-0.6553	-0.54619	0.156756	0.134084	-0.108329	0.170387	1.11099	0.745358	1.11099	1.04871	1.1925	2.23121	2.16817	1.6696	1.70921	-0.429857	-0.478505
scl0002785.1_49	4	-0.229154	-0.672905	-0.705011	-0.658273	-0.377818	-0.71316	-0.730924	-0.274515	-0.30928	-0.153481	-0.266599	-1.17226	-0.760423	-1.16205	-1.38122	-1.08288	-1.08921	-0.439267	-0.435047	-0.519282	-0.576112	1.17254	1.19703	1.07761	1.0583	0.956223	1.84405	1.88673	1.84256	1.57035	0.802996	0.300482
Scnn1b	4	-0.153109	0.119548	-0.794768	0.206086	-0.229042	-0.635824	-0.353614	-0.434079	-0.653175	-0.394583	-0.363011	0.115944	-0.696208	-0.85898	-0.548791	-0.478743	-0.225517	-0.219691	-0.427729	-0.615253	-0.646735	2.22699	2.18499	-0.396881	-0.164849	-0.600227	2.90686	2.60239	0.151187	0.242099	-0.40214	-0.463145
Sdcbp2	4	0.213636	0.0695875	-0.0724684	-0.023221	-0.996425	-0.925877	-1.13009	-0.854726	-0.693913	-0.961297	-0.696649	-0.720712	-0.898409	-0.672413	0.0186893	-0.135354	-0.308509	-0.107434	-0.0253221	-0.15894	-0.132409	0.897196	0.931729	0.800023	0.840067	0.669041	2.32068	2.185	1.76184	1.6023	-1.25276	-1.54287
Sema6d	4	-0.679434	-0.672543	-0.775213	-0.786089	-0.605175	-0.526925	-0.555157	-0.75839	-0.938516	-0.802196	-0.872227	-0.786209	-0.782376	-0.676302	-0.616903	-0.627438	-0.753367	-0.0554454	-0.0619564	-0.233696	-0.193512	1.48273	1.52307	1.0796	0.816895	0.721818	2.15736	2.0563	1.71607	1.741	-0.429459	-0.10632
Serinc2	4	0.139819	-0.0893316	-0.157725	0.456047	-0.735922	-0.815029	-0.864537	-0.682266	-1.06564	-0.948031	-1.01402	-0.977612	-0.91298	-0.902806	-0.561706	-0.565855	-0.580378	0.27948	0.254565	0.00303547	0.0301895	1.12858	1.09906	0.799399	0.608857	0.599138	2.11491	2.12606	1.71383	1.78492	-1.06804	-1.19601
Setd4	4	-0.2071	-0.421436	-0.182722	-0.568332	-0.254499	-0.203312	0.0539198	-0.250614	-0.906731	-1.03371	-0.998104	-1.00003	-0.785771	-0.875211	-0.990653	-0.705253	-0.882997	-0.37728	-0.564806	-0.771009	-0.814273	0.870268	1.21017	0.987882	0.870637	1.1198	1.85828	1.85606	2.33155	1.85242	-0.156407	-0.0607281
Sidt2	4	-0.520469	-0.962377	-0.875265	-0.158651	-0.293512	-0.65319	-0.820744	0.528955	-0.656427	0.100627	-0.321214	-1.46004	-1.04264	-1.08208	-1.27725	-0.745842	-1.12948	0.387569	0.463238	0.253908	0.0420943	0.790824	0.734736	0.36811	0.395245	0.393928	2.15887	2.22174	1.77427	1.82672	0.459509	-0.901163
Slc22a13	4	-0.253685	-0.167083	-0.135741	-0.337318	0.0303973	-0.291209	-0.469961	-0.736812	-0.78068	-0.931507	-0.859317	-0.843054	-0.838969	-0.85496	-0.409441	-1.02887	-0.704421	-0.879604	-0.678631	-0.277932	-0.244435	0.467186	0.343366	0.633346	0.0764906	0.239527	2.80366	2.40395	1.92459	1.89606	0.0509212	0.85413
Slc2a10	4	-0.690321	-1.04742	-0.881574	-1.08597	-0.0307583	-0.498853	-0.164662	0.0973612	-0.392553	-0.223681	-0.406456	-0.973778	-1.18247	-1.19065	-0.781952	-1.28161	-0.991116	0.0941408	0.0752907	-0.227001	0.00568578	0.975477	0.997487	0.965671	0.97162	0.586039	1.76048	1.7322	2.15689	2.14363	-0.0282908	-0.482865
Slc41a2	4	-0.631446	-0.701415	-0.690004	-0.663553	-0.59039	-0.631498	-0.65584	-0.410626	-0.0569617	0.0571562	0.0329364	-0.645162	-0.487355	-0.468201	-0.568713	-0.728717	-0.74733	-0.717102	-0.717978	-0.60628	-0.624688	0.482514	0.54389	0.77528	0.575501	0.660391	2.37305	2.40252	2.19405	2.25931	-0.37731	-0.636034
Slc44a1	4	0.152152	0.312014	0.261246	0.126523	-0.138281	0.370558	0.0532847	0.176485	-0.641631	-0.266489	-0.291677	-1.14961	-0.662077	-1.0848	-0.698048	-0.936378	-0.88446	-0.521212	-0.463995	-0.365927	-0.638041	1.09309	1.14048	0.0157038	0.0554727	-0.0794327	2.50992	2.30076	1.3284	1.90342	-1.42838	-1.54908
Slc45a3	4	0.0406188	-0.116753	-0.130843	0.055738	-0.901476	-1.05426	-1.03888	-0.81019	-0.659847	-0.591868	-0.657528	-0.76761	-0.778384	-0.669428	-0.757568	-0.615672	-0.787406	-0.717565	-0.741993	-0.589962	-0.62312	1.20824	1.13126	0.947441	0.906783	0.909853	2.05356	2.08299	1.8261	1.94874	0.159285	-0.260276
Slc5a5	4	-0.093736	-0.476012	-0.161851	0.10088	-0.264049	-0.137431	-0.582187	-0.412681	-0.492055	-0.636278	-0.467267	-0.309534	-0.482848	-0.413336	-0.543715	-0.315174	-0.52224	-0.681612	-0.606486	-0.630697	-0.56925	-0.261345	-0.25657	0.780445	0.575305	0.755348	1.95915	2.22163	2.53868	2.66211	-1.14804	-1.12915
Slc6a2	4	-0.413129	-0.475748	-0.672394	-0.344402	-0.607819	-0.550168	-0.500092	-0.651312	-0.680665	-0.710314	-0.70763	-0.628093	-0.646932	-0.672414	-0.768058	-0.641039	-0.673101	-0.576372	-0.588909	-0.538515	-0.608805	1.65844	1.69305	0.702177	0.672436	0.546515	2.49654	2.32329	1.39932	1.61081	-0.309416	-0.137251
Slco2b1	4	-0.54743	-0.46239	-0.762464	-0.483726	-0.56307	-0.56992	-0.499284	-0.500124	-0.6198	-0.559248	-0.511054	-0.460766	-0.470913	-0.559318	-0.524107	-0.35051	-0.426013	-0.582076	-0.721325	-0.53684	-0.591677	1.43539	1.5441	0.282515	0.240066	0.137925	2.66512	2.55295	1.71223	1.75305	-0.493866	-0.527427
Sox5	4	-0.267377	-0.235476	-0.211137	-0.595442	-0.697691	-0.597938	-0.401035	-0.013015	-0.582942	-0.674787	-0.572114	-0.716577	-0.729639	-0.832371	-0.923918	-0.612603	-0.721575	-1.00244	-0.900634	-0.931616	-0.856441	0.273538	0.247301	0.903124	0.896096	0.958521	2.10587	1.9745	2.11879	2.11879	1.1642	0.316045
Srms	4	-0.363431	-0.316007	-0.983486	-0.366157	-0.720864	-0.552265	-0.555096	-0.406418	-0.653043	-0.714083	-0.626914	-0.410865	-0.48151	-0.2376	-0.355029	-0.0720023	-0.413477	-0.508323	-0.343379	-0.545078	-0.894189	1.31266	1.46678	-0.101863	0.189508	-0.0802304	3.14729	2.88332	0.919817	1.28248	-0.100544	-0.399994
Tcf23	4	-0.847973	-1.01703	-1.2003	-0.98251	-1.02595	-0.814924	-0.945275	-0.789732	-0.903796	-0.725496	-0.696605	0.411272	0.204234	0.141732	-0.463574	-0.246937	-0.275071	-0.114354	-0.196096	-0.314476	-0.198759	0.938888	0.86287	0.61321	0.726322	0.716853	2.25934	2.29515	1.89371	1.83111	-0.513982	-0.621844
Tmem63a	4	-0.578285	-0.953329	-1.01272	-0.890017	-0.114359	-0.137884	-0.459981	-0.0021143	-0.732878	0.178411	-0.450839	-1.71801	-1.03143	-1.01519	-0.940376	-0.721798	-0.954452	-0.154968	-0.224562	-0.459929	-0.3453	0.669021	0.591283	0.428311	0.886445	0.879464	1.84384	2.06799	1.9384	2.03715	0.892126	0.485988
Ufsp1	4	-0.956416	-0.323107	-0.483111	-0.608681	-0.832055	-0.849155	-0.642367	-1.25779	-0.906907	-0.99322	-0.602537	-0.523454	-0.52532	-0.600583	-0.172206	-0.492384	-0.679523	-0.177839	-0.335862	0.0122184	-0.0694185	0.692384	0.652402	0.345392	0.219056	0.490051	2.11719	2.25808	2.04119	2.541	-0.0333292	0.696296
Vsig2	4	0.168474	-0.129071	-0.420021	-0.214652	-0.334549	-0.00516965	-0.104768	-0.162932	-0.697957	-0.977852	-0.950914	-1.02917	-1.1316	-1.01218	-0.989632	-1.02118	-0.942041	0.276083	0.184752	-0.168045	-0.211649	1.37615	1.33219	0.678338	1.01156	0.950024	2.19047	2.08715	1.19961	1.47677	-1.24033	-1.18787
Yipf1	4	0.330578	0.22738	0.1127	-0.093401	-1.1481	-0.634706	-0.772022	-0.926207	-1.5438	-1.51578	-1.10682	-1.02897	-0.623788	-1.01762	-0.319588	-0.512723	-0.718588	-0.16357	-0.114397	0.0501065	-0.0226871	0.492233	0.504801	0.846148	1.26784	1.23929	1.62894	1.91423	1.89247	2.00701	-0.20905	-0.0419111
Zbtb5	4	-0.611502	0.00627975	-0.45766	-0.453388	-0.109586	-0.0722195	-0.173129	0.0865323	-0.440687	-0.27688	-0.789458	-0.595605	-0.627419	-0.342645	-1.30147	-1.10967	-1.08159	-0.441006	-0.525415	-0.919952	-1.19312	0.989418	1.06035	0.361913	0.382994	0.877151	2.46425	2.26016	1.48465	2.18151	-0.134248	-0.498554
Zzef1	4	-0.0929809	-0.163044	-0.217884	-0.649071	-0.592714	-0.402029	-0.153297	0.0402079	-0.978206	-1.0119	-0.809791	-1.37449	-1.26591	-1.33402	-0.989784	-0.859228	-1.09919	0.16381	0.0368477	0.00563837	0.11347	1.15806	1.04463	1.10737	0.97861	1.11584	1.79369	1.74887	1.75898	1.83675	-0.275124	-0.634128
1110001N06Rik	5	1.88714	2.10603	1.90212	2.01835	0.141249	0.162768	-0.309141	-1.49879	-0.417589	-0.483786	-0.553827	-0.833517	-0.652661	-0.750074	-1.00349	-1.1193	-0.966129	-0.443406	-0.651017	-0.70112	-0.726167	0.795582	0.899588	0.18593	0.318486	0.25473	0.646146	0.632375	0.177083	0.465761	-1.71202	0.228683
1700027N10Rik	5	2.08852	2.28964	1.82048	2.12766	-0.326777	-0.251531	-0.148147	-0.512262	-0.504782	-0.592842	-0.557063	-0.868904	-0.856136	-0.684031	-0.765237	-0.900439	-1.05065	-0.616197	-0.674875	-0.884582	-0.666549	0.39339	0.179111	-0.452657	-0.334689	-0.431218	1.52019	1.46742	0.36088	0.371673	-0.490723	-0.0486725
1700037H04Rik	5	0.675636	0.417743	0.574931	0.364126	-0.10864	0.347942	0.329088	0.537523	-0.265602	-0.237943	-0.0565724	-0.763589	-0.918527	-0.958942	-1.66308	-1.44459	-1.6027	-1.3331	-1.25924	-1.47545	-1.51165	0.749762	0.890979	0.738168	0.589541	0.560643	1.52701	1.44672	1.4636	1.40971	0.660255	0.316252
2210018M11Rik	5	1.29442	1.50753	1.197	0.249018	0.670071	0.97743	1.1021	1.25473	0.215691	-0.201551	-0.200572	-0.879563	-1.06997	-1.10669	-1.41487	-1.71049	-1.34678	-1.03697	-0.970782	-1.36456	-1.2512	0.996218	0.920021	0.288553	0.307383	0.201831	1.06607	0.889537	0.38065	0.641164	-0.607072	-0.998346
2300002D11Rik	5	1.4208	1.68927	1.21366	1.18015	-0.260521	0.150516	0.326627	0.515873	0.481181	0.272179	0.364441	-0.638839	-0.592719	-0.482001	-1.00235	-0.952858	-0.991733	-0.762225	-0.75243	-1.13323	-1.04182	0.0695355	-0.201722	-0.834412	-0.875024	-0.809982	2.09147	1.9259	0.948001	1.00498	-0.934927	-1.38778
2610035D17Rik	5	0.585563	1.65068	1.1075	1.48957	-0.527847	-0.766402	-1.03342	-1.15501	0.602836	0.997449	1.18315	-1.23219	-0.947124	-1.30316	0.0284929	-0.302905	-0.302669	0.0383327	-0.107601	-0.491734	-0.643278	0.988717	0.637626	-0.70029	-0.283773	0.0769428	1.6715	1.36569	0.131118	0.752544	-2.00996	-1.50034
4930422G04Rik	5	1.13654	1.44564	1.40518	0.553942	0.917463	0.842092	0.363842	0.708621	-0.0140602	-0.125109	-0.228543	-1.40349	-1.74058	-1.65922	-1.29575	-1.46057	-1.23654	-0.240151	-0.0599145	-0.638702	-0.766149	1.49778	1.32311	0.886217	0.710315	0.719655	0.215936	0.0982874	0.0771967	0.380443	-1.1278	-1.28569
4930455G09Rik	5	1.26314	1.68934	1.14852	1.38352	-0.786163	-0.573876	-0.698156	-0.619168	-0.523083	-0.213624	-0.363193	-0.665646	-0.522874	-0.736141	-0.83694	-0.880065	-0.721962	-0.826358	-0.89567	-0.980455	-1.268	0.959936	1.07954	-0.105058	-0.322363	-0.19232	2.2904	2.04128	0.841391	0.964714	-0.375896	-0.554767
5730455P16Rik	5	1.93439	2.26167	2.06904	1.43569	0.377148	0.256697	-0.074531	0.580359	0.1093	-0.29692	-0.326279	-1.13951	-0.960409	-0.815245	-0.970709	-1.21825	-1.21898	-0.855321	-0.61474	-1.2792	-1.43844	0.717884	0.696905	-0.321113	-0.324917	-0.478302	1.05342	0.683679	0.0796939	0.41452	0.131463	-0.468995
5730525O22Rik	5	2.14273	2.01777	1.96337	2.27755	0.416907	0.684621	0.352921	0.35298	0.295163	0.318853	0.141278	-0.736605	-0.658489	-0.623377	-1.482	-1.18219	-1.16292	-1.07622	-0.975252	-1.08405	-0.925064	0.17914	0.0180582	-0.228556	-0.165616	-0.389979	0.458307	0.399615	0.0875914	0.0636409	-0.774725	-0.705454
6330549D23Rik	5	1.18994	0.883623	0.831537	0.752543	0.779718	-0.0874122	0.214734	0.683596	0.944326	1.69761	1.24766	-1.01651	-0.87373	-0.836095	-1.62289	-1.82993	-1.70806	-1.11098	-1.19325	-1.22195	-1.27297	0.583302	0.483967	-0.451636	-0.268074	-0.481248	1.07382	0.854807	0.383936	0.492948	0.737022	0.139653
A630082K20Rik	5	1.49209	1.88423	1.41092	1.12604	1.02324	0.624615	0.386706	0.601274	-0.413665	-0.593366	-0.607203	-0.602825	-0.631172	-0.475422	-1.45769	-1.03156	-1.2213	-0.914718	-0.897434	-1.43104	-1.50657	0.851667	0.848282	-0.588874	-0.559445	-0.716392	1.62663	1.32535	0.343368	0.504477	-0.308878	-0.0913233
Acot10	5	0.720763	0.753047	1.11565	-0.146073	-0.368518	-0.069031	0.0213146	-0.686016	0.202957	0.280656	0.156428	-1.42041	-1.32546	-1.2378	-0.747458	-1.2021	-1.05634	-1.36019	-1.24888	-1.17567	-0.764067	0.690539	0.434947	1.54282	1.50982	1.5622	0.714175	0.48182	1.32269	1.86099	-0.605177	0.0423754
Adamtsl4	5	0.810316	1.0002	0.883554	1.12724	1.1546	1.14426	0.984514	1.35242	0.512125	0.465993	0.540998	-0.841845	-0.814187	-0.802546	-0.984525	-1.23408	-1.16391	-0.490973	-0.913595	-0.984886	-1.19616	-0.573636	-0.326267	-0.687544	-0.703436	-0.331485	1.42796	1.42831	0.87672	1.16599	-1.29918	-1.52696
Ahi1	5	1.78697	1.60052	1.76087	1.65084	0.541416	0.703578	0.62403	1.18558	0.643687	0.415874	0.291686	-1.01248	-1.19167	-0.722354	-1.38926	-1.30384	-1.56077	-1.05107	-1.00357	-0.813677	-0.674135	-0.139139	-0.216372	-0.211953	-0.264156	-0.290166	0.675534	0.666678	0.542491	0.641185	-0.588453	-1.29789
Akt3	5	1.28453	1.31792	1.17609	1.20927	-0.285183	-0.260831	-0.134691	-0.165174	-0.463584	-0.112028	-0.199518	-1.35018	-1.2123	-1.09655	-1.22474	-1.32241	-1.58675	-0.598547	-0.49866	-1.02117	-1.21095	1.33127	1.28667	0.556706	0.421934	0.4489	1.62747	1.28086	1.03145	0.90238	-0.533706	-0.598501
Aldh3b1	5	1.22819	0.998006	0.997554	0.524526	0.117444	0.498925	0.299797	0.403878	-0.907996	-0.0904168	-0.50893	-0.96649	-0.152191	-0.424711	-1.65027	-1.22463	-1.54582	-0.682867	-0.573478	-0.857079	-1.30128	-0.475344	-0.292712	-0.0373589	-0.00739966	-0.0121874	1.51406	1.60412	2.29226	1.98241	-0.381034	-0.368967
Anxa2	5	0.773888	0.653822	0.718282	0.475874	-0.0176679	-0.168081	-0.227314	0.133857	0.204489	0.27206	0.221808	-1.19455	-1.07426	-1.07808	-1.41668	-1.44737	-1.50701	-1.28827	-1.222	-1.64152	-1.56898	1.02699	0.955765	0.928013	0.830089	0.747719	1.15813	1.15939	1.26567	1.2303	0.726562	0.369078
Bax	5	1.54451	1.41587	1.47218	1.79864	1.3192	0.8082	1.4253	0.803779	-0.193327	0.241131	0.152049	-0.155419	-0.648886	-0.658156	-1.4743	-1.3518	-1.28807	-0.629468	-0.883511	-0.520736	-0.986827	-0.530241	-0.637826	-0.983096	-1.18552	-0.65601	0.854275	0.829141	0.892963	0.571114	-0.919307	-0.42584
Bbs7	5	0.816349	1.19004	1.0474	0.920129	0.103963	0.315952	0.355723	-0.393926	-0.373248	-0.0852239	-0.105732	-1.05179	-1.28463	-1.34366	-1.46152	-1.56916	-1.44307	-0.997734	-1.10245	-1.3319	-1.21257	0.922058	0.95281	0.303082	0.247178	0.165505	1.29357	1.15274	0.67902	0.87401	0.643262	1.77381
Ccdc68	5	0.58848	0.914678	1.43471	0.975341	-0.720491	-1.1504	-1.78818	-0.79228	0.764562	1.04	0.856907	-0.787855	-0.312372	-0.355596	-0.766057	-0.576765	-0.948474	-0.792575	-0.724422	-1.50607	-1.28645	-0.661287	-0.745518	1.13677	0.766761	1.06581	0.642556	0.733088	1.91541	1.31836	0.430342	-0.668981
Cpt1c	5	1.80304	1.45939	1.33892	1.43068	-0.18482	-0.202097	-0.439001	-0.0113667	0.262759	-0.00427488	-0.133808	-1.24829	-1.04044	-1.15793	-1.31283	-1.21112	-1.13619	-0.32971	-0.497709	-0.750198	-1.0401	0.596129	0.458484	0.0401854	0.3556	0.35	1.453	1.45393	1.20862	1.05019	-1.08487	-1.47617
Dusp1	5	0.966134	1.07394	0.709957	1.32305	0.606338	0.69231	0.222939	-0.139307	0.950816	1.0256	0.962824	-0.999304	-0.677041	-0.828972	-1.57071	-1.39655	-1.46902	-1.07211	-0.960202	-1.13376	-1.42596	1.15778	1.14812	-0.0887157	-0.257123	-0.301525	1.46793	1.31573	0.350497	0.137174	-1.2796	-0.511227
Dysf	5	1.41375	0.690508	1.24153	1.30415	0.326123	0.634937	1.10645	1.80468	0.174666	0.679819	0.828822	-1.425	-1.22876	-1.32266	-1.63264	-1.33634	-1.78815	-0.935988	-0.855106	-0.711496	-0.743852	0.082079	-0.0232209	0.107532	-0.0801744	-0.00939796	0.3824	0.400415	0.986015	1.00616	0.0135866	-1.09082
Edg5	5	0.736335	0.846022	0.955762	0.734024	0.533347	0.751003	0.704492	1.4742	0.391503	0.492288	0.637641	-1.67999	-1.43908	-1.47051	-1.91212	-1.67705	-2.0577	-0.637776	-0.495731	-0.39094	-0.625437	0.60813	0.694032	0.649156	0.542827	0.563179	0.60695	0.469338	0.839727	0.544323	-0.157111	-1.23084
Efna5	5	0.464271	0.5621	0.620777	0.236217	-0.0385376	-0.127468	0.123094	0.749841	-0.113731	0.162955	-0.0644216	-1.14292	-1.00682	-0.887592	-1.27	-1.21438	-1.25336	-1.42891	-1.30331	-1.19393	-1.25657	0.599408	0.631829	0.945042	0.714096	0.763224	1.56969	1.51471	1.79344	1.80456	-0.00347352	-0.949845
Errfi1	5	0.198548	0.489472	-0.0270649	1.16754	-1.07266	-0.747571	-0.197237	-0.61149	0.660541	1.63706	1.5226	-0.457076	-0.434248	-0.473168	-0.882315	-0.776434	-1.16416	-0.604067	-0.65639	-0.983504	-1.20368	1.55135	1.52708	-0.503561	-0.602429	-0.868372	2.29111	1.88279	-0.0135532	0.120228	-0.293712	-0.47562
Fam13b	5	0.985412	1.08652	1.02811	0.882983	-1.26891	-1.57324	-1.37182	-1.20811	1.05267	1.43641	1.23508	-0.841539	-1.01147	-0.814849	-1.01108	-1.21785	-1.12989	-0.647144	-0.638761	-0.556106	-0.427245	0.766044	0.560912	0.612333	0.414783	0.190141	1.1339	1.1182	1.22162	1.11524	-0.507813	-0.614527
Fam171a2	5	0.864673	1.15086	0.671236	0.738628	0.371218	0.568783	0.545159	0.715459	-0.536804	-0.49078	-0.558907	-1.39974	-1.41162	-1.21397	-1.08042	-1.34897	-1.20413	0.144473	-0.165749	-1.0028	-1.03447	1.16969	1.30096	-0.827695	-0.515822	-0.821842	2.36717	1.77531	0.210943	0.343292	0.341704	0.334163
Fbxo2	5	1.22159	1.35542	1.25887	1.45127	0.240058	0.321663	-0.0892666	0.412066	0.0147092	-0.194613	0.140775	-0.176927	-0.362392	-0.403875	-1.00248	-1.11484	-1.2227	-1.42988	-1.32074	-1.39598	-1.50117	0.311343	0.247135	0.0232663	-0.0735371	-0.0535585	1.59796	1.54238	1.33627	1.27736	-0.9791	-1.43107
Fbxo44	5	2.06893	2.1297	2.02152	1.79103	-0.0151267	0.102059	0.212199	0.893721	-0.199651	-0.371846	0.169744	-0.875758	-0.76288	-0.991426	-1.25719	-0.969707	-1.4276	-0.932092	-0.847399	-1.24695	-1.11187	0.018202	0.101711	-0.287757	-0.27679	-0.272029	0.820336	0.797717	0.490665	0.427842	0.43063	-0.629942
Fchsd2	5	0.909336	1.36894	1.26671	1.13227	0.64398	0.733774	1.04415	0.658641	0.0932694	0.145193	0.285614	-1.0451	-1.11823	-1.20047	-1.89771	-1.57371	-1.90433	-1.3044	-1.2316	-0.927834	-1.21448	0.457517	0.516937	0.0463719	-0.0326989	0.0319627	1.16885	0.936279	0.452753	0.588521	0.349214	0.620308
Fgd6	5	1.563	1.81541	1.50984	1.42427	-0.577345	-0.655072	-0.554041	-0.705008	-0.932163	-0.385137	-0.547486	-0.953719	-0.732261	-0.918266	-1.04473	-1.22052	-1.20299	-0.67918	-0.636364	-0.681154	-1.02336	1.08267	1.28019	-0.102076	-0.134266	-0.261057	1.81722	1.44695	0.592717	0.644272	0.318652	0.451017
Gal3st1	5	1.28119	1.77943	1.24326	1.02585	-0.217885	-0.146135	0.112376	-0.0959133	-0.175413	-0.136374	0.585614	-0.549314	-0.392395	-1.00152	-1.03917	-1.11114	-1.30886	-0.708976	-0.547113	-0.581261	-1.02556	0.978212	1.30953	0.287207	-0.238424	0.079614	1.62844	1.58346	0.634018	0.449292	-1.84035	-1.86167
Gm1006	5	1.73579	1.89306	2.37586	1.76734	-0.292979	-0.0831291	0.0885758	-0.406952	-0.384093	-0.256541	-0.487827	-0.769303	-0.267273	-0.318426	-0.981006	-0.727671	-0.824802	-0.710191	-1.03329	-0.999029	-0.892489	-0.206828	-0.0874794	-0.536142	0.185657	0.059528	0.901871	0.753522	1.30869	1.53373	-1.34018	-0.997991
Gpd2	5	1.58807	1.2598	1.37402	0.221436	0.924633	0.845522	0.70091	1.10412	-1.02744	-1.08852	-0.953298	-1.01812	-0.592686	-0.73015	-1.45738	-1.22831	-1.44729	-1.06426	-1.16304	-1.23111	-1.28478	0.683621	0.603563	0.566057	0.904416	0.942452	0.662971	0.540801	0.856127	0.894304	-0.0771727	-0.309245
Hyal1	5	1.89029	1.53487	1.26887	0.761532	1.25391	0.812715	0.719232	0.491356	-0.208801	0.452576	0.0647751	-1.18432	-0.667832	-0.742984	-1.36838	-0.915345	-1.27477	-1.39904	-1.49747	-1.46463	-1.48652	-0.290833	-0.305855	-0.152621	0.0688844	0.34057	1.2477	1.18769	0.792742	0.495118	-0.42798	0.0045659
Itpr1	5	1.07956	1.22092	1.1784	1.30427	1.06885	0.663778	0.705699	0.666649	-0.450844	-0.216893	-0.413748	-0.921345	-0.806397	-0.648826	-1.66089	-1.39611	-1.62646	-1.14071	-1.11956	-1.48266	-1.48537	0.26072	0.279958	0.4336	0.168947	0.237508	1.34553	1.31636	0.965695	1.00133	-0.401064	-0.126904
Kif5c	5	1.11931	1.51133	1.64406	0.902227	0.14255	0.227628	0.950798	0.439307	-0.840468	-0.957279	-0.729663	-1.41349	-1.20896	-0.763031	-0.880191	-0.969912	-1.68203	-0.975562	-0.862134	-0.811371	-0.785384	-0.177821	-0.232977	0.388935	0.565514	0.503035	1.75248	1.15143	1.35271	1.33129	-0.436619	-0.255705
LOC100041797	5	1.60333	1.92739	1.96035	1.86223	-0.937918	-0.991163	-1.12216	-1.35781	1.23694	0.850181	0.84823	-0.482913	-0.314216	-0.399435	-0.984945	-0.872301	-0.804336	-1.23305	-1.28636	-0.847581	-0.844377	0.643137	0.406396	0.775207	0.320761	0.398095	0.0143332	-0.124104	0.465484	0.0604225	-0.477085	-0.292728
LOC100044566	5	1.29336	1.66003	1.89148	0.649438	0.0874539	-0.324174	0.224552	0.0350436	-0.636507	-0.546856	-0.490952	-1.6233	-1.00485	-1.2846	-1.53313	-1.11642	-1.52168	-0.817638	-0.864457	-0.877434	-1.24439	0.318736	0.653193	0.594701	0.819394	0.920591	0.771748	0.461677	0.90776	1.26461	0.662198	0.670432
LOC381140	5	1.12945	1.0962	0.605637	1.41553	0.325273	0.0357767	-0.589522	-0.845454	0.576331	0.967239	0.700722	-0.917916	-0.622145	-0.708531	-1.217	-1.19823	-1.24833	-0.712814	-0.716792	-1.27523	-1.34324	1.16533	1.13053	-0.597227	-0.872888	-1.08534	1.79587	1.49776	-0.223468	-0.163277	0.567001	1.32878
Map1lc3a	5	1.02954	0.323409	0.906251	1.08893	1.61758	0.613383	0.608386	1.26085	-0.4754	0.359577	-0.608659	-1.72608	-1.34853	-1.14787	-1.8374	-1.42386	-1.51449	-0.625507	-0.370817	-0.958109	-1.01148	-0.178286	-0.268417	0.164159	-0.098914	-0.0676914	0.927694	1.12275	1.27326	0.979108	0.866505	0.520117
Mboat2	5	2.25928	2.32269	2.11322	1.35378	0.243824	-0.166607	-0.417659	-0.152159	-0.538618	-0.473505	-0.615894	-1.09602	-0.351363	-0.620317	-1.1303	-1.12965	-1.18569	-1.23694	-0.813286	-0.974809	-0.939884	0.731576	0.991134	0.502692	-0.20476	-0.377497	0.895446	0.632123	0.225381	0.327625	-0.102113	-0.0716921
Mkrn3	5	0.612699	1.6355	1.45982	1.04225	0.32996	0.571295	1.12568	-0.359073	-0.109408	-1.21782	-0.389444	-0.581242	-1.65923	-1.18323	-1.12954	-1.75871	-1.77865	0.057552	0.0162749	-0.990439	-0.962835	1.42993	1.71891	0.32531	0.160333	-0.00799223	0.967211	0.618662	0.0783214	0.33836	-0.765254	0.404814
Mllt11	5	0.849022	0.895073	0.774502	0.141919	1.03314	1.11854	1.1211	1.04822	0.593768	0.312118	0.187451	-1.15028	-1.45502	-1.06125	-1.5502	-1.74489	-1.63259	-1.01336	-0.902159	-1.01464	-1.22691	0.730942	0.875902	0.345387	0.427634	0.436901	0.980713	0.925926	0.867803	0.845511	-0.959716	-0.800563
Msi2	5	1.57276	1.19328	1.47717	1.30206	0.598571	0.664757	0.609524	0.318372	-0.145012	0.186302	0.0437417	-1.60398	-1.0991	-1.24899	-1.66357	-1.66357	-1.7574	-1.02181	-0.703601	-0.949475	-1.15805	0.660184	0.594968	-0.0162221	0.0452053	-0.0463095	0.520773	0.669377	1.35	0.7453	0.018065	0.506666
Mtap1b	5	1.99764	1.62464	1.84475	0.386432	1.12785	0.401255	0.674132	1.01127	0.0968289	-0.402119	-0.511811	-0.851476	-0.537724	-0.564555	-1.59404	-1.24461	-1.81013	-1.12701	-1.05179	-1.2591	-1.23464	-0.236022	-0.237027	0.29378	0.370462	0.634665	0.577429	0.341021	0.816992	1.01296	0.082705	-0.632753
Mtap9	5	0.98876	1.25276	1.05107	1.41793	1.29172	0.968553	1.20027	0.661712	-0.422067	-0.910566	-0.659972	-0.874156	-1.30181	-1.00938	-0.662318	-0.891828	-0.79798	-0.670031	-0.78033	-0.0660063	-0.245842	0.520279	0.544054	0.228136	0.26231	0.240465	1.01518	0.991557	0.525339	0.458792	-2.57142	-1.75519
Myo10	5	1.1275	1.54893	1.48409	0.750191	1.22777	-0.280297	0.0575313	-0.302547	-0.146215	-0.556885	-0.214069	-1.92451	-1.3644	-1.7687	-0.66047	-0.913871	-0.838411	-1.28932	-1.26374	-0.769978	-0.864063	0.902106	1.0986	0.844742	-0.0101747	-0.0203087	0.985092	0.752759	1.23952	1.07338	-0.322478	0.418228
Ndn	5	0.778765	0.874125	0.941539	0.0623919	0.0972256	0.49351	0.882301	0.361077	-0.199236	0.118489	-0.120347	-1.29547	-1.48104	-1.21327	-1.40796	-1.46003	-1.42697	-0.889969	-0.591977	-0.831228	-0.573992	0.335328	0.312085	0.752659	0.962114	0.593089	1.58002	1.33412	1.69423	1.45654	-1.41852	-0.719582
Nkx2-4	5	1.39031	2.30795	1.37422	1.11136	0.226641	-0.0744655	-0.786319	-0.807556	0.144689	-0.129027	-0.613774	-0.207629	-0.592265	0.098124	-0.36276	-0.713805	-0.326194	-1.38507	-0.658039	-0.727241	-1.44761	0.845567	1.1196	-0.639935	-0.0518422	-1.07613	2.03816	1.66385	0.0380749	0.25914	-1.3108	-0.707211
Nol3	5	1.88509	1.5659	1.21955	0.869428	0.864967	1.08471	0.136583	0.37163	0.0506401	-0.101743	0.138673	-1.0735	-0.916762	-0.913878	-0.823095	-1.09312	-1.19244	-0.796203	-0.701462	-1.20681	-1.11515	0.00615782	-0.0133991	-0.989341	-0.896783	-1.15092	1.7839	1.63311	0.882725	0.882725	-0.415959	0.024777
Nudt18	5	1.32116	1.31671	1.17528	1.07133	-0.366832	-0.392417	-0.582063	-0.409923	0.0545389	0.236807	-0.0256542	-1.29601	-1.30139	-1.22637	-1.2168	-1.30753	-1.22002	-0.904361	-1.00009	-1.34956	-1.09295	0.752036	0.833287	0.193849	0.270855	0.126961	1.64691	1.64211	1.16857	1.13989	0.4451	0.296584
Pgam2	5	1.54361	0.98536	0.531237	1.14642	0.342201	0.329469	-0.267058	0.266054	0.510925	-0.335707	0.496247	0.124503	-0.32178	-0.368507	-1.15892	-1.34931	-1.41864	-0.423725	-0.437997	-0.388773	-0.492587	-0.271734	-0.323331	-0.248027	-0.443091	-0.386816	1.92278	2.12814	1.15949	1.04999	-1.93695	-1.96347
Phf20	5	1.37838	1.44224	1.0504	0.284485	1.22908	0.767699	0.462323	0.831708	-0.669411	-1.17665	-1.04241	-0.90761	-0.818768	-1.10923	-1.15517	-1.40741	-0.809684	-0.415743	-0.340701	-0.931462	-1.01269	1.2504	1.18221	0.542814	0.556797	0.539831	1.17539	0.921267	0.252152	0.827277	-1.43485	-1.46266
Plcd1	5	1.91116	1.80991	1.36244	1.40009	-0.244283	-0.0304986	-0.644457	0.0223078	0.344103	0.82667	0.84042	-0.731511	-0.4791	-0.627661	-1.43962	-0.760714	-1.29015	-1.05325	-1.07619	-0.974967	-1.1495	0.494286	0.690357	-0.656809	-0.218125	-0.721321	1.58791	1.45354	0.37209	0.603533	-0.602298	-1.01836
Ppp3ca	5	0.63852	0.796698	0.465952	-0.0264794	0.481885	-0.0778541	0.0283708	0.858787	-0.191365	0.351674	0.107168	-1.41661	-1.33808	-1.5145	-1.48289	-1.76451	-1.63118	-0.456654	-0.348174	-1.45148	-0.988778	1.58665	1.38887	0.483003	0.283219	0.0676097	1.73748	1.27272	0.585472	0.889262	0.753939	-0.0887043
Rasl11b	5	1.82888	1.80033	2.01272	1.36297	-0.056363	-0.458992	-0.524282	0.055947	0.100423	0.255112	0.183933	-1.08681	-0.972648	-0.972427	-1.4788	-1.34954	-1.46862	-1.11541	-1.09459	-0.985587	-1.08531	0.626158	0.758185	0.659501	0.461228	0.496804	0.350727	0.315511	1.11134	0.702487	0.0741548	-0.507025
Rbm9	5	0.804305	0.334695	0.253127	0.862423	-0.143688	1.05163	0.469765	1.2502	0.0113273	0.502096	1.08256	-1.38664	-0.90772	-1.17929	-1.53845	-1.68478	-2.28334	-0.719827	-1.014	-0.819885	-0.862934	0.969397	1.08974	0.426251	0.2111	0.419329	1.27877	1.43605	0.426526	0.65154	-0.137623	-0.852656
Repin1	5	0.601971	0.688793	0.443185	0.836173	-0.0291193	0.216267	0.310928	0.233897	1.41592	1.62292	1.60204	-0.355566	-0.0571064	-0.287628	-1.26127	-1.30097	-1.25736	-0.221459	-0.25423	-0.786583	-0.727156	1.04215	1.0808	-0.725944	-0.687915	-0.886735	1.59114	1.2385	-0.22483	-0.0229677	-1.96112	-1.87672
Rev1	5	-0.087018	0.784949	0.145377	1.07816	0.618912	0.101222	-0.252989	-0.569777	-0.247456	-0.250443	-0.297733	-1.09062	-1.59592	-1.46856	-1.5593	-1.04559	-1.27771	-0.741246	-0.656041	-0.960994	-0.847396	1.36517	1.71147	0.892555	0.323698	0.0642561	1.87957	1.87247	1.01762	0.657524	-0.11844	0.55427
Rilpl1	5	1.21171	0.863279	0.967566	0.720573	1.38045	1.00578	0.765456	0.926997	-0.480321	0.114532	-0.0943831	-1.09041	-1.02621	-1.15518	-1.55698	-1.85013	-1.60017	-0.601443	-0.609697	-1.50994	-1.66053	0.607508	0.692908	-0.358916	-0.0517562	-0.0330921	1.23991	1.0384	0.504939	0.915999	0.298359	0.424792
Rora	5	1.70123	1.87711	1.25723	1.22659	0.0526504	-0.364084	-0.42391	-0.274747	0.526716	1.36077	0.799758	-0.718118	-0.543958	-0.56416	-1.17281	-1.24038	-1.11089	-0.887894	-0.794185	-1.14904	-1.10436	1.27236	1.17153	-0.658197	-0.755516	-0.915812	1.51505	1.23352	-0.411196	-0.231641	-0.347216	-0.326396
Rras	5	1.66675	1.41503	1.22206	1.38166	-0.953516	-1.34245	-1.65586	-1.19026	0.422978	0.925041	0.48479	-1.28229	-0.582268	-0.627133	-1.27293	-1.00206	-1.2301	-0.0979217	-0.191906	-0.92505	-1.14861	0.677044	0.553285	-0.278198	0.0540318	0.055613	1.25025	1.31666	0.796736	0.937253	0.52408	0.0972958
Rusc2	5	1.65875	1.57285	1.49073	1.53087	0.365221	0.659942	0.387551	0.459774	-0.244278	0.258403	0.177223	-0.96252	-0.902273	-0.941432	-1.24287	-1.15319	-1.41919	-1.0267	-1.00378	-1.04122	-1.07111	0.734144	0.764486	-0.24077	-0.247926	-0.406106	1.4054	1.20598	0.901893	0.517367	-1.12066	-1.06658
Sgpp1	5	1.39092	1.92737	1.68122	1.78442	-0.107132	-0.0164088	-0.0528805	0.579925	-0.0608667	-0.0101569	0.0408092	-0.536764	-0.553903	-0.461916	-1.14866	-0.657336	-0.99136	-1.14923	-0.879625	-0.869439	-1.20074	-0.571771	-0.406881	-0.211662	-0.48794	-0.544483	1.66423	1.49832	1.1223	1.23046	-0.621463	-1.37935
Spnb2	5	0.703931	0.706197	0.61029	0.393238	-0.273636	-0.25541	0.0991335	0.697701	1.00681	1.65803	1.54864	-0.922671	-0.984047	-0.954552	-1.86486	-1.74548	-1.7576	-1.21872	-1.16848	-1.12253	-1.16354	0.405651	0.336525	0.895548	0.723478	1.01724	0.465266	0.468843	1.00864	0.729032	0.330769	-0.373432
Stag3	5	1.51793	1.81184	1.53989	1.64795	0.788592	0.946402	0.730367	0.350143	0.27486	-0.409463	-0.165359	-0.66732	-0.675318	-0.507381	-1.16276	-1.26732	-1.31386	-0.125197	-0.0346046	-0.712918	-0.758831	0.520701	0.494317	-0.243079	-0.157634	-0.247029	0.801066	0.7687	0.158102	0.284936	-2.38548	-1.80225
Stk39	5	1.35878	1.63008	1.73316	1.30783	-0.19933	-0.481027	-0.493272	-0.168321	-0.460107	-0.205045	-0.122936	-0.949548	-1.04118	-1.09815	-0.230316	-0.717023	-0.592365	-0.942424	-1.03262	-1.17842	-1.21582	0.451358	0.808278	0.270565	-0.0483122	-0.0432581	1.47391	1.41372	1.35273	1.62557	-0.986174	-1.22035
Stxbp1	5	1.81958	1.72698	1.60104	1.33927	0.613429	0.223002	0.301236	0.56605	0.232776	0.498789	0.268562	0.069639	0.365562	0.47056	-1.28825	-1.26788	-1.33289	-0.598195	-0.413245	-1.2027	-1.17815	0.267912	0.188119	-0.643327	-0.702807	-0.770872	0.927287	0.739791	0.367948	0.530469	-1.76109	-1.95858
Taf9b	5	0.670438	1.28185	1.36317	1.30508	0.0639555	0.00905286	0.160406	-0.663126	0.405242	0.437572	0.407998	-1.25566	-1.00058	-1.20947	-1.08199	-1.25613	-1.11049	-1.13685	-1.21995	-0.913737	-0.792076	0.555252	0.685972	0.934743	0.830484	0.872989	1.0103	0.916051	1.23884	1.19656	-1.85145	-0.854454
Tec	5	0.136994	0.572804	1.01326	0.452476	-1.21785	-0.882585	-0.975593	-1.19819	0.985222	1.31522	0.886252	-0.93845	-0.549884	-0.521419	-1.29155	-0.82316	-1.11881	-1.31862	-0.599365	-0.226655	-0.585175	0.261017	0.0951004	-0.127982	-0.0864115	-0.269615	2.36156	1.55021	1.51514	1.8066	-0.157337	-0.0632159
Terf2	5	0.567662	1.19793	1.08805	-0.952444	0.803098	0.855146	-0.000181093	1.28479	-0.206937	-0.393236	-0.371119	-0.769562	-0.317867	-0.641038	-0.558338	-0.958387	-0.599774	-1.7916	-1.56156	-1.90962	-2.06938	0.658338	0.798406	-0.563372	0.89104	0.221285	1.26473	0.83518	0.485775	0.991328	1.24105	0.480605
Tex9	5	1.2269	1.76435	1.65724	1.23024	0.670632	0.823174	0.673424	-0.0484187	1.45607	0.489687	0.460201	-0.572775	-0.705276	-0.363194	-0.948312	-0.950599	-0.782068	-0.777811	-0.928282	-0.763367	-0.873199	0.312949	0.301671	0.235255	0.114045	0.407789	0.0718725	0.0189942	0.256359	0.159659	-2.85792	-1.75928
Thbs3	5	0.79317	0.813265	0.253139	0.141102	-0.456181	0.234755	0.195331	0.825631	-0.0453883	0.166133	-0.0693054	-0.922498	-1.03337	-0.663981	-1.32193	-1.02499	-1.31178	-1.07019	-1.10455	-0.855581	-1.15632	1.52975	1.62954	0.281468	-0.0572152	-0.0801844	2.37327	2.07339	0.622453	0.651368	-0.218869	-1.19145
Zfp292	5	0.767343	1.43139	0.830385	0.421244	0.497416	1.28751	0.470498	1.35368	-0.627541	-1.10959	-0.972504	-0.962991	-0.433698	-0.873734	-1.17033	-1.1554	-0.516884	-0.351355	-0.528477	-1.63874	-1.63505	1.19851	1.22025	-0.390859	0.222693	-0.0510682	2.09849	1.5268	-0.223686	0.0781229	-0.115263	-0.647156
1110068E08Rik	6	1.1824	1.84163	1.6674	1.87837	0.756106	0.877537	0.84415	0.691838	0.0117267	-0.133353	0.0260711	0.665836	0.483493	0.479077	0.159019	0.308728	0.273126	-0.0571398	-0.104452	0.168404	0.291044	-0.945952	-0.986429	-0.348292	-0.464144	-0.59538	-1.69522	-1.64415	-1.29584	-1.60741	-1.38174	-1.34644
1700007K13Rik	6	1.41394	1.39341	1.42003	2.12499	0.625179	0.358302	0.467358	-0.486494	0.962296	0.853908	1.26917	0.228237	0.110198	0.0597139	0.387361	0.576649	0.144862	-0.126254	-0.150158	0.358699	0.158453	-1.19928	-1.43013	-1.11474	-0.969363	-0.780123	-0.808446	-0.776745	-0.558536	-1.10098	-2.2752	-1.1363
1700024G10Rik	6	1.51243	1.17873	1.44922	2.22584	1.04787	-0.305807	-0.594533	-0.132751	-0.894093	-0.104467	-0.143511	0.71035	1.20126	0.620869	0.771634	0.738624	0.648882	0.380714	0.628555	0.482923	0.279211	-1.12741	-1.17772	-0.75265	-0.864505	-0.465671	-1.23704	-1.15439	-1.25679	-1.15001	-1.18541	-1.33034
1810014F10Rik	6	1.5788	1.88531	1.83233	1.09981	0.123987	0.757433	0.713266	0.186314	0.545917	0.258269	0.532641	0.0204559	-0.310931	0.106382	-0.395496	-0.137759	-0.791313	0.00631988	0.317881	-0.22502	0.0408672	0.0302153	-0.218608	-0.923623	-0.614241	-0.96873	0.174588	0.0389209	0.00296723	-0.148176	-2.90388	-2.61489
2310046K01Rik	6	0.530413	0.428013	0.646313	0.419344	1.68337	2.15801	1.79076	2.10037	-0.702661	-0.998369	-0.641106	-0.122755	0.0858149	-0.0319346	-0.419042	-0.103562	-0.378833	0.247159	0.332045	0.747505	0.866732	-0.423767	-0.442811	-0.0545971	-0.283331	-0.149437	-1.28455	-1.1421	-0.477995	-0.6372	-1.75714	-1.98466
2410146L05Rik	6	1.04217	1.21091	1.15983	0.934513	0.889446	0.749335	0.934405	0.559251	0.660545	0.533738	0.631929	0.819851	0.631235	0.749822	0.578811	0.329357	0.367815	0.0747967	0.104327	-0.00861692	-0.0574713	-0.617244	-0.659498	-0.701046	-0.730988	-0.691289	-1.09563	-1.12173	-1.01207	-1.1236	-2.72764	-2.41526
2610304I02Rik	6	2.11378	2.08619	2.0837	1.74633	-0.566781	-0.403836	-0.436491	-0.499767	0.178422	0.163843	0.151195	0.207335	0.232991	0.181494	0.480566	0.186908	0.588106	-0.292197	-0.0492302	0.307803	0.319908	-0.699989	-0.873622	0.258656	0.253031	0.180777	-1.5151	-1.28914	-0.924765	-0.692875	-1.72826	-1.74898
2810003C17Rik	6	1.31875	1.50757	1.43963	1.29658	-0.463139	-0.196718	-0.36452	-0.178916	0.608887	0.720563	0.412471	-0.28078	-0.348847	-0.370248	0.204786	1.03018	0.966895	1.10987	1.2796	1.29961	1.11578	-0.965876	-1.10709	-1.06543	-0.96604	-0.917651	-1.1199	-1.09733	-1.0894	-1.01679	-1.29828	-1.46422
2810025M15Rik	6	1.06811	1.11626	1.14057	0.67047	0.928358	0.971598	0.891306	0.496689	0.536023	0.345012	0.414377	0.626956	0.677604	0.63818	0.3314	0.391172	0.422846	0.341818	0.337363	0.0668735	0.0541683	-0.591019	-0.627213	-0.975821	-0.736963	-0.78511	-0.690319	-0.828816	-0.706849	-0.864831	-3.15712	-2.5031
2810405K02Rik	6	1.48946	0.876499	1.13961	1.63384	0.665362	0.589209	0.455642	0.262116	-0.736146	-0.629718	-0.582493	0.180255	0.285015	0.188772	0.604888	0.385239	0.299054	0.675635	0.626857	1.49292	1.14377	-1.52914	-1.13832	-0.465529	-0.750237	0.010953	-1.30984	-0.685951	-0.369418	-0.425114	-2.33001	-2.05317
2900002G04Rik	6	1.65294	2.1453	2.30618	1.87893	0.582645	0.631829	0.310202	0.153421	0.198864	0.0542464	0.392391	0.836136	0.519387	0.373767	0.0503227	0.296231	0.258092	-0.564678	-0.343663	-0.162124	-0.196767	-1.02844	-0.977509	-0.857329	-1.1217	-0.998093	-1.07296	-1.34413	-1.03555	-1.05638	-1.13476	-0.746808
6820406G21Rik	6	2.0459	2.22126	1.55362	1.87042	0.400016	0.721274	0.453308	0.510826	-0.21126	-0.586861	-0.059226	0.604784	0.246483	-0.0504785	-0.387992	-0.0964964	-0.0437321	0.31112	0.166916	0.122666	-0.104581	-0.020002	0.00397725	-1.00061	-1.13038	-0.986991	-0.0844142	-0.128388	-1.279	-1.30145	-1.94798	-1.81274
8430427H17Rik	6	1.88357	2.16713	2.02412	2.26073	0.129115	0.141213	-0.361978	0.253446	-0.088443	-0.181313	0.238012	-0.0238239	-0.15905	-0.215197	-0.537693	0.107537	-0.212454	0.97407	1.05922	0.384199	0.313188	-0.414559	-0.639788	-0.907567	-1.0266	-1.03813	-0.378949	-0.794226	-1.16899	-1.15976	-1.23947	-1.38755
A230005G17Rik	6	1.5502	1.60509	1.23375	1.24321	0.746397	1.00375	0.146561	1.26253	-0.408522	0.660714	-0.202582	0.389103	0.32155	0.729496	-0.0389778	0.230999	0.272697	0.484189	0.392599	-0.0764319	0.0537609	-0.316946	-0.385218	-0.371319	-0.454164	-0.667732	-1.13278	-1.01233	-1.40027	-1.21116	-1.9794	-2.66875
Abhd11	6	1.57012	1.32417	1.5405	1.10963	1.33111	1.23191	1.28728	1.04946	-0.484735	-0.946056	-0.907557	-0.219665	-0.524054	-0.172862	-0.0889306	-0.153531	-0.264711	0.656166	0.350883	0.6408	0.906704	-0.693531	-0.745663	-0.0444418	-0.105806	0.109642	-1.38178	-1.22067	-0.505187	-0.752982	-2.12212	-1.7741
Accn2	6	1.54419	1.08554	1.16096	1.14531	1.2494	1.35487	0.665502	1.491	0.556998	0.199328	0.0599747	0.054878	0.125311	0.305883	0.111978	-0.23452	0.0493071	1.02545	0.993628	0.286399	-0.114816	-1.0943	-0.861196	-1.25212	-1.22822	-1.4418	-0.928945	-1.28111	-1.17134	-1.23879	-1.07383	-1.54491
Acot1	6	1.38782	1.39151	1.4963	1.49286	0.878038	0.377433	0.508662	1.03266	0.264023	-0.00858431	0.0359903	0.963722	0.953503	0.902746	0.113808	0.348631	0.270916	0.405472	0.475234	-0.199786	-0.372999	-0.715658	-0.732028	-1.15021	-1.02639	-1.04191	-0.938572	-1.06777	-0.986793	-1.09769	-1.54683	-2.41411
Actr3b	6	2.04505	1.94904	1.88081	2.21783	0.243878	-0.275885	-0.349324	-1.18782	0.444451	-0.643168	-0.0998603	0.351562	0.325666	-0.00945596	-0.0565043	0.162221	0.370491	-0.124061	0.0982598	0.381046	-0.105662	-0.649185	-0.748339	-0.280427	-0.0862155	0.0982769	-0.68211	-0.390979	-0.337401	-0.273853	-2.72648	-1.54186
Acy1	6	1.13623	1.07634	1.1818	1.08733	1.60647	1.51757	1.65291	1.37236	-0.126038	-0.467887	-0.307634	0.564853	0.381406	0.446222	0.106604	0.314919	0.196599	0.293412	0.291824	0.194981	0.229998	-1.30398	-1.34835	-1.03668	-1.26505	-1.11839	-1.3423	-1.28476	-1.0748	-1.08407	-1.10591	-0.785959
AF067061	6	2.16042	2.44898	2.20037	1.4775	-0.270208	0.191432	0.697689	0.615234	0.164336	-0.25653	-0.528853	0.0400154	0.527855	0.214366	0.0647204	0.682695	0.333488	-0.306856	-0.353075	0.521432	-0.435283	-1.12081	-0.888393	-0.639222	-0.653005	-0.305521	-1.07945	-1.17164	-1.2686	-1.20534	-0.734503	-1.12325
AI428936	6	1.67207	1.28328	1.49576	1.66308	0.964799	0.384171	0.492255	0.915917	-0.547197	-1.03198	-0.709523	0.639093	0.445084	0.508524	0.511111	0.45913	0.390779	0.785364	0.570098	0.83145	0.5976	-1.00299	-0.885852	-1.22591	-1.15871	-1.01054	-1.19065	-1.20692	-1.29446	-1.08463	-0.896996	-1.36321
Aim1l	6	1.28094	1.20201	1.37776	1.00077	0.638279	1.06493	0.818865	0.379112	0.151105	-0.208015	0.151	0.6422	0.610545	0.431105	-0.129532	0.551849	0.258616	-0.219576	-0.0312144	-0.678544	-0.7224	-0.177941	0.0920277	0.169647	-0.221248	-0.223317	-0.789484	-0.719826	0.0849041	-0.769683	-3.3083	-2.70659
Akr7a5	6	1.6719	1.29686	1.71759	1.76601	1.16863	0.860904	0.797549	1.29603	-1.13429	-1.08105	-0.860023	-0.817311	-0.409666	-0.748454	-0.27426	0.0200321	-0.338728	0.859751	0.727391	1.33299	0.897221	-0.880946	-0.749272	-0.678586	-0.66034	-0.401181	-0.961804	-0.983522	-0.896115	-0.630821	-0.736078	-1.17042
Apoc1	6	1.63528	1.61787	1.56392	1.62964	0.781758	0.49629	0.342793	0.245943	0.108126	-0.0478806	0.186216	0.487027	0.708649	0.611646	0.354589	0.629072	0.319421	0.412052	0.52436	0.136819	0.0233303	-0.764615	-0.771767	-1.15776	-1.19948	-1.22922	-0.6623	-0.766647	-0.83436	-1.26282	-2.22517	-1.89278
Arhgdig	6	1.85323	1.31049	1.4888	1.76198	1.46282	1.31988	0.285857	1.12543	0.670306	-0.00521859	0.300288	0.626194	0.298245	0.344852	-0.258486	0.284135	0.136948	-0.0136637	0.0904054	-0.415791	-0.746674	-0.886695	-0.83025	-1.24646	-1.38521	-1.19777	-0.974412	-0.888856	-1.04505	-1.23369	-1.00209	-1.22954
Arhgef19	6	1.53213	1.25627	1.48547	1.06977	1.18853	0.283517	0.441309	0.498855	0.329375	0.589651	0.358674	-0.630764	-0.25196	-0.729313	-0.78168	0.0700227	0.000610635	1.08614	0.691081	1.20878	1.17205	-0.672973	-0.703015	-1.49891	-1.42387	-1.35131	-0.28538	-0.493963	-0.548485	-0.0499552	-2.07715	-1.76351
Arl3	6	1.09614	0.914816	1.2069	1.33775	1.01926	0.902499	0.567795	-0.356204	0.220642	0.522705	0.301819	1.00853	0.676008	0.987499	0.600023	0.486428	0.409121	0.0942141	0.0250868	-0.0756236	-0.299441	-0.452273	-0.425968	-0.77769	-0.575031	-0.542319	-0.819768	-1.05528	-0.812902	-0.900569	-3.29296	-1.99121
AU018091	6	1.33388	1.04392	1.23352	1.91879	1.07775	0.920737	0.919183	0.487235	-0.00291424	0.378065	0.13235	0.309746	0.680661	0.583019	0.198325	0.789559	0.447551	0.394662	0.185383	0.00413063	0.202689	-0.950271	-0.723052	-0.870065	-1.0535	-1.2176	-1.30189	-1.05215	-1.0551	-1.13221	-2.23558	-1.64683
B230333C21Rik	6	0.393906	0.984663	1.17142	1.27047	0.480081	0.925932	1.14944	1.45161	-0.375779	-0.606737	-0.32558	0.649072	0.722218	0.552987	0.182336	0.333649	0.256045	0.804528	0.750518	0.306589	0.37952	-0.0664932	-0.124261	-0.623888	-0.298587	-0.630636	-0.993635	-1.43457	-1.37682	-1.1361	-1.97558	-2.79633
BC026585	6	1.0184	1.5634	1.16572	1.77234	0.519213	0.432137	0.103948	-0.0201512	-0.907756	-1.09426	-1.04527	0.515746	-0.100309	0.178601	0.391571	0.690202	0.642991	1.29516	1.67375	1.07609	1.00073	-1.13869	-1.24137	-0.818894	-0.663392	-0.816209	-1.03257	-0.876428	-0.695878	-1.19313	-1.53047	-0.865224
BC050210	6	1.86257	1.25989	1.53228	1.61543	1.3546	1.52659	1.19819	1.61749	-0.0761055	-0.354362	-0.241667	0.016867	0.202923	0.320773	-0.425004	-0.016319	-0.307204	-0.128942	-0.0241511	-0.0555305	-0.376419	-0.79036	-0.815545	-0.469206	-1.05721	-0.302336	-1.14097	-1.00512	-0.824721	-0.69613	-1.59912	-1.80117
BC057371	6	1.20729	1.46752	1.68743	1.40495	0.858754	0.575482	0.342024	0.261975	0.0234452	0.231221	0.551455	1.8383	1.23654	1.27668	0.186467	0.129592	0.00252878	-0.19709	-0.0659999	-0.620271	-0.693746	-1.12919	-1.31338	-0.986879	-0.86055	-0.823221	-1.04294	-1.03802	-0.526457	-0.945472	-1.75533	-1.28311
BC061212	6	1.52825	2.29769	2.29553	1.73885	-0.299605	-0.21849	0.0603665	0.102311	0.660292	0.465583	0.118834	0.342378	0.296062	0.0613996	0.335573	0.779405	0.765293	-0.844051	-0.81087	0.144321	-0.0225284	-1.27641	-1.32663	-0.384452	-0.200488	0.0636793	-1.3549	-1.34174	-0.715103	-1.30732	-0.870378	-1.08286
Bdh1	6	0.929569	1.43814	1.38127	0.83247	0.953579	1.52059	1.45857	1.14112	-0.0607912	0.143906	0.438226	-0.247189	-0.0398379	-0.48053	0.304302	0.970969	0.610356	0.414376	0.319231	0.611273	0.442715	-1.32479	-1.11146	-0.792265	-1.51574	-1.32597	-1.08587	-1.38821	-0.968321	-1.01946	-1.4262	-1.12402
C230082I21Rik	6	1.22841	1.62315	1.6128	2.04472	0.481959	0.630215	0.799717	0.958866	-0.015614	-0.601884	-0.436295	0.605057	0.336676	0.622374	-0.070122	-0.0636521	0.00608681	0.954271	1.05379	0.236525	0.426407	-0.930449	-1.02209	-1.22291	-1.24884	-1.1743	-1.1526	-1.1359	-1.14157	-1.26947	-0.925092	-1.21025
C77080	6	1.75123	1.38594	1.459	1.503	1.42531	0.920308	0.4532	0.500644	0.246517	-0.121388	0.101298	0.450672	0.625724	0.571397	0.08174	0.724071	0.25303	0.102405	0.0758218	-0.100168	-0.510225	-1.17972	-1.04111	-1.49137	-1.43633	-1.29729	-0.31549	-0.385779	-0.240846	-0.768968	-2.03637	-1.70627
Cad	6	1.55843	0.852379	1.05054	1.442	1.99678	0.7133	0.495102	1.40244	-0.938739	-0.694934	-0.906212	-0.37532	0.250906	0.192588	-0.511208	0.382332	-0.303817	0.211694	0.26888	0.646271	0.730697	-0.642998	-0.661392	0.237222	0.162949	0.200392	-1.39881	-1.12929	-0.298899	-0.664611	-1.89832	-2.37034
Cd320	6	1.6084	1.36775	1.20109	1.58033	0.380322	0.0739246	0.743747	0.338748	-1.30088	-0.858494	-0.822536	0.645988	-0.17514	0.30732	0.408715	0.69093	0.0484084	0.989415	1.35409	1.25188	1.14555	-1.23627	-1.18803	-0.93924	-0.474909	-0.640331	-1.41938	-0.916439	-1.32823	-1.10442	-0.886329	-0.845983
Cd79b	6	1.29555	1.45871	1.52226	1.18292	-0.09741	0.410624	-0.166191	0.100522	-0.513898	-0.407527	-0.500483	0.418733	0.753055	0.69994	0.947366	1.23852	1.17052	0.854155	0.800875	0.753264	0.827718	-1.2829	-1.18181	-0.996369	-0.94632	-1.05561	-1.13746	-1.20183	-1.30296	-1.11614	-1.29157	-1.23625
Cdyl2	6	1.78984	1.42024	1.48787	1.00561	1.95826	1.61635	1.00803	1.07791	0.35636	0.155072	0.224518	-0.0857169	0.166594	0.16412	0.161567	-0.0274748	-0.0693124	-0.223579	-0.483267	-0.21174	-0.223307	-1.04275	-0.773825	-0.759264	-0.898086	-0.740121	-0.892591	-0.893525	-0.779588	-0.83947	-2.0173	-1.63142
Celsr3	6	0.80579	0.567353	0.684052	0.086452	0.746197	0.976205	1.29764	1.47659	0.132766	-0.0265012	0.00664017	0.913457	0.843499	1.01439	0.0827935	0.236465	0.101106	1.01366	1.18347	0.357756	0.696762	-1.05019	-1.11123	-0.834441	-0.938987	-1.00345	-1.09585	-1.0739	-0.755537	-0.957647	-1.92755	-2.44775
Chchd4	6	1.31072	1.25837	1.64383	0.922998	1.53115	1.41695	1.58027	0.974485	0.115046	-0.764359	-0.535871	0.420674	0.195186	0.35041	-0.484946	-0.194159	-0.157971	-0.139349	-0.0771944	0.419796	0.370598	-1.22096	-1.32169	-0.205247	-0.366833	-0.0618685	-2.08247	-2.03829	-0.849872	-0.929454	-0.991296	-0.0886511
Ckmt1	6	1.90827	1.33771	1.15067	1.28918	1.25738	1.70539	0.975163	0.282202	-0.138943	0.298791	0.0961183	-0.203367	0.0424725	-0.0355498	-0.224703	0.24017	0.0129629	-0.473871	-0.537742	-0.183679	-0.229995	-0.81469	-0.774491	-0.85676	-0.943771	-0.979707	0.341365	0.438386	-0.124188	-0.111306	-2.98701	-1.75647
Cldn4	6	1.48356	1.34259	1.44827	1.84034	0.791617	0.512366	0.0933623	-0.265964	-0.370169	-0.118084	-0.349935	0.248243	1.00707	0.824553	0.25738	1.01082	0.565059	0.357674	0.463659	0.545535	0.313867	-0.850372	-0.828788	-0.631243	-0.847848	-0.69915	-1.17974	-1.00161	-0.776723	-0.878993	-2.54379	-1.76355
Clgn	6	1.76497	1.70014	1.2053	1.1423	0.370295	0.682867	0.0922357	0.886118	0.896069	0.658145	0.663179	0.70585	0.43509	0.677117	0.19119	-0.350601	0.0065849	0.107614	0.0413662	0.185094	0.156936	-0.264452	-0.30123	-0.779815	-0.698994	-0.895623	-1.05704	-1.04538	-1.31684	-1.61328	-1.83211	-2.41309
Clip4	6	1.79882	2.35957	2.18101	1.15253	1.03601	0.831848	0.378	0.929936	0.350593	0.230115	0.477685	-0.71911	-0.260024	-0.459917	0.366824	0.0370711	0.0568631	-0.447425	0.176381	0.18755	-0.102274	-0.862475	-1.01892	-0.679568	-0.518236	-0.521451	-0.918185	-1.08355	-0.78497	-0.827827	-1.57751	-1.76937
Clstn3	6	0.836034	0.586246	0.690647	1.31911	0.609822	0.954149	1.91263	1.35705	-0.787774	-0.840741	-0.794778	-0.20013	0.585672	-0.130786	-0.719066	0.407979	0.151116	0.618811	0.705427	1.02861	0.540246	-0.353277	-0.304993	-0.520428	-0.619519	-0.399726	-0.30441	-0.185523	-0.342694	-0.480448	-2.59885	-2.7204
Dcp1b	6	0.855349	1.82611	1.84638	0.990549	0.595014	0.57476	1.08372	1.19302	0.727743	0.825298	1.15862	0.448761	0.64732	0.0312628	-0.526409	-0.456037	-0.290385	0.17206	0.331932	-0.386115	-0.526649	-1.04567	-0.845224	-0.673072	-0.457113	-0.496566	-0.825546	-1.18923	-0.488253	-0.828008	-1.9331	-2.34053
Depdc6	6	2.09446	1.9118	1.95442	1.2363	1.12976	0.680809	0.519423	0.443923	0.326881	0.271847	0.316374	0.472563	0.467651	0.576346	-0.0226617	0.210455	0.0574001	0.127874	0.158231	-0.235345	-0.33019	-1.04035	-1.03099	-1.03557	-1.15985	-1.03183	-1.04676	-1.21231	-1.06109	-1.1154	-1.49301	-1.14118
Dhodh	6	1.92671	1.49459	1.61556	0.987772	1.21205	1.75399	1.17611	0.16678	0.0633913	-0.779656	-0.138963	0.52424	0.263814	0.421747	0.127775	0.383916	-0.0589987	0.057844	0.00595159	-0.365694	-0.137883	-0.667499	-0.920848	-0.551185	-0.290032	-0.266723	-1.64963	-1.41887	-0.954319	-1.09458	-2.24071	-0.646668
Dmrtc1c	6	0.924883	1.6359	1.58105	1.58135	0.340822	0.309023	1.29822	-0.306049	-0.2194	-1.13192	-0.499052	0.338384	0.600348	0.47026	0.514779	0.31427	0.251058	0.157835	0.205569	0.776021	0.959792	-0.730378	-0.684907	-0.165081	-0.281799	-0.280898	-0.882984	-1.0354	-0.317589	-0.964202	-3.00716	-1.75273
E130102H24Rik	6	1.62047	2.11465	1.64832	1.3409	1.09555	1.23356	0.580488	0.278131	-0.0425799	-0.870659	-0.621374	-0.0623201	-0.28772	-0.091856	0.175791	0.365873	0.384014	0.710041	0.819631	-0.226134	0.198429	-0.413019	-0.489633	-1.21292	-1.33431	-1.53435	0.0816041	-0.239885	-1.04856	-1.05795	-1.93341	-1.18077
Eif2s3y	6	0.44442	1.23634	1.2081	0.625307	0.730888	0.882798	0.899369	0.601608	0.261619	0.0780026	0.0256216	0.547239	0.813987	0.663662	0.821635	0.455484	0.934709	-0.377016	-0.335832	-0.776044	-0.947767	-0.401423	-0.0555688	-0.950582	-0.00104341	-0.169323	0.0841328	-0.217348	-0.514117	-0.534874	-3.16548	-2.8685
Fance	6	1.57025	1.23579	1.35717	2.04874	1.39101	0.849025	0.402552	0.606354	0.0452015	-0.175779	-0.15721	0.550372	0.283557	0.405202	0.162304	0.0824681	0.130517	0.779673	0.378435	0.479725	0.610594	-1.08876	-1.08274	-1.43134	-1.44043	-1.42102	-1.16069	-1.00367	-1.14317	-1.28342	-1.02367	-0.957067
Fbln1	6	1.25821	1.09086	1.02932	1.18566	0.30045	0.0162056	0.596235	0.476156	-0.220239	-0.417616	-0.122834	1.0528	0.768901	0.8543	0.643713	0.460844	0.437935	0.880436	0.991789	0.773292	0.717768	-0.456322	-0.373428	-1.29219	-0.971603	-1.41286	-0.849366	-0.855584	-1.144	-0.921527	-2.09204	-2.40526
Foxh1	6	1.42785	0.797657	1.09521	1.11223	0.613151	0.0820973	-0.180529	0.161633	0.744556	0.585825	0.571001	0.919906	1.34418	1.27889	0.405318	0.450211	0.371275	0.850393	0.811867	0.28319	0.197955	-1.19657	-0.976675	-1.18638	-1.19196	-1.34162	-1.39853	-1.35349	-0.991232	-1.32373	-1.47384	-1.48984
Fxyd6	6	1.62786	1.6451	1.76241	1.80245	1.25939	1.12227	1.23426	0.459973	-0.0593543	-0.203714	-0.105894	-0.219743	-0.280974	-0.352186	0.365258	0.421	0.38845	-0.306893	-0.22598	0.00406904	-0.0129271	-0.718074	-0.732953	-0.466282	-0.549505	-0.468239	-0.783852	-0.809001	-0.63857	-0.839155	-2.54281	-1.77639
Glo1	6	0.716228	0.842379	1.049	1.03617	1.41126	1.68168	1.69809	1.22558	0.334248	-0.140981	0.103593	0.420393	0.153066	0.223931	0.348034	0.0404142	0.24223	0.357436	0.417224	0.283285	0.0903777	-0.555676	-0.675607	-1.00249	-0.838248	-0.809128	-1.10063	-1.24199	-0.935277	-0.976433	-2.36077	-2.03738
Gng2	6	1.36668	1.41155	1.21043	1.04632	0.71084	0.435375	0.554304	0.270169	-0.169444	-0.296435	0.0871056	0.996833	0.583914	0.505231	1.11661	1.0762	1.04387	0.50875	0.576705	0.300284	0.415698	-0.939041	-1.13759	-1.22815	-1.32115	-1.33473	-1.33115	-1.35643	-1.17577	-1.46406	-1.40413	-1.05878
Hexa	6	1.85671	1.63253	1.45817	1.55519	0.404135	0.28961	0.342215	0.447852	-0.164917	0.145041	-0.0861789	-0.148882	0.22198	0.263843	-0.0731091	0.186921	-0.0522974	0.971365	0.914782	0.651736	0.502251	-0.3857	-0.429139	-1.01001	-0.733795	-0.858458	-0.627697	-0.546737	-0.892129	-0.909551	-2.41458	-2.51114
Inpp5d	6	1.54231	1.54808	1.43393	1.44126	1.33675	1.17036	0.964558	0.422356	-0.241057	-0.379507	-0.245832	-0.00220225	0.134545	0.201679	-0.37406	0.248692	-0.250441	0.0082835	0.119453	0.151415	-0.0287658	-0.958051	-0.950871	-0.547672	-0.660478	-0.476654	-0.175773	-0.0990265	0.264325	-0.341009	-3.06066	-2.19594
Isoc2a	6	1.91567	1.81584	1.80713	2.09004	-0.140397	0.576036	-0.509228	0.13397	0.0926413	-0.158975	0.0904692	0.913677	0.144491	0.477882	0.555033	0.791176	0.771248	-0.145099	0.325871	0.234255	0.0953113	-1.06542	-1.14334	-1.11956	-1.17269	-1.22678	-1.14201	-0.93834	-1.0093	-1.10069	-0.894312	-1.06461
Kifc2	6	-0.0307004	0.885966	1.23182	2.09695	0.539294	1.42398	0.227582	0.655266	0.852119	-0.314848	0.629254	0.837481	-0.563395	-0.934404	-0.114162	-0.284579	0.18101	1.60384	1.24117	0.611176	0.96651	-0.883241	-1.00341	-1.11776	-1.38463	-1.30544	-1.01749	-1.24127	-0.907098	-1.05619	-0.947488	-0.877296
Ldhc	6	1.42406	1.92597	1.83276	1.42125	0.348929	0.615357	0.767573	-0.485965	-0.483837	-0.723461	-0.687122	-0.198754	-0.147315	-0.146462	0.0758991	0.65183	0.406714	0.545845	0.716969	0.357147	0.301985	-0.480049	-0.540315	-0.465671	-0.304819	-0.367749	0.00479638	-0.270273	-0.306042	-0.601041	-3.17066	-2.01754
LOC100041103	6	1.44378	1.54787	1.41896	1.53461	0.497948	1.16945	0.90381	1.23081	0.499534	0.679694	0.757532	-0.0636251	0.125691	0.142474	-0.700813	0.134148	-0.485526	-0.0957108	-0.283571	0.0327219	0.137007	-0.0939109	-0.0418131	-0.298732	-0.29002	-0.206982	-1.75381	-1.67051	-1.58068	-1.69295	-1.30631	-1.69108
LOC100045403	6	1.97939	1.8279	1.78797	1.23694	0.856438	0.966869	-0.169558	0.270242	0.40097	0.0812567	0.381057	0.0267826	0.678007	0.10981	-0.24247	0.583952	0.289259	0.598203	0.436269	0.432816	0.153697	-1.18802	-0.842455	-0.940947	-1.18539	-0.997751	-1.10688	-1.16901	-1.01229	-1.0812	-1.6923	-1.46957
LOC100048733	6	1.0728	0.922074	0.961478	1.38899	1.37495	1.47964	0.722803	1.38944	-0.572343	-0.0399104	0.0218519	-0.127048	0.291501	-0.140354	0.42323	0.434601	0.333266	0.902994	0.605914	0.444713	0.853951	-0.785902	-1.16317	-0.80666	-0.697702	-0.935956	-1.17784	-1.13468	-0.821989	-1.44465	-1.78168	-1.99432
LOC245128	6	0.875239	0.534522	0.740809	1.56117	1.68579	1.2562	1.31414	1.10535	0.122139	0.419608	0.259739	0.329465	0.644045	0.525219	0.18197	0.728271	0.532511	0.132159	0.283067	0.134572	-0.0736717	-0.935615	-0.826767	-0.990206	-0.943073	-1.08207	-1.24582	-1.06226	-1.10614	-1.23326	-2.11506	-1.75202
LOC331259	6	1.29475	2.46328	1.95902	2.00222	-0.956446	-0.961762	-0.389846	-0.715427	0.959472	0.469371	0.116203	0.149794	0.601568	0.199587	0.118001	1.05072	1.18975	-0.607766	-0.314407	0.385964	-0.682688	-1.03672	-1.31516	-0.512514	-0.437141	-0.240621	-0.944646	-0.436503	-0.430993	-0.656274	-1.13006	-1.19075
Lrba	6	1.69736	1.73506	1.99414	2.11403	0.165204	0.0408088	0.299337	0.216869	-0.0622542	-0.294144	-0.00907647	0.466196	0.438003	0.250077	0.267038	0.368791	0.24415	0.472756	0.69909	0.538127	0.518973	-1.45737	-1.57969	-0.831226	-0.787225	-0.705824	-1.4827	-1.34076	-0.885692	-1.01736	-0.985034	-1.08764
Lrp11	6	1.57335	1.67651	1.59346	1.47055	1.09404	0.919942	0.643255	0.185783	0.622822	0.23505	0.493866	0.545778	0.435074	0.554837	0.353267	0.347311	0.217495	0.0287402	0.0655109	-0.283623	-0.267808	-0.853681	-0.858757	-0.918851	-0.867081	-0.913319	-0.971642	-0.956923	-1.07544	-1.02178	-2.45722	-1.61053
Ly6g6e	6	1.58922	1.9217	1.83916	1.52864	0.977246	0.872157	0.914987	0.131971	0.211474	0.252629	0.35261	0.790572	0.459849	0.44923	0.203855	0.336815	0.173282	0.0571922	0.161157	-0.331911	-0.417588	-1.13011	-1.1743	-1.328	-1.17446	-1.14698	-1.0506	-0.991947	-0.899336	-0.908755	-1.7356	-0.934162
Mapk13	6	2.08882	1.79312	1.83137	2.19777	0.684089	0.642884	0.651539	0.343608	-0.0185708	-0.273128	-0.260258	-0.0785909	-0.120175	-0.201521	-0.552886	-0.172678	-0.166616	0.947416	0.869694	0.37551	0.375749	-0.889017	-0.705002	-0.864572	-0.885708	-0.859365	-1.06454	-0.937904	-1.17977	-1.02796	-1.4401	-1.1032
Mgmt	6	1.41843	1.39669	1.4736	1.42346	0.98956	0.971297	0.757495	0.530529	0.514999	0.288452	0.495948	0.643502	0.654115	0.608347	0.257658	0.383221	0.278764	0.183178	0.156245	-0.233016	-0.239797	-1.2648	-1.17881	-1.04587	-0.94911	-1.00842	-0.996089	-0.908633	-0.566555	-0.828358	-2.35131	-1.85473
Mnd1	6	0.311829	0.701842	0.713343	0.433463	1.22726	1.09116	0.779732	-0.373364	0.0776808	-0.291379	-0.224842	0.844455	0.833494	0.644318	1.02128	0.766838	1.06802	0.783359	0.696363	0.478787	0.613147	-0.145383	-0.0536264	-0.660354	-0.495696	-0.674288	-1.44661	-1.78897	-1.55239	-1.64929	-2.66775	-1.06244
Myl4	6	1.18852	1.01494	1.29086	1.08389	0.264787	0.174847	-0.287163	-0.358224	-0.228856	-0.331068	-0.252518	-0.350586	-0.107767	-0.223127	0.31444	1.2139	0.824115	0.831097	1.03721	1.37177	0.909332	-0.00490901	0.100373	-0.0159137	-0.208913	-0.184759	-1.29629	-1.13506	-0.525015	-0.775934	-2.89898	-2.435
Nfkbil2	6	1.00989	1.2825	1.275	0.932662	0.927691	0.744337	0.677356	1.23914	-0.558881	-0.223756	0.214159	0.486578	0.349729	0.317715	-0.133813	0.266794	-0.594622	1.26509	1.22099	0.660211	1.1109	-1.17872	-1.41954	-0.527199	-0.555461	-0.42379	-1.55789	-1.77969	-1.34605	-1.11675	-0.93132	-1.63326
Nit2	6	1.44246	1.53486	1.80182	1.64341	1.14255	1.1961	1.11138	0.00325506	0.188755	-0.413129	-0.261493	0.932673	0.313569	0.574935	0.384257	0.149545	0.153347	-0.231757	-0.00475992	0.0500143	0.139926	-1.09337	-1.29938	-0.776735	-0.738963	-0.722025	-1.66484	-1.69236	-1.07463	-1.12785	-1.46503	-0.196537
Nmral1	6	0.910187	1.22422	1.06863	0.89208	1.41747	1.58955	1.8536	0.437857	0.152599	0.113656	0.285856	0.414399	0.514844	0.598894	-0.269598	0.160662	-0.273279	0.349466	0.399806	0.0226834	-0.0643515	-0.529355	-0.580344	-0.910091	-0.615733	-0.694553	-1.02776	-1.06785	-1.05715	-1.10938	-2.96873	-1.23829
Nod1	6	0.676813	0.999009	1.06212	0.145591	-0.586251	-0.479147	-0.187217	0.903653	1.0195	0.66463	1.07596	1.10058	0.425072	0.499762	0.918248	0.801214	1.01287	0.416942	0.687117	0.817961	1.00323	-0.667237	-0.864228	-0.898099	-1.1347	-1.10318	-1.09246	-1.22472	-1.05996	-1.12681	-1.18793	-2.61833
Nrarp	6	1.40935	1.87704	1.86225	1.53275	0.550585	0.318174	-0.833617	-0.526758	0.774311	0.954892	0.729705	0.691994	1.07954	1.33057	0.180058	0.435652	0.0412447	-0.380193	-0.232757	-0.183487	-0.459437	-0.990194	-1.11335	-0.804766	-0.853324	-0.671008	-0.998881	-1.06746	-1.12627	-0.646024	-1.71641	-1.16418
Ociad2	6	1.18031	1.12626	1.2364	1.57582	0.466357	0.533038	0.975546	0.405394	-0.107871	0.247078	0.181182	0.237352	0.650707	0.532404	1.01514	0.779626	0.802963	0.454261	0.404447	0.473894	0.403802	-1.31273	-1.22937	-1.16945	-1.01513	-0.952579	-0.873672	-0.914385	-0.879384	-1.04822	-2.25553	-1.92366
Pcbp3	6	1.12022	0.454534	0.644265	1.55921	2.14061	1.11991	0.522209	0.799874	0.563547	0.191644	0.363263	0.474677	0.335289	0.610833	-0.265714	0.157791	-0.182865	0.452634	0.475188	0.0994499	-0.0157579	-0.604076	-0.553007	-0.641942	-0.787653	-0.895478	-0.885979	-0.680668	-0.637853	-0.781308	-2.83136	-2.32148
Piwil2	6	1.16019	1.26533	1.3697	1.61567	-0.160142	-0.000826043	-0.729318	0.540702	0.279006	0.457865	0.365604	0.230166	0.543909	0.600804	-0.0821933	0.503441	0.0824492	0.248244	0.284953	0.444793	0.507693	-0.33773	-0.354687	0.277816	-0.00951054	0.154928	-1.16467	-1.06285	-0.504791	-0.742371	-2.46867	-3.31551
Poli	6	1.62755	1.93079	1.83108	1.58049	0.663382	1.42897	1.09049	0.583465	0.697507	0.0699742	0.331852	0.282695	0.155396	0.0149553	-0.146967	-0.202317	-0.0273164	0.185191	0.184525	0.00412715	-0.256738	-0.873481	-0.980742	-0.904026	-0.814486	-0.775125	-1.37167	-1.32537	-1.20583	-1.04987	-1.62344	-1.10505
Qdpr	6	1.11454	1.04034	1.20098	0.903598	1.3906	1.08158	0.947171	0.542998	0.409638	-0.00938481	0.0642093	0.797564	0.505308	0.814444	0.8912	0.869523	0.740134	0.156804	0.22222	-0.00522251	0.0959646	-1.25888	-1.46768	-0.93769	-0.868288	-0.911091	-1.61952	-1.73488	-1.34645	-1.31435	-1.43812	-0.877254
Rasgrp4	6	1.29373	1.17735	1.07502	0.959349	0.484348	0.749681	1.23674	0.968149	0.117998	-0.186212	0.159413	0.639243	0.773106	0.788274	0.25035	0.686767	0.211692	0.697995	0.646682	0.311376	0.589792	-0.961172	-0.988079	-1.42011	-1.30942	-1.50806	-0.907406	-0.767819	-0.797938	-0.938184	-1.97857	-2.05409
Rnf17	6	1.30559	1.66792	1.78746	2.09041	-0.175654	-0.23118	-0.160386	-0.75363	0.647314	0.497705	0.508182	1.06495	0.460415	0.61069	0.869451	0.42357	0.914483	-0.477726	-0.402508	-0.175788	-0.0888133	-0.539157	-0.46334	-0.294876	-0.630229	-0.665253	-0.883782	-0.975806	-0.944218	-0.885815	-2.34954	-1.75045
Rpl21	6	1.81267	1.85871	1.99152	0.958021	0.432697	0.746242	0.952286	1.59323	-0.385733	-0.729566	-0.625806	0.36401	0.386612	0.556421	0.132008	0.197072	0.131891	0.0648625	0.0797745	0.228346	0.454523	-1.40637	-1.38349	-0.675169	-0.493816	-0.651941	-1.14602	-1.15725	-0.813747	-0.72188	-0.853128	-1.89698
Rpl3l	6	2.13947	2.226	2.08199	1.57122	0.162536	0.58782	0.29036	0.656409	-0.248031	-0.2231	-0.115929	0.361912	0.416984	0.296437	-0.193437	-0.0568853	-0.160047	0.368854	0.425939	-0.189176	-0.053866	-0.711871	-0.76896	-0.46401	-0.41853	-0.30004	-0.770542	-0.934686	-0.985516	-1.10672	-1.78386	-2.10072
Samd10	6	2.85022	1.91391	2.01817	1.7324	0.149996	-0.0681078	-0.521413	0.347277	0.354617	-0.389715	-0.556216	0.57244	0.00985017	0.578377	0.0427684	0.0405466	0.145371	0.391557	0.413088	-0.146193	0.189462	-0.729281	-0.700121	-0.872765	-0.888952	-1.10207	-1.32426	-0.996185	-0.941795	-0.84505	-0.315513	-1.3524
scl0002507.1_236	6	1.02933	0.901914	0.9051	1.09633	0.333498	0.0630538	0.432626	0.262794	-0.184338	-0.0396701	-0.402947	0.918537	0.939962	1.08312	0.524874	0.879303	0.845025	1.03596	1.10543	0.796648	0.430147	-0.571617	-0.631647	-1.36335	-1.20644	-1.22834	-0.736055	-0.802367	-1.07154	-0.834927	-2.19574	-2.31466
Scml2	6	-0.210377	1.16851	1.3177	1.89377	1.72124	-0.070836	1.3668	-0.483765	0.978896	0.00217386	0.232506	0.951562	0.344167	0.515205	0.496857	0.408832	0.670424	-0.238496	-0.580708	-0.436834	0.412278	-0.995595	-1.12841	-0.316512	-0.547482	-0.389355	-0.807555	-0.89876	-0.34947	-0.741503	-2.90029	-1.38497
Sdad1	6	0.393643	0.742988	0.896821	1.02902	0.607417	1.00006	0.965474	0.631194	0.312867	-0.223337	0.0873689	0.803461	0.774056	0.691244	0.555756	0.565362	0.510263	0.796057	1.12785	0.854409	0.849567	-1.07851	-1.20589	-0.710856	-0.685517	-0.787584	-1.92182	-1.88413	-1.4625	-1.5197	-1.44567	-1.26936
Sfrs17b	6	0.0534668	0.561722	0.699726	1.13516	0.26367	0.713085	1.00664	1.18884	-0.0367428	-0.35842	0.144952	1.1426	0.915781	0.60957	0.685684	0.521065	0.725263	0.476743	0.864499	0.20292	0.46649	-0.0736045	-0.166237	-0.38283	-0.393646	-0.721972	-1.15444	-1.33243	-1.47363	-1.21427	-2.16714	-2.90252
Sgol2	6	1.00179	1.17653	0.958386	2.29431	0.68228	0.741916	0.165102	0.210686	0.467502	0.301311	0.101101	0.381562	0.294746	0.173091	0.40311	0.847738	0.959707	0.382723	0.356258	0.0518925	0.191871	-0.128775	-0.169414	-0.270141	-0.976018	-0.874492	-1.40083	-1.35043	-2.13949	-2.27014	-1.33606	-1.22782
Slc25a15	6	0.924558	1.18292	1.33436	1.18229	1.29844	1.78006	0.710398	0.516221	0.346704	-0.464099	-0.151643	0.845703	0.467485	0.794054	0.109776	0.428242	0.209955	-0.014566	0.493061	0.383445	0.327112	-1.2998	-1.41162	-0.446047	-0.628438	-0.389986	-1.72969	-1.76282	-1.45675	-1.06793	-1.66709	-0.844306
Spg21	6	1.54632	2.1468	2.19792	1.92601	0.596061	0.273146	0.00211567	-0.608117	-0.26944	-0.234617	-0.16994	0.671643	0.890664	0.77414	0.477462	0.70719	0.559064	-0.10895	-0.318522	-0.37404	-0.182183	-0.531022	-0.553329	-0.774754	-0.708324	-0.745846	-1.15414	-1.35993	-1.0487	-1.08259	-1.71759	-0.826495
Spint1	6	0.937388	0.788457	0.905477	0.837263	0.771884	0.909955	0.708358	1.20446	0.638711	0.430192	0.562373	0.545154	0.700708	0.652817	0.332233	0.595308	0.42522	0.456485	0.409591	0.466903	0.64871	-1.0871	-1.0785	-0.709407	-0.709028	-0.703573	-1.44232	-1.35979	-0.992757	-1.3452	-2.00202	-2.49795
Spnb3	6	1.84359	1.53613	1.59561	1.59527	0.980218	0.644758	0.743691	-0.0242231	-0.524918	-0.293112	-0.0520028	0.148075	0.0321149	-0.129719	-0.00276055	0.77474	-0.0462588	0.71915	0.87127	0.970427	0.577714	-0.871715	-0.941731	-0.611362	-0.959005	-0.575549	-1.1832	-1.16325	-0.983752	-1.39061	-2.06309	-1.2165
Stap2	6	1.72762	1.64793	1.71552	1.98882	0.780068	-0.00739814	-0.585387	-0.419484	1.17371	1.10617	1.4774	-0.525643	0.15724	-0.0528645	0.291948	-0.337552	-0.68817	0.609839	0.46156	-0.0630911	-0.120578	-0.925323	-0.678971	-0.949622	-0.566181	-0.93866	-0.795828	-0.706479	-0.958394	-0.708612	-1.78012	-1.32947
Strbp	6	1.0426	1.31166	1.3932	1.81951	1.32118	1.01604	0.554252	0.321676	0.0850864	-0.282495	-0.104071	1.23943	0.972571	1.17428	0.289971	-0.000268926	0.117238	0.182018	0.28871	-0.175991	-0.267293	-0.991649	-0.806368	-0.975997	-1.04548	-1.11748	-1.71386	-1.57603	-1.40216	-1.46566	-0.981702	-0.222902
Tcl1	6	1.24361	1.2458	1.25785	0.763843	0.859973	0.894737	0.930048	0.612394	0.174326	-0.0354233	0.0478645	1.16847	0.97584	1.10964	0.799299	0.884397	0.775001	0.116018	0.218046	-0.133818	-0.258331	-1.23044	-1.18848	-1.18979	-1.1636	-1.21121	-1.25285	-1.27587	-0.94292	-1.21298	-1.63229	-1.34916
Tdrd12	6	1.62817	1.74974	1.74065	1.26151	0.790965	0.765279	1.34365	0.415537	0.657805	0.0834404	0.215045	0.298362	0.0589839	0.281608	0.525177	0.185527	0.30542	-0.110743	-0.139448	0.324542	0.252183	-0.967144	-0.918356	-0.928355	-0.771063	-0.746381	-1.17372	-1.25422	-1.03285	-1.0796	-2.16763	-1.59409
Tens1	6	1.33749	1.25491	1.20971	0.603843	1.18121	1.53561	1.5602	1.86177	-0.249803	-1.00299	-0.593255	0.00909492	-0.0107931	-0.140774	-0.0968739	-0.26936	-0.0284945	0.404156	0.397433	-0.131565	-0.156872	-0.166346	-0.123987	-0.488813	-0.347676	-0.476221	-0.345932	-0.585433	-0.560651	-0.607512	-2.22922	-2.74286
Tmem86a	6	2.04421	1.88448	1.91253	1.46352	-0.046308	0.41837	0.866642	0.540274	0.324949	1.26106	0.999349	0.0299757	-0.0446486	0.0110068	-0.752468	-0.229716	-0.71316	0.0712888	-0.0766483	0.0545176	-0.173164	-0.489564	-0.161455	-0.993593	-0.801429	-0.765368	-0.487179	-0.643787	-0.69249	-0.76619	-2.03887	-2.00614
Tnnt1	6	1.68486	1.39433	1.46995	1.14064	1.25271	0.606474	0.194834	1.29624	0.631214	0.525637	0.769826	0.263016	0.0945707	0.287664	-0.0252782	0.139315	-0.226725	0.188491	0.249977	-0.00142766	-0.158501	-0.80767	-0.846063	-0.92241	-0.851033	-0.754021	-0.777044	-0.731994	-0.553263	-0.704233	-1.99142	-2.83866
Tpd52	6	1.30079	1.33042	1.36911	1.40519	0.794322	0.840079	0.726321	0.817976	0.356076	0.113293	0.13688	0.847383	0.796191	0.78662	0.216976	0.00245248	0.234407	0.560634	0.628925	0.185949	0.388593	-1.06877	-1.31668	-1.06795	-1.03802	-1.00304	-1.38486	-1.33498	-1.0638	-1.1985	-1.61214	-1.74984
Tpmt	6	1.08298	1.34639	1.32038	1.62245	0.738325	1.26654	1.06839	-0.147551	-0.546801	-0.58497	-0.1449	1.15276	0.987015	0.658583	0.5145	0.592163	0.464416	0.491488	0.606023	0.0275073	-0.115465	-1.1565	-1.04856	-1.10755	-0.635135	-0.77154	-1.08264	-1.1628	-1.40744	-1.13939	-2.09065	-0.798026
Trim6	6	1.10854	1.11161	0.56249	0.19942	1.40207	1.54333	1.39802	1.64139	-1.1749	-1.34668	-1.21054	-0.517719	-0.456654	-0.517654	0.640743	0.0683289	0.533157	1.058	1.26633	0.636647	0.888908	-0.0253775	-0.652291	-0.726317	-0.860752	-1.04739	-0.492717	-0.383414	-0.571576	-1.14815	-1.3026	-1.62424
Tspan17	6	1.20654	1.3463	1.42934	1.26517	1.18326	1.09262	0.908958	1.28645	0.564906	0.444067	0.507342	0.118279	0.0220559	0.113462	-0.104549	-0.156823	-0.151655	-0.191638	-0.252376	-0.170652	-0.221558	-1.19105	-1.00303	-1.04954	-1.30912	-1.2248	-0.129723	-0.108694	0.283621	0.196449	-2.23999	-2.46362
Tst	6	1.18816	1.14683	1.0012	0.684621	1.8373	1.7735	1.0616	0.93804	-0.396924	-0.370736	-0.184864	0.0467969	0.274846	0.329186	0.153797	0.532835	-0.00149607	0.605455	0.942537	0.394256	0.148931	-1.05471	-1.16066	-0.947575	-0.576714	-0.645577	-1.10362	-1.08573	-0.694807	-0.755995	-2.30064	-1.77984
Tuba3a	6	1.19745	1.22291	1.33105	1.41781	0.82975	0.882331	0.606405	0.248242	-0.164366	0.225585	0.039898	0.301544	0.586223	0.637593	-0.0531605	0.273377	-0.0671319	0.268176	0.217397	0.387434	0.424312	-0.617959	-0.57425	0.0116839	0.198519	0.08905	-1.43901	-1.29537	-0.727494	-1.04883	-2.99921	-2.40997
Unc93b1	6	1.4231	1.38189	1.0174	1.87672	0.279134	0.689301	0.557557	1.36223	-0.232491	1.14426	0.144336	-0.636275	1.39224	1.17018	-0.832619	0.0947666	-0.731554	0.194643	0.0652663	0.144993	-0.409283	-0.564508	-0.733312	-1.41106	-1.05291	-0.755227	-0.656292	-0.140666	-0.632164	-0.387827	-1.32374	-2.43809
Wdr20b	6	0.932236	1.3017	1.56597	1.03384	0.810044	1.25303	2.05021	0.660224	0.115639	-0.257442	-0.113685	0.0126738	0.557369	0.490978	-0.0567777	0.308889	-0.0732986	-0.940647	-0.928811	0.442834	0.390348	-1.22711	-1.17018	0.0943621	-0.0733298	0.236723	-1.14924	-1.14491	-0.15633	-0.811536	-2.47599	-1.67777
Wdr21	6	2.0759	1.93	1.9334	2.12262	1.02481	0.394928	0.0538457	-0.155599	0.367349	0.286753	0.46819	0.106434	0.24755	0.1592	-0.051232	0.0838324	-0.125175	0.232749	0.225933	0.222116	0.0339058	-1.03294	-1.09913	-0.945877	-1.0204	-0.729155	-1.18089	-1.1246	-0.86275	-1.14381	-1.5645	-0.933449
Wfdc2	6	0.974449	0.945617	0.956861	1.0376	0.836608	0.784762	0.38856	0.948255	-0.217369	0.0807636	0.12596	0.0795323	0.218089	0.143566	0.221079	0.334055	0.159559	0.777945	0.738579	0.561857	0.599389	-0.320437	-0.343666	-0.359538	-0.393294	-0.383275	-0.643274	-0.589928	-0.503348	-0.781375	-3.06981	-3.30777
Wwc1	6	0.931243	1.14226	1.44994	1.50814	1.67391	1.50747	1.21482	0.347365	-0.035095	-0.642713	-0.441906	0.0926522	0.0459531	-0.0460515	0.203028	0.508231	0.4587	0.178483	0.369802	0.415477	0.449978	-0.334878	-0.568956	-0.204031	-0.671384	-0.543434	-1.58319	-1.51034	-1.15739	-1.11889	-2.48284	-1.15635
Wwox	6	1.85009	1.65075	1.3794	1.20423	1.80222	1.85879	0.670733	0.54487	-0.677865	-0.95012	-0.909098	-0.19101	-0.0985639	-0.330971	0.109061	-0.536069	0.117605	0.908531	0.814728	0.0161312	0.0414108	-0.363902	-0.357554	-1.19028	-1.01123	-1.13747	-0.354642	-0.423087	-0.941133	-1.08194	-1.76954	-0.644089
Wwp2	6	1.02541	0.465537	0.700195	0.39876	0.814029	1.75648	1.55047	2.16351	-0.0474663	0.0549511	0.276424	0.590478	0.333518	0.427527	-0.584478	-0.330475	-0.586668	0.394816	0.675139	0.586231	0.894899	-1.37829	-1.37084	-0.479817	-0.439439	-0.493664	-0.991787	-1.02867	-0.744387	-0.981937	-1.43444	-2.21601
X99384	6	1.69225	1.5934	1.66073	1.5335	1.58987	1.0726	0.96725	0.599441	0.542067	0.232287	0.227182	0.375391	0.227997	0.548657	0.14545	-0.00797292	0.0392239	-0.0683409	0.00745675	-0.24801	-0.397178	-0.869396	-0.834842	-1.14802	-1.12345	-1.09209	-1.24878	-1.20936	-1.18468	-1.22128	-1.61825	-0.783127
Zbtb32	6	0.979175	0.62989	0.646042	0.817545	0.334581	0.814728	0.576337	0.754435	0.68132	0.427139	0.741685	1.04748	0.985079	0.945116	0.512256	0.78185	0.539139	0.678655	0.794423	0.291924	0.289971	-0.828235	-0.918659	-1.10375	-1.05216	-1.2192	-1.27895	-1.20663	-1.15208	-1.31528	-2.01322	-2.18062
Zrsr2	6	0.994835	1.24601	1.12495	1.12617	0.211544	0.56553	0.39778	0.135366	1.00993	0.631881	0.697136	0.59408	0.623131	0.56805	0.513808	0.505888	0.672228	0.0164314	-0.00310398	0.405664	0.511546	-0.942082	-0.89598	-0.236342	-0.268024	-0.320083	-1.42249	-1.23103	-0.997446	-1.06104	-2.74265	-2.4317
0610009B22Rik	7	-1.3005	-0.600606	-0.840133	-0.898031	0.309049	0.974023	0.924441	-0.300506	1.28416	1.57001	1.0823	1.41021	0.740848	1.17492	1.17235	1.12996	1.29181	-0.805708	-0.420069	-0.745361	-0.729774	-1.08841	-0.730358	-0.997804	-0.486993	-0.862832	-0.995191	-0.878561	-0.973664	-1.09725	0.145358	1.54231
1700065O13Rik	7	-2.30405	-1.99875	-1.99742	-1.58681	0.113667	1.33248	0.94681	0.460274	1.62263	0.622763	1.21488	1.35093	1.25451	1.0539	0.635644	0.411989	0.652422	-0.708018	-0.592758	-0.361332	-0.365964	-0.277285	0.349698	0.0841079	0.0932558	-0.0986346	-0.136101	-0.118604	-0.505741	-0.547738	-0.596731	-0.00402817
1810058I24Rik	7	-1.28934	-1.19265	-1.40743	-1.35101	-0.753973	0.436926	0.93839	0.730115	1.39891	1.82773	1.92224	1.19864	1.07338	0.782792	-0.291873	0.133105	0.0834947	-0.573415	-0.535437	-0.974479	-0.850038	-0.534597	-0.685986	-0.751486	-0.30689	-0.43058	0.000637567	-0.141438	-0.650455	-0.794931	1.81071	1.17896
2310047C04Rik	7	-1.27421	-1.61109	-1.55093	-0.0849033	0.118048	0.926327	0.312993	-0.578338	1.55338	1.63811	1.59869	0.740971	0.202623	0.218115	1.24847	0.381461	0.883656	0.157084	0.285798	-0.141912	-0.129524	-0.48623	-0.326623	-0.30938	-1.05166	-0.975728	-1.05076	-0.815467	-1.31652	-1.31289	0.80943	1.94102
2310051E17Rik	7	-1.55251	-0.822808	-1.17834	-1.08248	0.0521797	0.979582	1.24229	0.0605079	0.539672	0.479322	0.321632	1.54725	1.2068	1.11868	1.54385	1.4196	1.8836	-0.336845	-0.0452218	-0.930493	-0.813001	-0.360659	-0.351093	-0.752171	-0.441993	-0.436493	-0.918292	-0.94646	-1.11991	-1.50624	0.187112	1.01293
2410127L17Rik	7	-0.839197	-0.608897	-0.156907	-0.678302	-0.337814	0.0231305	-0.144755	-0.381792	0.657255	-0.0258295	0.270753	1.9685	1.45079	1.16519	2.10199	1.78069	2.25764	-0.74811	-0.984281	-0.605691	-0.580801	-1.10636	-0.608394	-0.520064	-0.132945	-0.558984	-1.04027	-1.29329	-0.868446	-0.443209	0.430946	0.557455
4631422C13Rik	7	-1.23115	-0.98	-1.32571	-1.44451	0.765037	0.718554	0.816654	0.672431	0.747179	0.929556	0.737096	0.824948	1.01948	1.05183	1.48543	1.29552	1.37866	-0.532367	0.0444203	-0.379061	-0.176044	-0.73481	-0.39199	-0.470035	-0.106793	-0.703917	-1.10569	-1.27917	-1.80346	-1.54652	0.790474	0.933959
4930553M18Rik	7	-0.985965	-0.348441	-0.251886	-1.1677	0.11871	0.500369	0.667689	0.587484	1.81867	1.87813	1.85876	1.07906	0.857208	0.942964	1.01056	1.03325	1.01225	-1.20748	-1.33755	-0.891042	-0.813614	-0.896494	-0.605595	-0.501601	0.254213	0.458077	-1.25279	-1.24372	-0.630891	-0.844685	-0.515382	-0.582554
6330577E15Rik	7	-1.21369	-1.17278	-0.85962	-1.01002	0.231565	0.375616	0.0363689	-0.0301379	1.00151	1.40737	0.754121	1.63093	1.41346	1.54587	1.07822	1.28727	1.6426	-0.693555	-0.467952	-0.752683	-0.282491	-0.972241	-0.740879	-0.514416	-0.413125	-0.614564	-0.971394	-1.11963	-1.19758	-1.11545	0.727944	1.00936
6430402L23Rik	7	-1.32065	-0.435797	-0.895533	-1.28317	-1.10482	-0.43953	-0.739259	-0.151932	0.703752	0.48145	0.820658	1.58257	1.26557	1.5024	1.7805	1.36204	1.30614	-0.409281	-0.580703	-0.580164	-0.247828	-0.933059	-0.949918	-0.989579	-0.213104	-0.229935	-0.436936	-0.342684	-1.00658	-0.554117	1.78215	1.25735
A630084D02Rik	7	-1.23104	-0.930257	-1.09858	-1.42221	-0.173036	-0.441006	-0.132113	0.199607	0.616532	0.0708864	0.0460432	0.652633	0.709246	0.87586	2.11214	2.5575	2.46098	-0.935157	-1.01678	-0.197649	-0.425002	0.591779	0.754903	-0.878158	-0.143868	-0.403554	0.147905	-0.220653	-0.649378	-1.13698	0.0577165	-0.418312
Actr3	7	-1.3369	-0.547199	-0.927214	-0.763293	-0.502195	-0.503497	-0.740112	-0.494754	0.555523	1.26189	0.860906	1.25539	1.52648	1.41992	1.88327	1.58526	1.72564	-0.427482	-0.803939	-0.403908	-0.726195	-0.700979	-0.320778	-0.293423	0.264131	0.486969	-1.01797	-1.09997	-1.13569	-1.31348	0.76114	0.472453
Amd2	7	-1.08606	-0.720941	-1.07477	-0.941572	-0.228747	0.431198	0.260313	-0.655803	1.01734	1.26798	0.72922	2.18819	1.05392	1.36129	1.55718	0.807574	1.81716	-0.496477	-0.513841	-0.369212	-0.486538	-0.478377	-0.365394	-0.856697	-0.46028	-0.702932	-1.07381	-0.988554	-1.24361	-1.14573	0.167601	1.23039
Arl8a	7	-0.786637	-0.397851	-0.61629	-0.44888	-0.444648	-0.147415	-0.304884	0.0665974	0.606748	1.47876	0.696607	0.929645	0.973384	0.869286	0.947769	1.22387	1.52119	-1.3554	-0.898494	-1.24491	-1.81017	-1.15759	-0.422832	-1.02722	-0.517759	-0.551496	0.190687	0.236305	-0.545617	-0.845832	2.14536	1.63771
Arpc2	7	-1.50736	-1.0573	-1.39715	-2.26003	-0.144606	-0.38985	-0.0148471	0.482388	-0.446943	0.549564	0.314713	0.265783	0.943383	0.393832	1.53241	1.56398	1.50714	-0.585154	-0.742265	-1.30561	-1.06157	0.124779	0.10786	-0.248916	0.672893	0.950739	-0.163276	-0.254222	-0.443215	-0.607309	2.02846	1.19169
Aspm	7	-1.57129	-0.974812	-1.41148	-1.00519	-0.148585	0.252855	0.496332	0.899853	0.459987	1.09149	0.507522	1.4956	1.30225	1.24809	1.24569	1.15901	1.58919	-0.556844	-0.279085	-0.334228	-0.40476	-0.775132	-0.513384	-0.391998	-0.0570829	-0.0277119	-1.25213	-1.11031	-1.34335	-1.50954	1.4358	0.483234
Atg3	7	-1.1844	-1.10909	-1.03553	-1.22502	-0.706281	-0.0139748	0.0314417	-1.0962	1.73779	1.77232	1.76419	0.57326	1.01518	1.10128	0.988934	0.944669	0.624533	-1.06747	-0.644263	-0.585224	-0.666033	-0.840215	-1.08848	-0.361053	0.183358	0.238334	-1.0215	-0.563662	-0.139239	-0.275776	0.789501	1.85862
Atpaf2	7	-1.10297	-1.11854	-0.717146	-1.56803	0.940725	0.804367	1.1984	1.05687	1.05479	1.53617	1.30007	0.917772	1.05703	1.16651	0.786894	0.903582	0.564666	-1.21177	-1.27656	-0.310965	-0.2226	-1.38054	-1.35019	-0.377732	0.242554	0.286688	-1.16659	-1.35066	-0.0700141	-0.858871	0.224472	0.0415977
BC003885	7	-1.09557	-1.05663	-0.884583	-0.405449	0.301545	0.300524	0.372878	-0.274343	1.51287	1.40154	1.43809	1.64339	1.40003	1.33999	1.25184	1.03665	1.38338	-0.768966	-0.763541	-0.457626	-0.508803	-0.555328	-0.390517	-0.265437	-0.718912	-0.635539	-1.38912	-1.32296	-1.23577	-1.14028	-0.135744	0.622397
BC005537	7	-1.89375	-1.42508	-1.28278	-0.9129	-0.431285	0.429054	0.703155	0.583339	1.07327	1.73479	1.21111	1.53066	1.21196	1.35167	1.31683	1.17881	1.29668	-0.213689	-0.144132	-0.604436	-0.341652	-0.59986	-0.105744	-0.988102	-0.476804	-1.10702	-0.608533	-0.441355	-1.05084	-0.70077	0.0476292	-0.340219
Bzw1	7	-1.91311	-1.5055	-1.63021	-1.18056	-0.143695	0.369397	0.963242	1.13657	0.966699	1.13061	1.14449	1.30514	1.68381	1.13062	1.11267	0.625765	1.27258	-0.273675	0.269505	0.0216711	-0.206093	-0.608729	-0.293089	-0.631427	-0.096993	-0.342086	-0.854089	-0.798245	-1.09632	-1.42679	0.30249	-0.434661
Cdc73	7	-1.09861	-1.01312	-0.792789	-1.16414	-0.635119	0.213434	0.220478	0.438928	1.61751	1.85187	1.24833	1.26466	1.0239	1.08273	1.19431	1.04506	1.64828	-0.473691	-0.433919	-0.627956	-0.487856	-0.901213	-0.572153	-0.683649	-0.418815	-0.197226	-1.14282	-1.08409	-1.29272	-1.15823	0.972934	0.355686
Clp1	7	-0.620326	-1.37688	-0.533789	-1.04946	-0.0792425	0.58687	0.680781	0.0519121	0.520615	1.20558	0.633813	1.65253	1.89392	1.79163	1.52784	1.48253	1.5489	-1.30224	-0.800734	-0.660983	-0.664229	-0.685347	-1.06936	-0.869241	-0.472888	-0.214358	-0.572215	-0.818397	-0.569281	-0.781811	-0.376095	-0.0600392
Cox11	7	-1.20486	-0.717281	-1.06023	-1.03491	0.145168	0.761426	1.04836	0.0696429	1.31225	1.67836	1.43504	1.24426	1.37963	1.24861	1.12492	0.333703	0.924167	-1.54615	-0.926588	-0.758549	-1.35847	-0.226198	-0.863995	-0.8091	-0.592776	0.049987	-0.617928	-0.641131	-0.806831	-1.00077	0.270201	1.14003
Cstf3	7	-1.81219	-0.737891	-0.827725	-0.95305	0.197603	0.84383	0.996567	0.966454	1.43462	1.51302	1.34923	1.2414	0.795496	0.867164	1.08871	1.07184	1.50119	-0.90645	-0.882329	-0.686117	-0.56598	-1.08321	-0.768909	-0.680369	-0.394616	-0.167494	-0.957498	-0.93412	-1.09574	-1.09312	0.338572	0.34111
Daam1	7	-1.52358	-1.02016	-1.55179	-1.73013	-1.03035	-0.966116	-0.390575	0.10939	1.65374	1.89551	2.00319	0.829005	0.885927	0.822375	0.66068	0.960749	0.566684	0.0739442	-0.283658	-0.216336	-0.265232	-0.53952	0.0427875	-0.206803	0.249352	0.113891	-0.67603	-0.628171	-1.22266	-0.584197	1.5624	0.405695
Dbf4	7	-1.03836	-0.130726	-0.273	-0.0794673	-0.221589	-0.0145104	0.134404	0.348187	1.45524	1.04504	0.9668	1.1658	1.10303	1.19733	0.684988	1.03013	1.19046	-0.534351	-0.35108	-0.474077	-0.67677	-0.410494	-0.580381	-0.317667	-0.0979893	-0.200677	-1.68707	-1.84427	-1.85151	-1.98754	1.50668	0.943442
Dld	7	-1.12406	-0.693099	-0.367101	-1.1372	0.294039	0.00209707	0.245141	-0.0305372	0.617771	1.16477	0.182263	1.41364	1.39958	2.14925	1.26408	1.39338	1.40349	-1.22881	-1.40545	-0.753527	-0.84289	-0.896869	-0.686457	-0.523728	0.109715	-0.0606747	-0.50879	-1.24053	-0.513439	-1.34473	0.587661	1.13102
Dnajb9	7	-1.03487	-0.994079	-1.11924	-1.52876	-0.465494	0.127008	0.326791	-0.448776	0.950987	1.38882	1.01261	1.0811	0.941921	1.09813	0.958188	0.425966	0.855757	-1.46014	-1.36921	-1.18178	-1.53951	-0.497725	-0.283303	-0.349212	-0.199276	0.279672	-0.121553	0.0362105	-0.524741	-0.101071	1.52322	2.21236
Dnajc8	7	-1.33312	-0.864096	-1.07268	-1.25465	0.333099	0.473529	0.113171	-0.221188	1.3516	1.37408	1.21525	1.38747	2.0304	1.49927	1.40384	0.697853	1.27195	-0.314326	-0.459296	-0.619927	-0.177178	-0.792088	-1.11277	-1.0237	-0.442616	-0.678405	-0.8077	-0.872586	-0.718	-1.08561	0.0802729	0.618152
Dnclc1	7	-1.02988	-0.431137	-0.50184	-1.33997	0.330135	0.380356	0.749759	0.303327	1.16433	1.23249	0.840478	1.43921	1.31625	1.59916	1.58749	1.44266	1.67188	-1.00621	-1.18769	-0.875616	-0.918943	-1.15915	-1.05348	-1.07119	-0.274536	-0.185147	-0.6023	-0.622648	-0.35467	-0.758801	-0.461567	-0.222767
Drbp1	7	-1.77082	-1.32992	-1.17885	-1.23778	-0.350173	0.759965	1.12537	1.05519	1.20663	1.28464	1.08643	1.56865	1.22115	1.24349	1.10971	0.847376	1.33134	-0.349572	-0.0852098	-0.325024	0.0210876	-1.11804	-0.857624	-0.385746	-0.450907	-0.481342	-1.27913	-1.00358	-0.524517	-0.833301	0.0996951	-0.399185
Dusp4	7	-0.670082	-0.79489	-0.825121	-0.729463	-0.509909	-0.539004	-0.715363	-0.0166957	1.24499	0.993185	1.06229	1.86988	2.27048	2.04327	0.479648	0.907551	0.863247	-0.304703	-0.318606	-0.601113	-0.597263	-0.849902	-0.715324	-0.899999	-0.918674	-0.960036	-0.648481	-0.602248	-0.730827	-0.901151	1.42236	0.691949
EG434858	7	-0.981966	-0.882488	-0.835939	-0.212468	0.365875	0.494176	0.442218	-0.0990415	1.401	1.05017	1.26531	1.51703	1.14442	1.10998	1.19827	0.939078	1.18223	-0.324098	-0.409181	-0.14007	0.0128015	-0.878634	-0.815313	-0.608343	-0.951332	-0.90448	-1.59868	-1.48285	-1.45391	-1.44676	0.716997	1.186
EG665509	7	-1.13667	-1.4042	-1.11869	-0.849069	-0.822428	-0.439955	-0.0827449	-0.195989	2.1976	1.89431	1.87184	0.316546	0.205627	0.441516	1.51246	1.91789	1.51503	-0.402969	-0.430931	-0.103037	0.112858	-0.799059	-0.90829	-0.326174	-0.634717	-0.491122	-0.720933	-0.729668	-0.348294	-0.605928	0.428632	0.136559
EG668643	7	-1.44925	-0.64864	-1.04718	-1.98395	0.647859	-0.620772	-0.0490569	-0.459083	0.726206	0.696556	0.0265876	1.23724	1.45739	1.4443	1.32938	0.982607	1.90633	-1.42715	-1.36249	-1.44244	-0.899757	-0.00988978	-0.538148	0.458383	0.784343	0.588671	-0.42905	-0.574099	-0.0857236	-0.106778	0.131689	0.715914
Etfa	7	-1.77472	-1.2497	-1.47826	-0.910236	0.219212	0.300886	0.143127	-0.394608	0.674958	0.800026	0.786216	1.57454	1.37977	1.29686	1.43124	1.35345	1.51268	0.137928	-0.0309122	-0.160909	0.0420469	-0.711904	-0.498673	-0.862362	-0.42265	-0.380763	-0.959425	-0.833999	-1.23817	-1.47139	0.450901	1.27484
Fgfr1op	7	-0.526629	-0.361199	-0.389557	-0.0154639	-0.212258	-0.108221	0.180367	-0.856004	1.60124	1.63044	1.68263	1.48873	0.868855	0.814157	1.59718	0.868782	1.39804	-0.701492	-0.657453	-0.3023	-0.607817	-0.393739	-0.136512	-0.800009	-0.927361	-1.0256	-1.44388	-1.30553	-1.4984	-1.16646	0.257523	1.04796
H2-D1	7	-1.79774	-2.08886	-2.05873	-1.88085	0.013068	-0.140756	0.142362	-0.253294	1.14966	2.02024	1.6668	0.13587	1.47128	1.08644	-0.173749	0.630626	0.0151577	-0.242825	-0.307633	0.337551	0.141415	-0.600472	-0.501601	-0.392725	-0.54818	-0.410773	0.0738035	0.193493	0.266743	0.120701	0.840844	1.09213
H2-K1	7	-0.735584	-0.952945	-0.87984	-0.61492	-0.537106	-0.113321	0.327496	0.361986	1.25503	2.41228	2.10545	0.272235	1.56384	0.749692	-0.134709	0.495171	-0.0243525	-0.453865	-0.580492	-0.646573	-0.616028	-0.805152	-0.907227	-0.805277	-1.0791	-0.728986	-0.522781	-0.445157	-0.648947	-0.727381	2.07696	1.3396
Hadhb	7	-1.84522	-1.56495	-1.66256	-1.59578	0.741653	1.25134	1.30026	0.729198	0.916847	0.782474	0.697592	0.974263	0.69991	0.90497	1.58567	1.10838	1.44706	-0.461701	-0.445024	-0.278709	-0.236387	-0.808	-0.671247	-0.65532	-0.234862	0.00518783	-0.841358	-0.661212	-1.07558	-0.731901	-0.0728181	0.697825
Hisppd1	7	-1.41234	-1.76984	-1.21613	-1.3939	0.0272265	0.514473	0.740971	0.191429	0.275012	0.0729649	0.495202	1.78735	1.17757	1.71213	1.60359	1.56719	0.866874	-0.791271	-0.49822	-0.182633	-0.678558	-1.07709	-0.553992	-0.604007	-0.374861	-0.234668	-0.60455	-0.791657	-0.62035	-0.58295	0.957867	1.39716
Hn1	7	-0.93005	-0.974171	-1.26728	-1.82713	0.0585351	0.202909	0.494377	0.811779	0.655563	0.0970232	0.231852	1.77266	1.60143	1.63772	0.488604	1.08812	0.872675	-1.05043	-0.980963	-0.58968	-1.1664	-0.631857	0.118289	-0.920059	0.0373112	-0.0383773	-0.487092	-0.386155	-0.877207	-1.09043	1.83999	1.20846
Htra2	7	-1.29918	-1.53897	-1.20655	-1.50132	0.240461	-0.267378	-0.00434701	-0.1946	1.12867	1.8135	1.81763	1.0953	0.783549	0.866576	0.694292	0.785759	0.492364	-0.455014	-0.368121	0.408594	0.640553	-0.799855	-0.834628	0.327373	0.00853303	0.237193	-1.81257	-1.61139	-0.486932	-0.899052	0.788313	1.15123
Huwe1	7	-1.03201	-1.09343	-1.1695	-1.80258	0.560851	0.697732	1.21889	1.48937	0.222655	0.439107	0.495704	1.57817	1.24147	1.39148	1.37632	1.04311	1.08085	-1.37601	-1.41104	-0.562405	-0.868529	-1.12976	-0.785471	-0.827555	-0.358058	-0.0562125	-0.534017	-0.223263	-0.283011	-0.393178	0.853862	0.216472
Ift20	7	-1.43082	-0.675017	-1.19848	-1.91145	0.137232	0.471018	0.360639	0.7042	0.599852	0.794581	0.852571	1.46931	1.46058	1.53266	1.70268	1.45539	1.43954	-0.553955	-0.774943	-1.04213	-1.10884	-0.64758	-0.389797	-1.10152	0.0922377	-0.0687388	-0.597011	-0.53495	-0.624627	-0.939204	0.356249	0.170337
Itm2b	7	-1.54726	-1.22292	-1.22213	-1.18394	0.270586	0.426138	0.76591	0.523391	0.656146	1.08291	1.08768	1.50109	1.09785	0.946692	1.54148	1.3993	1.57699	-0.00802424	0.14534	-0.0352213	0.0245844	-1.30573	-1.16184	-0.874286	-0.801204	-0.598327	-0.865911	-0.937101	-0.992824	-1.14638	0.413748	0.443264
Kpna2	7	-1.38715	-1.1474	-1.12862	-0.954979	0.0860595	0.253413	0.291516	-0.565725	0.914643	0.454005	0.670009	1.99082	1.29022	1.40258	1.51023	1.43309	1.67563	-0.946498	-0.827407	-0.647178	-0.509883	-0.564145	-0.558751	-0.428096	-0.213812	-0.3575	-1.11103	-0.977388	-0.800163	-0.745224	0.483891	1.41484
Kti12	7	-1.45976	-1.08703	-1.23574	-1.46896	-0.148645	0.259026	0.847319	0.239664	1.0242	0.657364	0.661222	2.10553	1.42194	1.70514	1.49281	1.15735	1.436	-0.852452	-0.985704	-0.627436	-0.355043	-0.701235	-0.649686	-0.472513	-0.129084	-0.0174255	-0.796965	-0.816948	-0.941315	-0.729517	0.123084	0.344803
Larp4	7	-1.23508	-0.800257	-0.989295	-0.492486	0.582406	0.337099	-0.110446	-0.643906	1.06033	1.08929	1.04905	1.60776	1.30982	1.20282	1.01323	1.29698	1.1858	-0.665463	-0.497155	-0.566531	-0.333705	-0.604166	-0.442224	-1.00111	-0.694414	-0.912103	-0.984641	-0.963736	-1.45294	-1.09991	0.90512	1.84987
LOC100039786	7	-0.82946	-0.407778	-0.674629	-0.900906	0.651463	0.550519	0.771287	-0.211983	0.950885	1.30276	1.3226	1.36719	1.22296	1.24361	1.19752	1.24215	1.0224	-1.22318	-1.49244	-1.15662	-1.27897	-0.93167	-0.452021	-0.604865	-0.186039	-0.195042	-1.11455	-0.962728	-1.06451	-0.839961	0.294652	1.38737
LOC100040413	7	-1.16913	-0.650667	-1.24329	-1.14334	0.0379623	0.500901	0.766899	0.987016	0.341607	0.0653646	0.597589	1.35964	1.40185	1.42077	1.82524	1.4954	1.34554	-0.271779	-0.702299	0.083339	-0.182126	-0.806952	-0.967194	-0.69313	-0.160619	-0.598678	-1.16053	-1.38356	-1.60734	-0.918405	0.92054	0.509379
LOC100041703	7	-1.13717	-0.569576	-1.08532	-1.21504	-0.283149	-0.778242	-0.0867588	-0.623132	0.229149	0.91704	-0.233223	0.866621	0.879104	1.20312	1.78126	2.19677	2.49886	-0.390407	-0.755484	-1.0177	-0.708912	-0.671045	-0.868371	-0.247399	0.164773	0.281679	-0.164587	-0.619336	-0.60949	-0.979501	0.84248	1.18299
LOC100043906	7	-0.659235	-0.306594	-0.0258753	-0.998588	0.18808	0.231138	0.470714	0.16361	0.477596	0.663037	0.334141	1.65665	1.34231	1.68801	1.18104	1.33658	1.43025	-1.30754	-1.37245	-1.31353	-1.54061	-1.1379	-0.679478	-0.660684	0.0490173	0.185444	-0.854413	-1.11196	-0.88791	-0.763683	1.06672	1.15611
LOC100045864	7	-1.65532	-2.0379	-1.80845	-1.9447	0.252359	0.172339	0.509553	0.218504	1.29613	2.04913	1.67076	0.259088	1.46525	1.13636	0.0121641	0.582043	0.143149	-0.584249	-0.603583	0.0711138	-0.0132153	-0.684486	-0.759142	-0.52899	-0.543325	-0.433687	-0.0776087	-0.0903981	0.14773	0.0118869	0.855925	0.911571
LOC100046298	7	-0.830377	-0.865868	-0.883942	-1.21227	-0.343614	-0.389525	-0.344973	-0.971973	1.54178	1.9429	1.71458	1.36419	1.24353	1.19387	1.4566	1.04423	1.41344	-0.832273	-1.00106	-0.833645	-0.69257	-0.495376	-0.444723	-0.754257	-0.250265	-0.298524	-0.645152	-0.569953	-0.717717	-0.760859	0.276679	0.947117
LOC100046320	7	-1.0836	-0.712801	-0.839968	0.00378104	0.176623	0.389492	0.348226	-0.879094	1.54384	0.943038	1.27149	1.95191	1.23471	1.22936	1.46784	0.63413	1.41354	-0.756728	-0.59956	-0.482728	-0.403663	-0.895834	-0.512828	-0.541879	-0.900174	-1.16711	-0.958323	-0.863465	-1.25172	-1.05988	-0.118929	1.42032
LOC100046855	7	-2.02296	-1.95386	-2.15921	-1.94223	-0.354523	0.37862	0.764471	0.345551	1.02838	1.17505	0.821741	1.59299	1.08691	1.35116	0.698521	0.738019	1.11243	-0.547781	-0.600103	-0.390518	-0.687746	-0.791595	-0.542937	-0.271233	-0.0601761	0.0583917	0.021191	0.26285	0.254792	-0.128524	0.26894	0.493382
LOC100047794	7	-1.17897	-1.33961	-1.19173	-1.56128	-0.131342	0.18858	0.169171	-0.563537	1.7021	1.59161	1.56167	1.13708	0.604678	0.708861	0.456938	0.417294	0.768075	-1.29423	-1.21925	-1.27805	-1.44717	-0.570385	0.181652	0.0545281	0.0631464	0.0605372	-0.106797	-0.0928189	-0.501651	-0.164416	0.952741	2.02258
LOC100047905	7	-1.12084	-0.818942	-0.811992	-1.45914	0.451344	1.07223	1.01103	0.513824	0.648164	0.88915	0.550421	1.8642	1.22822	1.3639	1.34046	0.59444	1.51587	-0.635864	-0.347028	-0.672656	-0.718499	-0.81994	-0.628066	-0.768601	-0.416584	-0.770903	-0.940048	-1.19524	-1.35747	-1.14578	0.477777	1.10654
LOC100048480	7	-1.06503	-0.584995	-0.923543	-0.586645	0.387574	0.451231	0.348725	-0.109332	1.06605	1.13847	0.970096	1.43611	1.52817	1.53194	1.48724	1.38444	1.51923	-0.315411	-0.557822	-0.531748	-0.40973	-0.689748	-0.555002	-1.261	-0.704802	-1.04036	-1.03738	-0.981798	-1.36371	-1.42079	0.16568	0.723905
LOC234360	7	-1.18213	-1.0181	-1.14797	-0.751924	0.0405969	-0.355039	-0.217513	-1.28598	1.38369	1.81038	1.66129	1.2007	0.999511	1.27443	0.903003	0.75035	0.539715	-0.760812	-0.813687	-0.485364	-0.491019	-0.738265	-0.762502	-0.570803	-0.352255	-0.332372	-0.76299	-0.624339	-0.542211	-0.60927	0.959284	2.28161
LOC269859	7	-1.17456	-1.05234	-1.1051	-0.888718	-0.51886	-0.248949	-0.421785	-1.01084	1.80772	1.95214	1.69965	1.17072	0.820698	0.867319	1.28835	0.867658	1.39064	-0.521786	-0.368328	-0.400595	-0.552698	-0.663628	-0.439348	-0.386684	-0.453533	-0.53694	-0.87735	-0.799126	-0.792181	-0.906014	0.732464	1.52201
LOC270186	7	-0.923444	-0.712168	-0.587441	-1.0422	0.268786	0.718952	0.927516	-0.18849	0.640164	0.777458	0.798897	1.52814	1.46658	0.936825	2.02908	1.5026	1.85701	-0.360028	-0.684395	-0.445516	-0.282631	-1.10677	-0.684319	-1.13461	-0.545402	-0.713266	-0.934126	-1.0815	-1.1635	-1.21544	-0.201139	0.554374
LOC271490	7	-1.34088	-1.13012	-1.00838	-0.865904	0.285972	0.652862	0.364706	-0.356162	0.911772	0.482386	0.655376	1.64776	1.28331	1.39684	1.49315	1.28137	1.47822	-1.12942	-0.898057	-0.455598	-0.575365	-0.661714	-0.598003	-0.373859	-0.137232	-0.0609813	-1.25187	-1.21761	-1.01788	-1.01823	0.589056	1.57449
LOC432730	7	-1.05395	-1.09227	-1.029	-1.13699	-0.425633	0.193062	0.228238	-0.817216	1.6563	0.917288	1.49516	1.95707	1.08156	1.22867	2.0259	0.8036	1.40068	-0.625343	-0.769107	-0.727053	-0.289256	-0.631087	-0.561045	-0.442829	-0.12114	-0.240642	-0.915513	-0.760938	-1.06445	-0.733983	-0.321703	0.771611
LOC434127	7	-1.36828	-0.33551	-0.789123	-0.539204	0.3439	-0.0539501	0.436639	-0.181339	0.198927	0.391566	0.582193	1.65821	1.52019	1.32283	2.02804	1.40877	1.61671	-0.287407	-0.0234695	0.0632196	-0.706496	-1.10618	-0.553043	-0.951239	-0.638891	-0.921903	-0.944475	-1.22773	-1.23937	-1.3957	0.611901	1.0802
LOC673578	7	-1.85938	-1.69033	-1.51309	-1.87584	0.839647	0.00864856	0.796157	0.13911	0.0754668	0.701912	-0.085406	1.53756	1.58169	1.51053	1.19271	1.35513	1.99039	-0.595737	-0.824624	-0.616639	-0.55293	-0.35634	-0.218521	-0.314037	0.153486	0.12915	-0.230158	-0.454007	-0.247254	-0.111703	-0.524011	0.0584104
LOC674004	7	-1.14522	-0.816687	-0.962182	-1.1484	1.50364	0.506513	0.964907	0.527037	1.1013	1.94206	1.23521	0.72523	1.35529	1.35858	1.06029	0.911055	1.22484	-0.963947	-1.05726	-0.924319	-1.01579	-0.657012	-0.729386	-0.943631	-0.58722	-0.535339	-0.584716	-0.791593	-0.775174	-0.861983	-0.225202	0.309101
Mad2l1	7	-0.761457	0.0054644	-0.129914	-0.728258	-0.111598	0.232365	0.194316	-0.243756	0.758739	0.807611	0.560154	1.42817	1.05997	1.15322	1.63268	1.44484	1.77557	-0.85206	-0.984298	-0.613838	-0.675579	-0.93841	-0.621571	-0.903192	-0.131606	0.0711796	-1.34627	-1.46637	-1.44392	-1.51602	1.02567	1.31818
Mar7	7	-1.40759	-0.675945	-0.903489	-0.15397	-0.84094	-0.323626	-0.128928	-1.59448	1.23724	1.48753	1.38406	1.65218	1.07449	1.00323	1.46185	1.13591	1.49719	-0.37003	-0.580378	-1.03277	-0.686763	0.197208	0.411421	-0.594458	-0.630959	-0.61658	-0.57898	-0.453321	-1.20103	-0.995908	-0.111188	1.33902
Mat2a	7	-1.81724	-1.59073	-1.695	-1.3449	0.0890074	0.435381	0.568021	-0.224806	1.20575	0.693612	0.772173	1.4169	1.19395	1.2647	1.53098	0.977385	1.48514	-0.0566442	-0.180733	-0.0292751	-0.0280608	-0.616952	-0.232561	-0.152466	-0.387166	-0.357738	-1.41274	-1.10043	-0.950328	-0.791118	0.196361	1.13953
Metap2	7	-1.38059	-1.19339	-1.01821	-1.08243	-0.172806	0.184113	0.309974	-0.538813	0.861059	1.11949	1.0556	1.81922	1.54968	1.53724	1.65394	1.2085	1.4851	-0.49354	-0.657933	-0.417397	-0.300632	-0.83593	-0.544613	-0.504557	-0.149943	-0.185792	-1.08407	-1.2067	-1.03224	-0.867042	0.028838	0.853869
mtDNA_COXII	7	-1.45428	-0.773278	-0.935317	-1.4551	0.756157	0.756157	0.700275	0.405003	0.929682	1.10234	0.783177	1.06886	1.1964	1.19683	0.932249	1.31923	1.23765	-0.171722	-0.133647	-0.20902	-0.47731	-0.910626	-0.676896	-0.937627	-0.327337	-0.280209	-1.35791	-1.56989	-1.27167	-1.41816	0.768292	1.2077
mtDNA_ND2	7	-1.70167	-1.52893	-1.5324	-1.24138	0.283738	0.386561	0.490041	0.130795	1.18275	1.06179	1.04843	1.29743	1.21883	1.24078	1.22085	1.36388	1.35195	-0.0704862	-0.234617	-0.154227	-0.104104	-0.503448	-0.32387	-0.646861	-0.448263	-0.537487	-1.07868	-1.15564	-1.17629	-1.26178	0.587926	0.834384
mtDNA_ND4L	7	-1.05703	-1.19169	-1.00863	-1.1518	0.0553063	0.210814	0.667752	-0.412214	1.22676	0.704672	0.67369	1.5677	1.29968	1.27043	1.80585	1.52125	1.92931	-0.678709	-0.771703	-0.52908	-0.549069	-0.888635	-0.788484	-0.573763	-0.432319	-0.544894	-0.910439	-0.982212	-0.75452	-0.817147	0.0888329	1.02031
Mtmr12	7	-1.58309	-1.27555	-1.45051	-1.37765	-0.128499	-0.0571343	0.131551	-0.0816687	1.49071	2.19256	1.88556	1.27748	1.39014	1.28822	0.909076	1.08262	1.00462	-0.285041	-0.360207	-0.782855	-0.632475	-0.629425	-0.693634	-0.860842	-0.28586	-0.178456	-0.183266	-0.056778	-0.716972	-0.648883	-0.232015	-0.151735
Myef2	7	-1.20092	-1.22536	-1.20752	-0.792133	0.14437	0.720715	0.708887	-0.163134	1.18321	0.554423	0.787096	1.67975	0.97165	1.08716	1.31224	0.957308	1.58259	-0.606584	-0.727646	-0.523061	-0.467744	-0.858877	-0.621042	-0.421224	-0.404398	-0.315201	-1.38321	-1.20574	-1.02944	-1.12652	0.805538	1.78483
Nat5	7	-1.61794	-1.14256	-0.919985	-1.25082	0.490062	0.92165	0.832149	0.165195	0.797266	0.9684	0.665423	1.55789	1.33213	1.43365	1.24106	1.67792	1.69978	-0.599786	-0.349948	-0.392609	-0.705991	-0.927569	-0.422488	-0.837192	-0.0820292	0.0181277	-1.20719	-1.07688	-0.802635	-0.779676	-0.762762	0.0773713
Nmd3	7	-1.60432	-0.961166	-1.25536	-1.79964	0.0388565	0.822713	1.09879	-0.130847	0.87379	0.534555	0.732801	1.46846	1.46126	0.970769	1.25244	0.683259	1.42403	-1.1899	-1.27784	-0.915589	-1.04545	-0.346859	-0.240567	-0.251528	0.38737	0.488116	-0.817379	-0.739746	-0.459879	-0.867252	0.231161	1.43496
Nup88	7	-0.5756	-1.18331	-1.06685	-0.645718	-0.77968	-0.104271	-0.0675579	-0.605257	1.08814	1.0082	0.6399	1.63056	1.83418	1.53806	1.39775	0.61943	1.65181	-0.978935	-0.913986	-0.562688	-0.172515	-0.80243	-0.778299	-0.386302	-0.208828	-0.572365	-0.737283	-0.988461	-0.940408	-0.942594	1.12693	1.47838
Osta	7	-0.864107	-0.917762	-1.03411	-1.10503	-0.0318672	0.525139	1.233	0.602012	0.975206	1.33061	1.22692	0.281306	1.72762	1.16474	-0.876118	-0.0202526	-0.507578	-0.536776	-0.363476	-0.228798	-0.447261	-0.896357	-0.917465	-1.26886	-1.37475	-1.35204	0.194208	0.135016	-0.267255	-0.205046	1.60954	2.20959
Pcf11	7	-2.34822	-2.08633	-2.13547	-1.78182	-0.380496	-0.0995604	0.30723	0.428564	0.9112	0.913175	0.503401	1.15954	1.15954	1.13341	1.23874	1.11851	1.40284	-0.319187	-0.333727	-0.270106	-0.298794	0.229361	0.508055	-0.260737	0.0470034	-0.141216	0.101946	-0.16428	-0.439263	-0.880811	0.732018	0.0454922
Pcgf6	7	-1.72447	-1.26566	-1.12169	-0.414828	1.06367	0.742365	0.994713	0.512032	1.05476	0.445822	0.558406	1.05158	1.04117	0.969435	0.628441	0.829902	1.03416	-0.20869	0.0440101	0.139805	0.0906044	-0.336281	-0.435653	-0.444601	-0.766652	-0.944224	-1.30736	-1.54911	-1.6827	-1.621	1.09273	1.52931
Pdcd5	7	-1.51075	-0.707284	-0.78785	-1.16581	0.545923	0.898452	0.933907	0.843631	0.860302	-0.0923993	0.167981	1.57241	1.3629	1.04787	1.3529	1.43438	1.89002	-0.877865	-1.19316	-1.33078	-0.860613	-0.721147	-0.762644	-0.696206	-0.154457	-0.307023	-0.486806	-0.924572	-0.610421	-1.05655	0.652979	0.68269
Pdhb	7	-0.696838	-0.105466	0.0892334	-0.749476	-0.0717419	0.28019	0.0484299	-0.116077	1.67239	1.421	1.40981	1.86715	1.28733	0.905697	1.26176	0.841264	1.83283	-1.39015	-0.943403	-0.656804	-0.955332	-1.28073	-1.15525	-1.03031	-0.359105	-0.513467	-0.921875	-1.01347	-0.665279	-0.63203	0.0369523	0.302754
Pgrmc1	7	-1.40762	-1.11773	-1.35942	-1.51427	-0.227215	0.11054	0.521144	-0.296718	0.245806	0.56795	0.657022	0.580527	0.863206	0.42508	2.02664	1.80668	2.04517	-0.343902	-0.722243	-0.427292	-0.75394	-0.619296	-0.486162	-0.742349	0.244719	0.258863	-0.645673	-0.841503	-0.884442	-0.819156	1.08941	1.76617
Phf14	7	-1.20479	-0.902879	-1.21355	-1.20479	-0.984775	-0.0780691	-0.247402	0.184188	-0.166682	0.789199	0.228548	1.36978	1.30911	1.41294	1.70682	1.75194	1.94966	-0.229332	0.0206138	-0.190203	-0.066523	-0.625819	-0.51205	-0.711397	-0.282334	-0.0279951	-1.06633	-0.864531	-1.29767	-1.04739	1.44854	0.753152
Ppp2r2a	7	-1.41417	-1.11599	-1.18072	-1.05639	-0.933247	-0.446529	-0.48303	-1.27821	1.2163	1.50519	1.42249	1.45127	1.33301	1.44024	1.75042	0.796168	1.24394	-0.782078	-0.587091	-0.529895	-0.56798	-0.0991925	0.190447	-0.158194	-0.231821	-0.345159	-0.502448	-0.711994	-0.74356	-0.808947	0.465854	1.16132
Psmc2	7	-1.31845	-1.2736	-1.47083	-1.20528	0.129154	0.757631	0.83224	0.31116	0.852433	1.16095	1.13602	1.69946	1.23367	1.47021	1.38831	1.14436	1.05579	-0.901641	-0.738963	-0.434144	-0.123809	-0.916402	-0.836501	-0.391681	-0.0492986	-0.114579	-1.10871	-1.02282	-1.05934	-1.08972	0.210132	0.674232
Psmc4	7	-1.32927	-1.20577	-1.58599	-1.24705	-0.550151	-1.03342	-0.606046	-0.788992	1.57957	0.90884	0.955409	1.49378	1.20415	0.971078	1.11801	0.888968	1.77996	-0.732411	-0.482083	0.105704	-0.34285	-0.501781	-0.473147	-0.409217	0.135088	0.0432331	-1.20042	-0.470233	-0.0889346	-0.754584	1.14655	1.472
Psmd12	7	-0.749942	-0.321819	-0.312318	-1.12703	-0.321921	0.0860685	0.435564	-0.228638	0.65494	1.2901	1.02216	1.18364	1.54453	1.76758	1.61977	1.80201	1.31217	-1.1622	-1.23695	-0.931203	-1.19283	-1.02834	-0.621231	-0.914284	-0.124334	0.0264741	-0.936356	-1.09447	-0.509468	-0.815218	0.20074	0.682817
Psmd6	7	-0.912427	-0.756861	-1.06758	-1.48032	-0.495396	0.0116535	-0.286625	-0.00720374	1.07246	1.23177	0.67951	1.10902	1.65789	1.48844	1.99667	1.31799	2.12659	-0.808882	-0.89319	-0.784558	-0.99607	-0.763143	-0.745597	-0.549259	0.0396349	0.324756	-0.499893	-0.581138	-0.364241	-0.983017	0.146371	-0.227344
Rad51	7	-0.754472	-0.706289	-0.669803	-1.26075	0.354264	0.632077	0.69671	0.5073	1.3167	1.45181	1.22409	1.34131	1.20365	1.24182	1.41332	1.01558	1.58574	-0.740705	-0.620761	-0.640042	-0.273847	-1.14333	-1.20142	-0.641687	-0.328847	-0.402552	-1.25151	-1.27144	-1.09115	-1.29205	0.0764164	0.229857
Rchy1	7	-0.482052	-0.204991	-0.417898	-1.06474	-0.0259846	0.17172	0.61455	0.307392	1.80417	2.1011	1.55242	1.39543	1.10832	1.25989	1.0974	0.673631	1.31422	-1.16167	-0.793881	-0.62261	-1.29803	-1.35318	-0.894968	-0.656006	-0.345461	-0.360345	-1.02886	-0.995582	-0.818518	-0.771908	-0.017295	-0.0862778
Rg9mtd1	7	-1.76924	-0.911209	-1.27161	-0.97516	-0.233637	0.191785	0.423283	-0.209474	1.20637	1.50657	1.20125	1.08133	1.50879	1.46406	1.18665	1.25914	1.33206	-0.88435	-1.05425	-0.877084	-0.835049	-0.599355	-0.413237	-0.354781	-0.363348	-0.298182	-0.642677	-0.462139	-1.12547	-0.869092	0.62216	1.1659
Rnasek	7	-1.2549	-1.71924	-1.53019	-0.753195	0.0614307	0.162692	0.40827	0.262013	0.899292	1.56405	0.983231	1.01688	0.798968	0.898676	0.927383	0.678606	0.96653	0.105703	-0.135705	0.458927	0.727137	-1.45457	-1.43133	-1.21589	-0.845815	-0.830538	-0.681743	-0.539258	-0.698102	-0.847374	1.56535	1.45271
S100a10	7	-1.10548	-1.28615	-1.14725	-1.81534	-0.550824	0.146345	-0.0529039	-0.165663	2.30271	1.91015	1.70367	-0.426585	0.013561	0.0525476	1.22614	1.70794	1.68301	-0.376762	-0.705944	-0.682528	-0.945486	-0.696882	-0.584814	-0.754372	-0.0822462	0.375527	0.433419	-0.0346571	-0.135809	-0.244204	0.00724303	0.231646
Sdhd	7	-0.62636	-0.751013	-0.743944	-0.619188	0.0528304	0.36237	-0.0502157	0.155698	0.272586	0.736865	-0.00613449	1.3121	1.28192	1.6387	1.60939	1.98848	1.90802	-0.266148	-0.336331	-0.47821	-0.332407	-0.779354	-0.367858	-1.04215	-0.46227	-0.76984	-1.03524	-1.20139	-1.8225	-1.30272	0.842427	0.831894
Slc25a3	7	-1.14196	-1.1511	-1.04761	-1.4755	0.713551	0.788615	0.567487	0.60991	0.937665	1.2367	0.994376	1.3045	1.38107	1.37992	1.16337	1.18953	1.33706	-0.539547	-0.595196	-0.396259	-0.417563	-1.32271	-0.951202	-0.80626	-0.171617	-0.368284	-1.18398	-1.23844	-0.947742	-0.950836	0.470346	0.631713
Snx3	7	-1.67994	-1.30364	-0.985724	-1.13226	0.28814	-0.200318	-0.144308	-0.554845	-0.152149	0.436245	0.032166	1.2923	2.06692	1.39848	1.81932	1.48654	1.84401	-0.469683	-0.325837	-0.236428	-0.293874	-0.982902	-1.0636	-0.640582	-0.106084	-0.210482	-0.60764	-0.792771	-0.416121	-0.436898	0.719958	1.35201
Spc25	7	-0.346342	0.225687	0.0788779	-0.249278	-0.50965	-0.412705	-0.777239	-1.43022	0.914068	0.838063	0.902264	1.82273	1.33092	1.39799	1.83936	1.47341	1.69892	-1.2872	-1.14439	-0.954352	-0.907276	-0.555099	-0.221014	-0.660872	-0.135732	-0.39082	-0.729443	-0.82114	-0.944729	-1.06333	0.0472635	0.97128
Srp19	7	-1.53844	-0.999398	-0.984684	-1.27318	1.08602	1.01448	1.34491	0.537719	0.228118	0.167791	0.117115	1.94417	0.827133	0.887677	1.26159	0.953762	1.49779	-0.2926	-0.720936	-0.757285	-0.235964	-0.517629	-0.483678	-1.10556	-0.284177	-1.1915	-0.578719	-1.02823	-1.30758	-0.671962	0.592085	1.51117
Sumo1	7	-1.14457	-0.484734	-0.696852	-0.125462	0.38421	0.292367	0.176846	-0.739144	1.32504	1.30166	1.05899	1.47972	1.36202	1.41401	1.50151	1.13862	1.40294	-1.07527	-1.22	-0.93774	-1.03344	-0.187254	-0.019679	-0.894387	-0.599205	-0.787264	-0.786872	-0.78941	-1.34006	-1.22006	0.233038	1.01044
Tanc1	7	-1.7774	-1.55893	-1.49765	-2.12085	0.674507	0.67904	0.918723	1.37055	1.16549	1.15345	0.80741	0.687124	0.322079	0.731577	0.525839	1.23288	1.01891	-0.564271	-0.8883	-1.0241	-1.34141	-0.861561	-0.354475	-0.423574	-0.242681	0.33758	-0.0126754	-0.19166	-0.140565	-0.619377	1.26163	0.732684
Tbp	7	-2.24732	-1.51298	-1.46147	-1.29253	0.0319676	0.546858	0.406199	-0.654716	1.27709	0.787876	1.08169	1.72831	0.863105	1.0182	1.32844	0.986955	1.36912	-0.85464	-0.771044	-0.392202	-0.569643	-0.202753	-0.177013	0.490808	0.356424	0.839337	-0.976067	-0.858213	-0.806008	-0.355093	-0.599914	0.619225
Tipin	7	-1.10997	-0.755113	-0.731582	-1.29467	0.43576	0.658724	1.00457	0.232592	0.929537	1.71626	0.718646	1.21899	1.29602	1.75716	1.29341	1.40473	1.46995	-0.535214	-0.733076	-0.777524	-0.778275	-0.247034	-0.300051	-0.981937	-0.179384	-0.149869	-0.574582	-1.23209	-0.658273	-1.35522	-1.06219	-0.680287
Tjp1	7	-1.43939	-0.801371	-1.34575	-1.10943	-0.461354	-0.0706989	-0.0186088	0.0333613	0.3261	0.596524	0.250102	1.89883	1.79847	1.74124	0.941977	1.50325	1.62897	-0.708437	-0.46746	-0.722843	-0.767289	-0.9398	-0.875816	-0.624502	-0.370324	-0.449808	-0.463575	-0.297685	-0.592586	-0.780766	1.3192	1.26948
Tsr1	7	-1.25289	-1.59457	-1.26355	-1.04658	0.856518	0.563789	1.20618	1.28727	0.79696	0.686126	0.61955	1.70513	1.42949	1.00776	0.453818	1.17137	1.54108	-0.689197	-0.765523	-0.810774	-0.492242	-0.850215	-1.03154	-0.346388	-0.00838022	0.10282	-1.33424	-1.24801	-0.832765	-0.601207	0.567847	0.172352
Umps	7	-1.50442	-1.44807	-1.24735	-1.04587	0.443483	0.667959	0.707984	-0.349388	1.50781	1.25687	1.43715	1.41785	1.05893	1.07042	0.945547	0.75586	1.04274	-0.635332	-0.656927	-0.329181	-0.244007	-0.64494	-0.406096	-0.124814	-0.416903	-0.439919	-1.4578	-1.31876	-0.860959	-0.983199	0.262828	1.53851
Upf3a	7	-1.42258	-1.8559	-1.7194	-1.71031	0.650933	0.986858	0.335954	-0.0229705	1.25458	1.84871	1.29311	1.0001	0.858359	0.961581	0.964402	0.370248	0.716577	-0.530914	-0.748961	-0.0371604	0.0739812	-0.450938	-0.206848	-0.275239	-0.523534	-0.426687	-1.35796	-0.940457	-0.673098	-0.379373	0.567722	1.3992
Usp14	7	-1.11182	-0.901548	-1.26866	-1.19425	0.158986	0.292466	0.0182336	0.102804	0.616148	0.942349	1.01616	1.95588	1.50656	1.41164	1.46976	1.6749	1.76694	-0.808322	-0.472357	-0.803246	-0.696755	-0.614889	-0.844118	-0.611761	-0.306236	-0.229486	-0.763134	-0.646968	-0.839344	-1.35067	0.145289	0.385447
Vim	7	-1.27953	-1.50224	-1.33599	-0.933742	0.613237	0.552358	0.631836	0.687841	1.34172	1.26531	1.3124	1.33197	1.36023	1.24374	0.57831	0.649234	0.663448	-0.576987	-0.559358	-0.301959	-0.28021	-1.17252	-1.23223	-0.742581	-1.03647	-0.960785	-0.976912	-0.81406	-0.53878	-0.446482	1.32129	1.13792
Ylpm1	7	-1.52676	-1.80977	-1.88737	-1.7833	1.09025	0.566795	0.700805	1.11767	1.02307	1.04556	1.157	1.41998	0.77935	0.86788	0.633681	0.811459	0.703101	-0.264298	-0.0747568	-0.392661	-0.0412324	-0.802081	-0.682217	-0.734536	-0.1357	-0.678006	-0.716615	-0.646712	-0.982461	-0.778935	1.22018	0.80063
Zc3hc1	7	-0.568513	-1.04871	-1.08384	-1.04335	-0.13023	-0.357035	-0.376967	-1.42605	1.38656	0.731357	1.00196	1.31129	1.1318	1.00972	1.23391	1.55532	1.52745	-0.738844	-0.863097	-0.883584	-0.518136	-0.31053	-0.447864	0.522032	0.667166	0.765032	-1.46195	-1.11461	-0.863004	-1.12662	0.14743	1.37192
1810026B05Rik	8	0.511342	0.73364	0.632233	0.496075	-1.90135	-1.64654	-1.63409	-1.9977	1.73565	1.60115	1.5825	0.41629	0.388835	0.573308	-0.253601	-0.184127	-0.306672	-0.427738	-0.325668	-0.465996	-0.446655	0.545586	0.407028	0.650534	0.534326	0.489386	0.420532	0.28317	0.462809	0.276948	-1.65014	-1.50106
1810032O08Rik	8	1.34155	1.55628	1.59295	0.802559	-0.417612	-0.9971	-0.765884	-0.533822	1.68845	1.70718	1.54907	0.252395	0.728513	0.820498	-0.180741	0.116415	-0.180975	-1.23128	-0.971842	-0.591488	-0.57267	0.0401239	-0.180122	0.195339	0.0335656	0.0282429	-0.703137	-0.868254	0.0272577	-0.474085	-1.68735	-2.12404
2810402K13Rik	8	-0.0864891	-0.270634	-0.301957	-0.150705	-1.61086	-1.93001	-1.98802	-1.33481	1.79776	2.8436	2.09646	0.356859	0.826634	0.92053	-0.030154	0.326872	0.16151	0.0547067	-0.0446295	-0.132979	-0.172802	0.0150445	0.0753664	-0.438308	-0.106525	-0.137897	0.259077	0.188126	-0.0547763	-0.0739311	-0.143811	-0.913255
4930583H14Rik	8	1.43019	1.46121	1.22269	1.2225	-0.696411	-0.871348	-1.51825	-1.85758	0.453275	0.651361	0.526272	1.33918	1.48183	1.59819	0.692619	0.319191	0.305555	0.133403	0.080312	-0.800643	-0.818355	-0.160005	-0.127199	-1.3486	-1.07469	-1.19768	0.418213	0.154247	-0.735112	-0.553031	-1.29947	-0.431866
Aebp2	8	0.58203	0.987209	1.16767	1.40855	-0.757467	-1.30166	-1.16049	-1.73731	2.12469	2.29036	2.0517	0.492832	0.403981	0.496573	-0.3067	-0.127328	0.0999732	-0.824927	-0.636278	-0.817121	-0.792696	-0.292989	-0.190433	0.0655734	-0.578707	-0.643036	-0.728056	-0.710575	-0.392042	-0.331325	-0.366234	0.524239
Arhgap22	8	0.509739	0.671088	0.78649	0.347284	-1.04411	-1.23894	-1.37762	-1.21432	1.8368	2.57451	2.13157	-0.404955	0.997234	0.884358	-0.699585	-0.210915	-0.951008	-0.922389	-1.14518	-0.558477	-0.794661	0.182426	0.272899	-0.288659	-0.154777	-0.0948896	0.517827	0.366813	0.244108	0.534007	-0.812554	-0.944108
Cacnb3	8	0.891057	0.232205	0.489524	0.562745	-0.985336	-2.04045	-1.72894	-0.514136	0.983694	1.89849	1.65201	0.710096	1.0683	1.24734	-0.827924	-0.680064	-1.44251	0.220095	0.0297956	-0.0226101	-0.420993	-0.894376	-1.03108	-0.999439	-1.00916	-0.642487	0.326516	0.364488	0.645037	0.718196	1.3298	-0.129883
Cited4	8	0.593153	0.603944	0.539783	0.990489	-0.330171	-0.758028	-0.208876	-0.406306	1.8699	2.58986	2.68172	0.667371	0.92845	0.612529	-0.00512556	0.320134	0.0389455	-0.832992	-0.268133	-0.155372	-0.274642	-0.736352	-0.85655	-0.724897	-0.528504	-0.733911	-0.954021	-0.750258	-0.663755	-0.96472	-1.13686	-1.1468
Clk1	8	-0.66678	-0.142032	-0.173824	1.08904	-0.584536	-0.659451	-0.990472	-2.33381	1.89359	1.64698	1.74876	0.781116	0.32174	0.427184	0.824418	0.465589	0.767508	-1.14812	-1.35574	-0.507828	-0.410264	0.387605	0.62124	0.888464	-0.0143607	0.0620029	-0.0890881	0.0476107	-0.125351	-0.111002	-2.30174	-0.358459
E130306D19Rik	8	1.39355	1.61092	1.55593	1.51082	-1.37156	-1.49027	-1.56926	-1.02978	0.387023	0.0229281	0.0362965	0.597637	0.556064	0.308209	0.708478	1.16685	1.33205	0.12807	0.315402	0.135855	0.0272869	0.250533	0.0274022	-0.296594	-0.0269903	-0.180697	-1.57268	-1.56303	-1.33835	-1.46666	0.359566	-0.524982
E430031D18Rik	8	1.32322	1.32607	1.42823	0.841423	-0.429567	-0.814293	-0.594862	-0.685848	2.00973	1.56072	1.46634	0.355912	0.578381	0.850709	-0.19301	0.0407784	-0.0860876	-0.864137	-1.15061	-0.475155	-0.301214	-0.0976633	-0.0391778	0.12613	0.0197229	0.0199165	-0.740944	-0.769266	0.0392538	-0.386397	-2.10602	-2.25229
Efnb1	8	0.259263	0.724378	0.200587	0.965977	-1.93111	-1.64664	-1.11971	-1.42499	1.04671	1.56033	1.25546	-0.465998	-0.520475	-0.75371	0.0192946	0.741376	0.690996	0.895452	0.871371	1.15324	1.53359	-0.254171	-0.599546	-0.928358	-0.619864	-0.967524	-0.608453	-0.395421	-1.18588	-0.648444	1.09833	1.05394
Gadd45b	8	1.23567	1.14861	1.11346	0.945986	-0.991889	-1.11504	-1.24143	-0.918421	2.10314	2.31648	2.10021	0.541052	0.997116	0.948516	-0.501923	-0.193336	-0.449041	-0.591518	-0.662135	-0.389762	-0.370274	-0.421587	-0.407083	-0.548438	-0.541985	-0.581673	-0.538345	-0.564716	-0.415504	-0.682629	-0.499394	-0.824123
Gadd45g	8	-0.147956	-0.443216	-0.0847929	-0.0771917	-1.69042	-1.79896	-1.45204	-0.971176	1.84047	2.34194	2.14913	0.21545	0.299251	0.396935	-0.105134	-0.159858	-0.32332	-0.373957	-0.412682	0.315492	0.347805	-0.0247855	-0.116975	0.982107	0.721212	0.955472	-0.582136	-0.354883	0.684298	0.390236	-0.763273	-1.75703
Gch1	8	1.28204	1.48175	1.46349	1.14925	-1.16111	-1.27592	-1.27643	-0.712038	1.12646	1.97817	1.71981	0.203024	1.594	1.07592	-0.410097	0.0964868	-0.464429	-0.435122	-0.293488	-0.1268	-0.390694	-0.50724	-0.422841	-0.690385	-0.587703	-0.610469	-1.01637	-1.04259	-0.90397	-0.866116	0.536376	-0.51297
Hist1h3a	8	0.342446	0.610059	0.390779	0.176169	-1.97176	-1.92582	-1.47054	-1.17661	1.9481	1.45309	1.86132	0.554452	0.843781	0.929683	1.30855	0.817254	0.500493	-0.158033	-0.179974	-0.0183959	-0.372566	0.175489	0.163077	0.0419815	-0.0149649	0.184714	-0.789839	-0.942693	-0.855877	-1.09464	-0.0815651	-1.24815
Hist1h3d	8	0.746128	0.601431	0.633786	0.193472	-1.88198	-2.07723	-1.49156	-1.15512	2.27699	1.44769	1.71084	0.577621	0.508839	0.822804	0.81738	0.542803	0.410596	-0.067369	0.130454	0.097915	-0.454786	0.274003	0.400882	-0.212726	0.232659	-0.00342723	-0.875034	-0.889383	-0.908546	-0.89705	-0.158077	-1.35401
Hist1h3e	8	0.666967	0.39431	0.466353	0.121274	-1.59917	-2.09917	-1.24953	-1.07321	2.4169	1.58553	1.79253	0.496227	0.60293	0.906006	0.666382	0.882147	0.50532	-0.250257	-0.393985	-0.177007	-0.318886	0.324618	0.426506	-0.112077	0.0834104	-0.00528039	-0.920207	-0.994447	-1.12825	-1.15369	0.0907684	-0.953015
Hist1h3f	8	1.07626	1.08562	0.89861	0.623692	-2.19179	-2.19329	-1.55626	-1.37707	1.92703	1.09817	1.44937	0.460858	0.415503	0.613143	0.718021	0.486268	0.362	0.0192309	0.0144303	0.204762	-0.156894	0.444129	0.00806963	-0.0765543	0.11898	0.249119	-0.507003	-0.763833	-0.956654	-0.926864	-0.200138	-1.36691
Hist1h3h	8	0.623441	0.556572	0.518093	0.0653744	-2.0438	-1.81213	-1.34308	-1.20843	2.25436	1.75433	1.94054	0.429002	0.68983	0.902668	0.80646	0.631723	0.22207	-0.350573	-0.327966	-0.186444	-0.645545	0.315071	0.411248	-0.220042	0.12457	0.154866	-0.498507	-0.583797	-0.934168	-0.845333	-0.148247	-1.25217
Hist1h4a	8	0.282849	0.036931	0.169328	0.218798	-1.61675	-1.34233	-1.00909	-0.687064	2.84775	2.35693	2.42884	0.404475	0.446209	0.726909	-0.0849496	0.107539	-0.161548	-0.408841	-0.456315	-0.304901	-0.435919	0.273682	0.174229	0.0580532	0.0379531	0.0840668	-0.59777	-0.649032	-0.385697	-0.584797	-0.45019	-1.47935
Hist1h4i	8	0.512691	0.145671	0.168675	0.328141	-1.48736	-1.25513	-1.18565	-0.783533	2.87184	2.39984	2.5745	0.213559	0.447368	0.561411	-0.117566	-0.162797	-0.390619	-0.468599	-0.435783	-0.404084	-0.502917	-0.0516629	0.0595766	-0.0471832	0.217099	-0.0173018	-0.371676	-0.249364	-0.215074	-0.565037	-0.484494	-1.30454
Hist1h4j	8	0.714011	0.5431	0.420458	0.340031	-1.69797	-1.56148	-1.07777	-0.651649	2.69688	2.33347	2.27297	-0.112924	-0.0159101	0.379704	-0.288624	-0.403295	-0.670844	-0.476589	-0.467743	-0.275537	-0.432956	0.327699	0.366279	0.282831	0.113802	0.154533	-0.327716	-0.094795	-0.0237619	-0.229692	-0.460914	-1.6756
Hist1h4k	8	0.544728	0.464279	0.301748	-0.0362562	-1.40287	-1.50466	-1.493	-1.16481	2.87138	2.25185	2.1946	0.24865	0.18819	0.297395	0.0538315	-0.312771	-0.0644858	-0.19988	-0.402972	-0.485083	-0.198758	0.769524	0.432977	0.189774	0.15153	0.132039	-0.565452	-0.481095	-0.446534	-0.613974	-0.531879	-1.18801
Hist1h4m	8	0.331777	0.436393	0.254106	0.415969	-1.43454	-1.38888	-1.15834	-0.959712	2.78597	2.32322	2.48449	0.638443	0.543621	0.510641	-0.107827	-0.201781	-0.0807665	-0.375323	-0.545686	-0.400013	-0.365622	0.0478857	0.157925	0.0830051	0.0830051	-0.0465374	-0.531415	-0.551664	-0.469308	-0.690548	-0.578715	-1.20976
Hist2h2bb	8	0.125522	-0.155299	0.180964	-0.205734	-1.58324	-1.35003	-1.74043	-1.06517	2.82498	2.57746	2.28	0.0129768	0.182185	0.279491	-0.166013	0.191028	0.185542	-0.390285	-0.267768	-0.642189	-0.717794	0.489871	0.359272	0.0890073	0.0340208	-0.289109	-0.314948	-0.347239	-0.155435	-0.270081	0.381513	-0.533069
Hist2h2be	8	0.561684	0.697751	0.56628	0.323866	-2.139	-2.03707	-1.74238	-1.42951	1.9691	1.52594	1.75001	0.489628	0.507764	0.656567	0.832957	0.400907	0.35875	0.0838117	-0.100419	-0.11275	-0.242408	0.514897	0.499538	0.23131	0.185368	0.105335	-0.709818	-0.899706	-0.925983	-0.880489	0.0251523	-1.06708
Itpkc	8	-0.287792	-0.361963	-0.109564	-0.204938	-1.40042	-1.14976	-1.03337	-1.01178	1.60172	1.39468	1.7272	1.44627	1.55024	1.52276	0.976764	1.0177	0.651326	-0.0398785	-0.0836343	0.594988	0.656742	-1.02339	-0.978003	-0.175428	-0.370667	-0.266845	-0.774915	-0.666828	-0.0778334	-0.126452	-1.35562	-1.6413
LOC100041230	8	0.333304	0.264229	0.320695	0.567912	-1.44955	-1.38596	-1.23235	-1.10112	2.7662	2.46958	2.41148	0.305133	0.439289	0.510776	-0.199609	-0.127999	-0.216134	-0.474001	-0.478969	-0.220907	-0.385857	0.0878456	0.272768	0.0400164	0.224599	-0.0638921	-0.466405	-0.482183	-0.426528	-0.49958	-0.648363	-1.15443
LOC100046232	8	0.501071	0.274994	0.268037	0.245279	-1.10523	-1.14664	-1.49302	-1.01287	1.47307	2.31372	2.07288	0.358011	0.549133	0.376345	0.624599	0.382649	0.414454	0.541508	0.677695	0.338822	0.186986	-0.0374523	-0.0119135	-0.739167	-0.642695	-0.65437	0.0699259	0.0272289	-0.2929	-0.308822	-1.86578	-2.38555
Nfe2l2	8	1.88131	2.07157	1.9474	1.64257	-0.856331	-0.779528	-1.04356	-1.69726	0.883736	0.913398	0.854533	0.942448	0.688711	0.414152	0.521578	0.193259	0.69646	-0.630252	-0.658469	-0.509945	-0.494002	-0.590642	-0.414731	-0.292629	-0.689328	-0.338159	-0.712291	-0.667561	-0.785656	-0.853113	-1.33082	-0.306827
Pnliprp2	8	1.81028	1.47831	1.11772	1.81765	-1.05638	-1.01747	-1.15509	-1.1825	0.601481	0.95487	0.838992	0.609429	1.37179	1.09806	0.455362	0.680526	0.352039	0.22305	-0.131094	-0.0233027	-0.00873995	-0.735478	-1.14061	-1.18055	-1.29325	-0.552207	-0.186797	0.173565	-0.485276	-0.663901	-1.45623	-1.31426
Rgs3	8	1.09487	0.701187	0.805557	1.26793	-0.438744	-0.838046	-1.02171	-0.773671	1.5373	3.02415	2.4808	-0.388456	-0.0912619	-0.17558	-0.697635	-0.642717	-0.785585	-0.3377	-0.534191	-0.315828	-0.416519	-0.449816	-0.702383	-1.08847	-0.87779	-0.803806	-0.232616	-0.135432	-0.040796	-0.456756	0.623362	0.71036
Rn18s	8	0.722658	0.853461	0.377441	0.0284756	-3.97974	-0.876817	-1.30407	-1.56433	-0.772471	0.899766	0.766917	0.886357	0.250303	0.393633	0.696495	0.368613	0.22905	0.299945	0.445088	-0.275892	-0.423206	0.894158	0.99059	-0.0764666	0.0256728	-0.135022	0.67055	0.746775	-0.0265998	0.543925	-0.547007	-1.10825
Rpl29	8	0.859773	1.01489	1.10452	1.57535	-1.82755	-1.67273	-1.3157	-0.370611	0.546382	0.0631669	0.383201	0.821605	0.508985	0.681394	0.569343	0.39995	0.581585	0.574124	0.502075	0.704056	0.681496	0.0403483	0.0610476	0.232518	0.0827942	0.195545	-0.662401	-0.642379	-0.45037	-0.545937	-1.70575	-2.99071
Rsrc2	8	1.69417	1.90372	1.44285	1.26812	-0.565766	-0.630879	-0.857153	-1.63178	1.17127	1.23693	1.04825	0.374612	0.453943	0.0212541	-0.447001	-0.419162	-0.157326	-0.672554	-0.947063	-0.898833	-1.04871	0.974249	0.995216	-0.016838	-0.444838	-0.534082	0.357398	0.148534	-0.400432	-0.105347	-2.13805	-1.1747
Samhd1	8	0.831714	0.940298	1.06904	0.145521	-0.946271	-1.2846	-1.16182	-1.01745	1.90758	2.70544	2.05224	-0.199963	1.27189	1.30224	-0.353568	-0.09566	-0.545728	-0.161512	-0.528524	-1.07541	-0.764885	-0.261687	-0.326018	-0.294305	-0.170486	0.00383637	-0.328833	-0.631022	-0.237632	-0.159282	-0.723235	-0.961916
Ssbp2	8	-0.0599833	0.515847	0.554771	0.501174	-0.361765	-0.507797	-0.301333	-0.805814	2.17692	2.42337	2.64547	0.646541	1.07476	0.833369	0.60209	0.0659894	0.00102492	-0.192872	0.0174422	-0.158409	-0.4896	-0.566979	-0.671369	-0.687266	-0.630879	-0.412749	-0.884171	-1.12177	-0.818713	-0.964014	-1.44261	-0.980674
Whdc1	8	2.28208	1.92613	1.72127	1.49774	-0.0964024	-0.688585	-1.58169	-0.367207	0.951511	1.14116	1.04384	0.376563	0.961033	0.600929	-0.118921	0.102541	0.0424896	-0.251563	-0.272722	-0.145636	0.118949	-0.606934	-0.908047	-0.910692	-0.587307	-0.749939	-0.707938	-0.658201	-0.625839	-0.686381	-1.10126	-1.70097
0610031G08Rik	9	2.20335	2.47233	2.24246	2.46238	0.693586	0.527972	0.284908	-0.0343663	-0.084775	-0.0608768	-0.241753	-0.179024	-0.241144	-0.0640618	-0.45525	-0.3673	-0.345691	-0.193607	-0.163094	-0.495218	-0.399212	-0.18755	-0.352228	-0.596007	-0.539161	-0.666791	-0.372482	-0.500983	-0.773882	-0.705719	-1.71536	-1.15144
1110001J03Rik	9	1.81042	2.13027	1.94493	1.77411	1.09848	0.965028	0.705649	0.197492	0.161179	-0.276891	-0.134364	0.411517	0.502398	0.473669	0.104789	0.0245148	0.0728763	-0.445187	-0.809963	-0.748189	-0.771681	-1.14565	-1.15605	-1.22333	-0.848329	-0.693988	-1.22567	-1.17563	-0.905961	-1.17591	-0.198905	0.55837
1700019N12Rik	9	1.77232	1.82776	1.6491	1.41218	1.23815	1.24425	0.891667	1.1511	0.550129	0.0763223	0.292368	-0.0615584	-0.290645	-0.0754749	-0.517173	-0.487741	-0.620912	-0.00419064	0.0331395	-0.673168	-0.810583	-0.279978	-0.259209	-0.9464	-0.879052	-0.870226	-0.036639	-0.163373	-0.35364	-0.544541	-2.15733	-2.10666
1700067K01Rik	9	2.6776	2.75515	2.40898	1.76234	0.397273	0.556865	-0.161861	0.243056	0.0305031	-0.282991	0.0581436	0.0431286	-0.492658	-0.361733	-0.40006	-0.0645784	-0.394906	0.0669505	-0.533188	-0.558905	-0.730073	-0.567497	-0.506753	-0.975669	-0.979633	-0.560502	-0.501318	-0.431647	-0.815784	-0.650628	-0.48207	-0.54753
1700081H05Rik	9	2.04366	1.81902	1.74653	1.98633	0.598382	0.914401	1.73257	1.46303	0.00504277	-0.48046	-0.117712	-0.288637	-0.483656	-0.554272	-0.530786	-0.481271	-0.38366	-0.376823	-0.280195	0.0371659	0.172558	-0.729975	-0.650345	-0.538938	-0.787738	-0.654902	-1.03223	-0.967575	-1.60951	-1.17295	-0.0277607	-0.369305
1810015A11Rik	9	1.8041	2.04163	1.96997	1.55979	0.957447	1.37969	1.61479	0.486313	0.326974	-0.603809	-0.190171	0.438238	-0.24978	0.0820931	-0.924847	-0.511482	-0.670287	-0.167659	0.199705	-0.311356	-0.76737	-0.373921	-0.565819	-1.14399	-1.01454	-0.936531	-0.320748	-0.510732	-0.400079	-0.718035	-1.84039	-0.639207
1810054D07Rik	9	2.32243	2.6797	2.53479	1.62392	0.292085	0.487441	0.530844	0.235003	0.303504	0.249425	0.267967	0.00166712	-0.142553	-0.124403	-0.404131	-0.42048	-0.397811	-0.583124	-0.315239	-0.414893	-0.676499	-0.761696	-1.03593	-0.560813	-0.631722	-0.356876	-0.653539	-0.745247	-0.278151	-0.605354	-1.32035	-1.09996
2010004M13Rik	9	2.04218	2.41686	2.23637	2.05821	1.36591	0.987492	0.431974	0.353607	0.0834532	-0.796344	-0.107535	-0.452483	-0.935012	-0.783317	-0.170841	-0.603908	-0.666538	0.0258984	-0.0472468	-0.118283	-0.385144	-0.535562	-0.287219	-0.835906	-0.610297	-0.564715	-0.353931	-0.458492	-0.532428	-0.576667	-1.37487	-0.805216
2010005E20Rik	9	1.93849	2.29344	2.40969	2.06654	0.361197	1.16564	0.838579	0.369283	0.215089	-0.185294	0.0281084	0.0615095	-0.369905	-0.387819	-0.477661	-0.548991	-0.302654	-0.747785	-0.624126	0.267716	0.17644	-0.688358	-0.867829	-0.497089	-0.599554	-0.304028	-1.10534	-1.14581	-0.917439	-0.519102	-1.22446	-0.678469
2010317E24Rik	9	2.00808	1.95496	1.98626	1.65433	0.803209	0.964655	0.471395	1.00678	0.420969	0.182172	0.361744	0.671101	0.394356	0.457529	-0.0958211	-0.213124	-0.166656	-0.461658	-0.509942	-0.509072	-0.67883	-1.02507	-0.883228	-0.695827	-0.759739	-0.644342	-1.36097	-1.40225	-1.05417	-1.25322	-0.594576	-1.02903
2310043J07Rik	9	1.79765	2.31382	2.06455	2.40763	0.790515	0.942551	1.31488	-0.116847	-0.073666	0.243619	-0.155345	-0.030553	-0.278003	-0.0928045	-0.230021	-0.234591	-0.147651	-0.580707	-0.771468	-0.53102	-0.999651	-0.581101	-0.612243	-1.05023	-0.731102	-0.573977	-0.429106	-0.314541	-0.704529	-0.526419	-1.61127	-0.498372
2410012H22Rik	9	1.88528	1.98318	2.06052	1.70446	0.894099	0.688475	0.598632	0.520369	0.822092	0.40431	0.741298	0.454544	0.291373	0.340686	-0.426133	-0.246447	-0.445507	-0.506624	-0.501127	-0.775222	-0.730284	-0.512844	-0.679101	-0.819622	-0.810303	-0.774421	-0.722036	-0.850784	-0.457285	-0.65501	-1.76163	-1.71493
2410022L05Rik	9	1.9191	1.82248	1.91397	1.66578	1.23263	1.36484	0.82063	0.614291	0.568185	0.31547	0.409444	0.482644	0.273175	0.365615	-0.414956	-0.205427	-0.357128	-0.630338	-0.847736	-0.58326	-0.473817	-1.04686	-0.961501	-0.905112	-0.950313	-0.825355	-1.23776	-1.19163	-0.859022	-0.947209	-0.960454	-0.370373
2600009P04Rik	9	2.5402	2.62781	2.36703	1.69404	0.932002	0.722575	0.289725	0.710432	-0.234022	-0.437075	-0.748144	-0.657334	-0.651395	-0.601774	-0.705904	-0.24138	-0.0553849	-0.340575	-0.0529099	-0.173763	-0.0395618	-0.562451	-0.685137	-0.55752	-0.701595	-0.815774	-0.587257	-0.531098	-0.615197	-0.574355	-0.62167	-0.692553
2810453I06Rik	9	2.22055	2.17851	1.9726	1.21189	0.245017	1.0421	1.20848	0.95731	0.455296	0.0505987	0.345157	0.622901	-0.0335537	0.14381	0.0664203	-0.257197	-0.000593126	-0.708977	-0.626374	-0.717839	-0.863854	-1.44297	-1.44057	-0.908341	-0.34114	-0.332308	-0.940208	-0.89319	-0.800018	-0.814484	-0.769795	-0.829217
2900060N12Rik	9	2.48803	2.22753	2.30868	1.77714	1.56314	0.810372	0.775089	0.298558	-0.213573	-0.50974	-0.338988	-0.212843	-0.666978	-0.604605	-0.359849	-0.0708059	-0.231947	-0.870317	-0.621146	-0.588342	-0.715013	-0.606481	-0.485583	-0.495273	-0.84644	-0.789218	-0.286263	-0.383396	-0.506567	-0.536395	-1.03294	-0.275838
3100002J23Rik	9	2.27563	2.67674	2.57201	2.11633	0.918568	0.247127	0.706944	-0.30107	-0.368438	-0.387709	-0.385949	-0.225398	-0.355092	-0.348449	-0.349337	-0.399589	-0.391594	-0.53882	-0.471513	-0.557278	-0.650771	-0.457299	-0.53525	-0.619035	-0.602573	-0.669884	-0.396409	-0.629567	-0.583487	-0.478539	-0.910212	0.0999009
3110018K01Rik	9	1.81909	2.50149	2.33996	1.59421	0.665344	1.27751	0.874888	0.728429	-0.116949	0.045585	-0.083722	-0.225351	-0.502029	-0.508013	-0.616535	-0.943579	-0.662679	-0.764503	-0.818989	-0.856758	-1.06113	0.0838533	0.115163	-0.949277	-0.827015	-0.957471	0.232589	-0.0513731	-0.208852	-0.139019	-1.10582	-0.879032
4631410M14Rik	9	2.75053	2.29427	2.35475	1.33492	0.856544	0.837225	0.312478	1.01486	-0.763681	-1.11963	-0.942466	-0.341654	-0.338985	-0.413918	-0.617712	-0.263884	-0.388068	-0.468365	-0.190503	-0.662129	-0.640148	0.0299258	-0.0961658	-0.359029	-0.495756	-0.728782	-0.803443	-0.777911	-0.917908	-0.507655	0.326152	-0.273862
4930430F08Rik	9	1.11392	1.85205	1.759	2.58197	1.0122	1.03224	1.19404	0.0577149	0.0865195	-0.268278	0.0531481	0.135547	0.0916175	-0.175187	-0.0611102	-0.278577	-0.129839	-0.102984	-0.306318	-0.7411	-0.958011	-0.0930545	0.173574	-0.922441	-1.00749	-1.08892	-0.954104	-1.10457	-1.68711	-1.55344	-0.454587	0.743562
4930455F23Rik	9	2.34485	2.22992	2.21182	1.88491	1.02214	0.757237	0.393925	1.08807	-0.111184	-0.39012	-0.0259558	-0.314884	-0.130692	-0.562409	-0.68122	-0.381788	-0.409332	0.0574721	0.191296	-0.166196	-0.313055	-0.933195	-0.922066	-0.522993	-0.559046	-0.564884	-0.929764	-1.11347	-0.836193	-1.14132	-0.296799	-0.875084
4933439C20Rik	9	2.30454	2.15171	1.94585	1.99851	1.44608	1.03574	0.583187	0.445537	-0.654041	-1.33934	-0.953042	-0.6541	-0.52324	-0.540232	-0.415104	-0.433051	-0.600312	0.0341187	0.0475338	-0.575865	-0.53568	-0.0992037	-0.178273	-0.878692	-0.536196	-0.762567	0.304106	0.156578	-0.641829	-0.3121	-1.17897	-0.641653
5430411C19Rik	9	2.66323	2.77463	2.50684	1.55354	0.518853	0.26354	-0.0801657	-0.204454	0.12392	-0.194256	0.195785	-0.448731	0.0403224	-0.410236	0.129173	-0.436859	-0.117282	-0.200025	0.051966	-0.576431	-0.785665	-0.75704	-0.837451	-0.821078	-0.601525	-0.73363	-0.45347	-0.480063	-0.4657	-0.495201	-1.19093	-0.531612
5930412G12Rik	9	1.93436	2.50064	2.4	1.83538	0.74974	0.772742	0.165196	0.259984	0.247659	-0.0577528	-0.0193689	0.123202	0.601168	0.456969	-0.218187	-0.840204	-0.484923	-0.202183	-0.225709	-1.06363	-0.869977	-0.889999	-0.901308	-0.643705	-0.628262	-0.730047	-0.631948	-0.731198	-0.135208	-0.356303	-1.37608	-1.04106
6030429G01Rik	9	1.87339	1.8889	1.58354	1.88333	1.41657	1.28071	1.5501	1.04562	-0.540445	0.123664	-0.400525	-0.728992	-0.40578	-0.162027	-0.211476	-0.198531	-0.512089	0.105558	0.0431311	0.0243213	0.0163665	-0.956191	-0.697491	-0.78156	-0.864598	-0.958084	-0.404253	-0.63629	-1.19865	-1.05161	-1.31366	-0.812936
6430510M02Rik	9	1.76211	2.21022	2.08362	1.81608	1.03772	0.704404	0.512531	1.28126	-0.642964	-0.965414	-0.925042	-0.526971	-0.18378	-0.129208	-0.526269	-0.445415	-0.650968	0.653641	0.832957	-0.0557892	0.0147175	-0.248802	-0.336045	-0.792191	-0.453332	-0.54517	-0.486627	-0.732763	-0.929674	-0.551331	-1.05564	-1.72587
6430524C05Rik	9	0.808836	1.76621	1.70039	2.6719	-0.124331	1.97079	0.631039	0.124744	1.28631	-0.306634	1.10783	0.402441	-0.10289	-0.4638	-0.842774	-0.681704	-0.900957	-0.200188	-0.111303	-0.845059	-0.754455	-0.542045	0.136604	-0.662893	-0.641039	-1.33264	-0.593	-0.5787	-0.932997	-0.92695	-0.903427	-0.159305
8030467N07Rik	9	2.05187	1.79623	2.13884	2.11467	1.50697	0.799675	0.751646	1.15019	0.428432	0.348421	-0.261434	-0.384321	-0.542292	-0.192012	-0.635665	-0.503346	0.0885727	-0.997774	-0.594935	-0.543622	-0.938257	-0.751918	-0.908372	-0.936133	-0.774851	-1.00576	-0.54555	-0.62296	-0.684416	-0.300782	-0.518215	-0.53291
9330147J08Rik	9	2.28192	2.43334	2.27529	2.26081	0.436071	0.563575	0.747559	0.433134	-0.388632	-0.510238	-0.497795	-0.348023	-0.191107	-0.205987	-0.60061	-0.448963	-0.532823	0.128327	0.135326	-0.0938948	-0.0673915	-0.700649	-0.671854	-0.539372	-0.403394	-0.461953	-1.19521	-1.12695	-0.97362	-1.03416	-0.392655	-0.310074
9330180L10Rik	9	1.66466	2.10721	2.04963	2.60624	0.748091	0.299467	0.195688	0.738179	-0.643583	-1.1823	-1.29523	-0.0486744	-0.0845374	0.0884708	-0.228972	0.0730422	0.158072	0.188174	0.0496884	0.0717918	-0.0198196	-0.217785	-0.166971	-0.794275	-1.19984	-1.17937	0.147292	-0.17831	-0.701883	-0.677445	-1.067	-1.49971
9530058B02Rik	9	2.08652	2.1075	2.12847	1.52206	1.01232	1.20575	0.901905	1.00191	-0.187717	-0.258888	-0.288839	0.195804	0.0462574	0.1077	-0.622387	-0.278943	-0.415197	-0.315514	-0.303918	-0.182061	-0.225102	-1.1744	-1.08605	-0.926571	-0.942671	-0.86141	-1.13285	-1.26186	-0.919965	-1.05527	-0.0378136	0.161238
A130062D16Rik	9	2.56665	2.12534	1.94678	1.2382	0.960131	1.41818	0.729815	1.22201	-0.732472	-1.33008	-0.910294	-0.277023	-0.571518	-0.563145	-0.321	-0.394187	-0.290402	-0.21014	-0.162849	-0.690329	-0.636084	-0.0285872	-0.112284	-0.831824	-0.497339	-0.866267	0.0418136	0.0582873	-0.423522	-0.213801	-1.04304	-1.20103
A230013K13Rik	9	2.16201	2.02154	1.86799	1.70202	2.02871	1.41419	0.995933	0.835812	-0.517915	-0.661659	-0.643045	-0.352477	-0.736026	-0.554519	-0.328199	-0.491263	-0.410286	-0.416502	-0.411253	-0.47201	-0.659737	-0.535079	-0.378422	-0.972876	-0.734082	-0.751505	-0.214908	-0.222768	-0.606863	-0.630665	-0.990918	-0.335219
Aarsd1	9	2.07491	1.75058	2.01839	1.26274	1.37801	1.92556	1.03482	1.03006	-0.496773	-0.891715	-0.279433	0.0970569	-0.0880638	-0.192984	-0.541546	0.141221	-0.382299	-0.234368	-0.433169	-0.497868	-0.861497	-0.787591	-0.763656	-1.25988	-0.864403	-0.842998	-0.886342	-1.02188	-0.787333	-0.671381	-0.284357	0.356186
Aatk	9	1.9604	2.43398	2.54231	2.43398	0.627712	0.418253	0.561013	0.966648	-0.196715	-0.412946	-0.149866	-0.614994	-0.265219	-0.740578	-0.662339	-0.725955	-0.626526	-0.365526	-0.446256	-0.614918	-0.613301	-0.861874	-0.681285	-0.555344	-0.622844	-0.650458	-0.318858	-0.485457	-0.532092	-0.45545	0.0907251	-0.436236
Acaa1b	9	1.96652	2.1244	2.15662	1.94318	0.549134	0.308876	0.494325	0.714711	-0.366568	0.0631831	-0.175496	-0.603619	-0.470326	-0.559672	-0.576219	-0.465684	-0.469732	0.284515	0.262713	0.983448	0.781564	-1.07891	-1.02923	-0.164781	-0.452591	-0.136007	-1.01348	-0.851931	-0.60404	-0.62512	-1.38698	-1.60281
Acpl2	9	1.5023	1.71862	1.72231	1.72246	1.34816	1.28957	1.19911	1.47654	0.078308	0.12006	0.29335	-0.508557	-0.513211	-0.691218	-0.963031	-0.892514	-0.860519	-0.330786	-0.281082	-0.656591	-0.561802	0.128067	0.154432	-0.306714	-0.213936	-0.411973	-0.230588	-0.368707	-0.568366	-0.669017	-1.8109	-1.9138
Adarb1	9	1.65218	2.21238	1.98099	1.64447	0.899044	1.62697	1.09991	1.45135	0.319469	-0.270224	-0.0837696	-0.0380656	-0.26124	-0.265406	-0.814954	-0.426238	-0.434566	-0.718436	-0.937581	-0.280665	-0.23732	-0.976026	-1.00093	-0.489118	-1.05597	-0.604532	-1.16493	-0.997566	-0.752083	-0.62909	-0.216343	-0.231694
Adssl1	9	2.2479	2.30393	2.34023	2.29227	0.918976	0.990388	0.219457	0.170201	0.231962	-0.060661	0.114175	-0.396577	-0.252676	-0.223744	-0.667707	-0.600579	-0.771749	-0.171494	-0.138719	-0.259878	-0.405544	-0.613397	-0.559886	-0.759298	-0.716485	-0.685763	-0.829614	-0.850679	-0.809478	-0.713718	-1.0273	-0.314529
Aire	9	2.52716	2.5302	2.46424	2.1435	0.760779	0.575766	0.3176	0.0806881	-0.0385097	-0.239596	-0.123965	-0.483526	-0.349795	-0.441318	-0.298923	-0.421662	-0.423315	-0.347806	-0.319197	-0.652076	-0.740985	-0.444391	-0.461987	-0.805495	-0.650068	-0.6769	-0.3274	-0.423045	-0.519326	-0.558387	-1.03231	-0.619943
Alpk3	9	2.15142	2.47533	2.29368	2.50295	0.369195	0.384166	0.29269	0.70723	0.293284	0.100502	0.162701	-0.377412	-0.203338	-0.302909	-0.676994	-0.720246	-0.680562	-0.553699	-0.56703	-0.739225	-0.710717	-0.579403	-0.826604	-0.551373	-0.609376	-0.487076	-0.77241	-0.687862	-0.690353	-0.795605	0.215384	-0.416332
Als2cr13	9	2.31182	2.58814	2.16485	1.71858	0.952264	0.740024	0.425624	0.813437	-0.610995	-0.755932	-0.400763	-0.123701	-0.186244	-0.350851	-0.998304	-0.688719	-0.845635	-0.357012	-0.325219	-1.08373	-1.10612	0.0229816	0.0145384	-0.798746	-0.467946	-0.690818	0.325824	0.104576	-0.698904	-0.657205	-0.431092	-0.604733
Als2cr4	9	1.88883	1.88247	1.95892	1.71615	1.06626	0.771994	0.588832	0.726142	0.748039	0.865065	0.833575	0.269113	-0.0979399	0.0850589	-0.577934	-0.839772	-0.827673	-1.32954	-1.42973	-1.3357	-1.31568	-0.754112	-0.736338	-0.603224	-0.691942	-0.647874	-0.245278	-0.349649	-0.196518	-0.263655	-0.474438	-0.68345
Amhr2	9	2.22328	1.88805	1.71578	1.76892	1.03543	1.17945	1.10373	0.653428	0.267479	0.10488	0.0185143	-0.166501	0.0689937	-0.0379838	-0.795128	-0.636288	-0.620432	-0.45178	-0.302947	-0.824043	-0.884048	-0.454743	-0.351366	-0.400674	-0.799538	-0.848312	-0.0469982	0.0631001	-0.226114	-0.597042	-2.04882	-1.59828
Angptl6	9	2.53007	2.3981	2.4852	2.07821	0.895541	0.663634	0.34428	0.385769	-0.298462	-0.285924	-0.382155	-0.51682	-0.333781	-0.161035	-0.411101	-0.175605	-0.413384	-0.230935	-0.411508	-0.570457	-0.67184	-0.634419	-0.561086	-0.866976	-0.84809	-0.854941	-0.475336	-0.639938	-0.726443	-0.619728	-0.497796	-0.193041
Ankrd47	9	1.5449	1.99416	1.85956	1.57365	1.17906	1.15899	1.25626	0.836037	0.349262	-0.00899201	0.252818	-0.595797	-0.649734	-0.614588	-0.860133	-0.82805	-1.01536	-0.422207	-0.317266	-0.922734	-1.03882	-0.376882	-0.287679	-0.440483	-0.339195	-0.351986	0.269637	0.144942	0.191095	0.139988	-2.06878	-1.61167
Ap3m2	9	2.23469	2.23966	2.12551	2.27824	0.849866	0.877927	0.807547	1.08529	-0.181341	-0.0395636	0.122926	-0.707162	-0.462703	-0.721799	-0.773093	-0.788018	-0.890273	-0.415556	-0.385477	-0.389153	-0.320823	-0.62248	-0.68882	-0.548734	-0.741812	-0.579731	-0.537552	-0.519125	-0.788378	-0.630735	-0.265052	-0.624286
Apc7-pending	9	2.04895	2.50648	2.32312	2.49846	0.761165	0.942914	0.542589	0.374501	-0.526169	-0.813903	-0.338936	-0.416629	-0.472939	-0.449982	-0.280783	-0.748092	-0.894867	-0.427273	-0.142573	-0.664474	-0.567515	-0.569019	-0.352987	-0.601282	-0.503764	-0.799205	-0.409905	-0.249785	-0.534695	-0.176257	-0.761801	-0.295348
Aqp3	9	2.02245	2.10194	2.16691	2.33381	0.674948	0.640628	0.797307	1.10721	0.22518	0.256965	0.349907	-0.625428	-0.633384	-0.463195	-0.865748	-0.529054	-0.931749	-0.354852	-0.410078	-0.0311248	-0.12096	-0.435945	-0.325851	-0.711229	-0.547827	-0.72215	-0.538628	-0.675047	-0.707908	-0.757025	-0.918576	-1.37149
Arrb2	9	2.10634	1.31315	1.60997	1.29385	2.04926	1.00915	0.756167	1.92466	-0.664716	-0.643778	-0.705954	-0.46942	0.327084	0.145615	-1.05986	-0.794709	-0.977473	0.204727	0.36588	-0.0889479	0.181872	-0.487083	-0.705268	-0.680587	-0.492844	-0.597843	-1.10997	-1.05581	-1.00349	-0.772257	-0.155372	-0.822332
Art5	9	2.14724	2.06543	2.41853	2.18425	1.08489	0.803442	0.125361	1.04407	0.145682	-0.0279376	0.265249	-0.22972	-0.756972	-0.600773	-1.00379	-0.784254	-1.0437	-0.671498	-0.118865	-0.494332	-0.757163	-0.39726	-0.565769	-0.718726	-0.787636	-0.798712	-0.306652	-0.457167	-0.4379	-0.301222	-0.249016	-0.77508
Ascc1	9	2.31606	1.92896	1.96544	1.65276	0.882265	0.878096	0.314987	1.28517	-1.09399	-1.203	-1.19355	-0.89309	-0.725615	-0.499761	-0.204697	-0.357415	-0.554127	0.821503	0.864336	0.323356	-0.0648141	-0.744843	-0.754421	-0.847706	-0.612282	-0.345748	-0.510827	-0.469782	-0.271304	-0.595764	-0.263809	-1.02638
Asphd2	9	1.75036	2.18612	2.06987	1.85279	0.159409	0.411325	0.520646	0.929587	0.453899	-0.106495	0.239779	0.780027	0.211793	0.176631	-0.866489	-0.564954	-0.462376	-0.0408371	0.0339642	-0.249913	-0.459074	-0.131642	-0.171597	-0.348426	-0.660324	-0.43457	-0.922122	-0.941958	-0.682897	-0.792173	-1.65143	-2.28893
Atad4	9	2.06594	2.42508	2.19491	2.15459	0.418121	1.24076	0.144039	-0.175531	-0.502928	-0.0120567	-0.219713	-0.32739	0.11767	-0.2696	0.15932	0.0725773	0.0545676	-0.234297	0.110812	-0.369851	-0.176539	-0.831283	-1.29677	-0.970744	-1.24527	-0.815998	-0.919513	-0.613956	-0.615802	-1.22364	-0.463546	0.126029
Atg10	9	2.10097	2.58182	2.35839	2.28189	0.59755	0.678846	0.345776	0.0254079	-0.00234741	0.527685	0.0779662	-0.466749	-0.334469	-0.153838	-0.461094	-0.606841	-0.561029	-0.157767	-0.348029	-0.684532	-0.504936	-0.305597	-0.283086	-0.949366	-0.887162	-0.931748	-0.557071	-0.712227	-1.07116	-0.748962	-0.735698	-0.11259
Atg9b	9	2.49296	2.30817	2.31644	1.9382	0.769428	0.772158	0.491635	0.939489	0.0471953	-0.211418	0.0289178	-0.122751	-0.346849	-0.211525	-0.414346	-0.37854	-0.510104	-0.509189	-0.448539	-0.260272	-0.567853	-0.851347	-0.73706	-0.63774	-0.764708	-0.543254	-0.545057	-0.654741	-0.683386	-0.592792	-0.920257	-1.19287
Atp6v0e2	9	2.43187	2.19899	2.18575	2.17895	0.223224	0.350241	-0.0566439	0.60022	0.299239	0.462126	0.613591	0.0183336	-0.33544	-0.039652	-0.51811	-0.58365	-0.736058	-0.468223	-0.404246	-0.316188	-0.82457	-0.860131	-0.785859	-0.908335	-0.691767	-0.773981	-0.868848	-0.924088	-1.21103	-0.688605	0.515086	-0.0821928
Aurkc	9	2.16776	2.37909	2.35097	2.05333	0.960328	0.731675	1.11548	0.580687	-0.136288	0.000971182	-0.0790542	-0.363644	-0.159978	-0.144327	-0.458893	-0.370489	-0.587017	-0.469788	-0.477517	-0.668325	-0.671908	-0.682251	-0.673533	-0.654139	-0.750731	-0.680251	-0.636521	-0.682066	-0.603778	-0.614623	-1.05191	-0.72327
AW548124	9	2.24816	2.31811	2.16494	1.59671	0.289916	-0.136255	0.348271	0.901935	0.0374514	1.4404	0.901331	-1.03959	-0.517993	-0.629157	-1.13197	-0.613739	-1.12964	-0.371222	-0.738104	-0.608949	-0.924978	-0.409556	-0.0199919	-0.789837	-0.563999	-0.669026	0.0423406	-0.160851	-0.37971	-0.331059	-0.143067	-0.980876
Bai2	9	2.08734	1.91411	2.01517	2.39301	1.13276	0.783751	1.163	1.35439	-0.291991	0.119361	-0.261954	-0.696447	-0.470016	-0.256059	-0.583518	-0.603887	-0.801008	-0.55255	-0.752363	-0.811599	-0.444974	-0.328834	-0.470331	-0.792346	-0.625398	-0.613599	-0.605007	-0.375891	-0.761419	-0.409161	-0.560228	-0.894314
BB287469	9	2.17909	2.59379	2.40939	1.78944	-0.328845	-0.454138	0.496583	0.362191	1.0704	0.647932	0.151525	-0.538526	-0.00982935	-0.29674	-0.586814	0.0453531	0.222718	-0.709135	-0.419807	-0.0170432	-0.540961	-0.735674	-0.644462	-0.651643	-0.417466	-0.591889	-0.782559	-0.916123	-0.667349	-1.16945	-0.4215	-1.06845
BC046404	9	1.91777	2.04663	1.99391	1.81489	0.565486	0.483086	0.562393	0.988618	0.807842	0.845905	0.946678	-0.0267762	0.32205	0.0875465	-0.686097	-0.289241	-0.446	-0.335796	-0.171713	-0.431824	-0.520057	-0.860899	-0.990957	-0.933032	-0.868382	-0.70208	-1.16116	-1.15513	-1.06858	-0.935211	-0.646365	-1.15352
Bcl11b	9	2.16757	2.27109	2.54356	1.18864	0.861496	0.901471	0.440397	1.18599	-0.00748651	-0.420399	-0.318323	0.134465	-0.0940083	0.21824	-0.27797	-0.800733	-0.745853	0.24965	0.348285	-0.413426	-0.569916	-0.732218	-0.788357	-1.07464	-0.809487	-0.996208	-0.660026	-1.18864	-0.361722	-0.931732	-0.414225	-0.905476
Bhlhb8	9	2.34492	1.76717	2.19833	2.15834	1.21045	0.72823	0.0728044	-0.00537089	-0.749375	-0.485817	-0.569104	-0.0491771	0.703934	0.483998	-0.225476	0.412533	-0.16196	-0.0798631	-0.347364	-0.642409	-0.528837	-0.930513	-1.13014	-0.961445	-0.966524	-0.704634	-0.79406	-1.01263	-0.765434	-0.922866	-0.45597	0.408259
Bik	9	1.82541	2.41966	2.44782	2.3442	0.490125	0.838375	0.680479	0.668851	-0.359005	-0.428022	-0.395584	-0.525036	-0.496825	-0.834538	-0.66186	-0.478299	-0.365431	0.264563	0.129276	0.153251	0.0113141	-0.48031	-0.458054	-0.900026	-0.972639	-0.805525	-0.73174	-0.923271	-0.733699	-0.848314	-0.430848	-0.444294
Brp17	9	2.12883	1.84983	1.85784	2.15065	0.948467	0.949408	0.507177	-0.285888	0.399149	1.14027	0.831543	0.199401	-0.126338	-0.136405	-0.657997	-0.654922	-0.55537	-0.352062	-0.52363	-0.842839	-0.572111	-0.814292	-0.671979	-1.10506	-0.729821	-1.13155	-0.634229	-0.679463	-1.06743	-0.915137	-0.916455	0.410406
Brunol4	9	1.81668	2.21728	2.48367	1.3513	1.11449	0.711841	0.688135	0.289879	-0.218339	0.253945	0.357396	0.0840052	-0.162385	-0.187376	-0.609698	-0.289531	-0.589633	-0.945499	-1.43105	-1.01606	-1.00821	-0.89525	-0.805083	-1.15357	-1.15797	-1.27095	0.397686	0.00565278	0.264367	0.119519	-0.60437	0.189125
Btbd1	9	1.63937	2.13448	2.01228	1.82077	0.832625	0.698731	0.348124	1.01032	0.564925	0.727274	0.44403	0.437803	0.279074	0.572348	-0.259677	-0.159085	0.0183832	-1.16246	-0.76099	-1.18036	-1.3406	-0.552462	-0.615834	-0.860105	-1.02634	-0.90499	-0.645536	-0.789651	-0.996487	-1.0289	-0.498768	-0.758284
C230071H18Rik	9	2.38755	2.05153	2.09946	1.38379	1.63724	1.21549	0.407529	0.977372	-0.56291	-0.982827	-0.738774	-0.884116	-0.774468	-0.621163	-0.66948	-0.255384	-0.735022	0.420076	0.00706432	0.0565838	0.475176	-0.762976	-0.516226	-0.566397	-0.633039	-0.721762	-0.412256	-0.688722	-0.619089	-0.558659	-0.731647	-0.683939
C330019M07Rik	9	2.51905	2.23357	2.48744	1.46389	0.272564	1.01492	1.10646	1.24466	-0.334717	-0.375487	-0.554382	-0.493451	-0.598184	-0.378509	-0.448856	-0.51933	-0.467374	-0.388796	-0.468928	-0.110627	-0.0979043	-0.333309	-0.446215	-0.618549	-0.652556	-0.684259	-0.544126	-0.873616	-0.426945	-0.797054	-0.629233	-1.10015
C330023D02Rik	9	2.3588	2.35362	2.24055	1.93417	0.669505	0.89785	1.13816	1.15318	-0.38865	-0.473263	-0.154203	-0.487573	-0.487022	-0.591058	-0.49347	-0.300147	-0.590638	-0.379246	-0.526341	-0.415153	-0.558956	-0.711734	-0.485387	-0.579867	-0.7444	-0.690702	-0.604368	-0.570698	-0.627294	-0.483222	-0.571526	-0.830927
C330034C07Rik	9	2.24144	2.1982	2.02444	1.63409	0.924937	1.07906	0.793454	0.358675	0.0249264	0.154658	0.247412	0.313376	0.405154	0.303322	0.0600128	-0.11311	-0.120213	-0.458579	-0.464788	-0.687256	-0.736623	-0.86917	-0.831941	-0.954355	-1.02464	-1.05623	-0.882404	-0.894494	-0.918825	-0.993055	-1.20087	-0.55661
C530048O03Rik	9	2.00805	2.22687	1.92628	0.951702	1.88445	1.26632	0.955395	1.40593	0.0473697	-0.852279	-0.778204	-0.695826	-0.421897	-0.1518	-0.143566	-0.761318	-0.321155	-0.28373	-0.610286	-1.02588	-1.20013	-0.756408	-0.402259	-0.432967	-0.490953	-0.279377	-0.37202	-0.45116	0.0653794	-0.310232	-1.04441	-0.951891
C920007D24Rik	9	2.599	2.46873	2.39945	1.98959	0.818675	0.620997	0.57602	0.00888861	-0.413727	-0.335521	-0.323554	-0.391682	-0.636317	-0.524521	-0.454832	-0.330431	-0.535455	-0.561536	-0.54626	-0.543211	-0.691167	-0.264086	-0.175972	-0.587796	-0.410922	-0.525253	-0.117757	-0.193663	-0.323866	-0.3986	-1.42949	-0.765724
Cacna1h	9	1.8449	2.33697	1.88003	1.89857	0.922137	0.314702	-0.00777982	0.305294	0.619421	1.47888	1.09291	-0.682472	-0.251581	-0.164974	-0.668358	-0.61212	-0.942551	-0.2591	-0.272351	-0.268869	-0.565834	-0.369213	-0.47667	-1.10459	-1.0067	-0.89253	-0.0432195	-0.196115	-0.781165	-0.813591	-1.20473	-1.10931
Calb2	9	1.64661	1.96266	2.10718	1.8726	0.23706	1.14469	1.55909	0.660225	0.387555	-0.0541733	0.104631	0.588445	-0.0112225	0.11545	-0.0860679	0.152429	0.253715	-0.492042	-0.751485	-0.38909	-0.583952	-0.893001	-0.975746	-1.21112	-1.16336	-0.75511	-0.978152	-0.803158	-0.582993	-0.785306	-1.29527	-0.981084
Calca	9	2.43748	2.40808	2.33996	1.6123	0.850969	0.6694	0.99156	0.291579	0.510471	0.134116	0.11992	-0.264534	-0.152832	-0.0495937	-0.432302	-0.495311	-0.434171	-0.729546	-0.714041	-0.607685	-0.635047	-0.649176	-0.747796	-0.580443	-0.813625	-0.61205	-0.659247	-0.663297	-0.41686	-0.614957	-1.3193	-0.774029
Car11	9	2.37008	2.39365	1.87408	1.85837	0.603939	0.471402	0.877053	1.15191	0.0597706	0.46042	0.465596	-0.581291	-0.597264	-0.776479	-0.425994	-0.66641	-0.675671	-0.1844	-0.272567	-0.609081	-0.219272	-0.675534	-0.710247	-0.822738	-0.493445	-0.580715	-0.960595	-0.69201	-1.18882	-1.11624	0.236688	-0.574179
Casz1	9	1.87537	2.08227	2.01515	2.02698	1.07673	1.18144	0.644547	0.698739	0.0770393	0.319452	0.287067	-0.0443725	0.13442	-0.139269	-0.79552	-0.481072	-0.471064	0.0322724	-0.00862564	-0.110402	-0.263624	-0.934448	-0.812023	-1.32183	-1.11108	-1.22451	-1.06187	-0.995834	-0.872106	-0.872931	-0.590401	-0.340488
Cbln1	9	1.75764	2.07332	2.14481	1.74898	1.57243	1.7956	0.850406	1.08539	0.0224688	-0.22014	-0.137274	-0.334496	-0.243735	-0.326186	-0.593932	-0.473473	-0.477723	-0.651113	-0.616533	-0.68935	-0.691904	-0.68797	-0.808704	-0.747124	-0.825979	-0.748554	-0.574936	-0.625441	-0.462804	-0.513447	-0.938472	-0.661758
Cbs	9	2.00971	1.29129	1.52754	2.20835	2.04887	1.09282	0.788755	0.643828	0.457199	0.25025	0.888032	-0.0525245	-0.116347	-0.160579	-0.444394	-0.0532467	-0.798501	-0.788478	-0.698334	-0.647266	-0.417847	-0.647419	-0.875837	-0.833278	-0.78219	-1.15329	-0.672651	-0.52577	-0.814924	-0.658612	-1.37157	-0.693579
Ccdc113	9	2.39796	2.66488	2.20617	1.45779	0.256595	1.39754	0.604898	0.388427	0.0988264	-0.352844	-0.0742787	-0.0473163	0.377334	-0.0882802	-0.210073	-0.292129	-0.183103	-0.807667	-0.563751	-0.678137	-0.252063	-0.659152	-0.662446	-0.457797	-0.649025	-0.998425	-0.788768	-1.04175	-0.822279	-0.995401	-0.762627	-0.463108
Ccno	9	1.88551	2.73066	2.53199	1.64372	0.117581	-0.439519	0.629179	-0.145027	0.720745	0.542223	0.59021	-0.415708	-0.79777	-0.4597	-0.0223135	-0.0117906	-0.215593	-0.9694	-0.547129	0.230028	0.275217	-0.640604	-0.94965	-0.703455	-0.714433	-0.718711	-0.249618	-0.607956	-0.22436	-0.675235	-1.31344	-1.07565
Cd97	9	2.06489	1.68731	1.65917	1.83686	1.25458	1.13386	0.732887	0.703781	0.592337	0.617711	0.690419	0.596524	0.209166	0.164551	-0.588189	-0.170119	-0.253762	-0.651559	-0.621341	-0.700226	-0.799254	-1.0144	-1.12622	-1.20414	-1.11229	-1.12683	-0.735128	-0.627278	-0.812813	-0.829597	-0.991044	-0.579873
Celsr2	9	2.14526	2.39343	2.12391	1.65149	0.988374	0.630224	0.640372	1.51417	-0.012334	-0.129616	-0.271243	-0.337553	0.235642	0.123354	-1.01231	-0.168189	-0.449924	-0.504696	-0.602144	-0.93392	-0.783801	-0.621992	-0.464663	-0.98524	-0.746273	-1.09649	-0.293283	-0.402769	-0.568608	-0.698464	-0.234738	-1.12798
Cisd1	9	2.29098	2.31355	2.24072	1.98723	0.72075	1.04118	0.996284	0.797192	0.0271985	-0.345486	-0.185275	-0.364228	-0.518044	-0.374908	-0.563333	-0.416509	-0.495257	-0.426476	-0.384498	-0.501326	-0.455167	-0.923423	-1.00963	-0.948672	-0.758107	-0.67548	-0.678459	-0.686886	-0.858323	-0.689398	-0.171938	0.0157274
Col9a2	9	1.90622	2.49558	2.01961	1.53915	1.08819	0.693172	1.8645	0.796493	-0.0550828	0.0738322	0.243585	-0.912016	-0.240838	-0.344143	-0.491039	-0.123146	-0.735507	-0.650583	-0.707424	-0.511526	-0.682196	-0.524081	-0.425402	-0.537072	-1.19921	-0.881272	-0.775415	-0.551784	-0.661549	-0.456762	-0.84356	-0.410726
Cort	9	2.28435	2.36654	2.49572	2.05483	1.14484	0.787173	0.534245	0.466338	-0.427464	-0.682534	-0.224775	-0.811728	-0.443325	-0.58702	-0.272459	-0.607117	-0.80957	-0.644333	-0.362414	-0.768509	-0.77622	-0.287315	-0.262158	-0.676218	-0.495396	-0.705067	-0.1736	-0.54504	-0.521444	-0.665626	-0.407857	0.023164
Cox7a1	9	2.23418	2.25515	2.15496	2.15193	0.911492	0.549307	0.338414	0.3364	-0.000153757	-0.103268	0.122807	0.0290774	0.0599509	0.0595697	-0.38224	-0.408285	-0.589141	-0.480434	-0.421189	-0.843444	-0.999013	-0.930574	-0.956624	-1.25341	-1.24945	-1.2475	-0.202013	-0.308168	-0.56347	-0.662057	0.0633377	0.333867
Cox8c	9	1.97683	2.66426	2.76478	2.19919	0.510052	-0.133269	0.246128	0.292105	0.0769013	0.00419066	0.0175625	0.141949	-0.313279	0.0213563	-0.717865	-0.602413	-0.763831	-0.999662	-0.846834	-0.528623	-0.699395	-0.165455	-0.182013	-0.553549	-0.306224	-0.563951	-0.368395	-0.606499	-0.394547	-0.637671	-0.769803	-0.762032
Cpne9	9	2.32146	2.05106	2.20885	1.73337	1.25939	1.28484	1.30371	0.59979	-0.103813	-0.141889	-0.177374	-0.134667	-0.350306	-0.395136	-0.643973	-0.512307	-0.520585	-0.622257	-0.528704	-0.761924	-0.959392	-0.529279	-0.685288	-0.641654	-0.746589	-0.541825	-0.587403	-0.769037	-0.304104	-0.678084	-1.0524	-0.374468
Crabp1	9	2.06345	1.87922	2.19537	1.2356	0.612069	1.51056	1.35098	0.852014	0.250792	0.00661391	0.0803318	0.237179	-0.0116309	-0.171653	-0.131888	0.038644	0.324784	-0.794936	-1.15266	-1.02439	-0.913851	-1.02155	-0.706247	-1.22601	-0.689702	-0.995364	-0.603656	-1.07761	-0.866545	-0.738466	-0.439653	-0.0717948
Crabp2	9	2.81162	2.20221	2.5631	1.60306	0.551189	0.552788	0.265461	0.430571	0.376716	-0.0897663	0.380873	-0.234959	-0.504013	-0.618819	-0.345042	-0.535523	-0.60137	-0.309998	-0.805249	-0.623061	-0.394845	-0.958323	-0.692302	-0.912212	-1.08226	-0.784225	-0.31186	-0.544593	0.12537	-0.56723	-0.449507	-0.497794
Creld1	9	2.04163	1.66272	1.61721	1.66493	1.38448	0.9224	0.723676	1.66565	-0.154363	0.0777027	0.0340963	0.0349528	-0.210476	-0.313159	-0.347011	-0.409315	-0.242732	-0.244987	-0.235139	-0.700276	-0.769988	-1.06798	-1.21948	-1.55247	-1.59454	-1.57468	-0.335677	-0.205713	-0.581275	-0.139887	0.434272	-0.364567
D10Bwg1379e	9	2.2982	2.53975	2.62296	1.89653	0.992792	0.268878	0.591387	0.51716	0.0674319	-0.285858	0.0196127	-0.043728	-0.400807	-0.246779	-0.720278	-0.410661	-0.714945	-0.599136	-0.740558	-0.552396	-0.478551	-0.878787	-0.671327	-0.583734	-0.701571	-0.630771	-0.530635	-0.663176	-0.346947	-0.563453	-0.546835	-0.503776
D130060L11Rik	9	2.65671	2.38343	2.0589	0.853293	1.49583	1.10058	0.442891	1.17661	-0.567849	-1.14789	-0.925951	-0.500932	-0.605841	-0.832321	-0.352245	-0.680049	-0.129991	-0.628804	-0.537668	-1.07598	-0.829245	-0.147975	-0.433276	-0.064054	-0.1866	-0.205959	-0.182702	-0.287057	-0.414979	-0.357535	-0.394715	-0.678632
D15Ertd682e	9	1.88805	2.0456	2.05558	1.40961	0.268096	1.17049	1.42835	1.40043	-0.717684	-0.101597	-0.46784	0.353039	0.0761664	0.00573635	0.0757594	-0.018665	0.145263	-0.0738397	-0.433123	-0.0800378	-0.350151	-1.3239	-1.14937	-0.97786	-0.54309	-0.493272	-1.24694	-1.33582	-0.979748	-0.813331	-0.381059	-0.834844
D430022H17Rik	9	2.04757	2.36887	2.44795	1.67599	0.838566	0.87676	0.972591	1.03681	-0.0497938	-0.443374	-0.226955	-0.137626	-0.354227	-0.434545	-0.73102	-1.01449	-0.739036	-0.681213	-0.496456	-0.740195	-0.833397	-0.901545	-0.760308	-0.682304	-0.112411	-0.0363955	-0.934642	-0.882636	-0.417405	-0.743885	0.0625808	0.0261718
D530030K12Rik	9	2.40518	2.16108	1.69525	1.457	0.76842	0.607619	0.391302	1.49853	0.607025	0.401195	0.748079	-0.0692437	0.216204	-0.0610432	-0.756135	-0.285451	-0.439448	-0.579017	-0.31578	-0.787622	-1.05059	-0.955396	-0.918629	-1.06235	-0.920757	-1.05713	-0.566257	-0.422066	-1.00768	-0.7925	0.10785	-1.01763
Dab1	9	2.39005	2.23417	1.92745	1.48733	1.47377	1.69092	0.583962	0.549146	0.112195	-0.357556	-0.0925218	-0.418883	-0.388502	-0.601531	-0.383776	-0.935652	-0.523739	-0.959316	-0.472385	-0.752406	-0.437272	-0.0472766	-0.18587	-0.58228	-0.654421	-1.13868	-0.326927	-0.269082	-0.808595	-0.684527	-1.05917	-0.368631
Defb42	9	1.92297	1.93418	2.24267	2.71037	1.37832	0.886287	0.908472	0.098913	-0.536729	-0.0793994	-0.297374	-0.220374	-0.226788	-0.231075	-0.246266	-0.166064	-0.38937	-0.718685	-0.696768	-0.497487	-0.683051	-0.843329	-0.810668	-0.601394	-0.567178	-0.567524	-0.7072	-0.572104	-0.505468	-0.596762	-1.15424	-0.16689
Dennd1c	9	2.41256	2.3105	2.12433	1.78891	0.276537	0.864155	0.365855	1.04801	0.0572305	0.128003	0.163878	-0.0806255	0.056011	0.0875019	-0.52281	-0.0587787	-0.364849	-0.0815026	-0.187301	-0.144494	-0.213541	-1.11402	-0.983881	-0.934399	-0.960097	-0.730937	-0.863102	-0.790788	-0.699188	-1.02052	-0.662691	-1.26997
Des	9	2.66793	2.30433	2.32123	2.20483	0.246786	0.563393	0.0624738	0.396004	-0.320261	0.169686	-0.107711	-0.0682569	-0.244494	0.0559659	-0.346617	-0.0858084	-0.448157	-0.123158	-0.0807407	-0.248426	-0.391337	-1.05115	-0.963199	-0.993111	-0.817469	-0.884886	-0.849791	-0.669418	-0.591574	-0.741067	-0.450527	-0.515476
Dhdh	9	2.28766	2.43165	2.21913	1.72611	0.915964	0.703904	0.679776	0.625232	-0.0303608	0.0612878	-0.147732	-0.438672	-0.495186	-0.550345	-0.529422	-0.829571	-0.52999	0.0236253	0.0691376	-0.78974	-0.706053	-0.161335	-0.0841169	-0.71255	-0.725139	-0.880687	0.0775204	-0.180501	-0.610086	-0.585212	-1.47281	-1.36148
Dnaic1	9	2.4482	2.29578	2.41335	2.52764	0.471542	0.706788	0.318296	0.297557	-0.0383822	-0.266509	-0.250332	-0.0434937	-0.26466	-0.324737	-0.35846	-0.591632	-0.222752	-0.488811	-0.484966	-0.463536	-0.46071	-0.743401	-0.85271	-0.52589	-0.583211	-0.567294	-0.495205	-0.66437	-0.623035	-0.675994	-0.815478	-0.673591
Dnajb13	9	2.5767	2.49138	2.51499	2.15203	0.46646	0.513354	0.240563	0.637004	-0.527468	-0.309735	-0.219212	-0.541926	-0.242381	-0.51551	-0.581107	-0.307344	-0.436863	-0.383249	-0.49412	-0.612215	-0.599179	-0.756756	-0.756326	-0.466646	-0.760799	-0.683787	-0.2155	-0.384723	-0.539311	-0.371132	-0.304325	-0.582866
Dnase2a	9	1.67938	1.6283	1.61239	1.69751	1.44866	1.67141	1.18408	0.410673	0.400298	0.209631	0.407202	0.293392	-0.122512	-0.108557	-0.0499937	-0.471001	-0.23286	-0.44265	-0.385661	-0.904914	-0.641729	-0.574877	-0.476489	-0.679686	-0.763462	-0.924628	-0.40676	-0.489356	-0.56869	-0.639934	-2.42109	-1.33807
Dtx1	9	2.296	2.13528	1.91429	1.5122	1.61838	1.46569	1.03393	0.743372	-0.512962	-0.0030557	-0.11542	-0.668869	-0.422607	-0.634411	-0.85164	-0.508138	-0.835501	-0.178144	-0.230334	-0.226372	-0.274471	-0.689923	-0.59198	-0.34436	-0.419088	-0.411968	-0.567853	-0.636821	-0.963417	-0.601423	-1.37675	-0.653618
E130016E03Rik	9	1.63557	1.93302	1.75256	1.91218	1.18658	1.16896	0.710888	0.591198	0.706512	0.180354	0.515268	-0.0526594	0.00177532	-0.0965747	-0.204153	-0.356955	-0.313963	-0.00128652	0.0386607	-0.538838	-0.609635	-0.148318	-0.175461	-0.637458	-0.686722	-0.704383	-1.23942	-1.34965	-1.75258	-1.74717	-1.08896	-0.629333
E130308A19Rik	9	2.00164	2.28579	2.16682	1.66276	1.01863	0.810054	0.838334	1.19119	-0.0119023	-0.345849	-0.077287	0.121616	0.369257	0.263076	-0.353233	-0.239049	-0.407096	-0.212933	-0.506071	-0.450477	-0.39641	-0.645564	-0.460847	-1.02821	-1.17228	-1.19318	-0.786856	-0.834717	-0.856429	-0.977206	-0.691071	-1.08249
Efs	9	1.86962	1.77705	1.8542	1.80309	0.757821	0.774688	0.88429	1.29539	0.873996	0.624155	0.676298	-0.573555	-0.39266	-0.597556	-1.05234	-0.707278	-0.758353	0.098829	0.113232	0.116517	0.208956	-0.908609	-1.1214	-1.04428	-1.27288	-1.17165	-0.76378	-0.761591	-0.563195	-0.698223	-0.299045	-1.04174
EG433182	9	1.86582	1.79851	1.67489	1.49534	1.79058	1.19796	1.03466	0.587622	-0.457776	-0.461089	0.0602165	-0.197307	-0.126504	-0.408358	0.948832	-0.148793	-0.211736	0.26941	0.228142	-0.732092	-1.0699	-0.918759	-0.654522	-1.34973	-1.20904	-0.952135	-0.460211	-0.501406	-1.61621	-0.931661	-0.597434	0.0526768
EG433229	9	1.99281	2.09675	2.09199	1.95405	1.21097	0.972898	0.885319	0.437352	0.432383	0.389606	0.412032	-0.141485	-0.158905	-0.143776	-0.675562	-0.685483	-0.750611	-0.940035	-0.933424	-0.971943	-0.97414	-0.734141	-0.807439	-0.862853	-0.823207	-0.812492	-0.639954	-0.706192	-0.652864	-0.706168	-0.19441	0.438919
EG434729	9	0.832343	1.84191	1.8788	1.56356	0.745335	0.113264	1.1652	-0.117232	0.551606	0.229822	0.267277	0.709311	0.355596	0.694085	0.316132	0.287197	0.20259	-1.47194	-1.52557	-1.09598	-0.890329	-0.923686	-0.857903	-0.158389	-0.132919	-0.169845	-0.1829	-0.41741	0.339396	-0.0174826	-2.4043	-1.72754
EG546143	9	1.31409	1.70343	1.50066	2.20193	0.988797	0.706722	0.867606	-0.939381	0.645552	0.533092	0.711636	0.204934	0.096748	0.241943	0.529469	-0.227436	-0.21269	0.00816984	-0.00859742	-0.591611	-0.671226	-0.352396	-0.235971	-1.44331	-1.46396	-1.62712	-0.343498	-0.508754	-1.18425	-1.45027	-1.55377	0.559457
Eif2b3	9	1.92328	2.08234	2.11379	1.49737	0.963849	1.26077	1.43813	1.08968	0.279656	-0.173813	0.243405	-0.0456985	-0.114612	-0.115059	-0.816559	-0.590291	-0.866847	-0.602535	-0.833797	-0.641128	-0.466847	-0.437012	-0.488074	-0.337517	-0.233834	-0.158887	-1.09611	-1.15223	-0.638654	-0.805676	-1.25854	-1.01855
Ela1	9	2.1975	1.84971	2.09766	1.62343	1.46696	1.56729	1.02644	1.12423	-0.264452	-0.169112	-0.10663	-0.353447	0.0282836	-0.69685	-0.411854	-0.563082	-0.184866	-0.386942	-0.296102	-0.745446	-0.490996	-0.753625	-0.972999	-0.893353	-0.909544	-0.846535	-0.646644	-0.738953	-0.596691	-0.776388	-0.728915	-0.448083
Ell3	9	2.12272	2.16568	2.07275	2.23713	1.29014	1.00325	0.719256	0.307567	-0.0804933	-0.371373	-0.185898	-0.23585	-0.162146	-0.356975	-0.906805	-0.662546	-0.807578	-0.411135	-0.39453	-0.998531	-1.08983	-0.33131	-0.344654	-0.675907	-0.496594	-0.538031	0.0956402	0.0695915	-0.389354	-0.294153	-1.4698	-0.880239
Elovl4	9	2.15134	2.4973	2.26215	2.01753	0.747198	1.01364	0.675358	0.940422	0.0989613	-0.105312	0.01416	-0.223037	-0.442423	-0.479359	-0.843685	-0.610841	-0.61203	-0.827022	-0.856888	-0.874966	-0.935434	-0.650896	-0.473415	-0.373044	-0.606774	-0.501659	-0.504526	-0.385415	-0.402113	-0.37744	-0.613094	-0.718701
Emilin2	9	1.55956	1.94701	2.16766	1.78446	1.15564	1.09329	1.39757	1.02406	-0.806898	-0.210896	-0.470778	-0.523887	0.36003	-0.19662	-0.756466	-0.116919	-0.395479	0.224644	0.0460306	-0.0921535	-0.124482	-0.839069	-0.593798	-0.842761	-0.273716	-0.587099	-0.731091	-0.995734	-0.301526	-0.903855	-1.68783	-1.30891
Enpp5	9	2.26853	2.371	2.36391	2.5777	0.353179	0.079805	0.0825808	-0.156332	-0.198433	-0.156145	-0.00484516	-0.146165	-0.246624	-0.365996	-0.0704159	-0.12971	-0.0952692	0.2463	0.224058	-0.19475	0.0216201	-0.598626	-0.661886	-0.654755	-0.711261	-0.707368	-0.905685	-0.852738	-0.857503	-0.809389	-1.2276	-0.837181
Ephx2	9	1.39561	2.23784	2.0589	1.33995	1.74458	1.09955	1.80126	0.683116	-0.189056	-0.180686	0.113205	-0.153775	-0.246168	-0.0933623	-0.0119119	-0.445441	-0.726689	-0.143305	-0.349901	-0.104405	-0.670758	-0.746927	-0.818147	-1.32794	-0.832527	-0.676547	-0.635988	-0.98962	-0.645303	-0.657658	-1.41225	-0.415639
Eras	9	1.7706	1.99611	1.99572	1.90171	1.28139	1.23529	1.3201	1.18806	0.600684	0.276739	0.327673	-0.540443	-0.543967	-0.438037	-0.678902	-0.780269	-0.724518	-0.629944	-0.64353	-0.679807	-0.754146	-0.64807	-0.714408	-0.681481	-0.763434	-0.654843	-0.62802	-0.680052	-0.463492	-0.604748	-0.876226	-0.76573
Ercc2	9	2.37273	2.17574	2.27264	2.42654	0.656526	0.586027	0.415124	0.320338	-0.0224442	-0.162842	0.150144	0.155636	0.022752	-0.144563	-0.218079	-0.364994	-0.357007	-0.216778	-0.289354	-0.370116	-0.470839	-0.911021	-0.7208	-0.863475	-1.18119	-1.0171	-0.809782	-0.739755	-0.759348	-0.861791	-0.632401	-0.440525
Espn	9	2.25088	2.19713	2.26588	1.8491	0.792869	0.320824	-0.0281754	0.15852	-0.437177	-0.237316	-0.465001	0.425062	1.06711	0.903648	-0.314738	0.108556	-0.124964	-0.158908	-0.0675249	-0.537345	-0.581602	-0.915035	-0.915053	-1.02806	-1.04511	-1.06267	-0.69911	-0.728909	-0.473653	-0.637886	-1.07898	-0.802368
Etnk1	9	2.33057	2.26779	2.16012	1.95101	0.233825	0.708898	0.154663	0.447253	-0.335038	0.345944	0.45869	-0.480645	-0.212526	-0.560449	-0.710071	-0.632728	-0.857508	-1.42065	-1.13883	-0.461531	-0.40636	-0.268222	-0.308032	0.159098	0.236869	0.193043	-0.493535	-0.30038	-0.390695	0.160635	-1.42941	-1.4018
Evpl	9	2.34712	2.70737	2.10181	2.20258	0.150881	0.32018	0.143496	0.47817	0.292015	0.354365	0.197294	-0.465965	-0.473447	-0.309046	-0.588016	-0.127578	-0.27931	0.162441	-0.448872	-0.287716	-0.452453	-0.781224	-0.986661	-1.22772	-0.561955	-0.380279	-0.491616	-0.288233	-0.682994	-0.635588	-0.835086	-1.15397
Fam132a	9	2.04225	1.70236	2.0496	1.98961	0.224039	0.118333	-0.245273	0.501344	-0.036068	-0.214281	-0.515976	0.585895	0.82944	0.760874	-0.37765	0.522706	0.345096	-0.339984	-0.546657	-0.747655	-1.01452	-1.15008	-1.12492	-1.75667	-1.08391	-1.20726	0.0219396	-0.1322	-0.227433	0.866081	-0.676904	-1.16212
Fancd2	9	1.609	1.75937	1.70981	2.08494	1.36178	1.51521	0.941795	0.651287	0.301211	-0.172861	0.0553791	-0.122177	-0.329808	-0.116819	-0.400217	0.0321786	-0.345509	-0.0266074	-0.133505	-0.278262	-0.398771	-0.914712	-0.600496	-0.973177	-0.959023	-1.09118	-1.24033	-1.28066	-1.52007	-1.33368	-0.239467	0.455363
Fbxo30	9	1.70846	2.21548	2.07066	2.05986	0.703864	0.610269	0.183513	-0.0790308	0.252092	-0.335841	-0.317996	-0.274794	-0.0986907	-0.128336	-0.732045	-0.564512	-0.380994	-0.229423	0.0157546	-0.208905	-0.292846	-0.17509	-0.088373	0.341493	-0.0210784	0.124183	-0.208055	-0.282214	-0.623572	-0.562276	-2.66929	-2.01226
Fgd1	9	2.22858	2.19147	2.14476	1.80944	1.33242	0.728173	0.973665	1.33813	0.0579425	-0.129179	-0.243209	-0.396474	-0.585148	-0.359119	-1.04087	-0.86339	-0.870473	-0.287358	-0.429972	-0.642525	-0.65234	-0.48243	-0.489307	-0.689238	-0.682865	-0.674433	-0.313005	-0.480621	-0.446414	-0.569562	-0.51341	-0.963236
Fgf4	9	1.82579	1.72196	1.75747	1.86934	2.24539	1.58744	1.12615	0.777516	-0.118644	0.0493445	-0.275562	-0.525277	-0.24646	-0.111736	-0.418133	-0.517731	-0.548882	-0.569623	-0.667158	-0.542809	-0.583882	-0.656905	-0.599712	-0.577086	-0.680783	-0.69224	-0.787955	-0.889836	-0.796205	-0.684783	-1.19894	-0.270068
Flywch2	9	1.88126	1.96232	1.85444	1.5187	0.453415	0.704226	0.924785	1.18517	0.660952	0.104812	0.252626	-0.0697422	-0.436642	-0.507356	-1.04059	-1.45141	-0.926416	-0.518466	-0.531957	-1.18377	-1.15577	-0.231335	-0.116005	-0.907907	-0.627605	-0.838056	0.81071	0.604476	0.175723	0.0641509	-1.0441	-1.57065
Fnbp1	9	2.66961	2.48768	2.44469	2.1705	0.399538	0.543067	0.0932545	0.126845	0.0888314	0.0562553	-0.025622	-0.390907	-0.259358	-0.104041	-0.293157	-0.326101	-0.414935	-0.485991	-0.689797	-0.435176	-0.554475	-0.73607	-0.414457	-0.703472	-0.797088	-0.698358	-0.687498	-0.60533	-0.598202	-0.614554	-0.722479	-0.523205
Fsd1	9	2.39288	2.46693	2.38757	2.01273	0.442206	0.687005	0.872905	0.624127	-0.00816486	-0.074127	0.201703	-0.248805	-0.393796	-0.497181	-0.649565	-0.73841	-0.775623	-0.549146	-0.502382	-0.641622	-0.519095	-0.365457	-0.513642	-0.688965	-0.644318	-0.703701	-0.372955	-0.398067	-0.404799	-0.491808	-0.970143	-0.936288
Gad1	9	2.46219	2.41891	2.35985	1.489	0.821912	1.05786	1.05206	-0.263297	-0.0513692	-0.322157	-0.12418	-0.327748	-0.00622396	-0.132436	0.0549495	-0.344802	-0.397492	-1.03272	-0.694308	-0.554152	-0.316228	-0.592338	-0.893054	-0.619334	-0.638363	-0.63026	-0.822742	-0.592577	-0.256785	-0.726189	-1.37449	-0.00348894
Gcdh	9	2.34555	2.02801	2.15277	1.95945	0.825664	0.991121	0.552514	0.611821	-0.152169	-0.368527	-0.233577	0.0786221	-0.10488	-0.11427	0.0149697	-0.0962274	-0.103601	0.0531113	-0.116131	0.208373	-0.0833273	-1.08528	-1.04124	-1.0476	-0.702108	-0.681558	-1.20866	-1.16707	-0.885646	-0.934664	-0.881771	-0.81367
Ggnbp1	9	1.8999	1.96545	1.82848	1.683	0.964024	1.5008	1.51813	1.18415	0.189686	-0.0877815	0.253143	-0.516962	-0.54689	-0.513406	-0.694818	-0.501168	-0.90238	-0.100627	0.112092	-0.484362	-0.58073	-0.257362	-0.368606	-0.876622	-0.786519	-0.860222	-0.39413	-0.495812	-0.637113	-0.826966	-1.3942	-1.27219
Gm428	9	2.24709	2.20123	2.38016	1.64231	0.480536	0.382068	1.00793	1.1392	0.488494	-0.264964	-0.510677	-0.885859	-0.838836	-0.577394	-0.679825	-1.016	-0.757774	-0.903274	-0.857314	-0.592473	-0.499359	-0.479727	-0.5716	0.450663	0.126672	0.414018	-0.779061	-0.787338	-0.193079	-0.812505	-0.237024	-0.71628
Gm817	9	1.59381	2.34378	2.3604	2.36626	0.522552	1.04704	0.692999	0.390383	0.480999	-0.310616	0.217029	-0.115263	-0.296818	-0.12566	-0.592237	-0.645333	-0.874863	-0.982575	-0.979444	-0.446618	-0.379823	-0.725494	-0.754478	-0.0986251	-0.196152	-0.0422544	-0.593012	-0.673551	-0.242169	-0.446402	-1.54863	-0.945241
Gpa33	9	2.68949	2.31481	2.11727	2.11646	0.320072	0.406055	0.971507	0.016095	0.0544453	-0.0541003	-0.230905	0.0962168	-0.114726	0.122975	0.0130238	-0.258459	0.0154297	-0.550196	-0.351688	-0.568295	-0.618301	-0.815831	-0.956767	-0.690095	-0.582088	-0.886647	-0.670619	-0.579238	-0.642212	-0.848562	-1.1962	-0.638917
Gprc5b	9	1.67953	1.7853	1.89897	2.34432	1.54937	1.04737	1.31659	0.839736	0.109896	0.479638	0.418193	-0.433196	-0.536017	-0.382174	-0.780685	-0.611136	-0.853614	-0.662779	-0.319992	-0.701406	-0.85205	-0.499151	-0.531796	-0.676463	-0.878423	-0.971458	-0.707992	-0.617089	-0.647444	-0.840018	-0.847787	-0.11826
Gsc	9	2.09981	2.49831	2.19614	1.62681	0.323169	0.846918	1.75323	0.753696	-0.0317267	0.0754251	0.242841	-0.313484	-0.022791	-0.631602	-0.366117	-0.688145	-0.377124	-0.713003	-0.923293	-0.796141	-0.406451	-0.704192	-0.935847	-0.663815	-0.433736	-0.467757	-0.627952	-0.724776	-0.387426	-0.756485	-0.8611	-0.583377
H2-Bl	9	2.07498	2.35157	2.42321	2.20662	0.154496	0.144314	0.86486	-0.140057	-0.246126	0.331986	0.0417443	-0.00260041	0.516327	0.157343	-0.319954	0.27926	0.0420848	-0.282978	-0.554384	-0.332487	-0.378413	-0.874103	-0.930697	-0.982158	-1.0912	-0.835933	-0.627293	-0.72464	-0.606123	-0.668655	-1.24494	-0.746059
H2-Eb1	9	2.17716	2.24587	2.04776	2.23446	0.897357	0.412444	0.695151	0.964869	0.0930142	0.00665395	-0.480301	0.0299639	0.180566	0.310802	-0.48798	-0.214289	-0.315342	-0.17941	-0.386822	-0.37588	-0.423195	-0.929878	-0.768619	-0.874359	-1.07562	-0.63756	-1.04536	-0.721769	-0.879962	-0.65347	-0.720126	-1.12612
Hey1	9	2.15504	2.41637	2.46775	2.31334	0.488862	0.417836	0.305522	-0.20003	0.225707	0.192424	0.220556	-0.173315	-0.0424661	-0.20961	-0.849784	-0.552642	-0.826765	-0.806168	-0.720279	-0.632362	-0.747107	-0.0609334	0.047981	-0.578261	-0.612044	-0.711136	-0.111139	-0.262905	-0.43039	-0.413683	-1.4299	-0.880484
Ipas	9	2.38764	2.27956	1.98485	1.83085	0.791522	0.473539	0.359018	0.108642	-0.576733	-0.698523	-0.464604	-0.602303	-0.53124	-0.572573	0.0996516	-0.268788	-0.324711	1.14284	0.851278	-0.000904378	-0.0835812	-0.471526	-0.48228	-1.19577	-1.04615	-0.930743	-0.499418	-0.649965	-1.17891	-1.16618	-0.563838	-0.000644376
Itgb4	9	2.49983	2.33893	2.3371	2.31577	0.519435	0.495478	0.333211	0.434794	-0.225955	-0.375468	-0.402393	0.107519	-0.521505	-0.110975	-0.261827	-0.448236	-0.551867	-1.10432	-1.08613	-0.729497	-0.683099	-0.548761	-0.439741	-0.950782	-0.603518	-0.785919	0.0795779	-0.0679172	-0.300991	-0.423276	-0.371057	-0.468409
Itpr3	9	1.99975	1.5979	1.5052	2.02279	1.409	0.911756	0.652124	1.40261	-0.574376	0.0359639	-0.305556	-0.0630049	-0.131032	0.0702373	-0.649472	0.159425	-0.342957	0.397441	0.448151	0.0996806	-0.1898	-0.99756	-1.10078	-1.28368	-1.47999	-1.14579	-0.824207	-0.666344	-1.3859	-0.690621	-0.128988	-0.751971
Jak1	9	1.67668	2.01527	2.11457	1.78614	1.28432	1.0421	0.910159	0.635277	0.150225	-0.237031	-0.0821323	0.499749	0.322709	0.4379	-0.298495	-0.208812	-0.381004	-0.493826	-0.63101	-0.772942	-0.818956	-1.24066	-1.1578	-1.37462	-1.24269	-1.40628	-0.612859	-0.74874	-0.368296	-0.406391	-0.388446	-0.00410434
Kank3	9	1.99414	1.98263	1.86231	1.93991	1.31128	1.15317	1.21119	0.396042	0.200705	-0.0332116	-0.0598132	-0.392761	-0.530347	-0.392265	-0.40833	-0.67584	-0.6064	-0.40271	-0.615544	-0.989383	-1.1998	-0.638406	-0.76569	-0.764783	-0.620086	-0.612029	0.0989248	0.12432	-0.0268109	0.217064	-1.82047	-0.93701
Kcnh2	9	2.16728	2.00008	2.21031	1.74084	1.35622	1.28362	0.755742	1.18262	-0.252646	-0.387925	0.0493919	-0.169537	-0.21421	-0.170866	-0.575783	-0.188903	-0.919714	-0.476032	-0.34704	-0.21982	-0.167427	-0.744052	-0.659543	-0.793768	-0.764014	-1.09859	-0.812702	-0.893315	-0.638573	-0.815546	-0.696756	-0.739347
Kctd15	9	1.75146	1.66008	1.6712	1.94274	1.30985	1.51898	1.52573	1.13577	-0.263973	-0.0795346	0.164861	0.0509885	0.0506355	-0.000756995	-0.359182	-0.0727335	-0.497996	-0.459998	-0.454036	-0.28372	-0.205379	-0.985696	-0.876871	-0.970415	-0.751404	-1.00023	-0.721287	-0.675759	-0.757788	-0.695046	-1.54762	-1.12288
LOC100044103	9	2.00113	1.8503	2.0888	1.85524	1.30632	1.26095	0.881533	0.296903	-0.654206	-1.10411	-0.743374	-0.000934011	-0.602923	-0.682965	-0.930456	-0.892564	-0.817933	-0.050475	-0.0475259	0.0503478	0.332455	-0.945225	-0.937203	-0.184221	0.14089	0.0726009	-1.33841	-1.107	-0.47782	-0.615862	-0.581353	0.577098
LOC100045019	9	2.21013	2.22638	1.9686	1.51533	0.713487	1.04872	0.716278	1.18215	0.385131	0.396307	0.453651	-0.212739	-0.392681	-0.180267	-0.570038	-0.557824	-0.75	-0.786864	-0.857667	-0.562214	-0.684687	-0.322991	-0.212098	-0.762814	-0.704857	-0.712441	-0.0998805	-0.153878	-0.48717	-0.695705	-1.37915	-1.73019
LOC100045343	9	1.82247	1.83748	1.91834	1.7506	0.758537	0.655848	0.793292	1.08068	0.800821	0.949356	0.96039	-0.0748019	0.344518	0.151963	-0.673157	-0.324661	-0.536653	-0.335586	-0.236763	-0.355105	-0.556377	-0.878088	-0.86574	-0.962208	-0.846839	-0.779454	-1.15176	-1.18252	-1.00034	-0.944976	-0.891644	-1.22763
LOC100046259	9	1.54886	2.21224	2.18809	1.54305	1.71646	1.26058	0.397565	1.47614	-0.282938	-0.400495	-0.653417	0.0173172	0.030055	0.36585	-0.479316	-0.0335277	-0.263513	-0.262008	-0.186651	-0.619286	-0.550068	-0.579741	-0.873298	-1.01062	-1.03283	-0.996676	-0.620262	-0.888508	-0.937593	-0.749823	-0.460538	-0.875101
LOC100048376	9	2.24928	2.2872	2.28697	2.1903	0.568671	0.96719	0.680804	0.542374	-0.0437704	-0.280665	0.074761	-0.17759	-0.208159	-0.363411	-0.271989	-0.247385	-0.335648	-0.231395	-0.258557	-0.189686	-0.0582149	-0.839894	-0.830231	-0.556299	-0.688605	-0.662705	-0.903558	-0.90656	-0.713214	-0.942325	-1.18546	-0.952228
LOC208080	9	2.25939	2.08241	2.13408	2.19064	0.420029	0.973495	1.5716	-0.0802949	-0.0606973	0.0194074	-0.182478	0.245272	-0.244532	-0.0959558	-0.162909	-0.432395	-0.144756	-0.551748	-0.497162	-0.487292	-0.702659	-0.630993	-0.739262	-0.809169	-0.91847	-0.720959	-0.690444	-0.635777	-0.712776	-0.747177	-1.39546	-0.252946
LOC226017	9	2.28665	2.43807	2.29272	2.14543	1.01177	0.594137	0.620422	0.0452587	0.151122	0.216509	0.218346	-0.251331	-0.173086	-0.324143	-0.568988	-0.530636	-0.539778	-0.801082	-0.718948	-0.83863	-0.889629	-0.647444	-0.694554	-0.767045	-0.737722	-0.789011	-0.561907	-0.527629	-0.576979	-0.628086	-0.585453	0.131648
LOC238943	9	2.27191	1.70613	1.58255	2.36344	1.6442	0.734824	0.341437	-0.348389	-0.230369	-0.76641	-0.583499	-0.158592	-0.591396	-0.449483	0.100612	-0.214116	-0.229299	0.777971	0.630543	-0.436589	-0.593066	-0.374982	-0.22324	-0.720911	-1.16051	-1.16613	-0.0884789	-0.177622	-1.14166	-1.48801	-1.07976	0.0689073
LOC269251	9	2.27131	2.46261	2.07789	1.30558	0.606435	0.419198	0.573453	0.639173	-0.403608	-0.435069	-0.68964	-0.142938	0.189686	0.139663	0.147642	0.323412	0.219322	0.539871	0.105359	-0.20801	-0.0731052	-0.789483	-0.594965	-0.918617	-0.279116	-0.490655	-1.31947	-1.34809	-1.31231	-1.61221	-0.56002	-0.843299
LOC383491	9	1.68069	2.1577	2.20927	2.33412	1.76218	0.766367	1.2335	0.345464	-0.219622	-0.200007	-0.425989	-0.502318	-0.615895	-0.449529	-0.665821	-0.0920002	-0.360473	-0.575822	-0.320334	-0.684351	-0.549936	-0.462772	-0.730644	-0.537116	-0.536843	-0.563875	-0.496435	-0.666728	-0.524328	-0.453548	-1.39247	-0.462433
LOC435145	9	2.21248	2.34711	2.12595	2.07087	0.88841	0.907518	0.34962	1.20891	-0.808528	-0.579092	-0.654978	-0.50838	-0.598566	-0.476874	-0.661574	-0.822316	-0.884151	-0.065009	-0.1653	0.200061	0.188576	-0.529424	-0.462228	-0.449059	-0.327101	-0.464783	-0.486519	-0.430289	-0.382847	-0.661753	-0.778937	-1.30179
LOC638935	9	1.84055	2.04073	2.19775	2.55896	1.73908	0.689333	0.0806934	0.309312	0.0812811	0.133687	-0.718418	-1.25606	-0.411452	0.0890209	-0.654253	-0.127294	-0.510291	-0.193126	-0.080157	-0.681074	-0.596919	-0.219139	-0.401926	-0.210396	-0.639502	-0.647329	-0.509914	-0.691415	-0.564681	-0.766649	-1.17382	-0.706579
LOC677375	9	1.85677	2.03326	2.00434	1.86115	1.4259	1.26758	1.37265	1.44474	-0.22219	-0.467487	-0.262581	-0.335704	-0.349742	-0.397713	-0.741791	-0.672511	-0.76103	-0.143663	-0.185992	-0.511227	-0.606531	-0.589974	-0.619595	-0.658481	-0.818777	-0.585233	-0.629902	-0.717372	-0.786566	-0.69813	-0.719435	-0.784769
Ly6g6d	9	2.39609	2.2348	2.30056	2.07965	0.927038	0.914394	0.433772	0.245827	-0.0315593	-0.144944	0.128353	0.185131	0.0268782	0.143375	-0.161734	-0.471399	-0.636944	-0.544548	-0.295293	-0.603686	-0.532651	-0.697753	-0.910954	-0.776489	-0.679987	-0.735939	-0.738444	-0.903037	-0.723593	-0.880925	-1.04114	-0.504841
Macrod1	9	2.22656	1.83977	2.18376	2.23933	1.59567	0.560672	0.535498	0.619411	-0.228407	-0.0981004	0.168056	0.00756649	-0.289737	-0.210239	-0.522164	-0.126032	-0.746325	-0.239284	-0.04727	-0.227216	-0.481147	-0.74465	-0.711468	-0.873152	-1.15743	-0.940968	-1.23099	-0.999643	-0.693176	-0.862399	-0.256184	-0.290319
Map4k1	9	2.26978	2.30095	2.11313	1.83405	0.915569	0.565249	0.336988	1.11135	-0.296783	-0.597862	-0.411129	0.02042	-0.00397066	-0.132924	-0.233267	0.0741272	0.0136919	0.048799	0.0258723	-0.251469	-0.00765861	-0.759376	-0.839646	-0.933204	-0.85757	-0.982787	-0.511297	-0.55256	-0.754107	-0.910202	-0.925252	-1.66892
Mapk12	9	2.85292	2.30527	2.58543	1.9335	0.359906	0.382966	0.234033	0.177333	0.165866	0.0704892	-0.0535483	-0.243658	-0.0810711	0.0166003	-0.476155	-0.513961	-0.477645	-0.663737	-0.570575	-0.472131	-0.611221	-0.489281	-0.39579	-0.660942	-0.808052	-0.746462	-0.41717	-0.678678	-0.507831	-0.72283	-0.795256	-0.698313
Mapk8ip1	9	2.07565	1.97775	1.73157	2.08018	0.050989	1.19835	1.16167	0.532909	0.366726	0.0255309	0.648325	-0.508763	-1.03882	-1.35305	-1.69342	-0.962287	-1.18558	-0.245374	-0.0271533	0.3382	0.339803	-0.587125	-0.649643	-0.564869	-0.84925	-0.593741	-0.440389	-0.2592	-0.391373	-0.512386	-0.567844	-0.097378
Mapkapk3	9	2.16966	1.87767	1.96314	1.74361	1.64072	1.20631	0.746879	0.371315	0.416397	0.325259	0.303085	-0.524117	-0.271508	-0.488924	-0.874056	-0.549773	-0.674082	-0.745063	-1.02421	-0.710269	-0.752603	-0.706472	-0.70775	-0.868727	-0.847973	-0.678076	-0.0272724	-0.0747436	0.196999	-0.214616	-1.54922	-0.671588
Mcl1	9	1.98428	2.41829	2.29524	2.09478	1.22999	0.776722	0.637925	0.991473	-0.47396	-0.525074	-0.691241	-0.517696	-0.572947	-0.446783	-0.4904	-1.02775	-0.68038	-0.663615	-0.895723	-0.914946	-0.737716	-0.535497	-0.192121	-0.734415	-0.375931	-0.567432	-0.030353	-0.0230283	-0.121411	-0.201033	-0.47246	-0.5368
Mef2b	9	2.75533	2.34072	2.30379	1.71972	0.387088	1.00265	0.851576	0.509082	-0.292888	-0.421518	-0.365605	-0.130169	-0.589103	-0.445853	-0.67041	-0.430648	-0.532966	-0.704173	-0.325558	-0.453466	-0.902485	-0.756017	-0.432363	-0.674722	-0.78406	-0.916093	-0.506047	-0.598989	-0.614862	-0.575498	0.124722	0.128814
Mfng	9	2.01278	1.91142	2.21647	1.55443	1.1134	1.19056	1.2439	1.60645	0.219538	0.228412	0.0113999	-0.629107	-0.564936	-0.284841	-0.584031	-0.572889	-0.679635	-0.728914	-0.748197	-0.665159	-0.62487	-0.667168	-0.755899	-0.831825	-0.603017	-0.660898	-0.96404	-0.883191	-0.622876	-0.438704	-0.162846	-0.635724
Mist1	9	2.36451	1.86302	1.78198	2.22449	1.54911	1.08592	0.355506	0.475542	-0.770485	-1.05764	-0.750983	0.272625	0.313341	0.456679	-0.511017	-0.322229	-0.866303	-0.322611	-0.276791	-0.578437	-0.575669	-0.83441	-0.842601	-0.532436	-0.974578	-0.682916	-0.851384	-0.402496	-0.727204	-0.664525	-0.473717	0.275711
Mkrn1	9	2.05739	2.23745	1.75127	1.61905	1.10115	0.891803	0.714496	0.470521	0.486882	0.629573	0.649502	0.133972	0.114901	0.0693875	-0.214667	-0.292225	-0.441344	-0.195022	-0.318291	-0.540269	-0.742373	-0.496162	-0.51837	-1.17494	-1.04535	-1.08803	-0.452476	-0.498603	-0.91462	-1.0463	-1.59729	-1.35101
Mlxipl	9	1.814	2.32886	2.47099	2.54265	0.287825	0.850521	0.364935	0.0435883	0.181486	0.236065	-0.623007	0.0655878	-0.363787	-0.00373636	-0.675355	-0.753598	0.0552504	-0.0493465	-0.350384	-0.312049	-0.318736	-0.47578	-0.261373	-1.34343	-0.6304	-1.12441	-0.445781	-0.594409	-0.559264	-0.476001	-1.2466	-0.634311
Mmp17	9	2.20346	2.0677	1.88503	1.76534	0.844091	1.34247	1.09674	1.05203	0.0422758	-0.155321	-0.121104	-0.087947	-0.0965787	-0.10521	-0.511965	-0.778166	-0.555126	-0.23361	-0.0532514	-0.127113	-0.26859	-0.523974	-0.394478	-0.57662	-0.505316	-0.43001	-1.00842	-0.931289	-1.10553	-1.09148	-1.36787	-1.27017
Mocos	9	1.58452	2.06193	1.80438	1.10902	1.75462	0.569265	0.340635	-0.0129074	0.711371	0.508894	0.331702	0.0611352	0.85299	0.788325	-0.335206	-0.708364	-0.706123	-1.22724	-1.11736	-1.07532	-1.4715	-0.688779	-0.740263	-0.819059	-0.66955	-0.531362	-0.08979	-0.0935262	0.460239	0.0768114	-1.82988	-0.8996
Mpp3	9	2.02779	2.31194	2.47912	2.10174	1.04395	1.35974	0.209437	0.656529	0.0982149	-0.0856779	-0.0772901	-0.445806	-0.430525	-0.694646	-0.72835	-0.850061	-0.490196	-0.305438	-0.311513	-0.569163	-0.503945	-0.824524	-0.454855	-0.604479	-0.669537	-0.828525	-0.455154	-0.694253	-0.421885	-0.59679	-0.742452	-0.503401
Mrpl38	9	2.52175	2.35788	2.16625	1.57047	1.15235	0.610374	0.661156	0.30015	0.449402	-0.585793	-0.344049	-0.0993386	-0.283936	-0.34037	-0.0638568	-0.597316	-0.117454	-0.666216	-0.552838	-0.00383456	-0.0654209	-0.518372	-0.998789	-0.371914	-0.19444	-0.107401	-1.27417	-1.23037	-1.08984	-0.902542	-0.96308	-0.418444
Mtap7	9	2.36807	2.48872	2.36878	2.41708	0.45597	0.585278	0.456845	0.331016	-0.184577	-0.217173	-0.26816	-0.167784	-0.276454	-0.169994	-0.218316	-0.520559	-0.402348	-0.359196	-0.352824	-0.238133	-0.274466	-0.684629	-0.671711	-0.671703	-0.672676	-0.581978	-0.678017	-0.585653	-0.743049	-0.659187	-1.03073	-0.842433
Mtif3	9	2.65396	1.98364	2.00473	1.66729	0.881327	1.17498	0.321581	0.484634	-0.602746	-1.11657	-0.692078	-0.219585	-0.670894	-0.488059	-0.192921	-0.668738	-0.50772	-0.17426	-0.493008	0.444336	0.546329	-0.976784	-1.11476	-0.308353	0.0517145	-0.0545254	-1.41549	-1.17216	-0.487676	-0.617862	-0.302697	0.0623641
Mtl5	9	2.22901	2.72295	2.67837	1.98618	0.597603	0.467707	0.280681	0.392766	-0.274051	-0.319164	-0.508158	-0.337062	-0.458546	-0.259795	-0.299787	-0.472647	-0.22691	-0.203553	-0.0576876	-0.325147	-0.305285	-0.41791	-0.553544	-0.705321	-1.07292	-0.71803	-0.5968	-0.713748	-0.349039	-0.575554	-0.84242	-0.762183
Ndrg2	9	2.32213	2.36865	1.97617	1.88074	1.02446	1.01449	0.772906	0.669208	-0.262705	-0.229642	-0.237273	-0.760166	-0.753221	-0.753893	-0.838369	-0.575519	-0.665728	-0.564988	-0.721467	-0.950288	-0.778169	-0.0108588	0.00416238	-0.705273	-0.673302	-0.748228	0.468451	0.295678	-0.356138	-0.498872	-1.01958	-0.693378
Nme4	9	1.98619	1.97869	1.91864	1.91591	1.44566	1.10963	0.916935	0.656428	0.423292	0.300937	0.295912	-0.0264114	-0.321363	-0.174136	-0.208543	-0.138353	-0.151977	-0.360449	-0.338876	-0.67415	-0.719418	-0.953171	-1.04191	-1.21918	-1.03057	-1.04605	-0.697758	-0.744943	-0.8826	-1.07928	-0.824281	-0.314789
Nthl1	9	2.11114	2.03904	2.04757	1.84825	1.37095	1.31295	1.1196	1.16086	-0.537412	-0.638595	-0.318662	-0.390623	-0.670367	-0.678458	-0.347608	-0.611133	-0.624525	-0.595626	-0.250818	-0.173555	-0.355679	-0.79869	-0.67912	-0.944897	-0.71694	-1.00982	-0.60969	-0.566633	-0.598424	-0.806497	-0.149332	0.0627462
Olfm1	9	1.50625	1.88289	1.45773	1.66336	0.589866	0.184408	0.0861399	0.407741	-0.0921537	-0.154936	-0.223718	0.160469	0.413492	0.255303	-0.0503041	-0.216936	-0.158102	-0.517896	-0.470452	-0.639396	-0.672386	0.00137965	0.0730322	-1.20561	-1.44027	-1.43736	1.45023	1.23405	0.0879164	0.0031963	-2.02369	-2.15424
Pacsin1	9	2.53934	2.46752	2.5411	2.07335	0.950008	0.566094	0.288336	0.405633	-0.297863	-0.230301	-0.308177	-0.510505	-0.447855	-0.38708	-0.400243	-0.506367	-0.462535	-0.572929	-0.372121	-0.724441	-0.65208	-0.465386	-0.688825	-0.588192	-0.623291	-0.65884	-0.444451	-0.516334	-0.424767	-0.415127	-0.672548	-0.46112
Paip2b	9	2.15411	2.16089	1.93605	2.17872	0.988607	0.933206	0.749899	1.04089	0.129036	0.0760063	0.0872095	-0.258546	-0.303621	-0.190045	-0.400364	-0.476228	-0.507973	-0.154776	0.0156824	-0.524079	-0.425968	-0.497472	-0.762051	-1.07231	-1.00874	-1.09824	-0.545822	-0.566379	-1.10826	-1.08377	-0.56959	-0.896084
Palm	9	2.12552	1.7217	1.56347	1.94487	0.980441	0.539543	0.0257863	0.911977	-0.855409	-0.241496	-0.657373	-0.579781	0.0875319	-0.170818	-1.39399	-0.441017	-0.826098	1.12584	1.17615	0.336341	0.0580648	-0.611213	-0.544303	-1.59686	-1.08531	-1.4535	0.0181558	-0.0151757	-0.936863	-0.516721	-0.0894933	-0.599955
Pdxp	9	2.46924	2.33737	2.04797	2.09071	0.950594	0.65325	0.336396	0.389077	-0.0722742	-0.0669715	-0.00724092	-0.107807	-0.0200606	-0.0798272	-0.734079	-0.620903	-0.716305	-0.569719	-0.537967	-0.679362	-0.84469	-0.44597	-0.427334	-1.18895	-1.15984	-1.19699	0.250005	0.216391	-0.600801	-0.592877	-0.703257	-0.367779
Pfkp	9	1.73011	1.44634	1.43268	1.97573	1.475	1.36869	1.18357	0.141094	0.660854	0.536159	0.753972	0.227708	-0.281142	-0.133226	-0.316949	-0.234261	-0.379253	-0.535149	-0.648831	-0.842704	-0.806924	-0.354584	-0.323832	-0.790877	-0.929398	-0.961748	-0.355836	-0.272178	-0.62366	-0.640144	-2.42381	-1.0774
Phf19	9	1.74332	1.76559	1.90158	2.51609	1.60872	1.28648	0.145019	0.348031	-0.000320029	0.149183	0.222273	-1.09733	0.323518	-0.710392	-0.226107	-0.240444	-0.12206	-0.195182	-0.147167	-0.206699	-0.0524181	-0.570645	-1.20806	-0.601811	-1.0466	-0.530404	-0.599393	-0.637452	-0.557862	-0.799707	-1.48673	-0.973033
Pif1	9	2.12413	2.04533	2.04309	1.70552	1.19722	1.12342	0.786652	1.26489	0.151994	-0.304572	-0.245818	0.0296712	-0.261129	0.110486	-0.567028	-0.214025	-0.482634	-0.407245	-0.456255	-0.649617	-0.841863	-0.218949	-0.162878	-0.734712	-0.578768	-0.614002	-1.34785	-1.2582	-1.08444	-1.24841	-0.257369	-0.646648
Plek2	9	1.60422	1.83211	1.94869	1.2303	0.576896	0.835229	-0.0520228	-0.265084	0.491202	0.246259	0.169993	0.47127	-0.581149	0.337368	-0.259761	-0.407044	-0.542247	-0.463975	-0.773305	-1.1592	-0.548465	-0.100062	-0.18609	0.02119	0.250099	0.370111	0.151406	-0.0479745	0.301512	-0.14984	-2.98926	-2.31237
Plekhb1	9	1.803	1.90642	1.61038	1.83145	1.33544	1.31339	0.880454	0.950265	0.644792	0.193977	0.382995	0.412935	0.112768	0.138284	-0.222767	-0.319795	-0.143546	-0.602255	-0.392097	-0.658799	-0.409113	-0.861285	-0.967503	-1.13626	-0.703752	-1.16994	-1.16826	-0.929441	-0.951404	-1.24369	-0.950333	-0.686329
Plekhg5	9	1.99337	1.63223	1.7814	1.86427	1.50696	1.00672	0.980298	1.21859	-0.80226	-0.617259	-0.654014	-0.931371	-0.486551	-0.578027	-0.440894	-0.607952	-0.758385	0.728234	0.656676	0.372368	0.423537	-0.510412	-0.443208	-1.04332	-0.86323	-0.94927	-0.73046	-0.777283	-0.891345	-0.956846	-0.516382	-0.606183
Plekhk1	9	1.77047	2.04344	2.05386	1.61849	0.350651	0.724313	0.453828	0.663641	0.461786	-0.01562	0.359734	0.477783	0.343003	0.247867	0.221744	0.118534	0.146392	-0.376743	-0.478008	-0.493332	-0.342511	-0.934975	-0.897099	-0.489342	-0.382694	-0.330525	-1.77891	-1.80077	-1.40205	-1.79149	-0.0600621	-0.481399
Plvap	9	2.59081	2.23852	2.31789	2.16396	0.35722	0.706449	0.203762	0.893181	0.188652	0.191627	0.325393	-0.443979	-0.445943	-0.498021	-0.755179	-0.743549	-0.788451	-0.413456	-0.499595	-0.463682	-0.508062	-0.498632	-0.48224	-0.676158	-0.729323	-0.876758	-0.55934	-0.554917	-0.329159	-0.620387	-0.41199	-0.878642
Pmm1	9	2.09234	1.87223	1.89306	2.10499	1.28073	0.963916	0.970701	0.921411	0.217241	0.116754	0.0311432	0.0248755	-0.0532124	0.0447261	-0.685416	-0.449856	-0.595939	-0.0655014	-0.000853013	-0.594519	-0.787067	-0.745063	-0.846485	-1.31297	-1.16046	-1.28751	-0.506724	-0.557087	-0.603484	-0.761428	-0.797758	-0.722782
Ppp1r3c	9	1.77017	2.40444	2.10049	2.11619	0.957703	1.22612	0.678192	0.464869	0.646404	0.191751	0.450779	-0.60694	-0.572299	-0.40423	-0.917487	-0.869108	-1.11255	-0.562673	-0.64634	-0.711235	-0.815309	-0.360023	-0.347947	-0.913888	-0.809469	-0.904026	-0.25578	-0.295935	-0.436491	-0.678714	-0.684254	-0.102419
Prdm16	9	1.88856	1.7625	1.6322	1.62841	0.252755	0.983301	0.850307	1.44647	0.865452	0.444897	1.07725	-0.529561	-0.442391	-0.38564	-0.979816	-0.911818	-1.42171	-0.371299	-0.294878	-0.448982	-0.199409	-0.142959	-0.147692	-0.556062	-0.441017	-0.677724	-0.055205	-0.142863	-0.604795	-0.570974	-1.37762	-2.12969
Prph	9	2.40576	1.94653	2.08343	2.08788	1.21176	1.36883	0.182054	1.10559	0.2852	-0.253512	-0.0556249	-0.382399	-0.496876	-0.304615	-0.779639	-0.735945	-0.866897	-0.546893	-0.557878	-0.45735	-0.730465	-0.685424	-0.616409	-0.647541	-0.630811	-0.551204	-0.528322	-0.436398	-0.246848	-0.405687	-0.775365	-0.98494
Psmc3ip	9	1.86169	1.96491	1.85654	1.40408	0.875977	1.56063	0.918378	0.25089	0.951204	0.308009	0.598717	0.0340982	-0.210379	-0.0806557	-0.956396	-0.587405	-0.795317	-1.16915	-1.10805	-1.00082	-1.14365	-0.574803	-0.674599	-0.740416	-0.28282	-0.448949	-0.77429	-1.00294	-0.78384	-1.07652	-0.1367	0.962566
Punc	9	2.15535	1.98773	2.33785	1.57802	1.29383	0.787201	0.55171	1.39199	-0.321074	-0.0968242	-0.370249	-0.519727	-0.41314	-0.476695	-0.975603	-1.24259	-0.90006	-0.603884	-0.590033	-0.819098	-0.774544	-0.080313	-0.312219	0.0139124	-0.247376	-0.0364115	-0.489323	-0.549776	0.0778635	0.0273256	-0.919516	-1.46432
Qprt	9	1.79586	1.80865	1.89199	2.08718	1.32126	1.77807	1.12503	0.702304	0.076259	-0.0140009	0.192246	-0.196657	-0.214694	-0.126658	-0.260566	-0.39992	-0.683919	-0.149954	-0.150802	-0.775803	-0.657368	-0.795096	-0.806508	-0.856357	-0.886164	-0.714004	-0.82591	-0.746829	-0.657268	-0.887685	-1.35125	-0.62143
Rab25	9	2.25914	2.17918	1.84265	1.70004	1.00628	1.16726	1.9456	0.272304	0.00801611	-0.344454	-0.585199	-0.194612	-0.513255	-0.0709786	-0.62059	-0.330596	-0.401427	-0.374857	-0.232028	-0.894939	-0.560224	-0.310938	-0.548255	-0.402615	-0.828481	-0.562209	-0.666751	-0.449238	-0.855817	-0.642764	-1.52469	-0.465542
Rab26	9	2.06557	2.31394	2.13371	1.90055	0.673548	0.853827	1.11638	0.462876	0.0110378	-0.295485	0.175935	0.166072	0.136399	0.0445095	-0.275938	-0.332163	-0.540138	-0.0127899	0.139374	-0.460691	-0.41436	-0.785194	-0.877072	-0.915176	-0.820037	-0.804235	-0.691245	-0.71419	-0.709676	-0.844253	-1.60353	-1.09754
Rad9b	9	2.13293	2.26758	2.19356	1.67693	1.0925	1.19734	0.781675	1.11921	0.232958	-0.1476	-0.186485	-0.708683	-0.71868	-0.592563	-1.00854	-0.755047	-0.804451	-0.434752	-0.453902	-0.667724	-0.845718	-0.273236	-0.28901	-0.770888	-0.680066	-0.672387	0.07417	-0.109618	-0.268601	-0.367658	-0.959919	-1.05333
Rap2ip	9	1.68019	2.16865	2.14664	2.23988	1.08193	0.975984	0.401972	0.795699	-0.0498402	0.173813	0.488744	0.0363307	-0.176551	-0.0130948	-0.472787	0.2642	-0.483837	-0.142931	-0.496354	-0.010596	-0.425439	-1.10901	-0.722918	-0.969309	-1.09971	-0.83673	-0.782283	-1.03962	-0.805463	-1.13842	-0.803605	-0.875519
Rec8	9	1.79838	2.07783	2.0583	2.15185	0.558631	0.451916	0.345927	0.377884	0.596915	0.538234	0.63368	0.493548	0.733702	0.606026	-0.463436	-0.372911	-0.532418	-0.0997482	-0.142119	-0.61279	-0.697634	-0.97755	-0.96289	-0.88697	-0.908891	-0.82995	-0.997929	-0.996625	-0.874595	-1.02699	-0.977451	-1.06193
Rhov	9	2.09346	2.84527	2.34739	1.72377	0.932909	0.802646	0.270418	0.849558	-0.247661	-0.26125	-0.497487	-0.539841	0.0400424	-0.430626	-0.49797	-0.508396	0.0266032	-0.15072	-0.540215	-1.01103	-0.591939	-0.817183	-1.12112	-0.734283	-0.598732	-0.439938	-0.268224	-0.380591	-0.341419	-0.4564	-0.710921	-0.786124
Rhox10	9	2.03977	2.60244	2.57836	1.90605	0.0877587	0.702188	0.227701	0.646538	0.363353	0.345428	0.504069	-0.553374	-0.0621401	-0.447122	-0.656717	-0.194852	-0.425648	-0.683691	-0.480981	-0.699594	-0.557676	-0.69575	-0.744688	-0.770645	-0.628745	-0.788526	-0.215663	-0.443008	-0.28879	-0.475395	-0.939296	-1.25136
Rims3	9	2.0274	2.2886	2.32714	1.94861	1.31027	0.964235	1.04782	0.831937	-0.153211	-0.457242	-0.478798	-0.281811	-0.238405	-0.287435	-0.875641	-0.353479	-0.500215	-0.225734	-0.221952	-0.516891	-0.592439	-0.762288	-0.746951	-0.887342	-0.84837	-0.804109	-0.629477	-0.679938	-0.52551	-0.457905	-0.809604	-0.411271
Rnaseh2a	9	2.65306	2.09152	2.00859	1.12411	1.02183	1.36274	0.906744	1.09783	-0.568949	-1.04924	-0.811278	-0.44146	-0.404751	-0.302435	-0.729751	-0.335013	-0.810363	-0.0103967	0.188538	-0.022511	-0.333324	-0.611061	-1.10278	-0.74557	-0.00697973	0.0472612	-0.824306	-0.756422	-0.585094	-0.329899	-0.706006	-1.01464
Rnf208	9	1.75804	1.54737	1.89835	1.90317	0.469682	1.2457	0.165705	1.10296	1.56733	0.307879	0.827688	-0.0733373	-0.543167	-0.308622	-1.49439	-1.00146	-1.33064	-0.462848	-0.360714	-0.187505	-0.20068	-0.0478552	0.00661277	-0.355061	-0.766847	-0.7522	-1.15467	-1.15512	-0.457825	-0.991045	-0.128879	-1.02763
Ror2	9	1.37156	1.78406	1.85063	1.5304	0.97098	1.24595	0.843995	1.21912	-0.135278	-0.0983572	-0.100858	-0.448153	-0.121599	-0.188895	-1.11972	-0.768762	-1.1178	-0.459298	-0.586025	-0.64099	-0.786458	0.625673	0.687439	0.433071	0.29478	0.460385	-0.838617	-1.00175	-0.390255	-0.937561	-1.69052	-1.88714
Rprd1a	9	1.82724	2.34236	1.93796	1.93935	1.52344	0.70758	0.558574	0.331621	0.196712	0.211623	0.0583235	-0.139836	0.527432	0.260766	-0.64397	-0.4049	-0.406962	-0.153229	-0.289953	-0.518191	-0.625004	-0.45134	-0.439694	-1.19652	-1.13611	-1.24748	-0.491188	-0.723868	-1.09512	-1.32745	-1.01745	-0.114709
Rps6kl1	9	1.82109	2.25371	2.16022	1.58623	0.707939	1.19736	1.39109	1.13831	0.210834	0.0045156	0.0675319	-0.32582	-0.266953	-0.501913	-0.660114	-0.105972	-0.180418	-0.142232	0.0408339	-0.172892	-0.27361	-0.791349	-0.87895	-0.99233	-0.723372	-0.91934	-1.02879	-1.09566	-0.699214	-0.832409	-0.961348	-1.02697
Rragd	9	2.48709	2.39195	2.42953	1.60384	0.128034	0.389702	0.526182	0.0388619	-0.0857161	0.0920007	0.120271	0.588311	0.341357	0.46717	-0.510973	-0.127862	-0.363916	-0.702443	-0.528694	-0.663315	-1.00045	-0.735605	-0.85447	-0.82006	-1.15884	-0.781805	-0.740303	-0.975131	-0.762567	-0.857497	-0.213154	0.278521
Rrp1b	9	1.79494	1.68932	1.87359	1.2822	0.366094	1.08557	1.46677	1.35661	0.484441	0.0272195	0.718615	0.335355	-0.0405603	-0.183735	-0.314747	-0.298685	-0.561059	-0.447865	-0.462384	0.0312873	-0.146395	-0.492263	-0.440947	-0.315959	-0.321473	-0.18616	-1.73265	-1.70607	-1.16923	-1.35014	-0.939527	-1.40217
Rxra	9	2.37663	1.36561	1.6394	2.17432	1.35499	1.81087	1.10755	0.926841	-0.646559	-0.803227	-0.667372	-0.596315	-0.449448	-0.484882	-1.0286	-0.578456	-0.996629	-0.196724	-0.291669	-0.0113771	-0.399697	-0.336244	-0.223706	-0.872133	-0.920506	-0.795321	-0.359165	-0.080421	-0.478093	-0.592377	-0.881322	-0.0659782
scl0002540.1_6	9	1.82365	2.34476	2.15478	1.91058	0.733796	0.914623	0.703975	0.475411	0.0577431	-0.325276	-0.2271	-0.390086	-0.443852	-0.571497	-0.900367	-0.902618	-0.75705	-0.601608	-0.63574	-0.793907	-0.992188	0.259526	0.368382	-0.701992	-0.723239	-0.811115	0.53727	0.317843	-0.0696677	0.0855167	-1.58986	-1.2507
Sirt3	9	1.90196	2.10253	2.01929	1.80556	1.63755	1.26145	1.31818	0.88142	0.094578	-0.3445	-0.087805	-0.195928	-0.332179	-0.221682	-0.502293	-0.511108	-0.708335	-0.406524	-0.516243	-0.83797	-0.748878	-0.662904	-0.33606	-0.943646	-0.667498	-1.01534	-0.586674	-0.724816	-0.686108	-0.837449	-0.868608	-0.279968
Slc12a8	9	2.23858	2.08183	1.99735	1.82978	1.21424	1.28718	1.14417	0.639683	-0.234204	-0.359558	-0.278792	-0.725468	-0.473064	-0.708284	-0.687592	-0.652515	-0.635999	-0.927549	-0.865441	-1.02614	-0.841968	-0.399284	-0.464286	-0.561213	-0.550582	-0.725557	-0.106899	0.120447	0.243009	0.125954	-1.17918	-0.518649
Slc15a2	9	2.10073	1.68521	1.87109	2.42273	1.20391	0.934401	0.781149	0.647323	-0.291688	-0.0316508	0.127806	0.249556	0.155234	-0.15313	-0.157445	0.181378	0.0520671	-0.442366	-0.229552	-0.441509	-0.593048	-0.86523	-0.933592	-0.427184	-1.23705	-0.742095	-0.765673	-0.679332	-1.03331	-0.889763	-1.3973	-1.10167
Slc17a7	9	2.04488	1.76269	2.24582	2.65266	1.70361	0.47702	0.395914	0.956368	-0.506742	-0.325335	-0.0888407	-0.703091	-0.370842	-0.712115	-0.616523	-0.66441	-0.814017	-0.189971	-0.234314	-0.451156	-0.416476	-0.879846	-0.165274	-0.563329	-0.342851	-0.966051	-0.394957	-0.627026	-0.655997	-0.520513	-0.418428	-0.610855
Slc25a33	9	1.91766	1.89718	2.11763	1.87784	1.1573	0.822017	0.777768	0.664079	0.702779	0.527143	0.522046	-0.0290249	-0.0361658	-0.0413222	-0.583996	-0.478952	-0.508658	-0.839599	-0.857018	-0.514273	-0.714958	-1.12446	-1.06918	-0.777952	-0.722331	-0.69596	-1.28549	-1.27832	-0.75085	-0.820776	0.0195278	0.126323
Slc30a3	9	2.35271	2.24376	2.09548	2.59227	0.649271	0.808287	0.21303	0.180403	0.535241	0.254605	0.160823	-0.319221	-0.356788	-0.142023	-0.81478	-0.205701	-0.538674	-0.568152	-0.664999	-0.504055	-0.559901	-0.448856	-0.666435	-0.541704	-0.613238	-0.615424	-0.784987	-0.875301	-0.88367	-0.814352	-0.651711	-0.515903
Slc34a3	9	2.42146	2.38089	2.40421	2.03715	0.330887	0.0436953	0.0932725	-0.0936411	0.570895	0.198063	0.157085	0.380639	0.152743	0.182416	-0.276675	-0.285218	-0.0129128	-0.570033	-0.278308	-0.513278	-1.04424	-0.668698	-0.641052	-1.26449	-0.806924	-1.03343	-0.355331	-0.67565	-1.01632	-0.625307	-0.666655	-0.525234
Slc4a7	9	2.53411	2.36199	2.23097	1.84335	0.87664	0.36254	-0.160769	0.686388	0.37013	0.352622	0.048039	-0.832516	-0.252674	-0.410594	-0.894888	-0.676168	-0.642795	-0.601159	-0.462812	-0.680373	-0.902251	0.35206	0.378025	-0.536146	-0.662507	-0.822601	-0.373353	-0.495018	-0.794834	-0.512896	-0.567646	-1.11486
Slc4a8	9	2.26878	1.96138	2.03299	2.23351	0.777012	0.892093	0.640866	1.19838	-0.179626	-0.64287	-0.346975	-0.073355	-0.319737	-0.2141	-0.709254	-0.848514	-0.937819	-0.797293	-0.568285	-0.418416	-0.983963	-0.428262	-0.319001	-0.808595	-0.932737	-0.901387	0.445209	0.218559	-0.0573377	-0.421415	-0.63803	-1.12179
Slc7a4	9	2.68234	2.46644	2.49487	1.66644	0.576073	0.286287	0.165506	0.552582	-0.427882	-0.0197814	0.0881291	0.203475	-0.571378	-0.59571	-0.413254	-0.576593	-0.498345	-0.0217561	0.413938	-0.332095	-0.559435	-0.662543	-0.646939	-0.86612	-0.531654	-1.07778	-0.339067	-0.815049	-0.71211	-0.905704	-0.386047	-0.63683
Smc1b	9	1.28993	2.11837	1.87631	2.23251	1.31122	1.33587	1.24334	0.603891	0.7876	0.118	0.376211	-0.150897	-0.444002	-0.164049	-0.390516	-0.426711	-0.60248	-0.599222	-0.413152	-0.702202	-0.894406	-0.525441	-0.494942	-0.86529	-0.760311	-0.858656	-0.537695	-0.557299	-0.747794	-0.840948	-1.51254	-0.8047
Smtnl2	9	1.92198	1.67385	1.52768	2.2113	1.42313	1.04263	0.786695	0.732058	0.182525	0.193957	0.458169	0.0309686	-0.0467023	-0.18237	-0.338476	-0.518109	-0.530123	-0.0150763	-0.0945648	-0.525074	-0.68667	-0.334943	-0.197849	-1.32421	-1.60136	-1.55824	-0.498578	-0.514175	-1.42698	-1.29114	-0.386078	-0.114224
Snai3	9	1.98315	1.89499	1.87183	1.7024	1.15206	1.43671	0.918209	1.593	-0.0620141	-0.148242	-0.00544362	-0.709888	-0.489758	-0.589615	-0.588292	-0.197232	-0.503388	0.112768	0.0639491	0.161365	-0.0250877	-0.949887	-0.900399	-0.992792	-0.936533	-0.786345	-0.749891	-0.752009	-0.908633	-0.833499	-0.646964	-1.11451
Snora65	9	2.47739	2.30731	2.29578	2.06062	1.02347	0.723483	0.41875	0.38411	-0.216188	-1.1507	-0.77012	-0.583692	-0.762373	-0.639379	-0.111811	-0.208987	-0.113475	-0.122029	-0.211147	-0.0726063	0.00426365	-0.491241	-0.453695	-0.612926	-0.709301	-0.717312	-0.783188	-0.875509	-0.736461	-0.837768	-0.483968	-0.0313108
Sorl1	9	2.32427	2.01525	2.10351	1.60916	1.19628	0.841882	0.675037	0.635586	-0.104774	0.134225	0.085753	-0.0975964	0.257901	0.134299	-0.379929	-0.112578	-0.290556	-0.0400939	-0.100458	-0.441	-0.176106	-0.758503	-0.875674	-0.59948	-0.642199	-0.651663	-0.942345	-1.02065	-0.87631	-0.688134	-1.74099	-1.47411
Sox15	9	1.70879	2.09462	2.31631	1.62916	1.23412	0.989763	1.05395	0.493891	0.622748	-0.00836687	0.222933	-0.115313	-0.0921038	-0.0684187	-0.312842	0.136715	-0.110627	-0.155431	-0.0204136	-0.537621	-0.43989	-1.00951	-0.884809	-0.848147	-0.947221	-1.0332	-0.773933	-1.01051	-0.819388	-0.895224	-1.53288	-0.887152
Sox16	9	1.98543	1.87229	1.70429	1.5269	1.7654	1.01563	0.972342	0.0490965	0.422493	0.517977	0.473815	0.0519101	0.186781	-0.165132	-0.590366	-0.0544231	-0.232244	0.0106915	-0.0118945	-0.411756	-0.288529	-0.825057	-0.764683	-0.804689	-1.05707	-1.01833	-0.883022	-0.82112	-1.3575	-0.84552	-1.84814	-0.575569
Stac2	9	2.36073	2.34066	2.26345	2.07739	1.18126	1.08117	0.26181	0.427884	-0.245307	-0.190233	-0.107556	-0.559689	-0.235105	-0.545063	-0.462663	-0.561885	-0.546035	-0.764381	-0.755924	-0.862975	-0.806558	-0.375218	-0.252475	-0.663299	-0.740516	-0.811902	-0.0169142	-0.0725151	-0.367668	-0.441466	-0.976231	-0.632789
Stk22s1	9	1.75254	2.01421	1.91614	1.47892	0.924681	2.21517	1.49841	1.22339	-0.0538113	-0.0317431	-0.296375	-0.437856	-0.397962	-0.420408	-0.787172	-0.514571	-0.531777	-0.202499	-0.488759	-0.621249	-0.303412	-0.771646	-0.430458	-0.582059	-0.652837	-0.942321	-0.827805	-0.826578	-0.595533	-0.7303	-0.915779	-0.660549
Synm	9	2.09321	2.4347	2.37729	2.44789	0.869503	0.681728	0.357892	0.230461	-0.023729	0.115967	-0.171034	-0.124399	-0.359268	-0.348942	-0.997014	-0.806851	-0.752289	-0.816442	-0.558516	-0.79533	-0.687193	-0.263016	-0.291019	-0.487637	-0.61637	-0.824039	-0.115701	-0.245522	-0.436374	-0.493859	-0.932414	-0.46169
Syt9	9	1.9638	2.11536	2.00538	1.57179	1.09008	1.15279	1.24094	1.44119	-0.0203375	-0.0296519	0.149308	0.151165	-0.209455	-0.216094	-0.779201	-0.766851	-0.721274	-0.348303	-0.398326	-0.210771	0.042849	-0.952827	-0.992304	-0.70646	-0.776855	-0.731938	-0.845802	-0.967081	-0.785086	-0.913005	-0.661462	-0.89156
Tardbp	9	1.78615	2.07652	1.78047	2.19081	0.985505	1.0436	0.582838	0.709889	-0.704507	-1.07954	-1.26134	-0.441684	-0.45533	-0.206884	-0.603335	-0.98365	-0.667452	0.742929	0.599935	-0.421103	-0.308098	0.437396	0.46571	-0.62901	-0.307405	-0.712449	-0.128855	-0.280817	-1.11625	-0.948611	-1.16269	-0.982759
Tbc1d10c	9	2.08401	2.31629	2.01933	1.33412	0.863075	1.44282	1.3435	1.38208	-0.337091	-0.696887	-0.363061	-0.125226	-0.911192	-0.69398	-0.691185	-0.747947	-0.789562	0.0357056	-0.00242731	-0.467055	-0.0690819	-0.56613	-0.833087	-0.606422	-0.876523	-0.677142	-0.691257	-0.737251	-0.881356	-0.657434	-0.0781394	-0.321493
Tcea2	9	2.01554	2.23225	1.96075	1.44718	1.21634	1.33464	0.95838	0.770825	0.617648	0.128645	0.446999	-0.636408	-0.637219	-0.454878	-0.564313	-0.790293	-0.885361	-0.125303	-0.312439	-0.521064	-0.425863	-0.588268	-0.500237	-1.16955	-1.33764	-1.32511	-0.399074	-0.535954	-0.724519	-0.784688	-0.481678	0.0706746
Tcstv3	9	2.33234	2.17852	2.25247	1.77292	-0.0771173	-0.0464572	0.186938	0.783535	1.0171	0.0977653	-0.0620253	-0.363997	-0.971065	-0.39981	-0.154027	0.378345	0.0899994	-0.168952	-0.22229	0.37469	-0.22943	-1.02953	-0.986912	-0.394616	-0.18372	-0.035857	-0.989563	-1.11606	-0.799088	-1.46452	-0.430562	-1.33902
Tdrkh	9	2.06749	2.14405	2.0934	1.75657	0.679572	1.21259	0.637321	0.53837	0.625178	0.656233	0.697252	0.0478643	0.136863	-0.168497	-1.18447	-0.782443	-0.772378	-0.420585	-0.500114	-0.429923	-0.510964	-0.510111	-0.385177	-0.842469	-0.909528	-0.881623	-0.876031	-0.963149	-1.04571	-0.958101	-0.797529	-0.353953
Tfrc	9	1.83517	2.09694	1.77041	2.19006	1.12575	0.877331	0.567764	0.591298	0.378892	0.0852897	0.203118	0.166606	0.556222	0.461382	-0.689412	-0.362289	-0.636279	-0.180033	-0.2019	-0.932876	-1.13096	-0.385634	-0.333563	-1.06916	-1.21107	-1.32425	-0.31793	-0.45456	-1.11394	-1.2694	-0.648197	-0.644773
Thnsl1	9	1.82926	2.26887	2.21041	2.37986	1.07123	0.657493	0.468317	0.683782	0.52774	0.203018	0.223738	-0.307422	-0.57397	-0.398113	-0.934891	-0.926662	-0.854948	-0.709738	-0.637007	-0.905042	-0.892176	-0.878278	-0.935776	-0.407949	-0.394826	-0.284767	-0.640579	-0.641262	-0.620165	-0.695362	0.0924677	0.0227492
Tjp3	9	2.57169	2.20805	1.85016	2.10187	1.33826	0.442647	-0.137135	-0.233239	0.0863923	-0.0724042	-0.170599	0.324362	0.0784805	0.290853	-0.327483	0.183383	-0.121097	-0.468007	-0.252282	0.0570367	-0.387225	-0.929182	-0.645679	-0.881355	-0.958018	-0.884015	-1.05988	-0.692313	-1.29172	-1.05956	-0.770598	-0.191402
Tmem106c	9	2.12592	2.33134	2.19811	1.73347	0.940051	0.985341	0.683817	0.768896	0.3136	0.271356	0.187493	-0.442657	-0.313311	-0.262774	-0.364063	-0.157837	-0.245679	-0.072131	0.0649472	-0.479662	-0.343003	-0.816591	-0.965289	-1.1031	-0.862284	-1.04638	-0.953465	-0.999879	-0.87691	-0.91865	-0.79363	-0.587043
Tmem16j	9	1.88313	1.88625	1.86183	1.45037	1.56728	1.29429	1.22747	1.12888	-0.0888162	-0.519066	-0.295155	-0.0301	-0.310464	-0.170046	-0.202313	-0.237007	-0.277113	0.327076	0.224092	-0.160029	-0.30869	-0.765474	-0.715093	-0.963887	-0.902179	-0.883228	-0.844562	-0.785558	-0.557179	-0.851782	-1.62389	-1.35902
Tmem25	9	2.28507	2.57562	2.34947	2.09785	0.145515	-0.159515	0.410008	1.13899	-0.436431	-0.700392	-0.0913213	-0.313413	0.0127237	-0.333184	-0.431652	-0.274949	-0.476373	-0.505888	-0.167315	-0.204826	-0.602987	-0.699051	-0.551102	-0.949873	-0.512849	-0.756149	-1.09564	-0.628613	-0.568717	-0.772511	0.64059	-0.423077
Tnfrsf13c	9	1.25845	2.62375	2.14692	2.06011	1.03748	0.815552	0.688541	1.32197	0.0778668	0.294532	0.607696	-0.0317052	-0.115159	-0.426851	-0.874038	-0.743491	-0.739478	-0.888718	-0.77005	-0.506754	-0.421479	-0.469819	-0.936483	-0.75137	-0.933548	-0.470841	-0.653088	-0.655186	-0.624674	-0.874651	-0.344826	-0.700666
Trfp	9	2.52389	2.51515	2.45742	2.17378	0.556447	0.458569	0.518109	0.521045	-0.406969	-0.426311	-0.331443	-0.42341	-0.301168	-0.513823	-0.331812	-0.543822	-0.346821	-0.474001	-0.627042	-0.285608	-0.0592474	-0.641872	-0.592998	-0.551168	-0.537441	-0.573557	-0.294535	-0.498863	-0.703166	-0.584683	-0.847983	-0.826674
Tsp50	9	2.25944	1.90132	1.94646	2.1785	1.28592	0.792248	1.15482	1.39096	-0.189853	-0.00242951	-0.246282	-0.774185	-0.358144	-0.269589	-0.750451	-0.769821	-0.885367	-0.562777	-0.368686	-0.290625	-0.744984	-0.601521	-0.543773	-0.820012	-0.589293	-0.451183	-0.819008	-0.585957	-0.635004	-0.692752	-0.356465	-0.601514
Ubqln4	9	1.95619	1.74475	1.96354	1.55239	1.87591	1.29915	1.17021	1.4265	-0.336955	-0.613903	-0.525581	-0.726968	-0.45404	-0.346481	-0.717677	-0.238865	-0.744022	-0.301772	-0.400259	-0.0453358	-0.190957	-1.00302	-0.859836	-0.404479	-0.188225	-0.144116	-1.20099	-1.17945	-0.508766	-0.580505	-0.580227	-0.696212
Upp1	9	1.86228	1.89192	1.43891	1.5693	0.671283	0.554817	0.343509	-0.00980182	0.322607	0.0884925	0.163146	0.654671	0.44929	0.59188	0.0914667	0.130884	0.0531006	-0.752493	-0.908619	-0.842221	-1.17344	-0.344873	-0.246922	-1.18413	-1.18719	-1.17031	0.850143	0.74421	-0.335322	-0.353133	-2.28812	-1.67534
Usp28	9	1.54902	1.81641	1.79159	2.22813	1.84796	1.37287	1.42666	1.02736	0.138242	-0.185458	-0.197857	-0.566101	-0.421826	-0.342625	-0.425149	-0.586244	-0.584563	-0.697676	-0.454859	-0.624562	-0.716317	-0.367499	-0.591646	-0.610173	-0.859793	-0.893716	-0.826215	-0.784324	-0.90487	-0.851083	-0.552187	-0.153515
Wbscr27	9	1.9155	2.5168	2.37235	1.49476	1.09409	0.152508	0.3184	-0.224989	0.218352	-0.0455434	0.0848512	0.452198	0.337473	0.305013	-0.074942	0.16673	-0.0278224	0.296851	-0.0785442	-0.564055	-0.382561	-0.643515	-0.610687	-1.14459	-0.971996	-1.04004	-0.687463	-0.925682	-0.739948	-0.758211	-1.71112	-1.09416
Wdr31	9	1.94256	2.12764	2.15408	1.62818	1.12301	1.40555	1.20933	0.8108	0.536604	0.147902	0.299457	-0.233788	-0.358312	-0.296742	-0.807585	-0.589562	-0.758196	-0.430694	-0.452755	-0.678323	-0.571757	-0.908964	-0.851672	-0.886544	-0.933338	-0.92502	-0.670752	-0.842692	-0.643468	-0.780541	-0.593638	-0.170779
Whrn	9	2.32414	2.28183	2.24011	1.94827	0.759438	0.346752	-0.0169109	0.244934	0.436342	0.300494	0.368239	0.328045	0.226616	0.230148	-0.550732	-0.00805381	-0.236312	-0.673384	-0.493738	-0.624756	-0.657707	-0.857426	-0.797553	-1.20607	-0.879176	-1.17339	-0.762816	-0.923424	-0.985048	-0.948647	-0.0777354	-0.162476
Ybx2	9	2.38283	2.51798	2.55563	2.19272	0.766352	0.359317	0.325013	0.185802	-1.5599e-05	-0.372672	-0.292072	-0.218862	-0.161644	-0.266306	-0.278833	-0.273623	-0.120586	-0.293711	-0.314309	-0.677514	-0.607014	-0.494782	-0.582694	-0.738197	-0.676171	-0.723223	-0.768881	-0.884572	-0.849576	-0.592693	-0.747033	-0.350654
Zcchc18	9	1.88366	1.93602	2.0868	2.00797	0.772086	0.598283	0.722851	0.719852	1.12822	1.00023	0.9904	-0.226023	-0.277308	-0.236235	-0.458936	-0.696775	-0.491846	-0.712798	-0.773547	-0.925542	-0.769616	-0.875598	-0.938822	-0.870086	-0.862549	-0.847537	-0.668512	-0.724326	-0.606165	-0.602422	-0.643327	-0.638406
Zcwpw1	9	2.06447	1.91403	1.85118	1.78237	1.04034	1.52433	1.13346	0.979811	0.685893	0.182385	0.154786	0.0938844	-0.156162	-0.00984704	-0.771276	-0.790675	-0.600343	-0.498228	-0.525086	-0.812989	-0.944679	-0.684443	-0.743995	-0.851828	-0.894914	-0.866087	-0.466214	-0.499577	-0.635856	-0.705243	-1.10495	-0.844545
Zmym3	9	1.77473	2.13291	2.07677	1.50484	1.05057	0.801898	1.33965	1.85942	-0.334658	-0.468227	0.0512987	-0.552509	-0.260985	-0.616586	-0.634835	-0.411532	-0.715829	-0.133427	-0.202845	-0.412387	-0.343323	-0.534746	-0.67782	-1.08561	-0.814255	-0.750839	-0.0511746	-0.285997	-0.281382	-0.431042	-0.880086	-1.712
Zswim1	9	1.93799	1.95655	1.78714	1.83001	1.09408	1.18166	1.34508	1.32522	0.0912638	-0.0127489	0.157762	-0.297766	-0.133705	-0.385828	-1.56008	-1.1265	-1.36677	-0.486447	-0.523845	-0.587967	-0.632342	-0.268473	-0.349375	-0.623038	-0.617959	-0.593853	-0.186849	-0.180342	-0.315392	-0.570927	-0.876333	-1.01022
0610009J05Rik	10	2.02595	1.87092	1.448	0.675958	0.531338	0.392691	0.380267	1.31855	-1.17189	-2.01577	-1.39783	-1.06326	-1.10968	-1.12397	-0.768921	-0.894481	-0.853233	-0.227294	-0.251083	-0.681392	-0.795792	1.11105	1.02731	0.0773776	0.260898	0.052878	0.702069	0.595399	0.378033	0.156209	0.214117	-0.864408
1110067B18Rik	10	1.98744	2.19301	1.83348	1.18997	0.472716	0.235026	-0.0205352	0.00333247	-1.40402	-1.85005	-1.4753	-0.752707	-1.20329	-1.1808	-0.640405	-0.985899	-0.635999	-0.231257	-0.176876	-0.77219	-0.691582	0.919922	0.901374	0.0671131	0.262767	-0.0573956	0.916003	0.697203	0.189044	0.28398	-0.235684	0.161608
1190012C08Rik	10	1.5086	1.74751	1.63988	0.952903	0.547547	0.419661	0.0101348	0.466678	-1.0879	-1.90049	-1.61933	-1.51201	-1.74659	-1.2133	-0.439054	-0.906864	-0.871164	0.0445411	0.0947499	-0.391012	-0.445066	1.30445	1.32592	0.678706	0.397717	0.462845	0.557802	0.284541	-0.011599	0.348445	-0.336585	-0.311672
1500001E21Rik	10	2.65887	2.08374	1.83687	1.43247	1.00209	0.501363	0.337042	1.22822	-0.995107	-1.20934	-1.1774	-1.05842	-0.850979	-1.13575	-0.549581	-0.633561	-0.383162	-0.0242548	-0.275767	-0.554682	-0.611871	0.239607	0.0849799	-0.670721	-0.875925	-0.71035	0.484769	0.455826	-0.259234	-0.271367	0.355556	-0.453928
1600016N20Rik	10	2.34462	2.17923	1.963	1.20968	-0.11404	0.049128	-0.352312	-0.172679	-1.15182	-1.28189	-0.868208	-1.49908	-1.0192	-1.54353	-0.669901	-0.741603	-0.907208	0.480908	0.974931	-0.206882	-0.5859	0.88133	0.664898	-0.294295	-0.200576	-0.381984	0.733365	0.40715	-0.135154	-0.32722	0.335149	0.230094
1700016D06Rik	10	2.04743	2.0686	1.43095	1.2458	0.661338	0.409066	0.298409	0.330627	-0.853231	-0.699219	-1.04812	-0.891642	-0.810914	-0.48129	-0.817462	-0.946103	-0.913866	-0.595507	-0.975074	-0.997	-1.00474	0.322803	0.302054	-0.802262	-0.735123	-0.617046	1.98188	1.59412	0.310817	0.246095	-0.154731	0.0933369
2610005M20Rik	10	2.87461	1.86227	2.05472	1.38846	0.250869	-0.184015	-0.0830046	0.673251	-1.14424	-1.25702	-0.952709	-0.896338	-1.25801	-1.2161	-0.487181	-1.12545	-0.908268	-0.260756	-0.213245	-0.362861	-0.550661	0.48995	0.483898	-0.160469	-0.327523	-0.282699	0.609332	0.586672	0.244212	0.335822	0.372383	-0.5559
2610020C11Rik	10	2.27324	2.20758	2.18901	1.60786	0.475217	0.583001	-0.0405745	0.533251	-1.19995	-1.78603	-1.50386	-0.940343	-0.997981	-1.06012	-0.136939	-0.656171	-0.273162	0.0703717	0.0218917	-0.256789	-0.538504	0.242801	0.200706	-0.739914	-0.282214	-0.333802	0.202972	-0.144669	-0.586045	-0.254494	0.632982	0.490674
2700024H10Rik	10	2.43684	2.00877	1.65341	1.06564	0.500514	0.281989	0.205108	0.930875	-1.0168	-1.84956	-1.15854	-0.75254	-1.03576	-1.21213	-0.405858	-0.697086	-0.432488	0.288807	-0.0673414	-0.393079	-0.424738	0.884346	0.871859	-0.284508	-0.344098	-0.376419	0.782366	0.638447	0.058304	0.0763455	-0.699114	-1.53356
2810046L04Rik	10	2.11272	2.17786	2.07645	1.16798	1.20989	1.05994	0.756185	0.735376	-1.08409	-1.65686	-1.21657	-0.767109	-1.06703	-1.15986	-0.59359	-0.850823	-0.532706	-0.10055	-0.0655592	-0.751705	-0.644465	-0.198591	-0.27401	-0.610555	-0.303629	-0.607623	0.617233	0.178128	-0.11855	0.025514	0.0247593	0.461838
2810047L02Rik	10	2.33607	2.41935	2.32816	1.59886	0.307551	0.260187	-0.103479	0.637884	-0.71295	-1.09809	-0.987433	-0.980465	-1.07571	-0.992093	-0.891492	-0.866007	-0.681238	-0.196784	-0.176217	-0.777215	-0.588985	0.797534	0.887644	0.257862	0.152192	-0.0610593	-0.0962404	-0.253526	-0.305075	-0.363185	-0.0761298	-0.699915
2810405J23Rik	10	1.86007	1.655	1.84646	0.958262	1.00759	1.02794	1.00315	1.82774	-0.892696	-1.84414	-1.31017	-0.800716	-1.32232	-1.06349	-0.802354	-0.940363	-0.856145	-0.318513	-0.326735	-0.64106	-0.599295	0.311625	0.166342	0.209086	0.110954	0.14826	0.231559	-0.0574838	0.151004	0.325956	-0.0724541	-0.993065
4432404P07Rik	10	1.8701	2.13547	1.20928	0.663877	0.392821	0.749381	0.880615	1.49687	-1.31106	-1.83813	-1.49841	-1.20655	-1.35647	-1.06267	-0.13695	-0.903455	-0.656236	-0.302671	0.0118375	-0.644192	-0.984858	0.486115	0.371182	-0.692131	0.263871	-0.188233	0.320271	0.827987	0.000998028	-0.0886999	1.00427	0.185765
4732431J01Rik	10	1.92528	1.18696	0.983668	1.12108	1.11575	0.427951	0.371415	1.66962	-1.77138	-1.36219	-1.68751	-1.44772	-1.07954	-1.15644	-0.812623	-1.42834	-1.00151	0.675678	0.776261	0.0896345	0.200489	0.282066	-0.424409	-0.0891668	-0.0857761	0.223756	0.206111	0.153186	-0.153569	-0.247353	1.25414	0.0844851
4933421G18Rik	10	1.26369	1.50332	1.13111	0.791507	0.884514	0.395045	0.194671	1.31654	-0.854713	-1.68682	-1.37847	-1.23684	-1.44392	-1.39646	-1.04756	-1.2955	-0.918321	-0.26711	-0.227867	-1.07527	-0.966611	0.761414	0.703413	0.260946	0.0963587	-0.119443	1.2286	1.04578	0.434682	0.45321	1.1935	0.256614
4933439J20Rik	10	2.31319	2.71341	2.16408	1.81121	0.527762	0.512492	-0.0660404	0.487697	-1.06034	-0.861291	-0.924982	-1.17534	-0.827415	-0.905168	-0.909397	-0.599144	-0.804839	-0.167753	-0.179317	-0.743918	-0.591126	0.309862	0.155948	-0.437238	-0.27593	-0.464997	0.317982	0.0860969	-0.566729	-0.184149	0.237173	0.108217
5430406J06Rik	10	2.22053	2.19867	1.90148	1.70411	1.00063	0.824301	0.220172	0.508854	-1.05244	-1.47086	-1.28385	-0.732399	-0.984766	-0.954074	-0.532502	-0.844814	-0.549852	-0.419517	-0.451667	-0.732864	-0.849618	0.165625	0.325311	-0.649184	-0.515209	-0.638763	0.627144	0.496033	-0.362581	-0.0779353	0.324852	0.585165
5730470C09Rik	10	2.59331	1.93894	2.09873	1.73701	0.879331	0.223302	0.226294	0.802318	-0.707236	-1.31678	-1.01038	-0.567276	-0.992024	-1.12656	0.305436	-0.814464	-0.182411	0.320383	0.466846	-0.417565	-0.320078	0.320475	0.317051	-0.659449	-0.485046	-0.698827	-0.0145201	-0.00395496	-0.379984	-0.298316	-0.752504	-1.48205
5830431I15Rik	10	2.85756	2.29038	2.27664	1.40099	0.192987	-0.00876132	-0.111223	0.418121	-0.938102	-1.69963	-1.16352	-0.660227	-0.98572	-0.962989	-0.697894	-0.682133	-0.598437	-0.0498493	-0.250468	-0.382224	-0.182756	0.526654	-0.117562	-0.145326	-0.1305	-0.0225515	0.359491	0.140001	0.163353	0.190814	-0.252606	-0.774507
6030422A11Rik	10	2.63572	2.49882	2.26693	1.63411	0.814451	-0.147179	-0.321868	0.466504	-0.835372	-1.28994	-1.2001	-0.97122	-0.484247	-0.861689	-0.544439	-0.864476	-0.299265	-0.155356	-0.18881	-0.426225	-0.214377	0.650995	0.459259	-0.21261	-0.124855	-0.238881	0.0227743	-0.160459	-0.498058	-0.446973	-0.198856	-0.764297
6030458P06Rik	10	2.01691	1.89107	1.63272	1.36704	1.03197	0.630432	0.277808	0.166153	-1.31177	-2.1243	-1.58178	-0.720478	-0.863362	-1.02038	-0.201414	-0.733011	-0.383517	-0.739808	-0.788668	-0.862969	-0.764709	0.370566	0.420255	-0.257796	-0.123871	-0.382216	1.04659	0.915264	0.246066	0.168684	0.0267984	0.651704
6430407L02Rik	10	2.02358	2.22445	2.10681	1.54282	0.414153	0.12934	-0.305214	0.170651	-0.985271	-1.48295	-1.37073	-1.38346	-1.02628	-1.08794	-0.890247	-0.963549	-0.912201	-0.217334	-0.0959273	-0.534804	-0.585515	0.603734	0.573196	0.0463376	0.174836	0.0307611	0.917762	0.625984	0.319308	0.441896	-0.205685	-0.298519
6430573H23Rik	10	2.22567	2.1273	2.00702	1.09735	0.705193	0.524004	0.12594	0.898301	-1.10047	-1.25802	-1.11695	-1.17578	-0.970108	-1.25647	-0.917734	-1.35494	-0.957586	-0.241936	-0.0251979	-0.862761	-0.985423	0.575966	0.646898	0.0541541	0.132546	0.00040522	0.52854	0.372338	0.135638	0.256747	0.11633	-0.306964
6720406L13Rik	10	2.39766	1.82502	2.07936	1.5501	0.321662	0.271682	0.352003	1.17773	-0.894213	-1.75423	-1.38064	-0.768625	-1.23269	-1.03083	-0.472516	-0.915134	-0.665616	0.713182	0.618878	0.198227	0.337362	-0.0651133	-0.197162	-0.370685	-0.208241	-0.2347	-0.70571	-0.629068	-0.303281	-0.442891	0.687828	-0.259339
6720427H10Rik	10	1.64147	1.44278	1.62426	0.518108	1.02813	0.743262	0.718131	1.45587	-1.25737	-1.75799	-1.14481	-1.14373	-1.41574	-1.24709	-0.427387	-1.23263	-1.26961	-0.125418	-0.047196	-0.833646	-0.835774	1.17398	1.11719	0.330938	-0.0278399	-0.0272652	0.513895	0.192598	0.18131	0.314817	0.289624	-0.492864
9130023F12Rik	10	2.59976	2.55317	2.32057	1.30056	-0.0448722	-0.335867	-0.346172	0.311081	-0.904694	-1.52628	-0.89155	-0.763292	-1.02657	-0.815595	-0.367359	-0.506599	-0.786572	-0.536404	-0.362562	-0.386376	-0.884323	-0.226604	-0.121102	-0.187119	-0.0202426	0.0507368	0.805334	0.575765	0.511245	0.256142	0.244285	-0.488495
9330155C01Rik	10	2.15794	1.89812	2.05384	0.926265	0.408453	0.20153	-0.191683	0.84284	-1.26864	-1.78192	-1.92697	-0.762435	-0.990355	-0.462948	-0.5755	-1.25155	-0.869279	0.490062	0.083236	-0.640871	-0.811213	0.411176	0.477866	-0.265452	-0.377101	-0.202906	0.90902	0.34142	0.393624	0.54407	0.562655	-0.323283
9430047F21Rik	10	2.00832	1.03945	1.06256	0.370098	1.14527	-0.173073	-0.380808	0.0139691	-0.450919	-1.2679	-1.05966	-0.683716	-1.19719	-1.23885	-0.777643	-1.00982	-0.70368	0.424406	0.595644	-0.722269	-0.82103	2.01636	1.98689	-0.233165	0.00699281	-0.338604	0.979461	0.968887	0.0804683	0.585697	-1.16707	-1.05908
9430091F09Rik	10	1.51087	2.41975	2.47474	2.0293	-0.154671	-0.269954	-0.269526	0.445753	-1.02388	-1.53411	-1.11035	-0.787622	-1.09182	-1.12823	-0.423764	-0.881955	-0.665621	0.463915	0.578581	-0.16568	-0.185588	-0.0010981	0.00957038	-0.243822	-0.510023	-0.424203	-0.117592	-0.335269	-0.205999	-0.173367	1.24042	0.531235
9530005P22Rik	10	1.41396	1.50225	1.82683	1.41289	1.18007	0.275603	0.450083	1.09422	-1.43397	-1.75157	-1.17321	-1.02072	-1.14865	-1.32956	-0.0790502	-1.18375	-1.12294	-0.0500401	-0.0582944	-0.635164	-0.352915	-0.201956	0.00516606	0.2799	0.0942701	-0.147292	-0.438204	-0.529097	-0.0397696	0.406493	1.63022	1.12419
9530048I18Rik	10	2.35075	2.23481	1.81133	1.20343	0.195923	-0.0996572	-0.225844	0.31543	-1.32647	-1.80105	-1.44218	-0.847061	-1.15629	-0.964385	-0.715711	-1.03244	-1.01022	-0.0544564	0.202825	-0.663491	-0.317439	0.945361	0.544153	0.258836	0.259144	0.0756823	0.588492	0.591984	0.117895	0.328989	0.0203239	-0.388646
9530082I15Rik	10	2.25606	2.05074	2.04234	1.13382	-0.272645	-0.493559	-0.627905	0.122015	-1.28753	-2.05873	-1.37346	-0.950653	-0.78992	-0.950949	-0.22676	-0.787032	-0.866542	0.0207264	0.110697	-0.284338	-0.888248	0.66352	0.752659	0.016755	-0.0911576	-0.201762	0.701876	0.422901	0.0573506	0.454716	0.95539	0.389623
9630027A13Rik	10	2.51627	2.13363	2.32681	0.680905	0.396689	-0.318856	0.0515245	0.507606	-1.55325	-1.61759	-1.49857	-0.427869	-0.814714	-0.746556	-1.04279	-0.394808	-0.845634	-0.127271	-0.269998	-0.793675	-0.460296	0.201628	0.435368	0.313437	0.0852916	0.143973	0.0919358	0.246059	0.770778	0.801076	-0.0985241	-0.692585
9630032J03Rik	10	1.85279	1.63543	1.56709	0.915947	0.456611	-0.338432	0.31471	0.712548	-1.17738	-2.21018	-1.80174	-1.23913	-1.25987	-1.24515	-0.775459	-1.07319	-1.13243	0.000995863	0.177718	-0.175982	-0.289679	0.902145	0.738888	0.254729	0.383803	0.362703	0.127256	0.177951	0.385423	0.315611	1.08184	0.354436
A130017C09Rik	10	1.36307	1.85577	1.04333	1.13556	0.0160512	-0.606493	-0.322211	0.190012	-1.05789	-1.67213	-1.61486	-1.35714	-1.4677	-1.4742	-0.759613	-1.54629	-0.904972	0.219808	0.323647	0.0264005	0.257682	1.12662	0.76161	0.123859	0.758322	0.518736	1.19892	1.28104	0.0260357	0.37142	0.384093	-0.19848
A230067E15Rik	10	2.47332	2.14767	2.11753	1.36304	0.150535	-0.140858	-0.34945	0.19343	-1.45264	-1.37107	-1.30113	-1.24134	-0.916608	-0.936757	-0.664891	-0.792166	-0.905127	-0.00440854	-0.23182	-0.320297	-0.526442	0.2805	0.275431	-0.195745	0.00301841	-0.0360207	0.776296	0.687065	0.652287	0.772906	-0.107196	-0.399053
A230067G21Rik	10	2.2829	2.43086	2.53506	1.372	-0.314511	0.134051	-0.262778	0.423679	-0.84789	-1.11203	-1.42744	-1.38049	-1.21985	-0.817007	-0.516813	-0.763209	-0.651673	0.548712	0.682237	-0.250553	-0.368704	0.0598525	0.0910931	0.135756	0.00128975	0.211011	0.0556801	-0.0463692	-0.111391	0.198249	-0.215763	-0.855955
A230106J09Rik	10	2.24625	2.23131	2.1986	1.37942	-0.512408	-0.799774	-0.802335	-0.234928	-1.41155	-1.31131	-1.24324	-1.26662	-0.979411	-1.2463	-0.712568	-0.503596	-0.605779	0.0311647	0.103033	0.0838931	0.354374	0.669743	0.34754	0.205832	0.204966	0.143136	0.875255	0.44995	0.195578	0.104747	0.276583	-0.47156
A430070A22Rik	10	2.424	2.56311	2.24616	1.57877	0.913109	0.103625	-0.0982512	0.688673	-0.917139	-1.51655	-1.34121	-0.766424	-0.877149	-0.713936	-0.461284	-0.755	-0.571932	-0.168854	-0.118367	-0.565184	-0.449925	-0.244412	-0.244814	-0.368701	0.0362867	-0.20746	0.451382	0.304505	-0.0774842	0.140561	-0.270082	-0.716024
A430083I17Rik	10	2.07689	2.33383	1.90644	1.49332	1.16331	0.765721	0.218085	0.811831	-1.11038	-1.41467	-1.13029	-0.684516	-0.720917	-1.07447	-0.884325	-0.969338	-0.647646	-0.0991216	-0.0546553	-0.566822	-0.685229	0.244395	0.33484	-0.242363	-0.321165	-0.565122	0.85982	0.625877	-0.135949	0.0928133	-0.755259	-0.86493
A430106D13Rik	10	2.15412	1.88954	1.71786	0.925995	0.374058	0.135771	-0.180736	0.450842	-1.50092	-2.28095	-1.83222	-0.803558	-1.36422	-1.25568	0.0295528	-0.44163	-0.00813487	0.295944	0.635215	-0.490551	-0.621781	0.894359	0.780461	-0.294797	-0.224142	-0.330994	0.606699	0.406244	-0.0813148	-0.0154197	0.424914	0.00547723
A530030B07Rik	10	1.62886	1.37533	1.56354	0.427405	0.345803	0.432135	-0.12324	1.4124	-1.45692	-1.96777	-1.90568	-1.31291	-1.52584	-1.20566	-0.855005	-0.687608	-0.600058	-0.175667	0.0738235	-0.540136	-0.33708	1.05417	0.78902	0.285918	0.618234	0.370536	0.822314	0.322212	0.135589	0.44237	0.955958	-0.362035
A630034E16Rik	10	2.22684	2.42217	2.04706	1.3555	1.29764	0.893353	0.535016	1.32808	-0.699325	-1.24147	-0.912041	-0.69117	-1.06828	-0.773243	-0.453392	-0.805322	-0.670478	0.0356915	0.000514422	-0.628777	-0.39505	0.403392	0.0735531	-0.311711	-0.120518	-0.362355	-0.394059	-0.461468	-0.675303	-0.497603	-0.469438	-0.987808
A930002F06Rik	10	1.42022	1.27566	0.951024	0.641559	0.769724	0.63388	0.314406	0.717869	-1.37005	-2.157	-1.89912	-1.39221	-1.57373	-1.27132	-0.51561	-0.849882	-0.533719	0.657546	0.738967	-0.271846	-0.656417	0.647769	0.684368	0.189191	0.128755	0.0232304	1.54475	1.18565	0.327815	0.524235	-0.441378	-0.444342
A930004J17Rik	10	1.77739	1.82718	1.41484	0.437324	0.138889	0.148519	-0.419158	0.938257	-1.32395	-2.23888	-1.30934	-1.31562	-0.929211	-1.21059	-0.92504	-0.738533	-1.11466	0.317339	0.650424	-0.45911	-0.24014	1.18112	0.872672	0.275385	0.387047	-0.0937977	1.06095	0.799569	0.262245	0.429767	0.268142	-0.869024
A930030J18Rik	10	1.10775	1.61998	1.19284	0.516764	0.694127	0.716983	0.42823	1.64019	-0.917077	-1.55138	-1.36503	-1.86836	-1.35243	-1.208	-1.07224	-0.890988	-1.14132	-0.126245	-0.207302	-0.558608	-0.402089	0.579006	0.177427	-0.164958	0.37955	0.265621	0.451739	0.160389	-0.0447155	0.0132322	2.09442	0.832472
A930039N10Rik	10	2.04604	1.96032	1.64175	1.07592	0.580006	0.360741	0.223892	1.01782	-1.10787	-1.90772	-1.59537	-1.0912	-1.50641	-1.1858	-0.635689	-0.853193	-0.727314	-0.0564501	0.0836637	-0.63769	-0.640347	0.682815	0.358282	-0.20355	0.0516462	0.0801978	0.942319	0.747795	0.407592	0.392172	0.108307	-0.612659
Abcd4	10	2.77841	1.90023	1.80782	1.4382	0.643424	0.510002	0.665108	0.875109	-1.06038	-1.46047	-1.16419	-1.08485	-1.36537	-1.23281	-0.487896	-0.615486	-0.720205	0.345804	0.296769	-0.753527	-0.463425	0.436415	0.294544	-0.443785	-0.202463	-0.320837	0.253113	0.207562	-0.420911	-0.179745	-0.0110236	-0.465132
Acvr2b	10	2.66858	2.10611	1.97274	1.32847	0.443334	0.677978	0.64562	1.12289	-0.508835	-1.2617	-0.836092	-0.762986	-0.374582	-0.724527	-1.06883	-0.936787	-0.944563	0.134981	0.084235	-0.655104	-0.503175	-0.00902829	-0.250267	-1.02042	-0.834315	-1.04904	0.63964	0.531076	-0.17372	-0.0334411	0.20153	-0.60977
AI662250	10	1.96476	1.87275	1.94479	2.17952	1.54561	0.666421	0.0689127	0.0950614	-1.00024	-1.00587	-1.35339	-1.16349	-1.21654	-1.20464	-0.337807	-0.932734	-0.304654	0.164049	0.320676	0.241876	-0.0560436	-0.0597826	-0.220075	-0.225474	-0.59432	-0.189444	0.0135058	0.20223	0.184598	0.363649	-1.31979	-0.644113
Aifm2	10	1.95655	1.66689	1.74021	1.45343	1.13659	0.917862	0.697026	0.566244	-0.895772	-1.18173	-0.599805	-0.792131	-0.561335	-0.895954	-1.26683	-0.815183	-1.20993	-0.422502	-0.430824	-0.715692	-0.707483	0.0989728	0.368171	-0.677368	-0.557165	-0.770664	1.48581	1.23314	0.349188	0.347585	-1.12407	-0.393235
Akap10	10	1.82669	2.13744	1.96272	0.912578	0.470178	0.576314	0.00590925	0.756238	-1.09163	-1.76439	-1.24114	-1.75327	-0.922105	-1.43273	-0.735092	-0.8145	-1.07988	-0.211139	-0.0629046	0.0647087	-0.553201	0.515253	0.623511	-0.35504	-0.317896	-0.0619902	0.77676	0.231439	-0.0806317	0.246669	0.988954	0.382192
Akap8l	10	2.23352	2.05526	1.94579	1.67931	-0.0134997	0.238254	0.748747	0.467384	-0.329174	-0.770839	-0.162305	-1.00511	-1.31631	-1.23415	-1.43144	-1.51922	-1.81431	0.00102368	-0.0743096	-0.308652	-0.263897	-0.111864	-0.1948	-0.423785	-0.320829	-0.443186	0.461165	0.533818	0.436962	0.428141	0.269403	0.238897
Anxa7	10	2.15366	1.7753	1.27652	0.723556	0.0888783	-0.165593	-0.201549	0.556912	-1.6042	-1.84036	-1.62625	-1.08719	-1.13493	-1.21055	-0.737029	-1.04716	-0.799123	0.458012	0.451958	-0.223913	-0.441822	1.16127	1.21412	-0.0183151	0.119776	-0.0903883	0.89971	0.919073	0.391082	0.395833	0.221027	-0.57831
Arid3b	10	1.52952	1.74407	1.58041	0.871109	0.810538	0.308309	0.403797	1.27383	-0.893007	-1.47395	-1.37429	-1.08022	-1.17206	-1.06523	-1.56717	-1.13591	-1.35286	-0.527716	-0.306417	-0.654187	-0.980682	0.691992	0.7945	0.179964	-0.0472035	-0.093302	0.887167	0.67044	0.619329	0.486036	0.966188	-0.0929714
ARP2	10	2.02039	1.75647	1.43577	0.928014	0.0956217	-0.502187	-0.388985	0.662333	-1.46395	-1.76385	-1.80194	-1.1778	-1.23194	-1.19726	-0.206116	-1.05713	-0.388164	0.0982186	0.49099	-0.484771	-0.630054	1.29491	0.771235	-0.0438322	0.0451955	-0.163627	0.774615	0.565114	0.129588	0.163663	1.32568	-0.0561907
Atl3	10	2.0404	1.99069	2.00877	2.31101	0.390867	0.446443	0.193436	-0.0569681	-0.0738075	-0.174489	-0.00985041	-1.14136	-1.72277	-1.43687	-1.09668	-1.17271	-1.28167	-0.620283	-0.50653	-0.779692	-0.732054	0.0737908	0.15514	-0.101449	0.0465539	-0.274623	0.0329695	0.179288	0.4077	0.315251	0.0317899	0.557694
Atp7a	10	2.63846	2.67959	2.55217	1.12756	0.133109	-0.00564401	-0.0891663	0.215941	-0.945628	-0.987284	-0.831511	-0.799798	-0.73252	-0.913157	-0.553491	-0.733909	-0.623959	-0.753739	-0.662252	-0.797722	-0.568232	0.13091	-0.00594052	-0.316534	0.00230068	-0.398067	0.674698	0.440896	0.197447	0.385743	-0.155499	-0.304775
B130008D24Rik	10	2.52636	2.39874	2.26805	1.08294	0.206847	-0.00372295	-0.012048	0.155093	-1.18119	-1.54074	-1.34251	-1.07939	-1.32773	-1.199	-0.403155	-0.886665	-0.580439	0.124111	-0.264324	-0.283671	-0.234339	0.00755414	0.0220539	-0.110318	0.219926	0.324774	0.367954	0.389247	0.483046	0.435766	-0.256696	-0.306528
B130008O17Rik	10	1.60494	1.58077	1.53516	0.949312	1.21321	1.39683	1.18139	1.56709	-1.14951	-1.86972	-1.50453	-1.18007	-1.10951	-1.09884	-0.951678	-1.1518	-1.0401	-0.169972	-0.0570121	-0.368578	-0.577355	0.405315	0.4334	-0.0203178	-0.0370474	-0.0907083	0.284475	0.0551104	-0.270401	-0.0697894	0.330903	0.179026
B230363H02Rik	10	2.30286	2.1698	2.1065	1.57793	-0.00272477	0.0673762	0.165741	0.631248	-1.09365	-1.6434	-1.10825	-0.799914	-0.637747	-0.801725	-0.973933	-0.426263	-0.88793	-0.464266	-0.428896	-0.783746	-0.634481	0.238568	0.149878	-0.301221	-0.17945	-0.255945	0.1402	0.0675756	-0.420395	-0.0713545	1.57797	0.719645
B430109P06Rik	10	2.42966	2.4858	2.21267	1.67574	0.630495	0.130578	-0.298124	0.542067	-1.04081	-1.61373	-1.14989	-0.679633	-0.8926	-1.24986	-0.631424	-0.676653	-0.260168	-0.121981	-0.291058	-0.337047	-0.00436955	0.316666	0.04322	-0.286155	-0.0221281	-0.190346	0.425004	0.306277	-0.232952	0.0302548	-0.382456	-0.867031
B830007D08Rik	10	1.80502	1.82384	1.65244	1.05878	0.546544	0.538371	0.244185	1.20478	-1.09621	-1.58959	-1.5182	-1.38796	-1.08169	-1.10536	-1.04733	-0.94584	-0.834128	-0.406908	-0.595533	-0.867354	-0.830686	0.689434	0.847102	-0.184525	0.195998	-0.0515906	0.897125	0.717225	0.078555	0.441697	0.820856	-0.0190624
B930036M14Rik	10	2.25374	1.97309	1.92687	1.1636	0.810516	0.816693	0.581712	1.33779	-1.15628	-1.43213	-1.31033	-1.15105	-1.49869	-1.11844	-0.558376	-0.722788	-0.793099	-0.459888	-0.594668	-0.119421	0.243682	-0.453844	-0.365571	-0.0951188	0.220432	-0.0148006	0.5613	0.365804	0.186517	0.273209	-0.165625	-0.704824
B930044G13Rik	10	1.96839	2.0081	1.50899	0.207141	0.141942	0.0154237	0.0994023	0.637138	-1.71357	-1.95525	-1.88194	-1.20871	-1.10694	-1.09944	-0.458569	-1.06397	-0.583124	0.0645512	-0.0125031	-0.403011	-0.518728	0.426368	0.452435	0.073994	0.771846	0.569067	1.0993	0.875314	0.544441	0.546148	0.263987	-0.268239
B930083E23Rik	10	1.98544	2.16475	2.11971	0.759482	1.08698	0.597548	0.851122	1.48738	-0.856575	-1.43041	-0.844034	-0.777471	-1.1727	-1.20945	-0.839473	-0.970837	-0.973238	-0.0290816	0.194511	-0.585698	-0.686517	0.337658	0.0512025	-0.491759	-0.79147	-0.568065	-0.0353942	-0.267014	-0.197119	-0.110119	0.982824	0.217819
Baz2a	10	2.59757	2.23534	2.28081	1.29534	0.2774	-0.523869	-0.164189	0.327411	-1.08733	-0.564145	-1.16013	-0.939072	-0.727326	-0.757506	-0.843943	-0.672031	-0.74038	-0.247658	-0.232466	-0.328981	-0.6029	0.489223	0.530153	-0.211582	-0.292695	-0.230227	0.637045	0.519196	0.627207	0.676969	-0.782978	-1.38426
BC049806	10	1.53755	1.59059	1.40387	0.581656	0.371952	0.0897911	0.118107	1.17472	-1.34541	-1.73234	-1.34886	-1.16253	-1.34172	-1.19578	-0.935653	-0.99342	-1.14029	-0.285685	-0.398732	-0.451601	-0.488436	0.902064	0.875794	0.01689	0.538764	0.512161	1.33089	1.07679	0.806863	0.703851	0.167821	-0.979655
C130002K18Rik	10	1.85111	1.8944	1.62211	0.329198	0.579373	0.181984	-0.142568	1.66368	-1.31254	-1.53813	-1.39725	-1.22495	-1.34315	-1.13952	-0.514523	-0.970661	-0.725386	0.327905	0.124682	-0.899477	-0.269534	1.27126	1.13611	0.334483	0.183437	-0.0660538	0.055394	-0.072676	-0.431304	0.155815	0.997285	-0.660492
C230066I17Rik	10	2.28367	2.33897	1.8982	1.4291	-0.20157	-0.133044	-0.164273	-0.178732	-1.34798	-1.6753	-0.98807	-0.942115	-1.14163	-1.26807	-0.567697	-0.633407	-0.990012	0.13571	0.19263	-0.122315	-0.36024	0.60248	0.87074	-0.278626	-0.23781	-0.277107	1.00018	0.879211	-0.0895778	0.274555	-0.232266	-0.0755972
C230091E20Rik	10	2.30523	2.12083	1.609	0.967272	0.216109	0.659578	0.316991	0.709978	-1.14865	-1.83036	-1.64918	-1.4343	-1.07667	-1.11187	-0.728312	-0.781363	-0.71937	-0.128145	0.0754875	-0.761473	-0.625455	0.176041	-0.180138	0.377567	0.650213	0.6169	0.801973	0.594215	0.127779	0.0585316	0.0307538	-0.239157
C330006D17Rik	10	2.24788	2.0246	2.29016	1.1849	0.3945	0.703089	-0.250513	1.07687	-1.07225	-1.29611	-0.688461	-0.595453	-1.496	-1.04495	-0.328211	-1.16454	-1.22906	0.330109	-0.279561	-0.0122375	0.52726	-0.0711927	-0.112419	0.00387304	0.423249	0.506064	0.132308	-0.286065	-0.20681	0.226934	-0.536221	-1.40174
C430014G13Rik	10	1.47846	1.29553	1.64478	-0.0774693	0.534401	0.512057	0.410888	-0.248412	-1.72971	-2.34334	-2.04772	-0.65742	-0.830142	-0.94176	0.329669	-0.207936	0.179761	-0.286723	-0.232655	-0.758576	-0.186765	1.20175	0.850847	0.478813	0.755768	0.52912	0.846064	0.395653	0.607925	0.802736	-1.49771	-0.807871
C530027B15Rik	10	1.56914	1.73371	1.81747	1.21895	0.840313	0.599667	0.529426	0.936727	-1.04336	-1.20527	-0.848975	-1.17507	-0.998321	-1.34277	-1.08882	-1.25816	-1.1762	-0.847203	-0.760002	-0.904193	-0.948851	0.610032	0.724244	-0.0880003	-0.163548	-0.17508	0.141377	0.172837	0.405152	0.535406	1.25697	0.932421
C730026O12Rik	10	1.12952	1.58146	1.17461	0.527761	0.876188	0.904284	0.767232	1.55326	-1.24742	-2.41605	-1.68593	-1.04234	-1.42918	-1.17877	-0.522794	-1.02828	-0.875409	0.270536	0.364007	-0.351081	-0.671058	1.11945	1.13086	0.0784377	0.257724	0.258182	0.475391	0.327377	-0.0492911	0.00878317	0.229339	-0.536812
C79267	10	2.18546	1.74967	1.85103	1.62316	1.58687	0.0485121	0.394433	0.979694	-0.672709	-0.365266	-0.976928	-1.43635	-0.606544	-0.876016	-1.47246	-1.13696	-1.13497	-0.326794	-0.374014	0.31251	-0.273294	0.631974	0.901052	-0.594773	-0.886217	-0.987301	0.100115	0.0127079	0.257343	-0.147922	0.00184939	-0.367872
Card10	10	1.64245	1.63386	1.48641	2.4705	0.102113	0.0372208	-0.318323	0.644042	-1.20413	-1.63083	-1.44223	-0.888336	-0.793443	-0.640701	-1.18755	-0.727071	-0.986061	0.590054	0.585571	0.0876907	-0.254745	0.305658	0.288273	-0.556147	-0.455577	-0.315637	1.10147	1.10192	0.445043	0.479677	-0.510736	-1.09044
Catnb	10	2.11835	1.86409	1.72216	1.08962	0.190135	0.283467	-0.0248272	0.50969	-1.36105	-1.87157	-1.84308	-0.95247	-1.35337	-1.20508	-0.588334	-0.987169	-0.58088	0.061627	0.0241301	-0.282126	-0.250529	1.14623	1.17803	0.320515	0.411626	0.0792819	0.531673	0.314099	-0.0052892	0.150846	-0.0825299	-0.607271
Ccdc117	10	1.9586	2.2285	2.26428	1.93063	0.517643	0.627752	0.565691	0.288709	-1.49723	-1.38407	-1.47514	-0.670109	-0.724714	-0.658978	-0.630683	-0.328364	-0.590515	-1.06261	-0.784453	-0.643223	-0.681744	-0.259761	-0.261794	-0.0437827	-0.00806888	0.404126	0.520569	0.437518	0.129405	0.266802	-0.454672	0.0197021
Ccdc15	10	2.28004	2.18246	2.12187	1.44112	0.230389	-0.0399358	-0.346653	0.296485	-0.70065	-0.839549	-0.952047	-1.22998	-0.911267	-0.829773	-1.19656	-1.29386	-1.26863	-0.176258	-0.103096	-0.674212	-0.822864	0.892022	0.866235	0.293054	0.533384	0.40866	0.284622	0.154713	0.316597	0.294784	-0.425422	-0.785693
Ccnl	10	1.6153	2.1677	1.80168	1.89898	0.0257754	0.455133	0.0143933	0.51601	-1.16784	-1.81786	-1.44289	-1.13029	-1.41636	-1.09409	-0.0381614	-0.685341	-0.621067	-0.747917	-0.762478	-0.471916	-0.502074	0.202329	0.501405	0.278358	-0.0426256	-0.0977692	0.76915	0.627846	-0.296322	-0.0657103	0.900375	0.626275
Ccnt2	10	2.15016	2.23226	2.15186	1.06291	0.525293	0.205503	0.165102	0.876732	-0.585762	-1.5001	-1.06816	-0.704333	-1.0501	-0.863107	-0.244432	-0.725624	-0.403071	-1.03436	-1.00569	-1.22443	-1.30601	0.59975	0.742407	0.105936	0.124287	0.0730999	0.765597	0.421863	0.13275	0.22332	-0.0503507	-0.793308
Chk	10	2.21122	2.35578	2.1207	1.15722	1.07031	0.999372	0.723281	1.04826	-0.891478	-1.0929	-0.792289	-1.01699	-1.0038	-1.19486	-0.909214	-0.985286	-1.03049	0.156556	0.0799442	0.0555019	-0.400953	0.221839	0.552263	-0.524586	-0.24297	-0.455538	-0.243227	-0.388616	-0.468205	-0.17451	-0.360343	-0.576006
Chmp2a	10	2.3442	2.34086	2.31252	1.38222	0.145109	0.0693245	-0.18237	-0.435543	-0.967818	-1.22773	-0.975632	-0.821483	-0.892004	-0.87437	-0.603542	-0.86954	-0.96818	-0.415313	-0.510848	-0.712454	-0.755709	-0.148371	0.0605222	-0.270933	0.112882	0.0624832	0.786539	0.879588	0.974609	0.752673	-0.538532	-0.0531465
Clasp1	10	2.42591	2.22366	2.15397	1.63922	0.20329	-0.291171	-0.483844	0.304149	-1.05665	-1.20685	-1.2398	-1.02755	-1.00803	-1.12777	-0.919723	-0.987961	-0.751651	-0.276848	-0.247146	-0.480442	-0.795908	0.304601	0.425187	-0.069586	-0.106966	0.0149748	0.534502	0.399523	0.160636	0.358716	0.801038	0.128505
Coq10a	10	2.17355	2.08661	1.87347	2.18691	0.471465	-0.167286	-0.474154	-0.367127	-0.822779	-0.638196	-0.417697	-1.25914	-0.694081	-1.0611	-1.16204	-0.915559	-1.30817	-0.520746	-0.361003	-0.839308	-1.04642	0.16356	0.0230917	-0.182017	-0.192785	-0.00272151	0.904931	0.86195	0.190356	0.589533	0.375157	0.531744
Csnk1e	10	1.98349	1.83537	1.72797	1.43696	0.449042	0.301091	-0.262475	0.272395	-0.727746	-0.817116	-0.802612	-1.38988	-1.01585	-1.29581	-1.35696	-1.15982	-1.22651	-0.270334	-0.296137	-0.426138	-0.480672	0.978135	1.08159	0.213242	0.186567	0.00300941	0.940968	0.863275	0.504561	0.693816	-0.955594	-0.987838
Csnk2a1-rs4	10	2.48734	2.56044	2.17175	1.61591	-0.0536954	-0.39806	-0.254027	-0.0451393	-0.802579	-1.30839	-1.09984	-1.03687	-0.820519	-0.933606	-0.687737	-0.727957	-0.850697	0.0214355	-0.0782984	-0.286102	-0.314749	0.51248	0.56598	-0.0777145	-0.0285824	-0.189136	0.638748	0.579362	0.168971	0.179044	-0.620715	-0.887034
D030017L14Rik	10	2.274	2.34441	2.12043	0.85352	0.176052	0.204238	-0.156669	0.640979	-1.14404	-1.58674	-1.52507	-1.07381	-1.08775	-0.871667	-0.516777	-0.892204	-0.638058	-0.40162	-0.568843	-0.78785	-0.553189	0.800622	0.903005	0.0139399	0.107568	-0.0568165	0.691539	0.468485	0.16983	0.310854	0.165712	-0.384078
D130027H15Rik	10	3.10287	2.13955	1.71365	1.18447	-0.193323	-0.30544	-0.11632	0.0148029	-0.864804	-1.11322	-0.940071	-0.733677	-0.46744	-0.812387	-0.801889	-0.83057	-0.53412	0.0368822	-0.167663	-0.452518	-0.661993	-0.346748	-0.477734	-1.0194	-0.327766	-0.188013	1.42739	1.17916	-0.341951	-0.195055	0.64995	0.443375
D130084E01Rik	10	2.03477	1.80262	1.64499	1.0008	0.15946	0.132055	0.330721	0.864984	-1.19575	-1.76804	-1.72822	-1.57258	-1.51476	-1.31635	-0.593804	-1.03003	-0.797905	0.0863202	0.545959	0.491415	-0.0660323	0.648358	0.657085	-0.117223	0.217941	-0.241458	0.755127	0.45074	-0.033408	0.491421	0.225763	-0.564975
D430019K11Rik	10	2.4197	2.34528	1.80234	1.23357	-0.380377	-0.300075	-0.892467	-0.337491	-0.62621	-1.14832	-1.19279	-1.0772	-1.24978	-1.08426	-1.06697	-1.00978	-0.784627	0.140306	0.103357	-0.252279	-0.233204	0.82127	0.750778	-0.169258	-0.357193	-0.637508	0.613068	0.74481	0.162672	0.721159	0.636266	0.305203
D7Ertd70e	10	2.844	2.11358	2.26776	1.8939	0.111045	-0.638978	-0.433799	0.204978	-0.871637	-1.11414	-1.11533	-0.983483	-0.849597	-0.769335	-1.09941	-0.446182	-0.845253	0.301827	0.403873	-0.163008	-0.319891	0.440889	0.186399	-0.288391	-0.415137	-0.267626	0.0170435	0.0128397	0.329185	-0.0227726	0.112146	-0.595479
D830031G23Rik	10	2.80137	2.32424	2.54154	1.51554	-0.125078	-0.223056	-0.466483	0.187567	-1.01278	-0.895618	-0.815416	-0.644664	-1.12252	-0.878638	-0.479538	-0.720181	-0.700288	0.291707	0.362897	-0.504509	-0.587466	0.337149	0.10279	-0.455453	-0.302008	-0.650164	0.436312	0.0720813	0.0110275	0.421825	-0.163413	-0.658782
Dgkh	10	2.18423	2.02578	2.11924	1.16278	0.326224	-0.159928	0.076851	1.14065	-0.718205	-1.43058	-1.09399	-1.0839	-1.24347	-0.77382	-0.863743	-0.830064	-1.07165	-0.353819	0.0732983	-0.641105	-0.299751	0.780459	0.213822	0.135969	0.374769	-0.083614	0.431364	0.363892	0.558929	0.667177	-0.412233	-1.57557
Dmtf1	10	1.83578	2.23124	1.85797	1.50815	0.985872	0.710096	0.161207	0.329727	-0.702215	-1.25284	-1.07716	-1.08004	-0.802894	-0.775908	-0.463033	-0.682891	-0.577245	-0.213152	-0.221893	-0.614569	-0.928107	0.719573	0.722047	-0.0802585	-0.162875	0.0229132	0.938634	0.663191	-0.0916681	0.156253	-1.71523	-1.40067
E030003O11Rik	10	2.17847	1.85512	1.93596	1.94518	0.273046	-0.340902	-0.423159	-0.207236	-1.2799	-1.54493	-1.64085	-0.983068	-1.19443	-1.0855	-0.695167	-0.91126	-0.517188	0.193572	0.0958878	-0.263401	-0.341199	0.257455	0.155168	0.142803	0.0977675	0.215469	0.662474	0.758961	0.849113	0.682854	-0.529475	-0.34164
E030024L06Rik	10	2.41922	2.06163	2.00577	0.857698	0.77267	-0.292739	-0.344611	0.671827	-1.40071	-1.22536	-1.47513	-0.355484	-1.39848	-0.833534	-0.923454	-0.923454	-0.973822	-0.282664	-0.257239	-0.948815	-0.722166	0.53795	0.550935	0.202765	-0.174252	-0.212541	0.392747	0.442491	0.468593	0.401386	0.896179	0.0625918
E130216C05Rik	10	2.65255	2.11089	1.78966	1.37644	0.884212	1.13786	0.584698	1.40264	-0.962545	-1.24916	-0.971346	-0.538478	-1.00477	-0.951119	-0.597409	-0.806812	-0.611781	0.127448	-0.178264	-0.764958	-0.600977	-0.184516	-0.283788	-0.700023	-0.456851	-0.422574	0.357218	0.339741	-0.418315	-0.266588	-0.0661148	-0.72696
E130309L16Rik	10	2.59279	2.3429	2.2269	1.59007	0.722375	0.356583	0.284216	0.395239	-0.98652	-1.51607	-1.4381	-0.871291	-1.0536	-0.727514	-0.529376	-0.542697	-0.575165	-0.151375	-0.260646	-0.345367	-0.750387	0.0977275	0.0838523	-0.596235	-0.398088	-0.425626	0.332299	0.178678	-0.278467	-0.0868826	0.118866	0.210898
E130318A13Rik	10	2.34266	2.3383	2.19492	1.84026	0.372645	0.0486718	-0.517936	0.463363	-0.926046	-1.15451	-1.22706	-1.2581	-0.966478	-0.987314	-0.821945	-0.812168	-0.561452	0.254661	0.117133	-0.386599	-0.235104	0.724505	0.741991	-0.257933	-0.125398	-0.260034	0.367606	0.150976	-0.360615	-0.208504	-0.179709	-0.7108
E230020O17Rik	10	2.29363	2.33311	2.21758	0.854601	0.865193	0.67765	0.680425	0.893373	-0.935956	-1.28447	-1.21987	-1.04962	-1.00293	-1.15675	-0.909433	-0.94586	-0.67181	-0.477941	-0.39019	-0.829071	-0.906715	0.277026	0.516354	-0.273391	0.103662	-0.335657	0.230426	-0.0149823	0.0619523	0.116442	0.185327	0.0979054
E330031M19Rik	10	2.20564	2.18439	2.27578	1.77334	-0.569036	-0.699547	-0.602853	-0.201465	-1.09909	-1.13848	-1.26148	-0.843151	-0.847279	-0.806627	-0.770113	-0.696473	-0.580409	0.235436	0.407689	-0.581638	-0.457656	0.689383	0.637786	-0.394247	-0.33449	-0.692051	0.957521	0.621288	0.044842	0.609473	0.246387	-0.312865
Echs1	10	2.16243	2.54213	2.32781	1.49756	0.421064	0.456618	0.182379	1.00702	-1.03227	-1.57045	-1.15617	-0.668433	-1.29969	-1.30556	-0.381725	-0.8812	-0.351429	-0.0547303	-0.0493257	-0.439819	-0.471863	-0.1281	-0.158302	-0.152672	0.104506	-0.150433	-0.0088701	-0.234898	-0.157416	-0.17561	0.49572	-0.368271
Epb4.1l5	10	1.91133	1.96624	1.78117	1.18249	0.748566	0.0187936	-0.371099	1.01256	-1.0431	-1.16913	-0.967374	-1.05899	-0.709644	-0.872378	-0.979249	-0.423553	-0.846882	-1.30236	-0.89537	-1.16133	-1.05286	-0.0847924	0.000267139	0.0989274	0.0247597	-0.3579	1.15997	0.867969	0.51292	0.525382	1.33939	0.145286
Fam116b	10	2.28577	1.59271	1.44442	1.17342	0.437933	0.38662	0.102252	1.06632	-1.12701	-1.26045	-1.27407	-1.5481	-1.60117	-1.32891	-1.12702	-1.2424	-1.26365	0.730196	1.00552	0.0573014	0.0370532	0.275447	0.262398	-0.192774	-0.10341	-0.302087	0.399646	0.408755	0.188539	0.0649381	0.653738	-0.201944
Fibp	10	1.39042	1.48665	1.53121	0.711554	0.713587	0.794292	0.740434	1.16528	-1.17077	-2.30876	-1.89575	-1.40882	-1.75471	-1.63627	-0.390273	-0.945277	-0.595691	0.49074	0.536625	0.0155523	0.119459	0.42408	0.17945	-0.0369222	-0.0897164	0.0244272	0.437096	0.154128	0.351901	0.152188	0.586289	0.227582
Flot1	10	1.95637	1.59092	1.97149	1.59455	-0.0145196	-0.157679	-0.374059	0.316905	-1.37054	-1.11414	-0.900692	-1.08041	-1.30546	-1.38135	-1.08844	-1.0251	-1.25111	0.0523274	0.0982742	-0.286747	-0.653426	-0.0259103	-0.0943527	-0.360848	-0.194139	-0.0341869	0.903676	0.708611	1.09518	0.84135	1.14914	0.434291
Gigyf1	10	1.79244	2.04963	1.60864	0.52652	0.262414	0.670808	0.862113	1.18202	-0.922685	-1.46385	-1.43551	-1.29534	-1.03752	-0.980639	-0.955416	-1.26591	-1.07131	-0.137073	-0.0772074	-0.6829	-0.964029	0.948256	1.01528	-0.188607	-0.052535	-0.162135	0.951741	0.809487	0.194252	0.399276	0.0882816	-0.668514
Gnas	10	1.97552	1.90142	1.67323	1.06925	-0.267321	-0.349284	-0.300559	0.301372	-1.40954	-1.71448	-1.47919	-1.21643	-1.39064	-1.33007	-0.552957	-1.2315	-0.946368	0.435343	0.334656	-0.291089	-0.236662	0.998399	1.06313	0.217558	0.187437	0.176957	0.64733	0.579167	-0.0279534	0.550509	0.63876	-0.00597921
Got1l1	10	1.9777	1.78468	1.77729	1.70949	0.540028	0.600757	-0.00618556	-0.688365	-0.92213	-1.2134	-0.959676	-0.698358	-0.898886	-0.994846	-0.480208	-0.59546	-0.60468	-0.0460687	0.0828454	-0.603212	-0.736832	0.33682	0.301397	-0.0456254	-0.0239274	-0.0078186	0.949567	0.993264	1.01584	0.640175	-2.18113	-1.00305
Grhpr	10	2.17446	2.10094	1.61965	1.89284	0.626101	0.367754	0.470276	0.362924	-1.08352	-0.979335	-0.826055	-0.518848	-0.418251	-0.649797	-0.82629	-1.016	-1.01573	-0.0143493	-0.211271	-0.652257	-0.873726	0.0812275	0.0515007	-1.27527	-1.04525	-1.05169	1.31386	1.22799	-0.0581511	0.0691185	-0.0224994	0.179646
Gs2na-pending	10	1.76151	1.75759	1.54916	0.880006	0.378019	0.359635	0.25909	0.920475	-1.13025	-1.74847	-1.28658	-1.31836	-1.34495	-1.36121	-0.922556	-1.16122	-1.0593	-0.172014	-0.218024	-0.881396	-0.831343	1.00614	1.00253	0.106684	0.20079	-0.0536684	0.778797	0.662224	0.347232	0.530698	0.796395	0.192354
Gyltl1b	10	1.68971	1.68328	1.55208	1.81615	-0.24166	-0.676903	-0.88402	-0.382433	-1.5704	-1.87878	-1.95278	-1.04067	-0.820764	-0.876286	-0.54858	-0.536907	-0.496301	0.184597	0.0837635	-0.0153672	0.136982	0.83568	0.902099	0.0645457	-0.277885	-0.328864	1.19128	1.00526	0.418105	0.630844	0.458887	-0.124662
Hdac2	10	2.19122	2.19712	2.23264	0.966446	0.557342	0.699382	0.388142	1.13461	-1.11566	-1.3377	-1.13889	-1.15781	-1.19924	-1.04309	-0.807147	-1.10377	-0.971227	-0.501025	-0.466029	-0.586298	-0.628932	0.359118	0.377539	0.107513	0.259208	0.346015	0.496569	0.105219	0.092915	0.107758	-0.0682805	-0.493649
Hdac6	10	2.10338	1.68965	1.88119	1.92847	-0.11073	-0.727553	-0.683324	-0.337161	-1.10754	-0.874321	-1.05924	-0.899319	-0.706661	-0.535087	-0.873705	-1.10064	-1.3014	-0.874662	-0.720098	-0.782346	-0.585313	0.127072	0.080442	0.27991	0.803091	0.676342	0.840431	1.01536	0.935988	0.881914	0.274307	-0.238453
Ikbkg	10	1.50436	1.74003	1.74735	1.73426	0.194718	0.147286	-0.0662555	0.479788	-1.25188	-1.52639	-1.57348	-1.76944	-1.29717	-1.32391	-0.606282	-0.988589	-0.82425	-0.193941	-0.220546	-0.249722	-0.502356	0.517135	0.734594	-0.251906	-0.181348	0.0101019	1.07884	0.740349	0.589704	0.573059	0.802119	0.233754
Ilf2	10	2.38472	2.24106	2.10079	1.8265	0.775966	0.352119	0.20135	0.875845	-0.90395	-1.54036	-1.18973	-0.853196	-1.1118	-1.00234	-0.505956	-0.882845	-0.715236	-0.0424781	-0.082646	-0.524088	-0.458335	0.493477	0.533843	-0.387791	-0.297184	-0.450286	0.1287	-0.01901	-0.358385	-0.318903	0.129424	-0.399279
Kif3a	10	2.20907	2.52573	2.51288	1.51617	0.49305	-0.161902	0.122464	0.682574	-1.0603	-1.51749	-1.06121	-0.693761	-0.909847	-0.665903	-0.731533	-0.968248	-1.10743	-0.0128094	0.0872188	-0.253799	-0.512321	0.0418626	-0.0310023	-0.29776	-0.289787	-0.141751	0.588883	0.149541	0.121778	0.0599508	-0.0203129	-0.674013
Lbcl1	10	1.46815	1.49187	1.12206	0.762103	1.13361	0.723737	0.455313	0.603843	-1.22822	-1.60762	-1.48944	-1.47119	-1.59972	-1.29456	-0.848829	-1.10003	-1.15146	-0.0986951	-0.273929	-0.679013	-0.439583	0.85093	0.891452	-0.184381	0.145631	-0.0843431	1.07827	0.832562	-0.111115	-0.008924	0.973923	1.13759
Lmbr1l	10	1.38803	1.56777	1.1845	1.8141	0.227529	-0.0265463	-0.131449	0.424259	-1.40204	-1.93451	-1.97051	-1.61277	-1.20378	-1.23487	-0.816539	-0.917068	-0.80077	0.601692	0.536626	0.402041	0.278219	0.252477	0.24663	-0.137137	0.0322283	-0.0557096	1.14693	1.18471	0.62077	0.293643	0.274512	-0.23297
LOC100040243	10	2.02575	2.07543	1.82577	1.02956	1.1969	0.663051	0.348316	0.664802	-1.04429	-1.88347	-1.46109	-0.508487	-0.949954	-1.1046	-0.247718	-0.705362	-0.217622	-0.46685	-0.365298	-0.944171	-1.03105	0.578581	0.562051	-0.860913	-0.435972	-0.733188	1.03757	0.624662	-0.0992195	-0.0151151	0.224638	0.217289
LOC100048330	10	1.91297	1.95909	1.54756	1.3022	0.790077	0.29689	0.0740375	-0.361314	-1.15462	-1.82172	-1.33945	-0.864735	-1.49113	-1.43169	-0.12424	-0.685527	-0.358313	0.98589	0.69675	-0.125395	0.0417739	0.146712	0.360642	-0.246346	-0.293337	-0.380971	1.36089	0.979682	-0.252367	0.0964749	-1.23838	-0.382113
LOC380623	10	2.74446	2.31101	2.1502	1.63726	0.370224	0.472462	-0.302998	-0.33032	-0.853192	-1.52371	-1.32631	-0.537157	-1.10584	-0.738899	-0.346725	-0.69494	-0.46941	-0.357062	-0.403195	-0.808978	-0.694667	0.540217	0.650666	-0.136543	-0.0380223	-0.310099	0.316043	0.172481	-0.14448	-0.122162	-0.325858	0.205535
LOC383077	10	1.96681	2.33231	1.63912	1.93219	0.0721657	-0.430611	-0.268838	-0.195678	-0.99689	-0.755487	-1.13591	-0.750749	-0.89595	-0.860511	-0.608551	-0.616869	-0.333198	-0.0879898	-0.0359981	-0.640287	-0.969631	0.726358	0.742706	-0.984348	-0.740215	-0.969875	1.56571	1.30843	-0.236269	0.0848033	0.156877	-0.0136288
LOC668047	10	1.78429	2.35495	2.02189	0.911782	0.715716	0.407429	0.0612664	0.327443	-1.28922	-1.31153	-1.37843	-0.42722	-1.12373	-1.30748	-0.990437	-1.18655	-0.391621	-0.628433	-0.766824	-0.921592	-0.728544	0.534539	0.647578	-0.128863	0.242743	0.113117	0.300995	-0.10005	0.0117832	0.0948321	1.0262	1.12396
LOC669168	10	1.65771	2.36399	2.05984	1.10969	-0.47856	0.484801	0.758728	0.451888	-1.42187	-1.19167	-0.996968	-1.006	-0.525239	-0.772037	-1.07226	-0.914332	-1.41467	-0.750644	-0.842352	-0.845342	-0.850805	-0.144967	0.20765	-0.00639658	1.14871	0.695599	0.630119	0.142986	0.260389	0.534291	0.47332	0.25442
Man2c1	10	1.60016	0.963469	0.83885	0.714091	0.187608	-0.0376013	0.466643	0.451552	-1.68308	-1.96352	-1.73568	-1.54617	-1.52472	-1.46464	-0.34503	-0.370727	-0.569055	1.40492	1.63855	0.919535	0.82138	0.927146	0.772476	-0.27491	0.0527108	-0.0361161	0.171958	0.372204	0.371108	0.00960058	-0.433238	-0.699485
Megf8	10	1.4158	1.18268	1.27568	1.33227	0.284717	-0.125641	-0.148353	0.824339	-1.09	-1.15308	-0.784383	-1.20475	-1.29026	-1.61803	-1.14459	-1.52018	-1.35185	0.580238	0.953976	0.0632784	0.228059	0.542304	0.493429	-0.607523	-0.498655	-0.899271	1.38939	1.28522	0.718418	1.01869	0.501129	-0.653034
Mga	10	2.17522	1.88848	1.93067	1.35528	-0.254015	-0.298791	-0.490756	0.293493	-1.07155	-1.31237	-1.17812	-1.39908	-1.07373	-0.972483	-0.761474	-1.04232	-1.0239	0.601065	0.285561	-0.196437	-0.139125	1.01842	1.11778	0.361646	0.200969	0.187632	0.562766	0.323192	0.28486	0.462201	-0.57527	-1.25982
Mgea5	10	2.09649	1.86628	1.60959	0.725596	0.0632234	0.142501	0.156833	0.677796	-0.93112	-1.48073	-1.13525	-1.32972	-1.4485	-1.28848	-0.812768	-1.28428	-1.13446	-0.138987	-0.0807312	-0.695878	-0.752649	1.025	0.923326	0.0577726	0.0816807	-0.0312819	1.20848	0.971209	0.537871	0.445495	0.243571	-0.287872
Msh2	10	2.32397	2.00058	1.59529	0.96767	0.850549	0.819832	0.515422	0.757615	-0.989836	-1.60227	-1.38341	-0.868151	-0.925296	-0.896917	-0.905648	-0.943264	-0.722576	-0.49282	-0.509704	-0.843804	-1.13684	0.564597	0.741771	-0.267903	-0.258608	-0.224476	0.769879	0.883049	0.448112	0.545871	-0.349419	-0.463246
Myak	10	2.99055	1.96468	2.05169	1.68977	0.187857	0.558082	0.0143579	0.802615	-0.949679	-1.27551	-0.625153	-0.648299	-0.580322	-0.867613	-0.8237	-0.940696	-1.02968	-0.589884	-0.48803	-0.75829	-0.880114	0.0686129	0.029049	-0.581429	-0.307325	-0.383673	0.12844	0.230045	0.0959048	0.159469	0.675039	0.0832231
Nek8	10	1.87249	1.81334	1.81924	0.965327	0.74202	0.404657	0.324497	0.312608	-1.26065	-1.49185	-1.24011	-1.44694	-1.46417	-1.53882	-1.06697	-1.08303	-1.1837	0.159275	0.0655579	0.0291806	-0.321759	0.368212	0.599808	0.196676	-0.0850904	0.139632	0.731849	0.725314	0.849595	0.780478	-0.484509	-0.232148
Nfatc3	10	2.66961	2.21299	2.13305	1.64193	0.772992	0.56245	0.00822786	0.51742	-1.09157	-1.46812	-1.37177	-0.976577	-1.17412	-0.868056	-0.223024	-0.841093	-0.579963	-0.114923	-0.0711858	-0.299601	-0.374371	0.299933	0.407647	-0.407571	-0.104599	-0.342818	-0.000633736	0.00663241	-0.485767	-0.307994	-0.0309883	-0.0981381
Nrbp2	10	2.38447	1.97263	2.09541	1.70996	0.109645	0.717851	0.268141	-0.0151933	-1.5754	-1.60369	-1.06092	-0.571818	-0.764693	-0.914865	-0.398964	-0.572101	-0.733296	-0.185167	0.0449937	-0.656767	-0.592721	-0.223436	-0.360208	-0.640914	-0.645155	-0.635169	0.738077	0.645125	0.558719	0.860676	-0.373041	0.417823
P38ip-pending	10	2.49139	2.34737	2.34875	1.35835	0.500519	0.777653	0.500519	0.717044	-0.878385	-1.06261	-1.03524	-0.790255	-1.23176	-0.964862	-0.947713	-1.12512	-1.01905	-0.412486	-0.358689	-0.458846	-0.491924	0.124421	0.200921	-0.0141146	-0.110479	-0.193933	0.13477	-0.0121374	-0.020769	0.170796	-0.258792	-0.28534
Parn	10	1.88735	1.90864	1.71517	1.25988	0.497318	0.736593	0.425587	0.798045	-1.2062	-1.86329	-1.66546	-1.06996	-1.46257	-1.50687	-0.425578	-0.887876	-0.0374034	0.207926	-0.0335342	-0.106431	-0.293924	-0.0193746	0.192036	-0.524764	-0.36101	-0.162204	-0.0422461	0.0552298	-0.249879	-0.100889	1.25596	1.07974
Parp6	10	2.24082	2.08536	1.99966	1.34432	-0.403151	-0.286593	-0.408921	-0.0104889	-0.630077	-0.774132	-0.750074	-1.48601	-1.32577	-1.29571	-1.03939	-1.05373	-1.08612	-0.231138	-0.361785	-0.543673	-0.630649	0.444491	0.464579	0.333133	0.257541	0.365695	1.10095	0.972875	0.643517	0.64312	-0.0863137	-0.492329
Pex11a	10	1.9944	1.98623	1.58546	1.00224	0.843172	0.646781	0.606633	0.882371	-0.746009	-1.05051	-0.915018	-1.05251	-1.23387	-1.24513	-1.44512	-1.31704	-1.28202	-0.292302	-0.208	-0.560047	-0.542635	0.525004	0.584457	-0.0874433	-0.0382676	-0.30196	1.12457	1.00325	0.500749	0.429366	-0.662169	-0.734637
Pgpep1	10	1.6683	1.67421	1.55286	1.16636	-0.135748	0.945482	0.465359	1.64596	-0.946956	-0.754632	-0.348729	-0.787803	-1.44944	-1.21641	-1.44035	-1.20312	-1.67794	-0.11372	-0.185199	-0.156818	-0.0596074	-0.363182	-0.760074	-0.399491	-0.349441	-0.14223	0.838008	0.918035	1.04129	0.89803	0.580938	-0.903948
Pkp4	10	1.53529	1.76237	1.77249	0.748885	0.684568	0.839154	0.663433	1.48923	-0.764043	-1.05685	-1.07822	-1.18153	-0.775043	-0.807264	-1.04287	-0.702002	-0.584738	-0.0665775	0.0115605	-0.257032	-0.399735	0.364205	0.574492	0.873419	0.790431	0.829778	-0.275531	-0.460823	-0.0282266	0.338824	-1.59429	-2.20336
Plekha8	10	2.54048	2.41857	2.45122	1.64795	0.389354	0.484143	0.368298	0.730386	-0.842713	-0.984768	-0.659418	-0.82022	-0.907853	-0.779207	-0.831158	-0.856458	-1.13704	-0.583045	-0.891171	-0.349303	-0.344568	-0.311221	-0.140079	-0.0607081	-0.239545	-0.0137815	0.116144	-0.0239521	0.190796	0.182647	-0.187406	-0.556372
Prkcsh	10	2.1622	1.60548	1.4149	0.443689	0.197748	0.0888309	0.516603	1.11356	-1.11317	-1.96813	-1.79406	-1.50929	-1.13271	-1.18177	-0.830136	-0.961001	-0.665041	0.54192	0.235453	-0.191135	0.0421992	1.15108	1.18853	-0.086281	0.24344	-0.0244862	0.680135	0.420678	-0.0323843	0.215798	0.0999059	-0.872559
Psmd7	10	2.52598	2.04605	1.96071	1.0523	1.00242	1.2551	0.593387	1.02421	-0.893543	-1.73098	-1.48174	-0.616626	-0.683576	-0.543794	-0.298733	-0.541281	-0.208306	-0.834722	-0.709838	-1.09094	-1.05195	-0.0678262	-0.150005	-0.3239	-0.0258456	-0.265026	0.364982	0.186995	-0.204286	-0.0528341	-0.110605	-0.125775
Ptprf	10	2.24414	1.42462	1.42656	1.60254	0.636993	-0.655954	-0.764746	-0.532467	-1.28743	-1.21119	-1.37258	-0.760863	-0.972619	-1.06286	-1.73468	-0.673107	-0.847762	0.182109	-0.0866838	-0.292309	-0.636894	0.490873	0.554932	-0.333834	-0.0292434	-0.0128006	0.754154	1.07597	1.01207	1.27409	0.149266	0.439704
Pum1	10	1.84631	1.59924	1.53222	0.784079	0.683529	0.888232	0.661048	1.69897	-0.965091	-1.99687	-1.46317	-1.27014	-0.93868	-0.648367	-0.226537	-0.521064	-0.609901	0.773561	0.734885	-0.00929113	0.191296	0.575836	0.711438	0.0190319	0.0697989	-0.380447	-0.0787769	-0.222822	-0.508432	-0.189156	-0.844318	-1.89639
Rad23b	10	2.08293	1.92443	1.58111	1.13827	-0.0121238	-0.0678213	0.0615797	0.508516	-1.44145	-1.71453	-1.5625	-1.10748	-1.11936	-1.10897	-0.225973	-0.911145	-0.728263	0.444576	0.556632	-0.084566	-0.159214	1.51048	1.61874	0.255289	0.0819864	-0.132688	-0.0997497	-0.0121021	-0.419971	0.0550142	-0.156574	-0.755071
Raf1	10	1.77393	1.78546	1.80792	0.965597	0.71511	0.374876	0.431516	1.30895	-1.30035	-2.31902	-1.65269	-1.10081	-1.36458	-1.25646	-0.641279	-0.834124	-0.761395	-0.121365	-0.121426	-0.291902	-0.428364	0.532427	0.620248	0.185032	0.197412	0.203746	0.334394	0.152559	0.269001	0.3743	0.487945	-0.326669
Rbbp4	10	1.80508	2.73358	2.43247	1.47438	-0.74795	-0.424102	-0.603038	0.833248	-0.721072	-1.64326	-1.11536	-0.726246	-0.555225	-0.735988	-0.418529	-0.655213	-0.302646	0.115784	0.154434	-0.620633	-0.55877	0.476207	0.730678	-0.307637	-0.0493451	-0.329957	-0.0307197	-0.31724	-0.482887	-0.39604	1.25608	-0.270077
Rell1	10	1.93849	1.78196	1.77034	1.84006	0.981005	0.815685	0.54712	0.351113	-1.24018	-1.17407	-1.12895	-0.478797	-0.396123	-0.654458	-0.928743	-0.286157	-0.482278	-0.486302	-0.377103	-0.694902	-0.705486	0.545057	0.621585	-0.502697	-0.502342	-0.776193	1.09866	0.909138	0.086249	0.317436	-1.65192	-1.1372
Rlf	10	2.52761	2.11621	1.96506	1.32286	0.56567	0.609961	0.181264	0.705049	-1.18396	-1.49058	-1.17897	-0.94049	-1.34583	-1.23957	-0.577262	-0.919332	-0.761208	0.0145886	-0.0778688	-0.736881	-0.562377	0.121267	-0.0159526	-0.271884	-0.143545	-0.247278	0.848846	0.638967	0.138555	0.20608	-0.00626927	-0.262739
rp9	10	2.09859	2.03303	1.81517	0.896592	0.177649	-0.456168	-0.585661	0.23534	-1.9235	-2.07896	-1.9781	-0.641839	-0.460909	-0.667955	-0.362653	-0.412629	-0.375222	0.356722	-0.0267442	-0.290033	-0.122484	0.690832	0.647988	0.0682747	0.256575	0.243815	0.724217	0.665269	0.451378	0.537775	-0.303115	-1.21324
scl0002975.1_346	10	1.93191	2.08006	1.5713	1.43211	1.04711	0.0463477	-0.60328	0.403951	-1.00068	-1.46038	-1.46766	-1.11582	-1.26004	-1.21505	-0.835486	-1.07617	-0.70412	0.260118	0.14462	-0.643608	-0.662322	0.567331	0.596711	-0.324333	-0.255348	-0.393852	1.26027	1.08575	0.0934373	0.211391	0.284203	0.00151864
Snx30	10	1.65032	1.3714	1.45108	1.19749	0.753623	0.908682	0.808027	1.25818	-0.302221	0.0833431	-0.0584068	-1.77532	-1.67657	-1.73714	-1.54285	-1.63634	-1.55008	0.339817	0.35231	-0.17269	-0.214328	0.683477	0.915825	-0.38689	-0.378056	-0.557077	0.508087	0.217378	-0.172055	-0.215636	0.126019	-0.249393
Stxbp3	10	1.56616	1.64203	1.25789	0.971272	1.01854	0.763024	0.672235	1.63835	-1.37622	-1.62532	-1.49647	-1.43423	-1.57968	-1.45331	-0.727644	-1.11435	-0.851114	-0.259294	-0.068121	-0.216077	-0.505187	0.533383	0.667469	-0.0814088	-0.170462	-0.0265383	0.633923	0.657181	-0.0488803	0.254228	0.770209	-0.0115869
Tex10	10	2.62076	2.46154	2.17219	1.34421	0.803453	0.829907	0.64493	0.709294	-0.873428	-1.28489	-1.15653	-0.591545	-0.703721	-0.758004	-0.300966	-0.424987	-0.14877	-0.0200721	-0.270931	-0.878475	-0.801751	0.0140388	0.262921	-0.43299	-0.42268	-0.560294	0.13452	-0.0296953	-0.431986	-0.294877	-0.829686	-0.781481
Thap3	10	2.22682	2.43001	2.24797	1.53852	-0.673119	-0.181648	-0.728814	-0.485504	-0.727854	-1.08757	-1.11794	-1.45948	-0.958894	-0.517862	-0.911006	-0.570079	-1.21081	-0.15088	0.379941	-0.290745	-0.654494	1.04828	0.0843177	-0.0340494	-0.244746	0.483704	0.328036	0.24691	0.380517	0.0996863	0.371679	0.139114
Tmem110	10	2.10105	2.44249	2.06925	1.36049	0.394161	-0.202548	-0.450395	0.976622	-0.362375	-0.584076	-0.680796	-1.14812	-0.31672	-0.461303	-1.11333	-1.29186	-1.24103	-0.0774785	-0.256483	-0.924605	-0.946869	0.365525	0.5454	-0.84645	-0.561131	-0.68372	0.909849	0.672417	0.0884963	0.105594	0.786737	-0.668791
Tmem177	10	1.61674	2.1576	1.94665	1.01422	0.550335	1.19034	1.07439	1.21865	-0.555909	-1.12827	-0.645219	-1.15007	-0.976676	-0.96922	-1.64779	-1.13527	-1.62759	-0.0712175	-0.226174	-0.238148	-0.513697	0.491444	0.348004	-0.739196	-0.292444	-0.186083	0.711252	0.392213	0.0877162	0.294462	-0.363173	-0.62788
Tmem63b	10	2.1441	2.04433	1.82252	1.95882	0.249293	-0.617882	-0.804851	0.14672	-0.890453	-0.700436	-1.08223	-1.07661	-0.80033	-0.960737	-1.16764	-0.999061	-1.01065	0.201694	0.142784	-0.477136	-0.422988	0.861047	0.902414	-0.091981	-0.402631	-0.39317	0.959457	0.916659	0.362085	0.393154	-0.236541	-0.969751
Trrap	10	2.2599	2.07134	1.70941	1.00497	0.545314	0.242191	-0.0160903	0.486435	-1.16714	-1.56902	-1.43167	-1.28916	-1.30844	-1.09537	-0.458428	-0.930752	-0.735691	0.191796	0.260212	-0.604629	-0.661943	1.08886	0.937708	-0.0207222	-0.0959701	-0.166068	0.771161	0.664623	0.250331	0.320001	-0.539307	-0.713845
Unc119b	10	2.0699	1.85696	2.02493	2.66109	0.0789709	-0.116038	-0.365013	-0.185761	-0.64795	-0.735665	-0.947096	-0.755756	-1.10561	-0.826045	-1.21374	-0.777413	-0.987759	-0.0876959	-0.208811	-0.104959	-0.319099	0.390824	0.582172	-0.0946491	0.0740135	0.0048166	0.456666	0.53353	0.540784	0.550481	-1.17189	-1.17417
Usp37	10	1.99612	2.42873	2.36323	1.46187	0.852296	0.740656	0.499048	1.20428	-0.788752	-1.09529	-1.33948	-0.71899	-0.769929	-0.711114	-0.729103	-1.02684	-0.682482	-0.506916	-0.556226	-0.725471	-0.691768	0.444114	0.510102	-0.229375	-0.36329	-0.375489	0.10149	-0.132465	-0.260364	0.0202682	-0.0954874	-0.823379
Wwp1	10	1.3532	1.82498	1.80694	2.47657	0.205647	-0.177673	-0.38488	-0.802253	-0.731079	-1.12742	-1.02511	-0.726329	-1.34848	-1.26987	-1.31385	-1.20001	-1.04553	0.0305458	-0.105361	-0.696064	-0.488542	0.86361	1.03145	0.538346	0.280579	0.159061	0.663705	0.690183	0.346083	0.476575	-0.506741	0.201711
Zbtb43	10	2.1541	2.80455	2.36094	0.8734	0.498704	0.38855	0.69385	1.28921	-0.0439127	-0.599249	-0.180101	-0.906337	-0.428546	-0.607054	-0.725587	-1.16428	-1.19509	-0.864584	-0.742624	-0.928503	-0.669757	-0.113582	-0.00378727	-0.495284	-0.130796	-0.487891	0.286054	0.105491	-0.0320453	0.190771	-0.214087	-1.11252
Zdhhc21	10	2.02523	2.26168	2.03733	1.21585	0.122493	0.00426865	-0.26419	0.623057	-0.944356	-1.27529	-1.2582	-1.25447	-0.937197	-0.877784	-1.28774	-1.02739	-0.972013	0.0283175	0.19542	-0.668956	-0.67653	0.704694	0.532277	0.0544937	0.181029	0.142898	0.924789	0.683807	0.552519	0.473068	-0.345938	-0.973151
Zfp184	10	1.46604	2.28237	2.03682	1.69164	1.04372	1.17676	1.09073	0.88619	-0.64401	-0.73363	-0.491381	-1.00971	-1.12409	-0.969388	-1.24361	-0.924548	-1.46435	-0.535703	-0.623029	-0.602718	-0.758707	0.524688	0.500669	-0.0131429	0.0372066	0.148768	0.048544	-0.0293982	-0.230608	-0.171968	-0.821821	-0.542334
Zfp692	10	2.25238	1.80768	2.02466	1.77128	1.40476	0.624367	0.288407	0.757541	-1.09402	-1.76389	-1.50198	-0.866296	-1.2205	-0.732835	-0.972053	-0.298764	-0.93505	0.39958	0.178388	0.079908	0.155431	-0.0555395	0.0751223	-0.441425	-0.523406	-0.482594	0.0255263	-0.198525	-0.296665	-0.259552	-0.055354	-0.146571
1110012F10Rik	11	0.0865713	-0.164132	-0.174247	-0.306305	-0.512057	-1.01149	-0.969504	-0.338409	-1.27894	-1.15968	-1.36581	-1.56178	-1.23159	-1.18304	-1.05554	-0.564335	-0.836829	0.455234	0.423527	0.222181	0.181603	0.935049	0.61809	0.671516	0.941689	1.02943	1.66861	1.66998	1.59455	1.531	1.1302	0.554445
1110036O03Rik	11	-0.694659	-1.06646	-0.857764	-0.843882	-0.973675	-0.851468	-0.91964	-0.517107	-0.832768	-0.587594	-0.656762	-1.25854	-1.16078	-1.13835	-0.552118	-0.631811	-0.724101	0.121935	0.2839	0.233641	0.14205	1.15337	1.19152	1.26432	1.40382	1.26276	1.42139	1.41076	1.60441	1.64928	0.877993	0.24634
1200003I07Rik	11	-0.607507	-0.567823	-0.69705	-0.711334	-1.86325	-1.75476	-1.72929	-0.0199636	-0.286137	-0.525765	-0.697581	-0.535925	-0.447782	-0.163691	-0.760758	-0.644002	-0.541799	0.0641217	0.287307	0.0582946	-0.143678	1.64465	1.48919	0.966381	0.895434	0.808551	1.5352	1.30294	0.745493	0.99849	2.02098	-0.118929
1300011L04Rik	11	-1.04621	-0.907503	-0.841503	-0.685422	-0.531737	-0.711004	-0.607687	-1.17437	-0.757058	-0.963354	-0.883552	-0.702263	-0.824214	-0.637434	-0.388557	-0.724556	-0.555499	0.280835	0.308626	-0.108685	-0.128029	1.00272	1.14621	1.08106	0.78357	0.872677	1.82356	1.84144	2.19891	1.87234	-0.463031	0.429716
1300018J18Rik	11	0.159569	-0.418649	-0.405261	-0.0620005	-1.22515	-1.96324	-1.67183	-1.18683	-0.0965312	0.0723355	-0.550928	-0.955566	-0.89962	-0.988908	-1.08194	-0.869914	-0.429959	0.628907	0.58423	0.524635	0.507706	0.602671	0.585548	0.915269	0.718193	0.864331	1.52063	1.70923	1.76562	1.79521	0.300437	-0.448187
1600012H06Rik	11	-0.984126	-0.466214	-0.741338	-0.497561	-1.17325	-1.0319	-0.996698	-1.29796	-0.857479	-1.12449	-1.05232	-0.594203	-0.468077	-0.512532	-0.275033	-0.325306	-0.327431	0.400934	0.464445	0.0219701	0.0622561	1.61762	1.6154	1.26094	1.06155	1.0302	1.87145	1.71444	1.31159	1.26519	-0.638772	-0.333273
1700023M03Rik	11	-0.407021	-0.228671	-0.24716	-0.511534	-1.09176	-1.11631	-1.39692	-1.64397	-1.37818	-0.946929	-1.0096	-0.951842	-0.90317	-0.90987	0.0371602	-0.264635	-0.262296	0.437022	0.550156	-0.168559	-0.142283	1.19737	1.29397	0.743003	1.13072	0.992929	1.84105	1.60148	1.3347	1.43678	0.256898	0.727484
1810043G02Rik	11	-0.226994	-0.486345	-0.200145	-0.327146	-1.09701	-0.889522	-1.15208	-1.45754	-1.71895	-1.74682	-1.33291	-0.355889	-0.986218	-0.946409	0.0211895	-0.173418	-0.28686	0.523846	0.616259	0.818477	0.534533	0.708916	0.698664	1.28806	1.81146	1.92215	0.324166	0.611568	1.36351	0.714031	0.463426	0.964016
2010204K13Rik	11	-1.10831	-1.23799	-1.08847	-0.904662	-0.876803	-0.89554	-1.0248	-0.983743	-0.940711	-0.886471	-0.878907	-0.49493	-0.653053	-0.591459	-0.16251	-0.348376	-0.219027	-0.17096	-0.15589	0.298432	0.353062	0.731013	0.551738	1.72394	1.51218	1.7276	1.06002	1.27586	1.99308	1.61314	0.442771	0.339771
2310014F06Rik	11	-1.21847	-1.04108	-0.774949	-1.02065	-0.888005	-0.94897	-0.765376	-1.04922	-0.485581	-0.383732	-0.291308	-1.26464	-0.919666	-1.15841	-0.419202	-0.550377	-0.541494	-0.16383	0.152908	0.0265403	0.199191	0.698351	0.533305	1.39671	1.41294	1.28096	0.979007	0.926422	1.45352	1.24083	1.64497	1.9393
2310021P13Rik	11	-0.507236	-1.3024	-1.14071	-0.96533	-0.454878	-1.46579	-1.22357	0.284382	-0.615405	0.295721	-0.196709	-1.41413	-0.990639	-0.817862	-0.858528	-0.648763	-1.05866	0.301416	0.211718	0.274202	0.611014	0.782623	0.658949	0.833707	1.22623	0.926714	1.42541	1.57281	1.66997	1.61337	1.3192	-0.346841
2310035K24Rik	11	-0.720444	-0.933224	-0.894821	-0.853996	-0.815633	-0.14874	-0.52302	-0.141989	-1.14649	-1.04967	-0.824265	-1.35908	-1.02887	-0.853699	-0.538929	-0.797225	-1.21529	0.166412	0.267027	-0.00425521	0.0895014	1.25884	1.21697	0.684233	0.837934	0.704434	1.88321	1.83259	1.42252	1.38739	1.23814	0.860424
2310047D13Rik	11	-0.420717	-0.480921	-0.6091	-0.326396	-0.675327	-0.961972	-1.40307	-1.35866	-1.18514	-1.21171	-1.42842	-0.412201	-0.696714	-0.320947	-0.30467	-0.0408662	-0.196805	-0.321671	-0.291579	-0.136401	-0.171659	1.47161	1.4159	0.87866	0.783981	0.475151	2.22889	1.96638	1.42086	1.28923	0.348083	0.676201
2510049J12Rik	11	-0.585636	-1.01262	-0.816431	-0.875601	-1.1031	-1.05489	-1.15494	-0.990718	-1.06176	-1.05883	-0.96287	-0.88952	-0.817863	-0.848701	-0.332141	-0.302754	-0.469994	0.675987	0.685287	0.276179	0.210148	1.73234	1.55402	1.5148	1.64346	1.75865	0.841829	0.792938	0.833268	0.821049	0.595988	0.40245
4121402D02Rik	11	0.324385	-0.130251	-0.214008	-0.444745	-0.399636	-0.539329	-1.41262	-0.51662	-1.59013	-1.43756	-1.83596	-1.25341	-0.640436	-0.435286	-0.740125	-0.579362	-0.804259	0.442531	0.45177	0.143073	-0.376184	1.26333	1.37099	0.585257	0.674411	0.734468	1.79909	1.85627	1.06896	1.55357	0.7086	0.373216
4831426I19Rik	11	-0.912849	-0.685435	-0.735486	-0.466936	-1.00188	-1.08398	-0.418492	-0.239519	-0.989506	-0.627743	-0.850266	-0.745772	-0.973021	-0.805727	-0.505661	-0.589252	-0.578612	-0.551968	-0.163052	-0.594352	-0.435825	1.62109	1.06376	1.63749	1.16891	1.36474	1.32608	1.54784	1.64532	1.81425	0.801445	-0.0355883
4933409L06Rik	11	-0.45075	0.141224	0.242937	0.00527964	-1.73619	-1.41589	-1.7683	-1.27346	-1.00238	-0.774225	-0.817781	-0.834169	-0.846231	-0.91845	-0.0921945	-0.522947	-0.204005	-0.0119003	0.00964204	0.0318669	0.153647	0.990967	0.905594	1.3651	1.60625	1.39327	1.25211	0.946813	1.73461	1.47065	0.494686	-0.0757734
5730406F04Rik	11	-1.03274	-1.02403	-1.09897	-1.19361	-0.573546	-0.616604	-0.546646	-0.736418	-1.13584	-1.58267	-1.64109	-0.745583	-0.77986	-0.52531	0.0216205	-0.658201	-0.00826965	0.470784	0.562098	0.0650448	0.152794	1.75749	1.77157	1.14413	0.927802	0.831013	1.34362	1.15607	0.839151	0.946484	0.707843	1.20187
5830404H04Rik	11	-0.45608	-0.474868	-0.507251	-0.682659	-0.779292	-1.34359	-1.47592	-1.05429	-1.57966	-1.52192	-1.64316	-0.847612	-0.578183	-0.527396	-0.192842	-0.202747	-0.30029	0.549202	0.620862	0.452234	0.467334	1.30226	1.23805	1.29627	1.34223	1.33501	0.999581	1.07279	1.17453	1.12172	0.70839	0.487293
5930434B04Rik	11	-0.521202	-0.610662	-1.02314	-0.860778	-0.827689	-0.866027	-0.780395	-0.271364	-1.45337	-1.72951	-1.61135	-1.30364	-0.680345	-0.734542	-0.125068	-0.114043	-0.351333	1.07628	1.0623	1.09907	0.827929	1.06602	0.997294	0.454873	0.802798	0.627233	1.54061	1.6129	1.17935	1.30792	0.452442	-0.242535
6430511F03	11	-0.332688	-0.256819	-0.335445	-0.850438	-0.918869	-1.20357	-1.11041	-0.298708	-1.41246	-1.466	-1.58769	-0.595864	-0.552784	-0.634969	0.0195931	0.14168	0.351492	-0.419211	-0.384017	0.000625276	0.0661878	0.939574	0.816641	0.984298	0.811567	1.02767	2.07623	1.87642	1.73217	1.58612	0.507296	-0.577619
9030409G11Rik	11	-0.700872	-0.622133	-0.681912	-0.452417	-1.11359	-1.28423	-1.42203	-0.567054	-0.90851	-0.886503	-0.984897	-0.557444	-0.114178	-0.168952	-0.19885	-0.191753	-0.355561	-0.896427	-0.830341	-0.327982	-0.279001	0.908832	0.522456	1.09867	1.43202	1.5961	1.35651	1.66193	1.9128	1.52361	1.37601	0.155703
9830001H06Rik	11	-1.00094	-1.38934	-1.24342	-1.11823	-0.820991	-0.734218	-0.880983	-0.537658	-0.781412	-0.823627	-0.826566	-0.801714	-0.622919	-0.717057	-0.851891	-0.576185	-0.639201	0.381772	0.250569	0.25527	0.0562719	1.28717	1.45543	0.749672	0.835762	0.739871	1.81753	1.7031	1.35666	1.29192	1.24813	0.937227
9930013L23Rik	11	-1.08461	-1.40411	-0.889018	-1.17526	-0.555292	-0.593944	-0.138965	-0.906356	-0.80551	-0.839765	-0.747375	-1.01735	-1.50712	-1.30918	-0.14641	-0.588041	-0.322706	0.504169	0.0361477	0.495654	0.937016	0.907436	0.941842	1.12827	0.270078	0.444528	1.54844	1.28355	1.45228	1.62209	0.822922	1.63657
9930105H17Rik	11	-0.347256	-0.362819	-0.124862	-1.00265	-0.717884	-0.499176	-0.554188	-0.234746	-1.25097	-1.64535	-1.34693	-0.871244	-1.30141	-1.18059	-0.558221	-0.749693	-0.738469	0.0435467	0.170655	0.114389	0.172121	0.795117	0.725144	1.27932	1.16209	1.15686	1.45379	1.24954	2.02629	1.67604	0.859607	0.601953
A130086G11Rik	11	-0.617102	-0.595678	-0.937987	-0.924393	-0.478241	-0.524841	-0.606037	-0.5603	-1.41161	-1.44221	-1.38471	-1.16037	-1.26282	-1.2409	-0.211424	-0.465289	-0.355719	0.47021	0.447787	0.242173	0.153309	1.00311	0.975609	0.828469	0.809503	0.845268	1.57914	1.68706	1.27774	1.40103	1.16391	1.29534
A430041B07Rik	11	-0.292625	-0.407255	0.0958056	-0.68247	-0.907224	-0.422805	-0.527085	0.133641	-1.43987	-1.56192	-1.02748	-1.05663	-0.634506	-0.908094	-0.430712	-0.829003	-0.860732	0.0907329	0.343968	0.130407	0.285195	1.58495	1.74327	2.07026	1.73305	1.7113	0.542653	0.406935	1.0312	1.0903	-0.157037	-0.848223
A430103B12Rik	11	-1.0785	-1.00667	-1.09317	-1.07144	-0.937241	-0.96984	-1.00129	-0.845999	-1.09704	-1.14678	-0.947767	-0.29889	-0.666797	-0.846201	-0.324247	-0.770754	-0.516849	0.671002	0.643296	0.132259	0.331549	1.5494	1.44693	1.3228	1.34465	1.20745	1.16445	1.18448	1.07158	1.53485	0.63093	0.383857
A530024C08Rik	11	0.294507	0.284549	0.261924	-0.382207	-0.977271	-1.04495	-1.46276	-0.367349	-1.20208	-1.87176	-1.78387	-0.830495	-0.835376	-0.781304	-0.536816	-0.568127	-0.185058	0.197106	-0.060087	-0.324592	-0.107683	1.66136	1.72495	1.09893	1.11271	1.1139	1.19223	1.0314	0.889212	1.02661	1.25699	0.17542
A630056H20Rik	11	-0.735827	-0.749783	-0.583421	-1.21058	-1.00961	-0.8682	-0.948545	-0.357351	-1.49117	-1.5236	-1.40344	-0.925607	-1.15229	-1.12448	0.41554	-0.208049	0.120783	0.591812	0.688782	0.158823	0.18641	0.974113	0.90224	0.666439	1.14322	1.09065	0.958089	0.99619	1.2378	1.489	1.709	0.963054
A630076G18Rik	11	-0.355082	-0.378041	-0.697532	-0.673201	-0.670543	-0.829662	-0.746896	-0.547234	-1.30162	-1.39235	-1.38873	-1.36115	-1.07134	-0.817609	-0.174733	-0.309598	-0.523672	-0.04252	-0.0662779	-0.0451425	-0.0344732	1.94849	1.81716	1.13038	1.32185	1.38071	1.35551	1.34615	0.752785	0.722615	0.932875	0.71888
A730085F06Rik	11	-0.737679	-0.64659	-0.920733	-0.759993	-0.623218	-0.740471	-0.59695	-0.642536	-1.33913	-1.39725	-1.3354	-0.954199	-1.27957	-0.822916	-0.0863115	-0.385306	-0.509062	0.110277	0.00182766	0.0514369	0.0130398	1.7945	1.65481	1.17222	1.06069	1.08162	1.40217	1.26003	0.823679	0.836833	1.22639	1.28779
A730089E01Rik	11	-1.14588	-1.2246	-1.09507	-1.09781	-0.684693	-0.644144	-0.57093	-0.373516	-1.06416	-1.25103	-1.17682	-0.535936	-0.662151	-0.557312	-0.532403	-0.766937	-0.670666	0.100676	0.170808	-0.113305	-0.0612459	1.17742	1.2319	1.20728	1.33288	1.2285	1.40626	1.37338	1.27268	1.56793	1.1749	0.984002
AA691260	11	-0.532971	-0.491978	-0.742857	-0.419038	-0.545622	-0.207317	-0.44696	-0.435659	-1.47232	-0.983802	-1.22714	-1.19464	-1.16728	-1.10377	-0.934334	-0.522997	-0.841459	0.599206	0.444784	0.0946114	0.00731133	1.14527	1.4694	0.363306	0.29561	-0.00332234	2.16636	1.9338	0.973242	0.997164	1.32752	1.45588
Abhd5	11	-1.15513	-0.973114	-1.06626	-0.959104	-1.05319	-1.07664	-0.97812	-0.673735	-0.880825	-1.07922	-1.05772	-0.751899	-0.676341	-0.691973	-0.191176	-0.383937	-0.203213	-0.210305	-0.208685	0.165714	0.177816	1.42134	1.50232	1.5545	1.34449	1.28799	1.29563	1.24772	1.06095	0.997934	1.30889	0.905285
Acbd3	11	-0.566023	-0.298274	-0.318276	-0.155763	-2.32527	-2.04636	-1.93686	-1.7211	-0.585751	-0.610648	-0.55627	-0.236216	-0.253373	-0.239315	0.140892	0.0402031	0.0744451	0.231309	0.33949	0.29038	0.0235921	1.3394	1.54215	0.856693	0.993265	0.757114	1.51817	1.29219	1.00143	1.00276	0.469776	-0.0637492
[truncated: 5,232 more rows]
