# Supplementary material for: Gata6 potently initiates reprograming of pluripotent and differentiated cells to extraembryonic endoderm stem cells
Source: Genes Dev. 2015 Jun 15;29(12):1239–55. doi: 10.1101/gad.257071.114 (PMC4495396; doi:10.1101/gad.257071.114)
Supplement: Supplemental Material [file supp_29.12.1239_Table_S2.xls]

## Sheet: Gata6-bound loci
Table S2: Gata6 ChIP-seq analysis (using an M2-FLAG antibody) 36 hours following Gata6 induction
Rank	Chromosome	Start	End	Strand	Peak_length	FDR	Fold change	Strand_anot	Gene Symbol	Gene ID
1	chr5	91688050	91688549	+	500	0	122.81		---
2	chr1	53195400	53196449	+	1050	0	115.945	-	Pms1	NM_153556
3	chr3	80052800	80053299	+	500	0	101.827		---
4	chr1	191451000	191451799	+	800	0	101.272		---
5	chr11	94117350	94118249	+	900	0	84.9604	+	Spag9	NM_001025429
6	chr12	31229200	31229849	+	650	0	91.7167	+	Lamb1	NM_008482
7	chr9	101995350	101995949	+	600	0	82.6303	-	Ephb1	NM_173447
8	chr13	97427100	97427949	+	850	0	81.5676		---
9	chr7	139234400	139234999	+	600	0	82.39	+	Lrrc27	NM_027164
10	chr2	128218500	128219249	+	750	0	81.9981		---
11	chr15	96922150	96922699	+	550	0	83.986		---
12	chr19	24327450	24328049	+	600	0	81.0786	-	Pip5k1b	NM_008846
13	chr11	84592750	84593349	+	600	0	74.5724		---
14	chr8	33992250	33993399	+	1150	0	70.2369		---
15	chr19	44246550	44247049	+	500	0	70.0568	+	Scd3	NM_024450
16	chr3	102193150	102193599	+	450	0	67.2011	-	Vangl1	NM_001165951
17	chr13	31396800	31397199	+	400	0	63.8562		---
18	chr6	95655100	95655599	+	500	0	63.3234	-	Suclg2	NM_011507
19	chr1	130822000	130822499	+	500	0	62.5102	+	Pigr	NM_011082
20	chr8	108606550	108607299	+	750	0	63.9416	-	Mir466g	NR_030569
21	chr14	27093800	27094249	+	450	0	61.5253	+	Il17rd	NM_134437
22	chr3	97890200	97890849	+	650	0	63.479	-	Pde4dip	NM_001039376
23	chrX	47977000	47977649	+	650	0	62.2807	+	Ocrl	NM_177215
24	chr2	152793550	152794049	+	500	0	61.2224	-	Bcl2l1	NM_009743
25	chr6	37455100	37455649	+	550	0	60.0501	-	Creb3l2	NM_178661
26	chrX	12990750	12991249	+	500	0	58.6519		---
27	chr11	61536900	61537399	+	500	0	62.4756	-	Epn2	NM_001252189
28	chr7	82890900	82891499	+	600	0	57.201	+	Mex3b	NM_175366
29	chr19	18474000	18474599	+	600	0	56.3788		---
30	chr17	45983100	45983699	+	600	0	56.362	-	Vegfa	NM_001110268
31	chr17	88196700	88197199	+	500	0	56.5307		---
32	chr10	40350150	40350699	+	550	0	55.6077	+	Cdk19	NM_001168304
33	chr9	97630650	97631249	+	600	0	55.5669	-	Clstn2	NM_022319
34	chr5	142416200	142416699	+	500	0	56.8226	+	Foxk1	NM_199068
35	chr1	63220250	63220949	+	700	0	54.883	-	Gpr1	NM_146250
36	chr14	31403950	31404449	+	500	0	54.6089	-	Sh3bp5	NM_011894
37	chr17	83388850	83389699	+	850	0	53.7382	+	Eml4	NM_199466
38	chr2	13377500	13377999	+	500	0	54.8507	-	Cubn	NM_001081084
39	chr3	80053450	80054249	+	800	0	55.0295		---
40	chr17	33098200	33098699	+	500	0	52.7506	+	Zfp563	NM_001024950
41	chr11	84944800	84945749	+	950	0	55.6842	+	Car4	NM_007607
42	chr12	71616550	71617349	+	800	0	55.3401		---
43	chrX	160113800	160114249	+	450	0	51.2183	+	Map3k15	NM_001163085
44	chr5	121332300	121332849	+	550	0	50.9416	+	Gm15800	NM_181421
45	chr5	133492000	133492449	+	450	0	50.8466		---
46	chr13	73494050	73494949	+	900	0	50.6135	+	Lpcat1	NM_145376
47	chr10	66896700	66897299	+	600	0	53.0334		---
48	chr5	134974250	134974699	+	450	0	51.2193	+	Cldn3	NM_009902
49	chr15	62158750	62159349	+	600	0	54.1221	+	Pvt1	NR_003368
50	chrX	139891300	139891899	+	600	0	49.3366	-	Rbm41	NM_001172148
51	chr11	117112650	117113149	+	500	0	50.4531	+	Sec14l1	NR_029459
52	chr16	21396250	21396799	+	550	0	49.2098	+	Vps8	NM_001081366
53	chr1	193609150	193609849	+	700	0	48.7347		---
54	chr8	15083850	15084349	+	500	0	50.3391	+	Myom2	NM_008664
55	chr13	38984950	38985399	+	450	0	48.3786	-	Slc35b3	NM_001170431
56	chr1	4474450	4474849	+	400	0	48.1945	-	Sox17	NM_011441
57	chr18	66512850	66513549	+	700	0	48.5009	+	Gm9926	NR_040528
58	chr16	91998450	91998999	+	550	0	47.2458		---
59	chr8	126478600	126479199	+	600	0	47.0419	-	Gm17296	NM_001159907
60	chr13	45739700	45740199	+	500	0	49.0891	-	Atxn1	NM_009124
61	chr10	112973100	112974099	+	1000	0	49.5125	-	Atxn7l3b	NM_001033474
62	chr6	4759500	4760199	+	700	0	51.2234	+	Peg10	NM_001040611
63	chr3	117440300	117441099	+	800	0	47.9612		---
64	chr4	149850450	149851249	+	800	0	46.3739	-	Spsb1	NM_029035
65	chr5	76487700	76488199	+	500	0	45.8958	+	Gm7271	NR_033501
66	chr1	168288150	168288649	+	500	0	45.6997	-	Pbx1	NM_183355
67	chr16	72708850	72709399	+	550	0	47.0724	+	Robo1	NM_019413
68	chr19	43981750	43982449	+	700	0	45.618	-	Cpn1	NM_030703
69	chr2	153260200	153260749	+	550	0	45.71	+	Pofut1	NM_080463
70	chr8	36376650	36377149	+	500	0	46.7579		---
71	chr2	20489000	20489599	+	600	0	44.8612	+	Etl4	NM_001081006
72	chr6	88169600	88170049	+	450	0	44.9541	+	Gata2	NM_008090
73	chrX	96413150	96413549	+	400	0	44.6569	+	Heph	NM_001159628
74	chr1	165217100	165217549	+	450	0	47.1111	-	Tiprl	NM_145513
75	chr13	21338900	21339599	+	700	0	44.5908	+	Olfr1367	NM_146533
76	chr19	30526650	30527099	+	450	0	44.3258	-	Ppp1r2-ps3	NR_003650
77	chr1	127287450	127287899	+	450	0	44.8972	+	Mgat5	NM_145128
78	chr16	29774800	29775249	+	450	0	46.0864		---
79	chr6	122274550	122274949	+	400	0	44.135	-	Klrg1	NM_016970
80	chr4	62634500	62635149	+	650	0	43.8948	+	Rgs3	NM_001081650
81	chr5	114591050	114591499	+	450	0	45.2095	+	Fam222a	NM_001004180
82	chr15	96189400	96189899	+	500	0	44.5194	+	Gm4371	NR_028311
83	chr4	63469800	63470299	+	500	0	44.4899	-	Whrn	NM_001276371
84	chr4	51564400	51564749	+	350	0	44.9454		---
85	chr2	33886250	33886699	+	450	0	45.1461	-	Mvb12b	NM_175184
86	chr9	62007000	62007399	+	400	0	43.3837	-	Paqr5	NM_028748
87	chr13	70547200	70547649	+	450	0	43.376	+	1700100L14Rik	NR_045934
88	chr15	100754900	100755349	+	450	0	43.5665	+	Slc4a8	NM_021530
89	chr8	45415900	45416349	+	450	0	45.4017	-	Tlr3	NM_126166
90	chr11	43632750	43633199	+	450	0	44.3329	-	Fabp6	NM_008375
91	chr14	99331400	99332099	+	700	0	43.3	+	Klf5	NM_009769
92	chr6	127687500	127688199	+	700	0	44.6112	-	Prmt8	NM_201371
93	chr9	71677350	71677799	+	450	0	43.9734	-	Cgnl1	NM_026599
94	chr2	147378900	147379349	+	450	0	45.7772	+	Pax1	NM_008780
95	chr5	51406650	51407199	+	550	0	46.436	-	Ppargc1a	NM_008904
96	chr3	30354100	30354749	+	650	0	43.8739	-	Mecom	NM_021442
97	chr10	108531050	108531499	+	450	0	42.9415	-	Syt1	NM_001252342
98	chr13	25150450	25150899	+	450	0	42.1768	+	Dcdc2a	NM_177577
99	chr15	6241650	6242149	+	500	0	42.8585		---
100	chr11	95925700	95926099	+	400	0	44.3555	-	B4galnt2	NM_008081
101	chr9	29958200	29958899	+	700	0	42.2819	-	Ntm	NM_172290
102	chrX	8209450	8210149	+	700	0	41.8789	-	Porcn	NM_023638
103	chr9	114808750	114809199	+	450	0	44.0623	-	Cmtm8	NM_027294
104	chrX	103584050	103584699	+	650	0	42.083	-	Ftx	NR_028380
105	chr2	20593400	20593999	+	600	0	43.5896	+	Etl4	NM_001177631
106	chr2	140748550	140749099	+	550	0	41.5323	+	Macrod2	NM_001013802
107	chr12	26291500	26291999	+	500	0	42.0947	-	Rnf144a	NM_001081977
108	chr7	101090350	101090949	+	600	0	41.2396	+	Fchsd2	NM_199012
109	chr15	9888000	9888449	+	450	0	41.023		---
110	chr11	49781800	49782299	+	500	0	41.0603	+	Gfpt2	NM_013529
111	chr4	43189800	43190299	+	500	0	41.3156	+	Unc13b	NM_021468
112	chr9	59591150	59591649	+	500	0	41.007	+	Celf6	NM_175235
113	chr14	76276450	76277199	+	750	0	40.8585		---
114	chr16	30430500	30430899	+	400	0	41.7615	-	Mir1195	NR_035427
115	chr7	131697100	131697799	+	700	0	41.5993		---
116	chr9	7652600	7653099	+	500	0	41.4071	+	Mmp20	NM_013903
117	chr12	86480550	86481099	+	550	0	42.1206	+	Esrrb	NM_011934
118	chr5	147761000	147761699	+	700	0	40.8399	-	Flt1	NM_010228
119	chr14	27349800	27350199	+	400	0	41.7281	+	Arhgef3	NM_027871
120	chr5	92888550	92889349	+	800	0	42.1376	+	Shroom3	NM_001077595
121	chr2	136855100	136855549	+	450	0	40.7011	-	Mkks	NM_021527
122	chr3	107273150	107273749	+	600	0	40.2869	+	Lamtor5	NM_026774
123	chr8	122296350	122296999	+	650	0	41.307	+	Zfpm1	NM_009569
124	chr3	51388650	51389249	+	600	0	41.52	-	Mgarp	NM_026358
125	chr8	44979150	44979849	+	700	0	40.6727	+	Fat1	NM_001081286
126	chr18	7833450	7833999	+	550	0	40.8505	+	Wac	NR_027465
127	chr6	42900200	42900649	+	450	0	42.0695	+	Olfr448	NM_146273
128	chr11	34061700	34062149	+	450	0	40.4564	+	Lcp2	NM_010696
129	chr19	21914000	21914549	+	550	0	44.0832		---
130	chr15	51324850	51325499	+	650	0	40.7641	-	Gm19303	NR_045092
131	chr3	57570850	57571249	+	400	0	39.9974	-	Wwtr1	NM_133784
132	chr15	7252100	7252699	+	600	0	39.8633	-	Egflam	NM_178748
133	chr13	118193900	118194599	+	700	0	40.7315		---
134	chr2	123320500	123320999	+	500	0	40.2162		---
135	chr14	120875200	120875699	+	500	0	39.3467	+	Ipo5	NM_023579
136	chr12	31221450	31221949	+	500	0	39.0638	+	6030469F06Rik	NR_102715
137	chr1	44544400	44544849	+	450	0	39.9674	+	Gulp1	NM_028450
138	chr18	43121700	43122249	+	550	0	39.1685		---
139	chr10	88103800	88104449	+	650	0	38.7768	-	Parpbp	NM_029249
140	chr1	88279700	88280099	+	400	0	39.4565	-	Hjurp	NM_198652
141	chr11	36004400	36004949	+	550	0	39.4066	-	Tenm2	NM_011856
142	chr16	51909250	51909799	+	550	0	38.4013		---
143	chr18	52993150	52993599	+	450	0	38.9476		---
144	chr3	51672300	51673099	+	800	0	38.4455	+	Mgst2	NM_174995
145	chr7	19695150	19695599	+	450	0	38.0923	-	Apoe	NM_009696
146	chr5	30008750	30009249	+	500	0	38.153	+	Il6	NM_031168
147	chr11	29609850	29610599	+	750	0	39.0149	+	1700034F02Rik	NM_028504
148	chr14	9528350	9528849	+	500	0	38.0949	-	Fhit	NM_010210
149	chr7	82254150	82254849	+	700	0	37.8247	+	Sh3gl3	NM_017400
150	chr9	35048400	35049099	+	700	0	37.7134	-	St3gal4	NM_009178
151	chr14	63265200	63265649	+	450	0	38.4568	-	Gata4	NM_008092
152	chrX	18179450	18179999	+	550	0	38.6257	+	Kdm6a	NM_009483
153	chr2	92820150	92820549	+	400	0	37.9734		---
154	chr13	70796650	70797299	+	650	0	37.4586	-	Adamts16	NM_172053
155	chr12	85663800	85664299	+	500	0	37.2852	+	Batf	NM_016767
156	chr9	67629250	67629699	+	450	0	37.4992		---
157	chr15	67017500	67018049	+	550	0	37.5822	-	Ndrg1	NM_008681
158	chr12	64663400	64663899	+	500	0	38.0258		---
159	chr9	67838100	67838749	+	650	0	37.4397	+	Vps13c	NM_177184
160	chr6	113504550	113504999	+	450	0	37.1876	-	Prrt3	NM_172487
161	chr8	72147350	72148049	+	700	0	37.1043	+	Tpm4	NM_001001491
162	chr8	8519000	8519449	+	450	0	36.8798		---
163	chr16	32509550	32509999	+	450	0	38.8588	+	Zdhhc19	NM_199309
164	chr8	56552750	56553249	+	500	0	38.3365	+	Fbxo8	NM_015791
165	chr11	59608050	59608549	+	500	0	37.0074	+	Olfr225	NM_001011740
166	chr3	16915450	16916149	+	700	0	38.5752		---
167	chr11	44810250	44810799	+	550	0	40.0977	+	Ebf1	NM_007897
168	chr3	53225300	53226299	+	1000	0	36.7707	+	Lhfp	NM_175386
169	chr9	63928850	63929299	+	450	0	38.2635	-	Smad6	NM_008542
170	chr1	178408900	178409499	+	600	0	36.6236	+	Efcab2	NM_026626
171	chr4	62976850	62977349	+	500	0	37.196	+	Zfp618	NM_028326
172	chr15	67336000	67336549	+	550	0	37.6733	+	1700012I11Rik	NR_045140
173	chr5	144271700	144272149	+	450	0	36.5142	-	Baiap2l1	NM_025833
174	chr12	9124150	9124899	+	750	0	36.3746		---
175	chr4	127158000	127158849	+	850	0	36.1418	+	Dlgap3	NM_198618
176	chr15	53127200	53127899	+	700	0	36.2099	-	Ext1	NM_010162
177	chr1	39573950	39574349	+	400	0	36.0374	-	Rnf149	NM_001033135
178	chr8	112074300	112074799	+	500	0	36.1919		---
179	chr3	121500600	121501149	+	550	0	35.9468	-	Slc44a3	NM_145394
180	chr8	122326050	122326549	+	500	0	35.8266	+	Zfpm1	NM_009569
181	chr13	73728600	73729049	+	450	0	37.6022	+	5430425J12Rik	NM_027780
182	chr1	56886650	56887099	+	450	0	39.5985	-	Satb2	NM_139146
183	chr10	61116550	61117049	+	500	0	35.9391	-	Sgpl1	NM_009163
184	chr11	11836750	11837199	+	450	0	35.6169	-	Ddc	NM_016672
185	chr10	79948950	79949399	+	450	0	35.2404	+	Arid3a	NM_007880
186	chr13	37476550	37477099	+	550	0	35.9435		---
187	chr2	4347750	4348249	+	500	0	35.5766	+	Frmd4a	NM_172475
188	chr10	31053200	31053749	+	550	0	35.3591		---
189	chr9	72632150	72632649	+	500	0	35.5387	+	Rfx7	NM_001033536
190	chr2	104098450	104099149	+	700	0	35.1974	+	Cd59a	NM_007652
191	chr8	66446950	66447499	+	550	0	35.5012	+	March1	NM_001166375
192	chr11	75529800	75530299	+	500	0	36.0721	+	Slc43a2	NM_173388
193	chr17	29080800	29081299	+	500	0	35.1375	-	Gm16197	NR_036469
194	chr9	66698650	66699249	+	600	0	35.5455	+	Car12	NM_178396
195	chr5	118458350	118458899	+	550	0	35.3699		---
196	chr4	69189000	69189349	+	350	0	34.7275		---
197	chr13	56731600	56732249	+	650	0	34.8009	+	Smad5	NM_001164042
198	chr1	73540250	73540699	+	450	0	35.868		---
199	chr11	108015300	108015699	+	400	0	37.4609	-	Prkca	NM_011101
200	chr5	85145900	85146399	+	500	0	35.0737		---
201	chr12	79859700	79860099	+	400	0	36.4156	+	Rad51b	NM_009014
202	chr1	164412700	164413099	+	400	0	36.4781	+	Nme7	NM_138314
203	chr13	13446700	13447049	+	350	0	36.0086	+	Nid1	NM_010917
204	chr9	78454650	78455449	+	800	0	36.3349	+	Mto1	NM_026658
205	chr9	32616600	32617099	+	500	0	34.4038		---
206	chr3	86161000	86161449	+	450	0	34.2892	-	Rps3a1	NM_016959
207	chr5	140815150	140815549	+	400	0	34.5401	-	Gna12	NM_010302
208	chr5	39050000	39050949	+	950	0	34.1386		---
209	chr6	71005800	71006149	+	350	0	34.1756	+	Foxi3	NM_001101464
210	chr14	63231050	63231599	+	550	0	34.1554	-	Gata4	NM_008092
211	chr6	39748650	39749149	+	500	0	35.6992	-	Braf	NM_139294
212	chr12	3890000	3890699	+	700	0	35.1995	+	Dnmt3a	NM_001271753
213	chr12	54575200	54575949	+	750	0	34.2761		---
214	chr1	64797600	64798049	+	450	0	34.7046	-	Plekhm3	NM_001039493
215	chr14	76599200	76599749	+	550	0	33.7791	-	Serp2	NR_027699
216	chr15	100396050	100396449	+	400	0	35.5117	-	Slc11a2	NM_001146161
217	chr9	110883150	110883849	+	700	0	33.9627	+	Als2cl	NM_001146060
218	chr12	12986700	12987249	+	550	0	34.3559	-	Mycn	NM_008709
219	chr10	15536300	15536799	+	500	0	34.1799		---
220	chr4	55142250	55142899	+	650	0	33.4843		---
221	chr9	103094900	103095449	+	550	0	34.7576	+	Slco2a1	NM_033314
222	chr4	65599000	65599899	+	900	0	33.456	-	Astn2	NM_207109
223	chr10	121509650	121510749	+	1100	0	34.2606	-	Rassf3	NM_138956
224	chr11	67825550	67826099	+	550	0	36.1083	+	Dhrs7c	NM_001013013
225	chr4	129914200	129914599	+	400	0	34.0858	+	E330017L17Rik	NR_045190
226	chrX	8117200	8117699	+	500	0	33.3066	-	Wdr13	NR_029428
227	chr16	32544300	32544899	+	600	0	33.1675	+	Zdhhc19	NM_199309
228	chr2	71254450	71254999	+	550	0	33.8453	+	Dync1i2	NM_001198878
229	chr16	10701850	10702449	+	600	0	33.0963	+	Clec16a	NM_001204229
230	chr16	29945900	29946349	+	450	0	33.383	-	Gm1968	NR_037689
231	chr8	106173550	106173949	+	400	0	32.8619	+	Slc7a6	NM_178798
232	chr12	3795550	3795999	+	450	0	32.8316	+	Dnmt3a	NM_007872
233	chr12	89541050	89541799	+	750	0	33.3769	+	Nrxn3	NM_172544
234	chr10	3631450	3631949	+	500	0	33.2879		---
235	chr15	99757050	99757449	+	400	0	35.3331	-	Cers5	NM_028015
236	chr19	14655350	14656349	+	1000	0	34.4946		---
237	chr7	27343400	27343849	+	450	0	32.7065	-	Shkbp1	NM_138676
238	chr7	112276750	112277549	+	800	0	32.6937	+	Mical2	NM_001193305
239	chr1	74307150	74307549	+	400	0	32.6047	+	Pnkd	NM_001039509
240	chr11	104968050	104968749	+	700	0	33.1153		---
241	chr16	16552200	16552599	+	400	0	32.7759	-	Fgd4	NM_139234
242	chr10	84542750	84543149	+	400	0	33.217	-	C330046G13Rik	NR_040658
243	chr5	72571000	72571549	+	550	0	32.8247	-	Zar1	NM_174877
244	chr6	46861200	46861749	+	550	0	33.6686	+	Cntnap2	NM_001004357
245	chr12	91716950	91717699	+	750	0	33.827	-	Ston2	NM_175367
246	chr17	79364950	79365499	+	550	0	32.8778	-	Cdc42ep3	NM_026514
247	chr13	38081400	38081849	+	450	0	32.2409	+	Riok1	NM_024242
248	chr7	123456900	123457449	+	550	0	33.9065	+	Aqp8	NM_007474
249	chr13	113084700	113085099	+	400	0	32.8247	-	Gzma	NM_010370
250	chr13	34102850	34104199	+	1350	0	32.1723	-	4930447K03Rik	NR_046184
251	chr9	117388700	117389199	+	500	0	32.4243	-	Rbms3	NM_001172121
252	chr7	101250100	101250549	+	450	0	32.2279	+	Fchsd2	NM_199012
253	chr9	96389550	96389999	+	450	0	32.1914	-	Atp1b3	NM_007502
254	chr4	111478000	111478699	+	700	0	32.1862	+	Agbl4	NM_001048189
255	chr4	65403550	65403999	+	450	0	32.1239	-	Astn2	NM_207109
256	chr8	95358750	95359149	+	400	0	32.4023	+	Mmp15	NM_008609
257	chr4	155124950	155125949	+	1000	0	32.9178	+	Morn1	NM_001081100
258	chr18	20648750	20649249	+	500	0	32.0814	+	Ttr	NM_013697
259	chr13	64071400	64072049	+	650	0	35.6865	-	Hsd17b3	NM_008291
260	chr10	43637500	43637949	+	450	0	32.444	+	F830002L21Rik	NR_033558
261	chr16	75749550	75749999	+	450	0	32.179	-	Hspa13	NM_030201
262	chr2	144081500	144082199	+	700	0	32.1268	+	Banf2	NM_001044750
263	chr1	133387550	133387999	+	450	0	31.8444	-	Sox13	NM_011439
264	chr4	149158150	149158749	+	600	0	32.0053	-	Pgd	NM_001081274
265	chr5	24609150	24609799	+	650	0	32.4282	-	Smarcd3	NM_025891
266	chr11	83869350	83869899	+	550	0	32.9729	+	Hnf1b	NM_009330
267	chr6	115444300	115444849	+	550	0	32.3635	+	Pparg	NM_011146
268	chr1	127285500	127285999	+	500	0	33.9493	+	Mgat5	NM_145128
269	chr6	39445750	39446149	+	400	0	33.2393	-	Dennd2a	NM_172477
270	chr1	35884750	35885249	+	500	0	31.5312		---
271	chr2	34556750	34557249	+	500	0	32.0369	+	Mapkap1	NM_177345
272	chr13	11594050	11594499	+	450	0	32.2854	-	Ryr2	NM_023868
273	chrX	68739800	68740499	+	700	0	31.9542	+	Fmr1nb	NM_001166619
274	chr2	126940000	126940949	+	950	0	31.7787	-	Sppl2a	NM_023220
275	chr14	59366400	59366999	+	600	0	31.3155	-	Phf11d	NM_199015
276	chr18	67969000	67969399	+	400	0	31.395	+	Ldlrad4	NM_172631
277	chr17	47003450	47004049	+	600	0	31.2695	-	Ubr2	NM_146078
278	chr18	67755200	67755699	+	500	0	31.2995	+	Seh1l	NM_028112
279	chr13	67731300	67731699	+	400	0	32.8755	+	4930441O14Rik	NR_027969
280	chr9	118680800	118681249	+	450	0	31.2357	+	Itga9	NM_133721
281	chr8	8516400	8516799	+	400	0	31.6164		---
282	chr7	38206600	38207149	+	550	0	32.6193	+	1600014C10Rik	NM_028166
283	chr4	141578800	141579199	+	400	0	32.9666	-	Fblim1	NM_001163256
284	chr5	90210950	90211399	+	450	0	31.0163	-	Cox18	NM_001033310
285	chr19	17115000	17115449	+	450	0	31.4514	+	Prune2	NM_181348
286	chr4	153227950	153228449	+	500	0	30.9523		---
287	chr12	39775950	39776599	+	650	0	30.8453		---
288	chr8	122313250	122313849	+	600	0	31.3643	+	Zfpm1	NM_009569
289	chr10	14460100	14461299	+	1200	0	30.8559	-	Gpr126	NM_001002268
290	chr16	14044300	14045099	+	800	0	31.0556	+	2900011O08Rik	NM_144518
291	chr13	74670400	74670799	+	400	0	30.8868	+	Erap1	NM_030711
292	chr8	128251750	128252249	+	500	0	30.8323		---
293	chrX	52177000	52177499	+	500	0	30.7583	-	Gpc4	NM_008150
294	chr14	64055150	64056049	+	900	0	32.7234	-	Prss55	NM_001081063
295	chr14	105860950	105861499	+	550	0	30.8404	-	Spry2	NM_011897
296	chr12	111028500	111029199	+	700	0	31.407	+	Rcor1	NM_198023
297	chr12	54568600	54569049	+	450	0	30.7031		---
298	chr1	174597450	174597949	+	500	0	31.1015	+	Fmn2	NM_019445
299	chr15	100443000	100443549	+	550	0	31.3949	+	Gm5475	NR_040351
300	chr10	117171750	117172199	+	450	0	31.5856	-	Frs2	NM_177798
301	chr8	105342600	105343149	+	550	0	30.6466	-	Fhod1	NM_177699
302	chr18	12258200	12258599	+	400	0	30.5713	-	Ankrd29	NM_001190371
303	chr4	13751050	13751999	+	950	0	30.3743	+	Runx1t1	NM_001111027
304	chr11	12206250	12206799	+	550	0	30.7868	-	Cobl	NM_172496
305	chr8	25444950	25445349	+	400	0	30.475		---
306	chr14	63338450	63339099	+	650	0	30.8384	-	Blk	NM_007549
307	chr6	38910850	38911299	+	450	0	30.4667	+	Tbxas1	NM_011539
308	chr8	86013100	86013599	+	500	0	30.1522	+	Phkb	NM_199446
309	chr5	92597150	92597649	+	500	0	30.429	+	Stbd1	NM_175096
310	chr2	179457150	179457549	+	400	0	31.208	+	Cdh4	NM_009867
311	chr4	149339350	149339799	+	450	0	31.212	-	Ube4b	NM_022022
312	chr8	18687600	18688049	+	450	0	30.4628	+	Mcph1	NM_173189
313	chr17	83400150	83400599	+	450	0	30.3097	+	Eml4	NM_199466
314	chr6	91124250	91124749	+	500	0	30.4555	-	Nup210	NM_018815
315	chr9	91365550	91365999	+	450	0	30.12	-	Zic1	NM_009573
316	chr9	67252450	67252849	+	400	0	30.0522	-	Tln2	NM_001081242
317	chr7	143882800	143883449	+	650	0	30.0587	+	Dhcr7	NM_007856
318	chr14	26446550	26446899	+	350	0	30.1124	-	Slmap	NM_032008
319	chr4	124773400	124773799	+	400	0	30.1298	+	Inpp5b	NM_008385
320	chr17	32238350	32238999	+	650	0	30.3672	-	Brd4	NM_198094
321	chr9	46625100	46625599	+	500	0	30.495		---
322	chr19	24519750	24520349	+	600	0	30.0963	-	Pip5k1b	NM_008846
323	chr5	103736450	103736899	+	450	0	29.9127	+	Aff1	NM_133919
324	chr17	31153200	31153549	+	350	0	29.8628	-	Tff1	NM_009362
325	chr16	34058500	34058949	+	450	0	29.8635	-	Kalrn	NM_177357
326	chr17	89960850	89961299	+	450	0	30.2176		---
327	chr18	10846900	10847299	+	400	0	30.2969	+	Mib1	NM_144860
328	chr13	23491100	23491649	+	550	0	29.8102	-	Btn2a2	NM_175938
329	chr16	95301750	95302199	+	450	0	30.0646	+	Kcnj15	NM_001271690
330	chr1	153954200	153954649	+	450	0	30.6938	+	Glul	NM_008131
331	chr1	188007100	188007599	+	500	0	29.6349	-	9330162B11Rik	NR_038007
332	chr9	53371300	53371849	+	550	0	29.6098	+	Exph5	NM_176846
333	chr15	89358750	89359199	+	450	0	30.8963	+	Ncaph2	NM_001271600
334	chr13	74558950	74559249	+	300	0	30.2483		---
335	chr18	64928550	64928949	+	400	0	29.9318	+	Nedd4l	NM_001114386
336	chr19	57767050	57767449	+	400	0	29.6655	+	Atrnl1	NM_181415
337	chr7	6910300	6910749	+	450	0	29.6304	+	Usp29	NM_021323
338	chr1	60814050	60814549	+	500	0	29.6699	+	Cd28	NM_007642
339	chr4	120674750	120675149	+	400	0	29.8846	+	Cited4	NM_019563
340	chr4	129367600	129368149	+	550	0	30.159	-	Zbtb8a	NM_028603
341	chr4	104217200	104217649	+	450	0	29.4252		---
342	chr2	37801600	37801999	+	400	0	29.4318	-	Dennd1a	NM_146122
343	chr9	63532700	63533199	+	500	0	31.0888	-	Iqch	NM_030068
344	chr10	52293100	52293599	+	500	0	30.3191	+	Dcbld1	NM_025705
345	chr10	119549700	119550149	+	450	0	29.1433	+	Grip1	NM_133442
346	chr10	42270350	42270849	+	500	0	29.1437	-	Foxo3	NM_019740
347	chr14	31742500	31742899	+	400	0	29.2501	-	Ankrd28	NM_001024604
348	chr10	89343650	89344099	+	450	0	29.1008		---
349	chr8	33260000	33260599	+	600	0	30.2289	-	Wrn	NM_001122822
350	chr1	37011100	37011499	+	400	0	29.3833		---
351	chr17	60255400	60255749	+	350	0	28.9919		---
352	chr4	139724850	139725249	+	400	0	29.3393	-	Pax7	NM_011039
353	chr10	61299050	61299599	+	550	0	29.4231	+	Prf1	NM_011073
354	chr11	96461950	96462449	+	500	0	28.9745	-	Gm11529	NR_033524
355	chr2	102114400	102115299	+	900	0	29.9006	-	Ldlrad3	NM_178886
356	chr2	162998650	162999049	+	400	0	29.0247	+	Sgk2	NM_013731
357	chr5	39103300	39103899	+	600	0	28.9828		---
358	chr1	59321250	59321999	+	750	0	28.796	+	Cdk15	NM_001033373
359	chr3	130892450	130892849	+	400	0	29.4566		---
360	chr2	129420850	129421649	+	800	0	28.8349	-	F830045P16Rik	NM_177653
361	chr11	75103050	75103799	+	750	0	28.8658	+	Smg6	NM_001002764
362	chr11	31982550	31982949	+	400	0	28.8092	+	4930524B15Rik	NM_026262
363	chr5	99149850	99150299	+	450	0	29.1434		---
364	chr3	122474650	122475049	+	400	0	28.9551	+	Bcar3	NM_013867
365	chr16	93424500	93425049	+	550	0	28.775	-	1700029J03Rik	NR_040494
366	chr11	69966200	69966749	+	550	0	29.0431	+	Cldn7	NM_016887
367	chr4	139629050	139629499	+	450	0	29.0411	+	Aldh4a1	NM_175438
368	chr15	96660800	96661199	+	400	0	28.8075	-	Slc38a1	NM_001166458
369	chr14	105605050	105605449	+	400	0	28.6381	+	9330188P03Rik	NR_102319
370	chr13	64375150	64375649	+	500	0	29.0052	-	Ctsl	NM_009984
371	chr15	8661850	8662299	+	450	0	31.4926	-	Slc1a3	NM_148938
372	chr19	59189500	59190449	+	950	0	29.7236	-	Vax1	NM_009501
373	chr7	82185200	82185649	+	450	0	30.0716		---
374	chr4	118122900	118123399	+	500	0	28.5456	-	St3gal3	NM_009176
375	chr2	102888650	102889099	+	450	0	28.6866	-	Cd44	NM_001177786
376	chr18	9329600	9329949	+	350	0	28.6079	-	Ccny	NM_026484
377	chr5	30678000	30678449	+	450	0	28.6857	+	Cenpa	NM_007681
378	chr1	21448500	21449199	+	700	0	29.3623	-	Kcnq5	NM_001160139
379	chr8	92161450	92161849	+	400	0	29.1931		---
380	chr1	4537350	4537849	+	500	0	28.6594	-	Sox17	NM_011441
381	chr8	113070100	113070549	+	450	0	29.1137	+	Gm10280	NR_033584
382	chr19	41420950	41421399	+	450	0	28.4378	-	Pik3ap1	NM_031376
383	chr4	40299150	40299599	+	450	0	28.6519	+	4930509K18Rik	NR_040663
384	chr7	123443850	123444299	+	450	0	28.2627	+	Lcmt1	NM_025304
385	chr1	38384300	38384799	+	500	0	28.2612	-	Aff3	NM_010678
386	chr9	27064400	27064949	+	550	0	28.3567	+	Ncapd3	NM_178113
387	chr17	21579600	21580099	+	500	0	28.18	+	Zfp948	NM_001002008
388	chr3	157516450	157516899	+	450	0	28.2641	+	Zranb2	NM_017381
389	chr13	34460900	34461399	+	500	0	28.1813		---
390	chr3	123431900	123432399	+	500	0	28.1156	+	Prss12	NM_008939
391	chr7	30183700	30184199	+	500	0	28.3637	+	Cox7a1	NM_009944
392	chr4	53917000	53917399	+	400	0	29.3892		---
393	chr5	38509500	38509949	+	450	0	28.6775	-	Slc2a9	NM_145559
394	chr1	39205600	39206099	+	500	0	28.1275	+	Npas2	NM_008719
395	chr10	112661550	112662049	+	500	0	28.2083		---
396	chr15	20877400	20877899	+	500	0	28.5207		---
397	chr6	34760750	34761149	+	400	0	28.4416	+	Cald1	NM_145575
398	chr17	46574950	46575299	+	350	0	27.9734	-	Ptk7	NM_175168
399	chr18	84596150	84596599	+	450	0	28.0015	-	Zfp407	NM_001033341
400	chr7	99353750	99354349	+	600	0	28.5468	-	Serpinh1	NM_009825
401	chr17	24220700	24221549	+	850	0	28.8451	-	1600002H07Rik	NM_028056
402	chr1	38924750	38925049	+	300	0	29.5466	+	Nms	NM_001011684
403	chr9	32760750	32761149	+	400	0	27.985	+	Ets1	NM_011808
404	chr17	84869600	84870499	+	900	0	27.9688	-	1110020A21Rik	NR_027929
405	chr1	71915400	71915949	+	550	0	28.1982	+	Gm8883	NR_027658
406	chr2	27488350	27488799	+	450	0	27.961	-	Brd3	NM_001113574
407	chr14	73553050	73553449	+	400	0	28.6263	+	Sucla2	NM_011506
408	chr5	33011700	33012099	+	400	0	28.2379	+	Ywhah	NM_011738
409	chr11	77950150	77950649	+	500	0	28.3067	+	Sez6	NM_021286
410	chr6	94729250	94730199	+	950	0	27.8385	-	Lrig1	NM_008377
411	chr9	92531650	92532049	+	400	0	27.8233	-	B430319G15Rik	NR_029474
412	chr7	123244750	123245249	+	500	0	27.8925	+	Slc5a11	NM_146198
413	chr2	110806350	110806799	+	450	0	28.0784	-	Ano3	NM_001128103
414	chr12	105556400	105556849	+	450	0	28.9914	+	Bdkrb2	NM_009747
415	chr6	121144250	121144949	+	700	0	28.2813	-	Mical3	NM_001270475
416	chr13	118709900	118710299	+	400	0	27.706	+	Fgf10	NM_008002
417	chr1	115982200	115982599	+	400	0	29.0807	+	Cntnap5a	NM_001077425
418	chr11	98904600	98905099	+	500	0	27.8126	+	Wipf2	NM_197940
419	chr10	57480500	57480949	+	450	0	29.6052	-	4930467K11Rik	NR_045353
420	chr10	71940300	71940699	+	400	0	28.0842	-	1700049L16Rik	NR_003644
421	chr10	111676300	111676699	+	400	0	28.4242		---
422	chr17	50052750	50053299	+	550	0	28.2332	-	Rftn1	NM_181397
423	chr11	8638900	8639499	+	600	0	27.7325	-	Tns3	NM_001083587
424	chr1	60990250	60990599	+	350	0	29.1699	+	Icos	NM_017480
425	chr16	8230550	8231199	+	650	0	27.5237		---
426	chr1	59364450	59364899	+	450	0	27.6354	+	Cdk15	NM_001033373
427	chr9	121549000	121549449	+	450	0	29.5477	-	Lyzl4	NM_026915
428	chr15	59729450	59729899	+	450	0	27.5963		---
429	chr19	37517300	37517799	+	500	0	27.6137	+	Exoc6	NM_175353
430	chr18	69412450	69412949	+	500	0	27.6325	+	Tcf4	NM_001083967
431	chr7	83902500	83902849	+	350	0	29.1144	+	Mesdc2	NM_023403
432	chr6	70790900	70791349	+	450	0	28.2952	-	Rpia	NM_009075
433	chr6	33987150	33987549	+	400	0	28.3965	+	Exoc4	NM_009148
434	chr8	121377600	121377999	+	400	0	28.2115		---
435	chr17	50006500	50006949	+	450	0	27.5736	-	Rftn1	NM_181397
436	chr14	41025600	41026049	+	450	0	27.5277	-	Fam213a	NM_027464
437	chr14	67398350	67398999	+	650	0	27.4708	+	Ebf2	NM_001276387
438	chr9	104579550	104579999	+	450	0	27.684	+	Cpne4	NM_028719
439	chr11	85240600	85240949	+	350	0	27.705	+	D630032N06Rik	NR_028329
440	chr14	47240600	47241049	+	450	0	27.4198	-	Wdhd1	NM_172598
441	chr18	57804650	57805349	+	700	0	27.2061		---
442	chr18	43591300	43591649	+	350	0	27.755	-	Jakmip2	NM_001163637
443	chr1	133244600	133244999	+	400	0	27.4289	+	Plekha6	NM_182930
444	chr6	125115450	125116049	+	600	0	28.0468	+	Chd4	NM_145979
445	chr1	174598500	174598849	+	350	0	27.7445	+	Fmn2	NM_019445
446	chr3	138675950	138676949	+	1000	0	27.0753	-	4930425O10Rik	NR_040545
447	chr19	55257750	55258299	+	550	0	27.4193	+	Acsl5	NM_027976
448	chr1	155320100	155320449	+	350	0	27.2243	-	Xpr1	NM_011273
449	chr5	25533200	25533699	+	500	0	28.2287	+	1700096K18Rik	NR_027388
450	chr10	25779550	25779949	+	400	0	27.0232	-	4930401C15Rik	NR_045349
451	chr6	52502850	52503349	+	500	0	27.9609	+	1700094M24Rik	NR_046049
452	chr15	13275700	13276199	+	500	0	27.6552		---
453	chr10	95154700	95155149	+	450	0	26.9715	-	Cradd	NM_009950
454	chr5	119588250	119589249	+	1000	0	27.9525	-	AW549542	NR_045702
455	chr1	165114550	165115249	+	700	0	26.996	-	Tbx19	NM_032005
456	chr6	49221800	49222199	+	400	0	27.0398	-	Igf2bp3	NM_023670
457	chr14	16572850	16573299	+	450	0	27.1334	-	Rarb	NM_011243
458	chr11	86871700	86872449	+	750	0	28.4409		---
459	chr6	98756400	98756899	+	500	0	28.55		---
460	chr11	104293000	104293599	+	600	0	27.1728	+	Mapt	NM_010838
461	chr2	129783350	129783849	+	500	0	27.3526	-	4932416H05Rik	NR_029452
462	chr9	25460750	25461299	+	550	0	27.073	+	Eepd1	NM_026189
463	chr2	60899800	60900299	+	500	0	27.4734	-	Rbms1	NM_020296
464	chr2	128427450	128427899	+	450	0	27.1645	-	Gm14005	NR_028591
465	chr2	17944450	17944899	+	450	0	26.9399		---
466	chr10	110911250	110911849	+	600	0	26.711	+	Csrp2	NM_007792
467	chr10	128724550	128725099	+	550	0	27.602	-	Dgka	NM_016811
468	chr10	117203050	117203449	+	400	0	26.9284	-	Yeats4	NM_026570
469	chr10	71399350	71399749	+	400	0	26.985	+	Ipmk	NM_027184
470	chr6	97406550	97406899	+	350	0	27.084	-	Frmd4b	NM_145148
471	chr15	103251600	103251999	+	400	0	26.6451	-	Nfe2	NM_008685
472	chr7	132250300	132251049	+	750	0	26.9643	-	Chst15	NM_029935
473	chr6	49729450	49729849	+	400	0	27.2454		---
474	chr8	18841700	18842299	+	600	0	28.5416	+	Agpat5	NM_026792
475	chr4	155317550	155318149	+	600	0	26.5831	-	Prkcz	NM_001039079
476	chr7	109852750	109853349	+	600	0	26.5276	-	Scube2	NM_020052
477	chr11	100425850	100426249	+	400	0	27.477	-	Nt5c3b	NM_026561
478	chrX	74434750	74435099	+	350	0	26.4944	+	Ikbkg	NM_010547
479	chrX	105557200	105557699	+	500	0	26.7423		---
480	chr3	129351350	129351849	+	500	0	26.5379	-	Enpep	NM_007934
481	chr12	111728600	111729149	+	550	0	26.6707	+	Apopt1	NM_026511
482	chr10	126179600	126180099	+	500	0	26.7091		---
483	chr7	45811450	45812049	+	600	0	26.6947	-	Cyth2	NM_001112701
484	chr10	111580300	111581149	+	850	0	27.6894	-	4933440J02Rik	NR_045344
485	chr9	85485800	85486249	+	450	0	27.086		---
486	chr4	43950400	43950849	+	450	0	26.6326	+	Reck	NM_016678
487	chr15	84282100	84282449	+	350	0	26.3604	+	Parvb	NM_133167
488	chr15	82140450	82140899	+	450	0	26.8522	+	Ccdc134	NM_172428
489	chr2	155973300	155973649	+	350	0	26.3146	+	Cep250	NM_177217
490	chr17	15949650	15950149	+	500	0	26.7158		---
491	chr2	4907900	4908199	+	300	0	26.2848	+	Sephs1	NM_175400
492	chr8	66520500	66521099	+	600	0	26.2271	+	Tktl2	NM_001271574
493	chr18	36151400	36151849	+	450	0	26.7996	-	Nrg2	NM_001167891
494	chr3	135826000	135826449	+	450	0	26.3481	+	Slc39a8	NM_001135150
495	chr12	24645800	24646249	+	450	0	26.2962	+	Klf11	NM_178357
496	chr12	40980200	40980549	+	350	0	27.0569	+	Immp2l	NM_053122
497	chr14	34585400	34585799	+	400	0	26.5496	-	Ldb3	NM_001039076
498	chr16	42726850	42727249	+	400	0	26.2415	-	4932412D23Rik	NR_040521
499	chr7	130520800	130521249	+	450	0	26.1672	-	Ate1	NM_001271343
500	chr16	63838850	63839549	+	700	0	27.8611	-	Epha3	NM_010140
501	chr19	29696700	29697199	+	500	0	26.2259	+	Mlana	NM_029993
502	chr12	69441150	69441899	+	750	0	26.3495	-	5830428M24Rik	NR_038061
503	chr5	133861750	133862499	+	750	0	26.0124		---
504	chrX	101326000	101326549	+	550	0	26.5126	+	Nlgn3	NM_172932
505	chr4	155148450	155148849	+	400	0	26.0715	+	Morn1	NM_001081100
506	chr5	38850200	38850599	+	400	0	28.6479	-	Clnk	NM_013748
507	chr15	78876400	78876849	+	450	0	28.8808	+	Gga1	NM_145929
508	chr11	103093300	103093749	+	450	0	25.8678	-	Plcd3	NM_152813
509	chr7	79188700	79189049	+	350	0	26.8549	-	Mfge8	NM_008594
510	chr3	30245950	30246349	+	400	0	26.8026	-	Mecom	NM_021442
511	chr6	115078900	115079299	+	400	0	25.8276	-	Tamm41	NM_026894
512	chr18	15386350	15386749	+	400	0	27.0702	-	Aqp4	NM_009700
513	chr10	111583350	111583799	+	450	0	26.6102	-	4933440J02Rik	NR_045344
514	chr9	99411800	99412249	+	450	0	26.1326	-	Mras	NM_008624
515	chr10	118566500	118566999	+	500	0	26.5406		---
516	chr6	34355150	34355699	+	550	0	25.8742	+	Akr1b8	NM_008012
517	chr17	69105350	69106049	+	700	0	26.2615		---
518	chr1	181839400	181840249	+	850	0	25.8355	-	Lbr	NM_133815
519	chr10	93517050	93517499	+	450	0	26.0219	+	Hal	NM_010401
520	chr3	65617450	65617849	+	400	0	25.8822	+	Lekr1	NM_001037923
521	chr3	35036450	35037099	+	650	0	25.7589		---
522	chr1	90065050	90065499	+	450	0	25.7984	-	Iqca	NM_029122
523	chr10	9920200	9920599	+	400	0	25.7893	-	Stxbp5	NM_001081344
524	chr13	49768050	49768449	+	400	0	25.7409	+	Iars	NM_172015
525	chr16	52342900	52343399	+	500	0	26.3004	-	Alcam	NM_009655
526	chr9	57322150	57322699	+	550	0	26.2614		---
527	chr6	39273650	39274149	+	500	0	25.7943		---
528	chr11	18957050	18957499	+	450	0	25.8588	-	Meis1	NM_010789
529	chr8	69027400	69028399	+	1000	0	27.1873	-	Slc18a1	NM_153054
530	chr2	112332050	112332449	+	400	0	25.6713	+	Slc12a6	NM_133648
531	chr15	25089700	25090199	+	500	0	25.9314		---
532	chr11	76223750	76224199	+	450	0	25.9909	-	Glod4	NM_026029
533	chr5	120648550	120648899	+	350	0	25.7535	+	Rasal1	NM_013832
534	chr16	34046600	34047099	+	500	0	26.6996	-	Kalrn	NM_177357
535	chr6	8087900	8088299	+	400	0	25.8738	-	Col28a1	NM_001037865
536	chr11	67562450	67562949	+	500	0	25.7353	+	Gas7	NM_008088
537	chr7	97415600	97416049	+	450	0	26.0532	-	Thrsp	NM_009381
538	chr17	26413000	26413299	+	300	0	26.0085	+	Neurl1b	NM_001081656
539	chr14	12106600	12107199	+	600	0	25.5722	+	Ptprg	NM_008981
540	chrX	52276550	52277399	+	850	0	25.4963	-	Gpc3	NM_016697
541	chr10	88351400	88351799	+	400	0	25.5832	-	Dram1	NM_027878
542	chr18	33457450	33457849	+	400	0	25.4159	-	Nrep	NM_001267717
543	chr14	62487450	62487849	+	400	0	25.5486	-	Gucy1b2	NM_001204340
544	chr1	157449900	157450299	+	400	0	25.3579	+	BC026585	NM_001033284
545	chr5	143122550	143123049	+	500	0	26.1177	-	Rnf216	NM_080561
546	chr1	90973050	90973549	+	500	0	25.3096	-	Rab17	NM_008998
547	chr15	31382200	31382649	+	450	0	25.6392	-	Ankrd33b	NM_026153
548	chr18	33721250	33721599	+	350	0	25.9779		---
549	chr19	29944250	29944649	+	400	0	26.5218	+	Il33	NM_133775
550	chr5	107978200	107978549	+	350	0	26.0174	-	Fam69a	NM_026062
551	chr14	47087900	47088349	+	450	0	25.4653	+	Samd4	NM_001163433
552	chr1	91019300	91020149	+	850	0	25.8182	+	Lrrfip1	NM_001111312
553	chr19	59467000	59467399	+	400	0	25.954	+	Emx2	NM_010132
554	chr7	130141100	130141799	+	700	0	25.7631	-	Fgfr2	NM_201601
555	chr2	31081350	31081749	+	400	0	25.7741	-	Fnbp1	NM_001177650
556	chrX	94227600	94228099	+	500	0	25.7213	+	Klhl15	NM_001039060
557	chr14	76615600	76616249	+	650	0	25.1493		---
558	chr1	187956300	187956699	+	400	0	25.3459	+	Esrrg	NM_001243792
559	chr12	55473050	55473749	+	700	0	25.2991	+	Mir1198	NR_035430
560	chr9	71709250	71709699	+	450	0	25.253	-	Cgnl1	NM_026599
561	chr6	73723600	73723999	+	400	0	25.7394		---
562	chr5	137174700	137175149	+	450	0	25.1843		---
563	chr7	107004200	107004549	+	350	0	25.1609	-	Olfr2	NM_010983
564	chr18	73830150	73830799	+	650	0	25.2182	-	Me2	NM_145494
565	chrX	139333750	139334149	+	400	0	25.6971	+	Trap1a	NM_011635
566	chr16	42724200	42724549	+	350	0	25.0805	-	4932412D23Rik	NR_040521
567	chr1	135204600	135205099	+	500	0	25.2468	-	Gpr37l1	NM_134438
568	chr4	134165100	134165499	+	400	0	25.1464	-	Cep85	NM_144527
569	chr14	120852500	120852949	+	450	0	25.7562		---
570	chr19	55651100	55651399	+	300	0	25.1503	-	4930552P12Rik	NR_045318
571	chr14	113317050	113317499	+	450	0	26.3503		---
572	chr6	124669300	124669699	+	400	0	26.0885	+	Lpcat3	NM_145130
573	chr11	66408650	66409049	+	400	0	26.8054	-	Shisa6	NM_001034874
574	chr11	115194700	115195099	+	400	0	25.3862	+	Tmem104	NM_001033393
575	chr11	89337850	89338249	+	400	0	24.9616	-	Nog	NM_008711
576	chr18	81965050	81965499	+	450	0	25.093	-	Mir5127	NR_039589
577	chr5	143818150	143818499	+	350	0	25.5906		---
578	chr5	110858600	110858949	+	350	0	24.95	+	Chek2	NM_016681
579	chr11	8635850	8636199	+	350	0	25.4777	-	Tns3	NM_001083587
580	chr19	46735150	46735599	+	450	0	25.333	+	As3mt	NM_020577
581	chr19	30516400	30516899	+	500	0	24.8962	-	Ppp1r2-ps3	NR_003650
582	chr5	16654050	16654449	+	400	0	25.1607	+	Hgf	NM_010427
583	chr5	122136750	122137399	+	650	0	24.8751	-	Ccdc63	NM_183307
584	chr15	92518400	92518849	+	450	0	25.0478	+	Pdzrn4	NM_001164593
585	chr1	128532750	128533149	+	400	0	25.5884		---
586	chrX	153416950	153417299	+	350	0	25.2092	+	Klf8	NM_173780
587	chr16	30160400	30160849	+	450	0	25.0008		---
588	chr1	194030550	194030949	+	400	0	25.0791		---
589	chr4	14094900	14095349	+	450	0	25.6961		---
590	chr4	132566150	132566749	+	600	0	25.9114	+	Ptafr	NM_001081211
591	chr17	3926000	3926449	+	450	0	25.1848		---
592	chr11	100002050	100002499	+	450	0	24.7933	-	Krtap17-1	NM_001099774
593	chr12	4036000	4036599	+	600	0	24.7465	-	Efr3b	NM_001082483
594	chr11	110264500	110265149	+	650	0	24.6776	-	Abca5	NM_147219
595	chr14	21496850	21497349	+	500	0	24.7898	+	Kat6b	NM_001205241
596	chr9	61377800	61378149	+	350	0	24.6318	+	Tle3	NM_001083927
597	chr7	38259800	38260199	+	400	0	25.2202	-	Pop4	NM_025390
598	chr18	46546400	46546899	+	500	0	24.976	-	Ticam2	NM_173394
599	chr8	117689950	117690349	+	400	0	25.3444	+	Hsd17b2	NM_008290
600	chr6	68324450	68324849	+	400	0	24.626		---
601	chr11	7423450	7423899	+	450	0	24.4429		---
602	chr3	148731850	148732199	+	350	0	24.5229		---
603	chr6	87072800	87073149	+	350	0	24.5108	+	Gfpt1	NM_013528
604	chr4	87657700	87658099	+	400	0	25.2136		---
605	chr13	97416850	97417649	+	800	0	24.5454		---
606	chr4	139815700	139816099	+	400	0	25.226	-	Pax7	NM_011039
607	chr12	69526950	69527349	+	400	0	24.4217		---
608	chr7	28138750	28139249	+	500	0	24.9948	+	9530053A07Rik	NM_001164655
609	chr14	79693950	79694399	+	450	0	24.693	+	4930452G13Rik	NR_045060
610	chr19	53022050	53022499	+	450	0	24.5199	-	Xpnpep1	NM_133216
611	chr17	66352900	66353349	+	450	0	24.5533	-	Soga2	NM_172963
612	chr18	54338750	54339149	+	400	0	24.3306		---
613	chr5	118450200	118450699	+	500	0	24.8698		---
614	chr12	109500650	109501099	+	450	0	24.8444	+	Dlk1	NM_001190705
615	chr14	103093450	103094099	+	650	0	24.8705	-	Fbxl3	NM_015822
616	chr9	65770950	65771349	+	400	0	24.8274	-	Zfp609	NM_172536
617	chr19	58064050	58065199	+	1150	0	24.66	+	Atrnl1	NM_181415
618	chr15	13166250	13166649	+	400	0	24.2755	-	Cdh6	NM_007666
619	chr17	47138150	47138549	+	400	0	24.2541	+	Trerf1	NM_001097623
620	chr11	116506350	116506999	+	650	0	26.2609	-	Prpsap1	NM_026364
621	chr2	140707600	140708149	+	550	0	24.2225	+	Macrod2	NM_001013802
622	chr10	111997600	111998049	+	450	0	24.4422	-	Glipr1	NM_028608
623	chr1	59080650	59081349	+	700	0	24.3717	-	Als2cr11	NM_175200
624	chr6	31587350	31588049	+	700	0	24.3553	-	Podxl	NM_013723
625	chr4	143270500	143271149	+	650	0	24.3004	-	Pdpn	NM_010329
626	chr8	125758300	125758649	+	350	0	25.4724	-	Pcnxl2	NM_175561
627	chr6	100288200	100288799	+	600	0	24.2634	-	Rybp	NM_019743
628	chr7	111426750	111427299	+	550	0	24.1877	-	Galnt18	NM_173739
629	chr7	82990200	82990749	+	550	0	24.585	-	4933430H16Rik	NR_045855
630	chr11	120202550	120203299	+	750	0	25.2769	-	2810410L24Rik	NR_030682
631	chr9	43392700	43393099	+	400	0	24.5763		---
632	chr5	33720300	33720849	+	550	0	24.3733	+	Fgfr3	NM_001163215
633	chr19	37935250	37935649	+	400	0	24.1737	-	Myof	NM_001099634
634	chr8	11266050	11266499	+	450	0	24.1177	-	Col4a1	NM_009931
635	chr10	112222450	112222799	+	350	0	24.7738	+	Caps2	NM_178278
636	chr3	115641450	115641849	+	400	0	25.0085		---
637	chr4	12773650	12774149	+	500	0	24.2679		---
638	chr1	174600700	174601449	+	750	0	25.3288	+	Fmn2	NM_019445
639	chr6	92684200	92684849	+	650	0	24.2366	-	Prickle2	NM_001081146
640	chr10	110273750	110274549	+	800	0	24.3061		---
641	chr1	3072450	3072849	+	400	0	24.3439		---
642	chr15	70649500	70649999	+	500	0	25.2316		---
643	chr4	143434550	143434949	+	400	0	24.7938	-	Oog4	NM_173773
644	chr8	115416100	115416549	+	450	0	24.3569		---
645	chr14	27340500	27340949	+	450	0	24.0516	+	Arhgef3	NM_027871
646	chr6	34198100	34198499	+	400	0	24.4091	-	Slc35b4	NM_021435
647	chr14	56669150	56669749	+	600	0	24.2847	+	Mphosph8	NM_023773
648	chr13	55446500	55446899	+	400	0	23.9979	+	Grk6	NM_011938
649	chr7	64001850	64002449	+	600	0	24.4357		---
650	chr9	50753850	50754199	+	350	0	24.1357	+	Cryab	NM_009964
651	chr1	92441650	92441999	+	350	0	24.1218	-	Ndufa10	NM_024197
652	chr6	83766850	83767299	+	450	0	26.2356	+	Ankrd53	NM_029245
653	chr12	33153150	33153599	+	450	0	24.0687	+	Atxn7l1	NM_028139
654	chr10	75097050	75097399	+	350	0	23.9471	+	Bcr	NM_001081412
655	chr12	26809750	26810099	+	350	0	23.9947		---
656	chr11	106134400	106135599	+	1200	0	24.0232	+	Map3k3	NM_011947
657	chr7	43276750	43277199	+	450	0	24.3701	-	Zfp715	NM_027264
658	chr14	72650900	72651299	+	400	0	23.8803	-	Fndc3a	NM_207636
659	chr8	33381800	33382149	+	350	0	23.8296	-	Wrn	NM_001122822
660	chr17	62713350	62713749	+	400	0	23.8467	-	Efna5	NM_207654
661	chr15	95859200	95859599	+	400	0	23.8432	+	Ano6	NM_001253813
662	chr10	110881150	110881699	+	550	0	23.8201	-	1700020G17Rik	NR_045979
663	chr9	50416650	50417049	+	400	0	24.5486		---
664	chr11	67485400	67485749	+	350	0	25.3979	+	Gas7	NM_008088
665	chrX	52250450	52250849	+	400	0	24.1625	-	Gpc3	NM_016697
666	chrX	136743550	136743949	+	400	0	23.8605	+	BC065397	NR_033324
667	chr6	6427300	6427749	+	450	0	24.4464		---
668	chr12	23797600	23798049	+	450	0	25.5768		---
669	chr13	55189850	55190399	+	550	0	23.9269	+	Nsd1	NM_008739
670	chr3	155718450	155719199	+	750	0	23.9583		---
671	chr1	4424250	4424949	+	700	0	23.696	-	Rp1	NM_001195662
672	chr7	107279700	107280049	+	350	0	24.3743	-	Mir1970	NR_035497
673	chr2	170195300	170195999	+	700	0	24.2515		---
674	chr5	131027050	131027499	+	450	0	23.6774	-	Wbscr17	NM_145218
675	chr2	156224100	156224549	+	450	0	23.6808	+	Phf20	NM_172674
676	chr8	27785400	27785949	+	550	0	23.8149		---
677	chr9	23224850	23225449	+	600	0	23.6102	+	Bmper	NM_028472
678	chr15	85414100	85414399	+	300	0	23.9957	+	Atxn10	NM_016843
679	chr8	95608050	95608499	+	450	0	23.6492	+	Gins3	NM_030198
680	chr6	92756900	92757399	+	500	0	23.5949	-	Adamts9	NM_175314
681	chr17	27066100	27066499	+	400	0	24.1931	+	Itpr3	NM_080553
682	chr16	22689050	22689549	+	500	0	23.8372	-	Dgkg	NM_138650
683	chr9	71750250	71750699	+	450	0	23.7136	-	Cgnl1	NM_026599
684	chr5	139804100	139804599	+	500	0	23.6389	-	Tmem184a	NM_144914
685	chr6	37575400	37576199	+	800	0	23.748	+	Akr1d1	NM_145364
686	chr9	28319650	28320099	+	450	0	23.6691	+	Opcml	NM_177906
687	chr13	95657000	95657549	+	550	0	23.6547	-	Iqgap2	NM_027711
688	chr11	113984200	113984649	+	450	0	24.6145	-	Sdk2	NM_172800
689	chr7	117409400	117409999	+	600	0	23.6817	+	Xylt1	NM_175645
690	chr1	119649650	119650049	+	400	0	24.1968	-	Epb4.1l5	NM_001113416
691	chr11	5499750	5500149	+	400	0	23.5412	+	Xbp1	NM_013842
692	chr6	22345450	22346199	+	750	0	23.576	-	Fam3c	NM_138587
693	chr2	168762600	168763099	+	500	0	23.6992	-	Sall4	NM_201396
694	chr6	149154950	149155649	+	700	0	23.5262	-	Amn1	NM_001113424
695	chr5	139821950	139822449	+	500	0	23.6264	-	Psmg3	NM_025604
696	chr2	29760500	29760799	+	300	0	23.5318	+	Gm13547	NM_001177392
697	chr4	81960300	81960849	+	550	0	23.5718		---
698	chr11	44746650	44747149	+	500	0	23.6031	+	Ebf1	NM_007897
699	chr8	85108950	85109349	+	400	0	24.0886	-	Zfp791	NM_001037745
700	chr5	24927600	24928199	+	600	0	23.6689	-	Prkag2	NM_145401
701	chr19	53890700	53891149	+	450	0	23.5521	+	Pdcd4	NM_011050
702	chr5	123134650	123135349	+	700	0	23.4641	-	Rhof	NM_175092
703	chr11	8637600	8638099	+	500	0	23.9594	-	Tns3	NM_001083587
704	chr5	75367100	75367749	+	650	0	23.3474		---
705	chr2	87480950	87481499	+	550	0	23.3578	-	Pramel7	NM_178250
706	chr16	12077200	12077599	+	400	0	25.5723	+	Shisa9	NM_028277
707	chr5	149028400	149028799	+	400	0	23.69	+	Gm15408	NR_040429
708	chr2	158777450	158777899	+	450	0	23.413	+	Fam83d	NM_027975
709	chr12	111870300	111870899	+	600	0	23.3305	-	Ppp1r13b	NM_011625
710	chr15	56717450	56717949	+	500	0	23.3936	-	Has2	NM_008216
711	chr7	128310100	128310499	+	400	0	23.3283	-	BC017158	NM_145590
712	chr1	59754750	59755099	+	350	0	23.6907	+	Bmpr2	NM_007561
713	chr5	100648100	100648549	+	450	0	24.1454	-	Coq2	NM_027978
714	chr2	140763500	140763899	+	400	0	23.2546	+	Macrod2	NM_001013802
715	chr15	99664650	99665149	+	500	0	23.3065	+	Asic1	NM_009597
716	chr9	78365900	78366349	+	450	0	24.4245	-	Dppa5a	NM_025274
717	chr2	45911050	45911449	+	400	0	23.2525		---
718	chr18	73947300	73948149	+	850	0	24.6906	-	Mapk4	NM_172632
719	chr4	127063400	127064099	+	700	0	23.3948	-	Zmym1	NM_026670
720	chr9	85340300	85340699	+	400	0	23.3369	-	Fam46a	NM_001160379
721	chr6	7745300	7745699	+	400	0	24.4969		---
722	chrX	72512500	72512899	+	400	0	23.719	-	Gabra3	NM_008067
723	chr8	111924800	111925399	+	600	0	23.4233	-	Tmem231	NM_001033321
724	chr4	9748050	9748499	+	450	0	24.047	+	4930412C18Rik	NR_030693
725	chr10	83943800	83944199	+	400	0	24.1145		---
726	chr7	130148750	130149449	+	700	0	23.6309	-	Fgfr2	NM_201601
727	chr19	40580900	40581349	+	450	0	23.3299	-	Aldh18a1	NM_019698
728	chr1	119003500	119004199	+	700	0	24.0595	-	Gli2	NM_001081125
729	chr19	30154150	30154499	+	350	0	23.761	-	Gldc	NM_138595
730	chr18	53472750	53473199	+	450	0	23.1468	+	Prdm6	NM_001033281
731	chr8	34725900	34726499	+	600	0	23.0982		---
732	chr7	24440200	24440599	+	400	0	23.4677	-	Irgc1	NM_199013
733	chr7	29441850	29442449	+	600	0	25.0484	-	Sipa1l3	NM_001081028
734	chr1	137375600	137375999	+	400	0	23.0478		---
735	chr12	58219050	58219499	+	450	0	23.4297	+	Sstr1	NM_009216
736	chr10	76036950	76037349	+	400	0	24.0955	+	Zfp280b	NM_177475
737	chr8	122322700	122323099	+	400	0	23.5747	+	Zfpm1	NM_009569
738	chr15	90020800	90021299	+	500	0	23.3269		---
739	chr11	113997550	113997949	+	400	0	22.9571	-	Sdk2	NM_172800
740	chr5	146781400	146781799	+	400	0	23.3305	-	Usp12	NM_011669
741	chr13	29119250	29119899	+	650	0	23.0324		---
742	chr9	43852100	43852499	+	400	0	22.9593	+	Pvrl1	NM_021424
743	chr12	69293850	69294699	+	850	0	23.2189	+	Klhdc2	NM_027117
744	chr11	19022550	19023549	+	1000	0	22.9512	-	Meis1	NM_010789
745	chr5	114339800	114340149	+	350	0	22.9759	+	Myo1h	NM_001164573
746	chr14	99275250	99275749	+	500	0	22.9235	+	Pibf1	NM_029320
747	chr8	108734400	108734899	+	500	0	23.6541	+	Zfhx3	NM_007496
748	chr18	3516900	3517349	+	450	0	24.1254	+	Bambi	NM_026505
749	chr5	36357850	36358299	+	450	0	22.9753	-	Sorcs2	NM_030889
750	chr7	65873500	65873899	+	400	0	23.3128	+	Pcsk6	NM_011048
751	chr17	66417800	66418199	+	400	0	23.0766	-	Soga2	NM_172963
752	chr3	31441550	31441949	+	400	0	23.5451		---
753	chr15	97376300	97376849	+	550	0	22.9078	+	Pced1b	NM_172293
754	chr2	41496150	41496549	+	400	0	22.97	-	Lrp1b	NM_053011
755	chr13	40874050	40874649	+	600	0	23.2443	+	Gcnt2	NM_023887
756	chr4	59017000	59017349	+	350	0	23.539	+	Dnajc25	NM_001033165
757	chr9	122147100	122147549	+	450	0	23.1311	+	Snrk	NM_133741
758	chr17	45593400	45593799	+	400	0	22.9687	-	Slc29a1	NM_001199113
759	chr17	88066050	88066499	+	450	0	22.895	-	Fbxo11	NM_001081034
760	chr2	43843500	43843849	+	350	0	22.9485	+	Arhgap15	NM_001025377
761	chr10	75056250	75056849	+	600	0	23.1254	+	Rab36	NM_029781
762	chr2	50984850	50985299	+	450	0	23.6768		---
763	chr15	9712700	9713149	+	450	0	24.4762	-	Spef2	NM_177123
764	chr8	95186950	95187299	+	350	0	22.732	-	Kifc3	NM_001145831
765	chr5	134429100	134429649	+	550	0	23.313	-	Gtf2ird1	NM_001081465
766	chr6	122782100	122782449	+	350	0	22.7364	+	Foxj2	NM_021899
767	chr11	62266700	62267099	+	400	0	22.7966	-	Zswim7	NM_027198
768	chr10	5522400	5523199	+	800	0	23.9246	-	Syne1	NM_153399
769	chr1	12793350	12793749	+	400	0	23.1079	+	Sulf1	NM_172294
770	chr17	27734200	27734849	+	650	0	22.7628	-	Spdef	NM_013891
771	chr11	19194500	19194849	+	350	0	23.1992		---
772	chr8	107202200	107202649	+	450	0	23.1951	+	Cyb5b	NM_025558
773	chr18	78131250	78131899	+	650	0	23.4402	-	Slc14a1	NM_001171011
774	chr8	95134300	95134699	+	400	0	22.6473	-	Kifc3	NM_001145831
775	chr15	30779950	30780349	+	400	0	22.6781	+	Ctnnd2	NM_008729
776	chr6	126053300	126053799	+	500	0	22.9627	+	Ano2	NM_153589
777	chr18	57014700	57015099	+	400	0	23.1568	-	C330018D20Rik	NM_029909
778	chr5	33195750	33196299	+	550	0	24.2906	-	Spon2	NM_133903
779	chr7	141025900	141026599	+	700	0	22.5804	-	Ifitm6	NM_001033632
780	chr11	59940600	59941299	+	700	0	22.7257	-	1700013G23Rik	NR_045273
781	chr9	88757950	88758499	+	550	0	22.6477	-	Bcl2a1d	NM_007536
782	chr13	119402050	119402499	+	450	0	22.8493	-	Nnt	NR_003544
783	chr13	86092650	86093049	+	400	0	22.5388	-	Cox7c	NM_007749
784	chr4	33753750	33754299	+	550	0	22.5296		---
785	chr13	49005950	49006549	+	600	0	22.7842	-	Wnk2	NM_029361
786	chr8	27108700	27109199	+	500	0	22.4732	+	Gpr124	NM_054044
787	chr11	101233250	101233799	+	550	0	22.5327	-	Ezh1	NM_007970
788	chr1	190174550	190174899	+	350	0	22.7788	-	Prox1	NM_008937
789	chr6	90964500	90964949	+	450	0	22.5537	-	Nup210	NM_018815
790	chr13	12445100	12445599	+	500	0	23.0895	-	Lgals8	NM_001199043
791	chr16	21667100	21667499	+	400	0	22.6114	-	2510009E07Rik	NM_001001881
792	chr11	115841950	115842599	+	650	0	22.5491	+	Llgl2	NM_001252532
793	chr13	91507700	91508099	+	400	0	22.6411	+	Ssbp2	NM_024186
794	chr2	155737300	155737699	+	400	0	23.3584	-	Edem2	NM_145537
795	chr3	58986800	58987299	+	500	0	22.7287	+	Med12l	NM_177855
796	chr18	12167150	12167499	+	350	0	22.9545	+	3110002H16Rik	NM_029623
797	chr7	64649150	64649949	+	800	0	22.6245	+	Apba2	NM_007461
798	chr9	63745750	63746199	+	450	0	22.7831	-	Smad3	NM_016769
799	chr3	148409250	148409899	+	650	0	22.4877		---
800	chr8	43280650	43281049	+	400	0	22.4921	-	Zfp42	NM_009556
801	chr18	38668700	38669299	+	600	0	22.98		---
802	chr10	59152650	59152999	+	350	0	22.3606	-	Sept10	NM_001024910
803	chr17	31658850	31659349	+	500	0	22.4316	-	U2af1	NM_001163769
804	chr11	55544600	55545049	+	450	0	22.3443	-	Glra1	NM_020492
805	chr19	31946550	31947049	+	500	0	22.808	+	A1cf	NM_001081074
806	chr2	166012250	166012599	+	350	0	22.3637	+	Ncoa3	NM_008679
807	chr13	52222800	52223449	+	650	0	22.5344		---
808	chr5	42448650	42449149	+	500	0	22.4106		---
809	chr16	11369700	11370099	+	400	0	24.2493	+	Snx29	NM_028964
810	chr10	55989750	55990249	+	500	0	22.8045	-	D630037F22Rik	NM_001033385
811	chr2	169311450	169311849	+	400	0	22.2698		---
812	chr13	112133350	112133799	+	450	0	22.985		---
813	chr10	35620850	35621249	+	400	0	22.7712		---
814	chr6	15717100	15717549	+	450	0	22.2824	+	Mdfic	NM_175088
815	chr18	76245550	76245999	+	450	0	22.2502	+	Smad2	NM_010754
816	chr6	99495850	99496199	+	350	0	22.8017		---
817	chr5	75144900	75145299	+	400	0	22.4499	+	Gm19583	NR_045792
818	chr17	64578250	64578699	+	450	0	23.0057	-	AU016765	NR_045899
819	chr15	8722650	8723599	+	950	0	22.3264	-	Slc1a3	NM_148938
820	chr17	73885400	73885849	+	450	0	22.2118	-	Xdh	NM_011723
821	chr16	76330400	76330799	+	400	0	22.1265	-	Nrip1	NM_173440
822	chr2	13489400	13489799	+	400	0	22.1225	-	Cubn	NM_001081084
823	chr9	14941050	14941449	+	400	0	23.8537	-	Folr4	NM_022888
824	chr3	20550200	20550699	+	500	0	22.1024		---
825	chr9	72685250	72685649	+	400	0	22.2819	+	Nedd4	NM_010890
826	chr12	109883600	109884049	+	450	0	22.6711		---
827	chr8	72376800	72377149	+	350	0	22.1401	-	Eps15l1	NM_007944
828	chr10	59348200	59348649	+	450	0	22.1847	+	P4ha1	NM_011030
829	chr11	18969900	18970299	+	400	0	23.5192	-	Meis1	NM_010789
830	chr7	46974650	46975149	+	500	0	22.0789	-	C86187	NR_015609
831	chr2	72475450	72475999	+	550	0	22.8963	+	Cdca7	NM_025866
832	chr18	23046400	23046849	+	450	0	22.1879	-	Nol4	NM_199024
833	chr13	82605950	82606349	+	400	0	22.0729		---
834	chr19	57116700	57117449	+	750	0	22.5433	-	Ablim1	NM_001103178
835	chr3	52296350	52296799	+	450	0	22.0594	+	Foxo1	NM_019739
836	chr9	46763100	46763549	+	450	0	22.061		---
837	chr17	42886050	42886499	+	450	0	22.0368	-	Cd2ap	NM_009847
838	chr17	73142350	73142799	+	450	0	22.0686	+	Lclat1	NM_001177967
839	chr3	155144350	155144749	+	400	0	23.0195	+	Lrriq3	NM_028938
840	chr11	86906750	86907599	+	850	0	22.0212	-	Ypel2	NM_001005341
841	chr10	37306950	37307399	+	450	0	21.9897		---
842	chr15	81361400	81361899	+	500	0	22.0532	-	Slc25a17	NM_011399
843	chr8	82659250	82659849	+	600	0	23.7544		---
844	chr5	151026100	151026499	+	400	0	21.979	-	Stard13	NM_146258
845	chr13	91115250	91116049	+	800	0	22.5382	-	Atg10	NM_025770
846	chr11	49593200	49593549	+	350	0	22.4169	+	Flt4	NM_008029
847	chr1	130830100	130830549	+	450	0	22.7851	+	Pigr	NM_011082
848	chr18	16614400	16615099	+	700	0	21.9146	-	Cdh2	NM_007664
849	chr13	18268900	18269349	+	450	0	21.9066	-	Pou6f2	NM_175006
850	chr10	70815600	70815999	+	400	0	22.0108		---
851	chr11	90566950	90567299	+	350	0	21.9436	-	Stxbp4	NM_011505
852	chr2	29053450	29053899	+	450	0	21.973	-	1700101E01Rik	NM_001085514
853	chr2	157402050	157402749	+	700	0	23.7692	+	Manbal	NM_026968
854	chr1	182539750	182540349	+	600	0	24.3636	-	Capn2	NM_009794
855	chr5	25077050	25077649	+	600	0	22.026	-	Prkag2	NM_145401
856	chr2	155051950	155052349	+	400	0	22.0479	+	a	NM_015770
857	chr12	9029600	9029999	+	400	0	21.9658	+	Ttc32	NM_029321
858	chr3	34720900	34721299	+	400	0	22.0086	-	Gm3143	NR_038348
859	chr3	154058200	154058599	+	400	0	22.2373	+	Slc44a5	NM_001081263
860	chr5	103737100	103737549	+	450	0	22.2603	+	Aff1	NM_133919
861	chr3	103256100	103256499	+	400	0	21.859	+	Trim33	NM_053170
862	chr11	97821600	97821949	+	350	0	22.2933	+	Lasp1	NM_010688
863	chr18	55183650	55184099	+	450	0	22.6267		---
864	chr1	5593850	5594749	+	900	0	22.0227	+	Oprk1	NM_001204371
865	chr1	62408500	62408949	+	450	0	21.8308	+	Pard3b	NM_001081050
866	chr16	53219200	53219699	+	500	0	21.8974		---
867	chr9	61906900	61907299	+	400	0	21.8616	-	Rplp1	NM_018853
868	chr15	36389750	36390049	+	300	0	22.2564		---
869	chr13	46251050	46251649	+	600	0	23.2457	+	Stmnd1	NM_001005422
870	chrX	102479100	102479599	+	500	0	22.0905	-	Hdac8	NM_027382
871	chr17	83690250	83690899	+	650	0	21.8643	+	Mta3	NM_001171054
872	chr17	12205200	12205699	+	500	0	23.0639	+	Agpat4	NM_026644
873	chr6	90939100	90939499	+	400	0	21.7626		---
874	chr9	67077550	67077999	+	450	0	22.8071	-	Tpm1	NM_001164251
875	chr5	23997550	23997999	+	450	0	21.8583	-	Fam126a	NM_053090
876	chr2	90870050	90870599	+	550	0	23.4291	+	Mtch2	NM_019758
877	chr7	113162300	113162699	+	400	0	21.9198	-	4930543E12Rik	NR_045978
878	chr6	30044350	30044949	+	600	0	21.665	+	Nrf1	NM_001164230
879	chr7	35344750	35345249	+	500	0	21.7789	+	Rhpn2	NM_027897
880	chr13	113125000	113125499	+	500	0	22.2457	-	Gzma	NM_010370
881	chrX	71571250	71571799	+	550	0	23.1675	+	Hmgb3	NM_008253
882	chr12	15436900	15437249	+	350	0	22.2791		---
883	chr6	22035600	22035949	+	350	0	21.6564	+	Cped1	NM_001081351
884	chr9	58398200	58398549	+	350	0	21.6631	+	1700072B07Rik	NR_040727
885	chr5	35104550	35105249	+	700	0	21.9273	-	Lrpap1	NM_013587
886	chr15	73816550	73817049	+	500	0	23.7026	-	Mroh5	NM_001033365
887	chr2	73514650	73515199	+	550	0	22.8641	-	Wipf1	NM_153138
888	chr11	50035650	50035999	+	350	0	21.7236	+	Rnf130	NM_021540
889	chr16	45698500	45698999	+	500	0	21.7086	-	Tmprss7	NM_172455
890	chr18	43637750	43638199	+	450	0	22.0417	-	Jakmip2	NM_001163637
891	chr16	38912650	38912999	+	350	0	21.6391	+	Igsf11	NM_170599
892	chr8	54457300	54457999	+	700	0	21.7437		---
893	chr6	36973250	36973649	+	400	0	22.1792	-	Dgki	NM_001081206
894	chr1	126717450	126717849	+	400	0	21.8787	-	Nckap5	NM_001081756
895	chr3	112242850	112243249	+	400	0	22.4329		---
896	chr7	75415550	75415899	+	350	0	21.625	+	Akap13	NM_029332
897	chr16	78510950	78511399	+	450	0	21.5538	-	D16Ertd472e	NM_001252440
898	chr4	116807700	116808449	+	750	0	21.781	+	Mutyh	NM_001159581
899	chr2	20930100	20930549	+	450	0	22.0763	-	Arhgap21	NM_001128084
900	chr5	77165750	77166149	+	400	0	21.6689	-	Spink2	NM_183284
901	chr7	89423150	89423549	+	400	0	21.7145	+	AI314278	NR_102276
902	chr10	88613400	88613799	+	400	0	21.7772	-	Mybpc1	NM_175418
903	chr4	141147500	141147949	+	450	0	22.5363	+	Fbxo42	NM_172518
904	chr4	111386750	111387149	+	400	0	22.0714	+	Agbl4	NM_001048189
905	chr16	43575500	43575899	+	400	0	21.5169	+	Zbtb20	NM_019778
906	chr2	86154200	86154749	+	550	0	22.392	-	Olfr1042	NM_001011777
907	chr14	101891950	101892399	+	450	0	21.6365	+	Lmo7	NM_201529
908	chr1	153512150	153512599	+	450	0	21.9857	-	Npl	NM_028749
909	chr14	54809400	54809799	+	400	0	21.4788	-	Slc7a8	NM_016972
910	chr5	4950950	4951299	+	350	0	21.6282	-	Cdk14	NM_011074
911	chr2	10563250	10563799	+	550	0	21.5214	+	Sfmbt2	NM_177386
912	chr14	72847100	72847849	+	750	0	21.5929		---
913	chr9	66620600	66620999	+	400	0	21.7883	-	Usp3	NM_144937
914	chr5	75579600	75580349	+	750	0	21.5411	+	Kit	NM_021099
915	chr12	73047850	73048299	+	450	0	21.6225	-	Six1	NM_009189
916	chr8	33688250	33688799	+	550	0	21.4822	+	Gsr	NM_010344
917	chr6	148615800	148616299	+	500	0	21.6421	-	Gm6313	NR_045867
918	chr18	67267650	67268199	+	550	0	21.9385	+	Impa2	NM_053261
919	chr13	116201700	116202049	+	350	0	22.0221		---
920	chr1	188052700	188053199	+	500	0	21.3436	+	Esrrg	NM_011935
921	chr3	79914000	79914449	+	450	0	21.7604	+	Fam198b	NM_133187
922	chr4	56049900	56050249	+	350	0	21.7226		---
923	chr2	167374650	167375199	+	550	0	21.4974	-	B4galt5	NM_019835
924	chr3	145813700	145814149	+	450	0	21.7765	+	Ddah1	NM_026993
925	chr9	103681600	103682299	+	700	0	22.3085	-	Tmem108	NM_178638
926	chr4	118687000	118687399	+	400	0	21.6215	-	Olfr1342	NM_146713
927	chr8	97311950	97312349	+	400	0	21.4178		---
928	chr17	26850650	26851049	+	400	0	21.4215	-	Nkx2-5	NM_008700
929	chr2	179170100	179171149	+	1050	0	21.4361		---
930	chr11	20019200	20019749	+	550	0	21.3663	+	Spred2	NM_033523
931	chr1	79712100	79712849	+	750	0	21.2852	-	Wdfy1	NM_001111279
932	chr19	28831750	28832249	+	500	0	21.3213	+	Slc1a1	NM_009199
933	chr2	135919450	135919899	+	450	0	21.2524	+	Plcb4	NM_013829
934	chr15	12706400	12706799	+	400	0	21.4203		---
935	chr11	79837150	79837799	+	650	0	21.2927		---
936	chr17	93817550	93818249	+	700	0	21.4773		---
937	chr12	112703000	112703349	+	350	0	21.2838	+	Cep170b	NM_001024602
938	chr1	36920050	36920849	+	800	0	21.3905	-	Tmem131	NM_018872
939	chr17	11059850	11060299	+	450	0	22.2147	+	Park2	NM_016694
940	chr2	68904100	68904499	+	400	0	21.2557	+	Cers6	NM_172856
941	chr16	92685650	92686149	+	500	0	21.3403	-	Runx1	NM_009821
942	chr8	11257800	11258349	+	550	0	21.164	-	Col4a1	NM_009931
943	chr8	105282150	105282699	+	550	0	21.1644	-	4931428F04Rik	NM_001166394
944	chr17	40869350	40869749	+	400	0	23.8413	-	9130008F23Rik	NM_027834
945	chr4	134439100	134439599	+	500	0	21.2471	-	1700021N21Rik	NR_045800
946	chr10	15870950	15871349	+	400	0	21.391		---
947	chr13	55540150	55540599	+	450	0	21.2216	-	Fam193b	NM_145382
948	chr5	32134000	32134599	+	600	0	21.4006	+	Fosl2	NM_008037
949	chr7	81058950	81059349	+	400	0	21.1472	+	Alpk3	NM_054085
950	chr6	117858150	117858799	+	650	0	21.9069	+	Zfp239	NM_008616
951	chr2	51660550	51661049	+	500	0	21.3271	-	Gm13490	NR_040639
952	chr13	101805500	101805949	+	450	0	21.1867	-	Pik3r1	NM_001077495
953	chr9	59291050	59291599	+	550	0	21.1137	+	Adpgk	NM_028121
954	chr4	35146050	35146599	+	550	0	21.5096	-	Mob3b	NM_178061
955	chr2	72911250	72911649	+	400	0	21.163	-	Sp3	NM_001098425
956	chr9	57400800	57401149	+	350	0	21.5983	+	4930430J02Rik	NR_040729
957	chr8	122836750	122837099	+	350	0	22.3547	+	Cdh15	NM_007662
958	chr18	3666050	3666799	+	750	0	21.3244		---
959	chr9	14237600	14237949	+	350	0	21.0805	+	Sesn3	NM_030261
960	chr15	102382450	102382949	+	500	0	21.9502	-	Sp7	NM_130458
961	chr11	94201050	94201399	+	350	0	21.2008	+	Tob1	NM_009427
962	chr12	83146300	83146749	+	450	0	21.055	+	Rgs6	NM_015812
963	chr8	124991350	124991799	+	450	0	21.6264	+	Tsnax	NM_016909
964	chr16	10749000	10749349	+	350	0	21.2765	+	Clec16a	NM_001204229
965	chr6	4878800	4879149	+	350	0	21.7598	+	Ppp1r9a	NM_181595
966	chr2	153625400	153626199	+	800	0	21.2109	-	Commd7	NM_001195390
967	chr8	115561250	115561849	+	600	0	21.108		---
968	chr5	129351100	129351649	+	550	0	21.1469		---
969	chr19	46469550	46469999	+	450	0	21.212	+	Sufu	NM_001025391
970	chr7	99824750	99825599	+	850	0	21.3291	-	Neu3	NM_016720
971	chr6	18688100	18688649	+	550	0	21.1256		---
972	chr6	82800200	82800799	+	600	0	21.4499	-	Hk2	NM_013820
973	chr7	81846050	81846599	+	550	0	20.9727	+	Tm6sf1	NM_145375
974	chr18	47107450	47107849	+	400	0	21.0437	+	Commd10	NM_178377
975	chr2	148040650	148041049	+	400	0	21.0905	-	Foxa2	NM_010446
976	chr16	64715850	64716199	+	350	0	20.9889		---
977	chr15	96933900	96934299	+	400	0	21.0209		---
978	chr10	77671550	77671949	+	400	0	20.9716	-	Gm19402	NM_001205032
979	chr11	101670200	101670699	+	500	0	20.9129	+	Arl4d	NM_025404
980	chr2	157935800	157936199	+	400	0	21.0889	+	Vstm2l	NM_198627
981	chr10	9505900	9506499	+	600	0	20.9635		---
982	chr4	120157950	120158499	+	550	0	21.2434	+	Edn2	NM_007902
983	chr9	77537100	77537449	+	350	0	20.9301	-	Lrrc1	NM_172528
984	chr11	88002800	88003199	+	400	0	21.6961	-	Dynll2	NM_001168471
985	chr4	153233700	153234149	+	450	0	21.5765		---
986	chr8	62497350	62497749	+	400	0	21.4319		---
987	chr5	64801700	64802049	+	350	0	21.1144	+	Klf3	NM_008453
988	chr11	69437150	69437699	+	550	0	21.1856	-	Dnah2	NM_001081330
989	chr8	104557300	104557899	+	600	0	20.9599	-	Mir297-2	NR_029648
990	chr4	56956100	56956549	+	450	0	20.7958	-	Frrs1l	NM_001142965
991	chr11	12205500	12206199	+	700	0	20.9269	-	Cobl	NM_172496
992	chr6	57532050	57532399	+	350	0	21.0858	-	Ppm1k	NM_175523
993	chrX	50619000	50619399	+	400	0	21.3447	-	6720401G13Rik	NR_015505
994	chr15	56732900	56733149	+	250	0	21.5487	-	Has2	NM_008216
995	chr18	81047250	81047699	+	450	0	21.4542		---
996	chr15	102025650	102025999	+	350	0	20.9087	+	Krt18	NM_010664
997	chr5	147893100	147893699	+	600	0	21.0715	-	Slc46a3	NM_027872
998	chr10	17600650	17601149	+	500	0	20.7655		---
999	chr6	38264900	38265249	+	350	0	20.8311	-	D630045J12Rik	NM_194061
1000	chr17	28906900	28907499	+	600	0	21.6029	-	4930539E08Rik	NM_172450
1001	chr14	89242750	89243199	+	450	0	21.4049		---
1002	chr16	89830100	89830549	+	450	0	22.5906	-	Tiam1	NM_009384
1003	chr12	106673050	106673499	+	450	0	21.7998	-	4933406K04Rik	NR_015512
1004	chr8	46644200	46644799	+	600	0	21.0879	+	Casp3	NM_009810
1005	chr4	41760000	41760299	+	300	0	20.9395	+	Il11ra1	NM_001172054
1006	chr12	118862250	118862649	+	400	0	20.7475	-	Abcb5	NM_029961
1007	chr1	98429000	98429349	+	350	0	20.7028	+	Slco6d1	NM_027584
1008	chr4	124644950	124645399	+	450	0	21.616	+	Pou3f1	NM_011141
1009	chr6	95720600	95721049	+	450	0	20.7207	-	Suclg2	NM_011507
1010	chr10	19231600	19231949	+	350	0	21.051	+	Gm20139	NR_038022
1011	chr19	23817350	23817899	+	550	0	20.8207	+	Apba1	NM_177034
1012	chr11	108910800	108911349	+	550	0	21.2708	+	Axin2	NM_015732
1013	chr13	118603550	118604249	+	700	0	21.31	+	1700003P14Rik	NR_045982
1014	chr1	189846350	189846799	+	450	0	20.8056	+	Ptpn14	NM_008976
1015	chr13	83267350	83267799	+	450	0	20.6944		---
1016	chr8	65041450	65041849	+	400	0	21.2239	-	Gm10664	NR_040692
1017	chr19	12829250	12829799	+	550	0	22.0815	+	Lpxn	NM_134152
1018	chr6	83648300	83648799	+	500	0	21.0316	-	Clec4f	NM_016751
1019	chr18	5709000	5709499	+	500	0	21.3876	+	Zeb1	NM_011546
1020	chr15	6386600	6386949	+	350	0	20.9157	+	Dab2	NM_023118
1021	chr5	131597900	131598299	+	400	0	20.6249	-	Auts2	NM_177047
1022	chr1	188014650	188015099	+	450	0	20.7946	+	Esrrg	NM_011935
1023	chr1	44101350	44101749	+	400	0	20.6121	-	Tex30	NM_029368
1024	chr11	54064550	54064999	+	450	0	21.8178	-	Pdlim4	NM_019417
1025	chr15	56794550	56795199	+	650	0	20.782		---
1026	chr1	125537500	125537999	+	500	0	20.6515	+	Slc35f5	NM_028787
1027	chr13	90939150	90939549	+	400	0	20.5521	-	Atg10	NM_025770
1028	chr5	130664650	130664999	+	350	0	21.1999	+	Caln1	NM_021371
1029	chr18	63508300	63508649	+	350	0	20.7976		---
1030	chr15	95763050	95763399	+	350	0	20.5029	+	Ano6	NM_001253813
1031	chr7	103538550	103538949	+	400	0	20.546	-	Olfr612	NM_001200027
1032	chr3	69410700	69411049	+	350	0	20.7627	+	Ppm1l	NM_178726
1033	chr17	85163900	85164399	+	500	0	20.6161	+	Camkmt	NM_028576
1034	chr14	26451750	26452049	+	300	0	20.6018	-	Slmap	NM_032008
1035	chr11	117093200	117093649	+	450	0	20.7121	+	2810008D09Rik	NR_027059
1036	chr1	39122700	39123399	+	700	0	20.7381		---
1037	chr7	130035400	130035749	+	350	0	21.979		---
1038	chr3	153791650	153792449	+	800	0	20.9222	-	5730460C07Rik	NR_045801
1039	chr9	66092200	66092599	+	400	0	20.5738	-	Snx1	NM_019727
1040	chr16	35421550	35421949	+	400	0	20.6172	-	Pdia5	NM_028295
1041	chr11	47904450	47904899	+	450	0	21.0056		---
1042	chr1	92453950	92454399	+	450	0	20.5168	-	Ndufa10	NM_024197
1043	chr19	25347450	25347849	+	400	0	20.8545	+	Kank1	NM_181404
1044	chrX	12113900	12114399	+	500	0	20.4121	-	Bcor	NM_001168321
1045	chr9	43857850	43858649	+	800	0	20.4177		---
1046	chr4	104939550	104940049	+	500	0	20.4832	+	1700024P16Rik	NM_001162980
1047	chr2	26556600	26556999	+	400	0	20.5121	+	Egfl7	NM_178444
1048	chr15	6921200	6921899	+	700	0	20.7771	-	Osmr	NM_011019
1049	chr5	117951950	117952449	+	500	0	20.5393	+	Nos1	NM_008712
1050	chr19	20567050	20567449	+	400	0	20.4056	+	E030003E18Rik	NR_015502
1051	chr17	45611000	45611399	+	400	0	20.768	-	Gm7325	NM_001177469
1052	chr19	41013450	41013849	+	400	0	20.5311	+	Dntt	NM_001043228
1053	chr8	11692400	11692949	+	550	0	20.5604	-	Gm6524	NR_028307
1054	chr8	56619100	56619449	+	350	0	20.4788	+	Fbxo8	NM_015791
1055	chr11	23730150	23730699	+	550	0	21.8134	+	Pus10	NM_028304
1056	chr11	81582100	81582649	+	550	0	20.7527	-	Asic2	NM_001034013
1057	chr15	76667550	76667849	+	300	0	21.8086	+	Kifc2	NM_010630
1058	chr14	123122050	123122499	+	450	0	20.3687	+	AA536875	NR_045145
1059	chr5	65298250	65298949	+	700	0	20.3517	-	Rfc1	NM_011258
1060	chr9	119805350	119805949	+	600	0	20.4075	-	Scn11a	NM_011887
1061	chr17	46854500	46854899	+	400	0	20.9216	-	Gltscr1l	NM_001100452
1062	chr11	79811550	79811849	+	300	0	20.3388		---
1063	chr13	77291250	77291749	+	500	0	20.33	+	2210408I21Rik	NM_001145676
1064	chr3	52342750	52343149	+	400	0	20.4296	+	Foxo1	NM_019739
1065	chr1	135675450	135675799	+	350	0	20.4492		---
1066	chr17	86536450	86537149	+	700	0	20.2989	+	Prkce	NM_011104
1067	chr2	37747450	37747999	+	550	0	20.3183	+	Crb2	NM_001163566
1068	chr15	10657800	10658549	+	750	0	20.4187	-	Rai14	NM_030690
1069	chr19	24545600	24545999	+	400	0	21.2929	-	Pip5k1b	NM_008846
1070	chr13	112672900	112673299	+	400	0	20.4044	+	Slc38a9	NM_178746
1071	chr5	77227250	77227699	+	450	0	20.6909	-	Spink2	NM_183284
1072	chr1	51858450	51858849	+	400	0	20.3928	-	Myo1b	NM_001161817
1073	chr13	31474450	31474799	+	350	0	20.3102		---
1074	chr10	96756550	96757099	+	550	0	20.4421		---
1075	chr11	97054250	97054699	+	450	0	20.3895	+	Osbpl7	NM_001081434
1076	chr3	9654300	9654749	+	450	0	20.4326	-	Pag1	NM_001195031
1077	chr5	134521800	134522149	+	350	0	20.524	-	Clip2	NM_001039162
1078	chr19	55090100	55090699	+	600	0	20.325	-	Gpam	NM_008149
1079	chr1	58392350	58392849	+	500	0	20.4755	+	Bzw1	NM_025824
1080	chr15	68857450	68858049	+	600	0	20.2627		---
1081	chr5	52810900	52811299	+	400	0	20.2805	+	Zcchc4	NM_030185
1082	chr5	128714800	128715499	+	700	0	20.2989	+	Piwil1	NM_021311
1083	chr10	18720150	18720499	+	350	0	20.2885	-	D10Bwg1379e	NM_001033258
1084	chr10	71001750	71002299	+	550	0	20.1395	-	Bicc1	NM_031397
1085	chr5	75151250	75151799	+	550	0	21.1483	+	Pdgfra	NM_011058
1086	chr10	93814250	93814599	+	350	0	21.1222	+	Usp44	NM_183199
1087	chr19	55751500	55751849	+	350	0	20.1657	+	Tcf7l2	NM_001142919
1088	chr7	77021100	77021499	+	400	0	20.6111	+	Agbl1	NM_001199224
1089	chr9	89972700	89973199	+	500	0	21.3651	+	Rasgrf1	NM_011245
1090	chr4	41523450	41523949	+	500	0	20.4132	-	Fam219a	NM_001159583
1091	chr15	6244150	6244699	+	550	0	20.1381		---
1092	chr1	131317650	131317949	+	300	0	20.1794	-	Srgap2	NM_001081011
1093	chr9	57402200	57402849	+	650	0	21.3816	+	4930430J02Rik	NR_040729
1094	chr1	184797650	184798349	+	700	0	20.341	-	Marc1	NM_001081361
1095	chr6	94022500	94022849	+	350	0	20.2906	-	Magi1	NM_001029850
1096	chr8	44379900	44380449	+	550	0	20.0478		---
1097	chr1	170167700	170168249	+	550	0	20.2698	-	Uap1	NM_133806
1098	chr11	77019550	77019949	+	400	0	20.1875	+	Slc6a4	NM_010484
1099	chr6	82777150	82777599	+	450	0	20.2181	-	Hk2	NM_013820
1100	chr15	59796600	59797699	+	1100	0	20.3473	-	Gm19510	NR_045076
1101	chr3	144400800	144401299	+	500	0	20.0374	-	Hs2st1	NM_011828
1102	chr6	48829300	48829799	+	500	0	22.1569	-	Tmem176b	NM_023056
1103	chr11	112083000	112083449	+	450	0	20.3857		---
1104	chr5	81591550	81591949	+	400	0	20.3006	+	Lphn3	NM_198702
1105	chr3	113903700	113904049	+	350	0	20.2874		---
1106	chr4	54373500	54373949	+	450	0	20.9014		---
1107	chr1	77476000	77476799	+	800	0	20.158	-	Epha4	NM_007936
1108	chr4	145199900	145200249	+	350	0	20.1432	-	Vps13d	NM_001276465
1109	chr11	116864200	116864649	+	450	0	20.3996	+	Mfsd11	NM_178620
1110	chr9	14739500	14739899	+	400	0	20.1915	-	Piwil4	NM_177905
1111	chr9	61945950	61946399	+	450	0	20.3691	-	Kif23	NM_024245
1112	chrX	139526950	139527349	+	400	0	20.0411	+	D330045A20Rik	NM_175326
1113	chr8	115998400	115998849	+	450	0	20.9317		---
1114	chr13	74587700	74588199	+	500	0	20.4042		---
1115	chr3	99207950	99208849	+	900	0	20.2859	+	Wars2	NM_027462
1116	chr12	76500050	76500449	+	400	0	20.0538	-	Mir5135	NR_039597
1117	chr6	38152250	38152649	+	400	0	20.0448	-	D630045J12Rik	NM_194061
1118	chr15	61535750	61536149	+	400	0	19.968		---
1119	chr13	57968450	57968899	+	450	0	20.3594	-	Klhl3	NM_001195075
1120	chrX_GL456233_random	98300	98849	+	550	0	19.8952		---
1121	chr4	142040000	142040349	+	350	0	20.2675	-	Tmem51	NM_145402
1122	chr2	144117250	144117749	+	500	0	20.3395	+	Banf2	NM_001044750
1123	chr8	13343150	13343549	+	400	0	19.8988	+	Tfdp1	NM_009361
1124	chr1	11360650	11361049	+	400	0	20.4306		---
1125	chrX	139220900	139221349	+	450	0	19.8835	+	Mum1l1	NM_001164631
1126	chr15	102150300	102150699	+	400	0	20.653	+	Soat2	NM_146064
1127	chr2	154103300	154103649	+	350	0	20.2789	+	Bpifa3	NM_028528
1128	chr5	117946450	117946849	+	400	0	20.0579	+	Nos1	NM_008712
1129	chr1	86436500	86436849	+	350	0	21.9085	+	1700019O17Rik	NM_027966
1130	chr13	32383300	32383749	+	450	0	20.5114	-	Gmds	NM_146041
1131	chr1	75027550	75027999	+	450	0	20.0224	-	Nhej1	NM_029342
1132	chr1	119472600	119472999	+	400	0	19.9125	-	Ralb	NM_022327
1133	chr4	152052550	152052899	+	350	0	19.9517	+	Nol9	NM_001159599
1134	chr9	63384200	63384799	+	600	0	19.9264	-	Map2k5	NM_011840
1135	chr13	89401250	89401649	+	400	0	19.8613		---
1136	chr9	34331700	34332049	+	350	0	20.0224		---
1137	chr7	81057850	81058249	+	400	0	19.8882	+	Alpk3	NM_054085
1138	chr13	83460650	83460999	+	350	0	19.8304	+	Mef2c	NM_001170537
1139	chr11	75678650	75679049	+	400	0	20.3997	+	Crk	NM_001277221
1140	chr7	79469000	79469449	+	450	0	19.9181	-	Polg	NM_017462
1141	chr5	103774950	103775349	+	400	0	20.1492	+	Aff1	NM_001080798
1142	chr1	134152750	134153249	+	500	0	20.1062	+	Chit1	NM_027979
1143	chr9	65703100	65703449	+	350	0	19.9831	-	Zfp609	NM_172536
1144	chr2	103957600	103958049	+	450	0	19.9776	+	Lmo2	NM_001142337
1145	chr2	70285500	70286049	+	550	0	20.2165	+	Myo3b	NM_177376
1146	chr11	101307850	101308249	+	400	0	20.2767	-	Becn1	NM_019584
1147	chr18	73288800	73289399	+	600	0	20.4985		---
1148	chr11	101604750	101605099	+	350	0	19.7642	+	LOC666331	NM_001256318
1149	chr5	147574950	147575349	+	400	0	20.4655	-	Flt1	NM_010228
1150	chr9	14896600	14896999	+	400	0	19.9032	-	Folr4	NM_176807
1151	chr9	116485650	116486099	+	450	0	21.3556		---
1152	chrX	20792200	20792799	+	600	0	19.8516		---
1153	chr7	129709500	129709949	+	450	0	19.9481		---
1154	chr10	105646350	105646849	+	500	0	20.6858		---
1155	chr4	59533200	59533599	+	400	0	19.9614	-	Ptbp3	NM_178164
1156	chr18	83599900	83600499	+	600	0	19.7602		---
1157	chr6	68453450	68453949	+	500	0	19.9758		---
1158	chr11	77781800	77782249	+	450	0	19.9334	+	Myo18a	NM_011586
1159	chr6	141041500	141041849	+	350	0	19.7168		---
1160	chr11	115525200	115525599	+	400	0	20.1165	-	Sumo2	NM_133354
1161	chr12	29178100	29178599	+	500	0	20.8669		---
1162	chr17	12173750	12174149	+	400	0	19.9191	+	Agpat4	NM_026644
1163	chr6	108472600	108473149	+	550	0	19.7201	+	Itpr1	NM_010585
1164	chr9	54995600	54995999	+	400	0	19.6862	+	Chrna5	NM_176844
1165	chr9	72405900	72406249	+	350	0	19.6763	+	Mns1	NM_008613
1166	chr17	74556550	74556899	+	350	0	20.3566	+	Birc6	NM_007566
1167	chr3	141637950	141638299	+	350	0	19.9018	+	Unc5c	NM_009472
1168	chr18	66516100	66516449	+	350	0	20.2882	+	Gm9926	NR_040528
1169	chrX	153836450	153836899	+	450	0	20.973	+	Spin2	NM_001005370
1170	chr11	20660850	20661449	+	600	0	19.8524	+	Sertad2	NM_001038625
1171	chr6	146743150	146743649	+	500	0	19.7251	+	Stk38l	NM_172734
1172	chr4	122059450	122059849	+	400	0	19.8449		---
1173	chr17	86185550	86185999	+	450	0	20.6547	+	Prkce	NM_011104
1174	chr18	89542900	89543349	+	450	0	19.6492	-	Dok6	NM_001039173
1175	chr14	25451000	25451749	+	750	0	19.6591	+	Zmiz1	NM_183208
1176	chr16	12443400	12443799	+	400	0	19.772		---
1177	chr5	149915550	149915999	+	450	0	19.6234		---
1178	chr8	25371000	25371649	+	650	0	19.6251		---
1179	chr2	129148100	129148399	+	300	0	21.2	+	Chchd5	NM_025395
1180	chr4	48426800	48427149	+	350	0	19.7774	+	Invs	NM_010569
1181	chr1	127845400	127845849	+	450	0	19.7248	-	Map3k19	NM_011737
1182	chrX	92892650	92893049	+	400	0	19.7964		---
1183	chr15	103083550	103083999	+	450	0	20.2409	-	D930007P13Rik	NR_045743
1184	chr2	36473600	36473999	+	400	0	19.634	-	Olfr341	NM_146950
1185	chr17	70748300	70748649	+	350	0	19.6966	+	Dlgap1	NM_001128181
1186	chr8	120475500	120475899	+	400	0	19.6541	+	Gse1	NM_198671
1187	chr16	33387000	33387349	+	350	0	21.1007	+	Zfp148	NM_011749
1188	chr8	60993800	60994199	+	400	0	19.656	+	Nek1	NM_175089
1189	chr1	130374150	130374549	+	400	0	19.5232	-	Daf2	NM_007827
1190	chr19	53810050	53810399	+	350	0	19.682	+	Rbm20	NM_001170847
1191	chr2	52090050	52090399	+	350	0	20.0009	+	Rif1	NM_175238
1192	chr16	90451600	90451999	+	400	0	19.575	+	Hunk	NM_015755
1193	chr16	22108050	22108549	+	500	0	19.5306	-	Igf2bp2	NM_183029
1194	chr12	51278350	51278749	+	400	0	19.6723		---
1195	chr18	46276800	46277199	+	400	0	19.5944	-	Pggt1b	NM_172627
1196	chr19	40597900	40598499	+	600	0	21.0064	-	Tctn3	NM_026260
1197	chr11	62641900	62642249	+	350	0	19.6693	-	Fam211a	NM_198861
1198	chr3	136836700	136837099	+	400	0	20.1321	+	Ppp3ca	NM_008913
1199	chr8	8723700	8724199	+	500	0	19.4891	-	Arglu1	NM_176849
1200	chr13	112439200	112439799	+	600	0	19.7906	+	Il6st	NM_010560
1201	chr10	117299950	117300349	+	400	0	20.1729	-	Lyz1	NM_013590
1202	chr1	86562750	86563149	+	400	0	19.8781	-	Pde6d	NM_008801
1203	chr5	114497050	114497549	+	500	0	21.4805	+	Mvk	NM_023556
1204	chr14	7839900	7840399	+	500	0	19.5712	+	Flnb	NM_134080
1205	chr4	100344500	100344849	+	350	0	19.4599	+	Ror1	NM_013845
1206	chr5	102012650	102012999	+	350	0	19.9204	-	Wdfy3	NM_172882
1207	chr12	25195950	25196449	+	500	0	19.4653		---
1208	chr15	12367550	12368049	+	500	0	19.5465	-	Pdzd2	NM_001081064
1209	chr4	129295200	129295549	+	350	0	19.4244	+	Sync	NM_023485
1210	chr5	142926150	142926599	+	450	0	19.4198	-	Actb	NM_007393
1211	chr7	141420150	141420699	+	550	0	19.5015	-	Cend1	NM_021316
1212	chr1	71661150	71661599	+	450	0	20.0476	+	Apol7d	NR_040308
1213	chr10	126156000	126156349	+	350	0	20.2065		---
1214	chr4	130302400	130302749	+	350	0	19.7432	+	Fabp3	NM_010174
1215	chr12	77134350	77134799	+	450	0	19.4781		---
1216	chr11	81526250	81526799	+	550	0	19.6103	-	Asic2	NM_001034013
1217	chr15	74662850	74663249	+	400	0	19.3808	-	Arc	NM_001276684
1218	chr5	108458200	108458499	+	300	0	19.5447	+	Pcgf3	NM_172716
1219	chrX	136252000	136252399	+	400	0	19.4999	+	Wbp5	NM_011712
1220	chr9	23305000	23305449	+	450	0	19.4727	+	Bmper	NM_028472
1221	chr8	86593050	86593449	+	400	0	20.5896	-	Abcc12	NM_172912
1222	chrX	137053350	137053699	+	350	0	19.4554	+	Fam199x	NM_146261
1223	chr18	56221100	56221549	+	450	0	19.4722		---
1224	chr7	4167250	4167599	+	350	0	19.5215	-	Cdc42ep5	NM_021454
1225	chr13	113940600	113940999	+	400	0	19.4282	+	Arl15	NM_172595
1226	chr2	122350400	122350749	+	350	0	19.663	-	Shf	NM_001013829
1227	chr3	51067300	51067849	+	550	0	19.4548		---
1228	chr6	100452650	100453149	+	500	0	19.7454		---
1229	chr5	75358950	75359399	+	450	0	19.4743		---
1230	chr15	28210850	28211949	+	1100	0	19.4229	+	Dnah5	NM_133365
1231	chr10	116253900	116254299	+	400	0	19.327	+	Ptprr	NM_001161838
1232	chr17	35021850	35022349	+	500	0	19.8431	+	Vwa7	NM_138582
1233	chr1	85793950	85794499	+	550	0	19.499	+	Cab39	NM_133781
1234	chr4	149855200	149855599	+	400	0	19.3344	-	Spsb1	NM_029035
1235	chr19	34174250	34174599	+	350	0	19.2832	-	Ankrd22	NM_024204
1236	chr6	97433300	97433749	+	450	0	19.2434	-	Frmd4b	NM_145148
1237	chr13	99735150	99735599	+	450	0	19.4747		---
1238	chr16	92658950	92659249	+	300	0	19.3021	-	Runx1	NM_009821
1239	chr2	122483650	122484049	+	400	0	19.3672	+	Gm14085	NM_001085518
1240	chr1	54834400	54834899	+	500	0	19.9025	-	Ankrd44	NM_001081433
1241	chr5	64690750	64691099	+	350	0	19.2667		---
1242	chr6	82045800	82046899	+	1100	0	19.2854	+	Eva1a	NM_145570
1243	chr4	69193850	69194399	+	550	0	19.3393		---
1244	chr5	29083050	29083449	+	400	0	19.2011		---
1245	chr17	7357400	7357749	+	350	0	19.2643	-	Ttll2	NM_001098267
1246	chr1	4674400	4674949	+	550	0	19.3731		---
1247	chr8	74806950	74807349	+	400	0	20.1054		---
1248	chr12	104492150	104492599	+	450	0	20.1363	-	Gsc	NM_010351
1249	chr1	127003400	127003999	+	600	0	19.8822		---
1250	chr11	58605150	58605549	+	400	0	19.2825	-	2210407C18Rik	NM_144544
1251	chr8	33963850	33964399	+	550	0	19.2519	-	Rbpms	NM_001042675
1252	chr13	73758050	73758499	+	450	0	21.7486	+	Slc12a7	NM_011390
1253	chr8	122282550	122283149	+	600	0	19.2914	+	Zfpm1	NM_009569
1254	chr1	175031000	175031349	+	350	0	19.2212	-	Rgs7	NM_011880
1255	chr14	45528350	45528749	+	400	0	19.366	-	Fermt2	NM_146054
1256	chr13	51062850	51063349	+	500	0	19.2245	-	9430083A17Rik	NR_029463
1257	chr7	50808600	50808999	+	400	0	19.4696	+	Nell1	NM_001037906
1258	chr12	31160450	31160849	+	400	0	19.5523	+	6030469F06Rik	NR_102715
1259	chr17	29165400	29165849	+	450	0	19.2305	-	Cpne5	NM_153166
1260	chr6	12848850	12849149	+	300	0	19.7506		---
1261	chr3	65877750	65878199	+	450	0	19.2194	+	Lekr1	NM_001166659
1262	chr13	51851800	51852199	+	400	0	19.0935	+	Gadd45g	NM_011817
1263	chr14	32149750	32150199	+	450	0	19.1309	+	Msmb	NM_020597
1264	chr2	27997150	27997549	+	400	0	19.2173	+	Col5a1	NM_015734
1265	chr17	54707800	54708349	+	550	0	19.1925		---
1266	chr4	124295550	124295949	+	400	0	19.2892		---
1267	chr4	57774550	57774899	+	350	0	19.0541		---
1268	chr19	38335100	38335549	+	450	0	19.0564	+	Lgi1	NM_020278
1269	chr12	70633450	70634199	+	750	0	19.3051	+	Mir4660	NR_037248
1270	chr18	84619900	84620249	+	350	0	19.0597	-	Cndp1	NM_177450
1271	chr13	39917750	39918099	+	350	0	19.4187		---
1272	chr12	76709950	76710349	+	400	0	19.0439	-	Sptb	NM_013675
1273	chr2	103347600	103347999	+	400	0	20.0527	-	A930006I01Rik	NR_040332
1274	chr3	19079550	19079949	+	400	0	19.1633		---
1275	chr16	92487400	92487849	+	450	0	19.4245	+	2410124H12Rik	NM_029740
1276	chr13	45859200	45859749	+	550	0	19.0575	-	Atxn1	NM_009124
1277	chr1	59631950	59632699	+	750	0	19.4451	+	Gm973	NM_001013771
1278	chr1	59408900	59409299	+	400	0	19.0246		---
1279	chr10	19157450	19158049	+	600	0	18.9754	+	Gm20139	NR_038021
1280	chr19	28790800	28791449	+	650	0	19.2358	+	Slc1a1	NM_009199
1281	chr1	4725000	4725349	+	350	0	19.173	-	Mrpl15	NM_025300
1282	chr5	30205000	30205399	+	400	0	19.0478	-	Gpr113	NM_001014394
1283	chr19	10699900	10700349	+	450	0	19.0423	+	Vps37c	NM_181403
1284	chr12	29334950	29335449	+	500	0	19.8442		---
1285	chr14	19759700	19760149	+	450	0	19.132	+	Nid2	NM_008695
1286	chr8	89371450	89371849	+	400	0	18.9301		---
1287	chr2	164433400	164433849	+	450	0	19.2505	-	Sdc4	NM_011521
1288	chr1	183362750	183363149	+	400	0	19.4276	-	Mia3	NM_177389
1289	chr17	46885850	46886649	+	800	0	19.0716	+	Tbcc	NM_178385
1290	chr12	116907200	116907599	+	400	0	20.5603	+	Ptprn2	NM_011215
1291	chr8	89388400	89388749	+	350	0	18.9645		---
1292	chr1	153358500	153358999	+	500	0	18.8968	-	Lamc1	NM_010683
1293	chr5	85637650	85637949	+	300	0	19.0165		---
1294	chr9	48795150	48795549	+	400	0	19.2924	-	Zbtb16	NM_001033324
1295	chr10	83644750	83645149	+	400	0	19.2484	-	Appl2	NM_145220
1296	chr7	126196450	126196949	+	500	0	18.9482	-	Xpo6	NM_028816
1297	chr1	134205600	134206049	+	450	0	18.8945	-	Adora1	NM_001008533
1298	chr19	59493700	59493999	+	300	0	20.0892	+	2700089I24Rik	NR_045308
1299	chr13	43193150	43193499	+	350	0	19.0094	-	Gfod1	NM_001033399
1300	chr5	107447450	107448299	+	850	0	18.9593	+	Btbd8	NM_001255991
1301	chr18	61066950	61067299	+	350	0	19.1373	+	Pdgfrb	NM_001146268
1302	chr9	61424500	61425099	+	600	0	18.9995	+	Tle3	NM_001083927
1303	chr12	84717200	84717549	+	350	0	19.2482	-	Syndig1l	NM_001033334
1304	chr15	51993000	51993349	+	350	0	19.0521	-	Rad21	NM_009009
1305	chr12	5727200	5727649	+	450	0	19.3369		---
1306	chr6	142949400	142949949	+	550	0	19.0899	-	St8sia1	NM_011374
1307	chr1	171060400	171060849	+	450	0	19.0426	-	Fcgr3	NM_010188
1308	chr7	38240950	38241299	+	350	0	18.8531	-	Plekhf1	NM_024413
1309	chr16	32509050	32509399	+	350	0	18.9087	+	Zdhhc19	NM_199309
1310	chr16	66870650	66871099	+	450	0	18.8496	-	Cadm2	NM_001145977
1311	chr1	9127750	9128149	+	400	0	19.5239	-	Sntg1	NM_027671
1312	chr18	74739800	74740199	+	400	0	18.9196	+	Myo5b	NM_201600
1313	chrX	70353700	70354049	+	350	0	19.3005	-	Ids	NM_010498
1314	chrX	111527500	111527899	+	400	0	18.8415	-	Rps6ka6	NM_025949
1315	chr5	116689200	116689649	+	450	0	18.8748		---
1316	chr2	113825650	113825999	+	350	0	19.7098	-	Scg5	NM_009162
1317	chr19	6448750	6449149	+	400	0	18.8317	+	Nrxn2	NM_001205234
1318	chr3	89374200	89375249	+	1050	0	18.7766	-	Zbtb7b	NM_009565
1319	chr6	100040450	100040849	+	400	0	18.7675		---
1320	chr2	173272850	173273199	+	350	0	18.7455	-	Pmepa1	NM_022995
1321	chr16	32234050	32234399	+	350	0	18.7225	-	Fbxo45	NM_173439
1322	chr9	62406450	62406799	+	350	0	19.41	-	Coro2b	NM_175484
1323	chr16	32607950	32608499	+	550	0	18.7924	+	Tfrc	NM_011638
1324	chr5	20815100	20815599	+	500	0	18.9682	-	Phtf2	NM_172992
1325	chr13	18827050	18827449	+	400	0	19.0655	+	Vps41	NM_172120
1326	chr1	131732150	131732549	+	400	0	18.8362	+	Slc26a9	NM_177243
1327	chr4	140181500	140181949	+	450	0	19.0923	-	Igsf21	NM_198610
1328	chr4	130296750	130297499	+	750	0	18.7295	+	Fabp3	NM_010174
1329	chr13	41418500	41418899	+	400	0	18.7468	-	Nedd9	NM_001111324
1330	chr12	84770700	84771099	+	400	0	18.7566	-	Npc2	NM_023409
1331	chr2	177500450	177500799	+	350	0	18.8378	+	Gm14403	NR_036450
1332	chr3	131364200	131364649	+	450	0	18.7768	-	Sgms2	NM_028943
1333	chr1	46275350	46275749	+	400	0	18.8233	+	Dnah7b	NM_001160386
1334	chr13	46236650	46237049	+	400	0	19.2496	+	Stmnd1	NM_001005422
1335	chr19	38053950	38054399	+	450	0	19.3012	+	Cep55	NM_028293
1336	chr8	48420950	48421349	+	400	0	18.6414	-	Tenm3	NM_011857
1337	chr9	54614350	54614749	+	400	0	18.6391	-	Acsbg1	NM_053178
1338	chr16	20763300	20763799	+	500	0	18.8232	+	Chrd	NM_009893
1339	chr8	113808050	113808549	+	500	0	18.6581	-	Adamts18	NM_172466
1340	chr12	4455150	4455699	+	550	0	18.8193	-	Ncoa1	NM_010881
1341	chr7	142528900	142529549	+	650	0	18.8604	+	Mrpl23	NM_011288
1342	chr10	117738550	117738899	+	350	0	18.6776	-	Slc35e3	NM_029875
1343	chr2	4356000	4356399	+	400	0	18.8013	+	Frmd4a	NM_172475
1344	chr9	14661850	14662249	+	400	0	18.7644	-	Piwil4	NM_177905
1345	chr14	27013600	27013999	+	400	0	18.6328	+	Hesx1	NM_010420
1346	chr13	69616750	69617399	+	650	0	19.5275	+	Nsun2	NM_145354
1347	chr10	89594300	89594699	+	400	0	18.8848	-	Slc17a8	NM_182959
1348	chr2	121957350	121957749	+	400	0	18.601	+	Ctdspl2	NM_212450
1349	chr2	6072000	6072399	+	400	0	18.6497	+	Upf2	NM_001081132
1350	chr3	36278350	36278749	+	400	0	18.5658		---
1351	chr16	8639700	8640199	+	500	0	19.2643	+	Pmm2	NM_016881
1352	chr8	125314500	125315049	+	550	0	18.5312		---
1353	chr15	57205350	57205799	+	450	0	18.6434	-	Slc22a22	NM_172378
1354	chr4	118013850	118014199	+	350	0	19.1226	-	St3gal3	NM_009176
1355	chr1	9349750	9350449	+	700	0	19.302		---
1356	chr2	124457300	124457699	+	400	0	18.6608		---
1357	chr11	88260650	88261049	+	400	0	18.5302	+	1700106J16Rik	NM_028859
1358	chr15	78351950	78352399	+	450	0	19.0852	+	Csf2rb	NM_007780
1359	chr14	64914300	64914699	+	400	0	19.5214	-	Hmbox1	NM_177338
1360	chr13	44909000	44909349	+	350	0	18.5801	+	Jarid2	NM_001205043
1361	chr1	76676800	76677249	+	450	0	19.1268		---
1362	chr13	34828000	34828449	+	450	0	18.616	+	Prpf4b	NM_013830
1363	chr6	94150800	94151349	+	550	0	18.7286	-	Magi1	NM_001029850
1364	chr8	105972250	105972649	+	400	0	19.5995	-	Dpep3	NM_027960
1365	chr1	170857950	170858299	+	350	0	18.5555	-	Atf6	NM_001081304
1366	chrX	78581950	78582299	+	350	0	18.7714	-	Prrg1	NM_001164275
1367	chr18	57836900	57837349	+	450	0	18.7515	+	Slc12a2	NM_009194
1368	chr5	77200700	77201149	+	450	0	18.4763	-	Spink2	NM_183284
1369	chr17	88687250	88688049	+	800	0	18.6746	+	Gtf2a1l	NM_023630
1370	chr11	84604450	84604999	+	550	0	18.4884		---
1371	chr15	99092050	99092499	+	450	0	18.9944	-	C1ql4	NM_001024702
1372	chr6	96678450	96678849	+	400	0	18.5463	+	Fam19a1	NM_182808
1373	chr6	37051450	37052149	+	700	0	18.6525	-	Dgki	NM_001081206
1374	chr4	108395250	108395649	+	400	0	18.4572	-	Gpx7	NM_024198
1375	chr14	118881200	118881949	+	750	0	19.0463	-	Dzip1	NM_025943
1376	chr11	116429450	116430099	+	650	0	19.0846	+	Ubald2	NM_176902
1377	chrX	68925900	68926399	+	500	0	18.4442	-	Gm6812	NM_001098842
1378	chr16	30393950	30394349	+	400	0	18.4467	-	Mir1195	NR_035427
1379	chr3	105214950	105215299	+	350	0	18.6298		---
1380	chr13	24982450	24982749	+	300	0	19.4031	+	Gpld1	NM_008156
1381	chr3	67498950	67499299	+	350	0	18.733	-	Rarres1	NM_001164763
1382	chr16	48297450	48297999	+	550	0	18.6595	+	Dppa4	NM_028610
1383	chr3	121940100	121940549	+	450	0	18.7025	+	Arhgap29	NM_172525
1384	chr5	29735500	29735899	+	400	0	18.5299	-	Gm5129	NR_028426
1385	chr19	58967800	58968199	+	400	0	18.5235	+	Eno4	NM_178689
1386	chr13	113102000	113102399	+	400	0	18.5821	-	Gzma	NM_010370
1387	chr10	34342200	34342599	+	400	0	18.4176	-	Nt5dc1	NM_176968
1388	chr6	145780450	145780849	+	400	0	18.5181	+	Rassf8	NM_027760
1389	chr11	54296000	54296449	+	450	0	18.4458	+	Acsl6	NM_001033598
1390	chr10	94072450	94072799	+	350	0	19.1236	+	Fgd6	NM_053072
1391	chr17	29074150	29074449	+	300	0	18.5571	-	Gm16197	NR_036469
1392	chr14	46583100	46583549	+	450	0	18.951	-	Rubie	NR_046459
1393	chr17	50331100	50331549	+	450	0	18.401	-	Dazl	NM_001277863
1394	chr6	117196200	117196549	+	350	0	18.6506	+	Cxcl12	NM_001012477
1395	chr9	120905850	120906199	+	350	0	18.4802	-	1700020M21Rik	NR_040742
1396	chr19	30514550	30514999	+	450	0	18.4373	-	Ppp1r2-ps3	NR_003650
1397	chrX	36768900	36769299	+	400	0	18.5218	+	Slc25a43	NM_001085497
1398	chr6	89653100	89653449	+	350	0	19.1122	+	Txnrd3	NM_001178058
1399	chr7	36507850	36508249	+	400	0	18.5887		---
1400	chr7	116508900	116509249	+	350	0	18.3473	+	Nucb2	NM_001130479
1401	chr14	63942300	63942699	+	400	0	18.6728	+	Sox7	NM_011446
1402	chr6	98843000	98843799	+	800	0	18.4095		---
1403	chr12	83579100	83579549	+	450	0	18.7037	-	Zfyve1	NM_183154
1404	chr8	32070850	32071249	+	400	0	18.683		---
1405	chr3	58986200	58986599	+	400	0	18.3494	+	Med12l	NM_177855
1406	chr10	61928700	61929199	+	500	0	19.1851	-	Col13a1	NM_007731
1407	chr1	134226050	134226449	+	400	0	18.341	-	Adora1	NM_001008533
1408	chr11	88202050	88202349	+	300	0	18.8376	+	Mrps23	NM_024174
1409	chr5	125524000	125524399	+	400	0	18.7611	+	Aacs	NM_030210
1410	chr10	68231350	68232049	+	700	0	18.3021	-	Arid5b	NM_023598
1411	chr13	54525500	54526099	+	600	0	18.5805	+	Simc1	NM_176987
1412	chr5	72459500	72459949	+	450	0	18.3116	-	Corin	NM_016869
1413	chr2	20522000	20522299	+	300	0	18.3481	+	Etl4	NM_001177631
1414	chr12	69757700	69758299	+	600	0	18.5627	-	Cdkl1	NM_183294
1415	chr5	135118650	135118999	+	350	0	18.3721	+	Mlxipl	NM_021455
1416	chr1	59367850	59368649	+	800	0	18.4745	+	Cdk15	NM_001033373
1417	chr14	11677700	11678049	+	350	0	18.2944	+	Ptprg	NM_008981
1418	chr7	25265700	25266299	+	600	0	18.3901	-	Erf	NM_010155
1419	chr1	51424050	51424599	+	550	0	18.3205	-	Nabp1	NM_028696
1420	chr12	99625250	99625649	+	400	0	18.2721	-	1700064M15Rik	NR_045288
1421	chr14	113200000	113200399	+	400	0	18.4929		---
1422	chr8	64664850	64665199	+	350	0	18.2714	-	Cpe	NM_013494
1423	chr8	86283000	86283449	+	450	0	18.2705		---
1424	chr2	168284000	168284349	+	350	0	18.2928	-	Kcng1	NM_001081134
1425	chr13	109223700	109224049	+	350	0	18.2817	+	Pde4d	NM_011056
1426	chr10	90256950	90257699	+	750	0	18.3938	+	Anks1b	NM_001128086
1427	chr9	32752650	32753049	+	400	0	18.3356	+	Ets1	NM_011808
1428	chr10	69785150	69785549	+	400	0	18.3466	+	Ank3	NM_170730
1429	chr13	44377600	44378149	+	550	0	18.8221		---
1430	chr19	26360050	26360399	+	350	0	18.8518		---
1431	chr3	146974700	146975199	+	500	0	18.3933	+	Ttll7	NM_027594
1432	chr12	12945550	12946199	+	650	0	18.2189	-	Mycn	NM_008709
1433	chr12	5771500	5771899	+	400	0	18.2691		---
1434	chr6	113034150	113034599	+	450	0	18.2311	+	Thumpd3	NM_008188
1435	chr1	135033450	135033949	+	500	0	18.3333	-	Lgr6	NM_001033409
1436	chr1	153356400	153356849	+	450	0	18.3897	-	Lamc1	NM_010683
1437	chr7	49071050	49071599	+	550	0	18.591	+	Nav2	NM_001111016
1438	chr15	95880500	95880949	+	450	0	19.5941	+	Ano6	NM_001253813
1439	chr11	101589950	101590299	+	350	0	18.6835	+	Tmem106a	NM_144830
1440	chr9	115931600	115931999	+	400	0	18.5577	+	Gadl1	NM_028638
1441	chr14	64035250	64035649	+	400	0	18.6337	+	Rp1l1	NM_146246
1442	chr4	150571750	150572199	+	450	0	18.4604	+	Rere	NM_001085492
1443	chr5	106233550	106233999	+	450	0	18.6452		---
1444	chrX	151133850	151134499	+	650	0	19.1175	-	Tsr2	NM_175146
1445	chr1	36363550	36363899	+	350	0	18.4392	-	Kansl3	NM_172652
1446	chr7	139949800	139950249	+	450	0	18.1953	+	Utf1	NM_009482
1447	chr11	94753350	94753749	+	400	0	19.1357	-	Gm11545	NM_001105561
1448	chr2	162333000	162333599	+	600	0	19.0188	-	Ptprt	NM_021464
1449	chr6	100437900	100438399	+	500	0	18.3278		---
1450	chr17	28803350	28803699	+	350	0	18.2917	+	Brpf3	NM_001081315
1451	chrX	10097350	10097999	+	650	0	18.6807	-	Srpx	NM_016911
1452	chr11	119671000	119671349	+	350	0	18.1363	+	Rptor	NM_028898
1453	chr19	29185900	29186249	+	350	0	18.2753	+	Rcl1	NM_021525
1454	chr5	111761650	111761999	+	350	0	18.1159	-	E130006D01Rik	NR_045832
1455	chr11	52744650	52744999	+	350	0	18.564	+	Fstl4	NM_177059
1456	chr18	53513450	53513849	+	400	0	18.2595	+	Prdm6	NM_001033281
1457	chr3	148427100	148427399	+	300	0	18.1418		---
1458	chr1	56953550	56953999	+	450	0	18.1938	-	Satb2	NM_139146
1459	chr5	103872850	103873249	+	400	0	18.0768	-	Klhl8	NM_178741
1460	chr3	127040050	127040599	+	550	0	19.4932	-	Ank2	NM_178655
1461	chr2	27585950	27586599	+	650	0	18.3726	+	Wdr5	NM_080848
1462	chrX	151085550	151085949	+	400	0	18.5215	+	Fgd1	NM_008001
1463	chr1	163309700	163310049	+	350	0	18.1152	-	Prrx1	NM_001025570
1464	chr5	130766550	130767099	+	550	0	18.346	+	Caln1	NM_021371
1465	chr9	92551700	92552199	+	500	0	18.3676	+	Plod2	NM_011961
1466	chr5	24182150	24182499	+	350	0	18.2005	+	Nupl2	NM_153092
1467	chr5	142425400	142425849	+	450	0	18.5918	+	Foxk1	NM_199068
1468	chr7	81326350	81326749	+	400	0	18.0978	+	Pde8a	NM_008803
1469	chr4	105759950	105760599	+	650	0	18.4369		---
1470	chr6	72351650	72352049	+	400	0	18.0523	+	0610030E20Rik	NM_026696
1471	chr14	67566300	67566699	+	400	0	18.0399		---
1472	chr9	78033250	78033599	+	350	0	18.4599	+	Gcm1	NM_008103
1473	chr18	5081950	5082399	+	450	0	18.4669	+	Svil	NM_153153
1474	chr9	115657250	115657749	+	500	0	18.0446		---
1475	chr9	85341100	85341549	+	450	0	18.8332	-	Fam46a	NM_001160379
1476	chr13	63682350	63682649	+	300	0	18.564		---
1477	chr19	4033600	4034049	+	450	0	18.348	-	Gstp1	NM_013541
1478	chr18	66969600	66969999	+	400	0	18.1487	-	Gm19784	NR_040461
1479	chr12	29181150	29181599	+	450	0	18.0967		---
1480	chr13	37454900	37455649	+	750	0	18.0559	+	Ly86	NM_010745
1481	chr15	12772950	12773349	+	400	0	18.1151	-	6030458C11Rik	NM_029998
1482	chr13	4192650	4192949	+	300	0	17.988	+	Akr1c13	NM_013778
1483	chr13	36483750	36484149	+	400	0	17.9971	+	Fars2	NM_024274
1484	chr5	73406350	73406699	+	350	0	18.1381	+	Cwh43	NM_181323
1485	chr4	67126350	67126849	+	500	0	18.0264		---
1486	chr16	90995050	90995449	+	400	0	17.9673	-	Synj1	NM_001045515
1487	chr2	71726900	71727349	+	450	0	18.1433	+	Gm1631	NR_037979
1488	chr14	63231800	63232149	+	350	0	17.9944	-	Gata4	NM_008092
1489	chr13	51210450	51210799	+	350	0	18.1685	+	Nxnl2	NM_029173
1490	chr9	85570100	85570499	+	400	0	18.0813		---
1491	chr1	35468750	35469149	+	400	0	18.0164		---
1492	chr10	86770750	86771149	+	400	0	17.8707	+	BC030307	NM_001003910
1493	chr18	83075550	83075949	+	400	0	17.873		---
1494	chr10	117155050	117155599	+	550	0	19.0829	-	Frs2	NM_177798
1495	chr16	22952350	22952949	+	600	0	17.8895	+	Hrg	NM_053176
1496	chr3	35294400	35294799	+	400	0	17.8302		---
1497	chr14	115237000	115237399	+	400	0	18.5275	+	Gpc5	NM_175500
1498	chr6	147988250	147988699	+	450	0	17.9754		---
1499	chr8	13043000	13043399	+	400	0	18.0581	+	F10	NM_001242368
1500	chr11	57904250	57904699	+	450	0	17.8148		---
1501	chrX	7763550	7763949	+	400	0	18.0675	+	Tfe3	NM_001105196
1502	chr4	142049150	142049499	+	350	0	18.1753	-	Tmem51	NM_145402
1503	chr1	34533100	34533549	+	450	0	17.9366	+	Cfc1	NM_007685
1504	chr8	84701500	84701799	+	300	0	18.6808	+	Lyl1	NM_008535
1505	chr3	79908450	79908799	+	350	0	18.1622	+	Fam198b	NM_133187
1506	chr9	66127800	66128149	+	350	0	18.1369	+	Fam96a	NM_026635
1507	chr5	131500100	131500699	+	600	0	17.8649	-	Auts2	NM_177047
1508	chr7	109440850	109441249	+	400	0	17.8227	-	Stk33	NM_054103
1509	chr12	3712950	3713349	+	400	0	17.8829	+	Dtnb	NM_007886
1510	chr8	32179800	32180249	+	450	0	19.459	+	Gm8179	NR_046039
1511	chr18	74577800	74578299	+	500	0	18.2062	+	Myo5b	NM_201600
1512	chr8	125540700	125541199	+	500	0	17.7737	+	4930567H12Rik	NR_015535
1513	chrX	13464600	13464999	+	400	0	17.8393	+	Nyx	NM_173415
1514	chr10	87430200	87430699	+	500	0	18.4426		---
1515	chr6	116228050	116228399	+	350	0	17.7879	+	Fam21	NM_026585
1516	chr17	56762150	56762499	+	350	0	17.9306	+	Dus3l	NM_144858
1517	chrX	72897400	72897849	+	450	0	17.9531	-	Cetn2	NM_019405
1518	chr10	21936600	21936999	+	400	0	18.0048	+	Sgk1	NM_001161845
1519	chr1	175746600	175746999	+	400	0	18.2279	+	Wdr64	NM_029453
1520	chr2	103298750	103299149	+	400	0	17.8478	-	Ehf	NM_007914
1521	chr9	121435150	121435499	+	350	0	18.2951	+	Trak1	NM_175114
1522	chr7	37718150	37718449	+	300	0	17.8253	-	Zfp536	NM_172385
1523	chr2	28141600	28141999	+	400	0	18.9354		---
1524	chr16	8525500	8526099	+	600	0	17.9789	+	Abat	NM_001170978
1525	chr7	65385450	65385849	+	400	0	17.8002	-	Tjp1	NM_001163574
1526	chr9	44200150	44200899	+	750	0	18.0225	-	Cbl	NM_007619
1527	chr13	43908300	43908699	+	400	0	17.768		---
1528	chr7	133012750	133013099	+	350	0	17.7443	-	Ctbp2	NM_001170744
1529	chr3	8762000	8762349	+	350	0	17.7297	-	Mrps28	NM_025434
1530	chr10	59391950	59392299	+	350	0	18.0941	+	Pla2g12b	NM_023530
1531	chr14	16404800	16405149	+	350	0	18.8789	+	Top2b	NM_009409
1532	chr8	33432050	33432299	+	250	0	17.7415	+	Purg	NM_001098233
1533	chr7	104529450	104529799	+	350	0	17.7789	-	Trim30e-ps1	NR_033673
1534	chr7	37820750	37821049	+	300	0	17.7059		---
1535	chrX	38593250	38593649	+	400	0	18.0173	+	Mcts1	NM_026902
1536	chr5	111469150	111469599	+	450	0	18.8179	+	Mn1	NM_001081235
1537	chr12	119080550	119080849	+	300	0	17.7584		---
1538	chr5	148374600	148375099	+	500	0	17.6981	-	Slc7a1	NM_007513
1539	chr14	56816450	56816799	+	350	0	17.7372	-	Zmym5	NM_144842
1540	chr14	53322550	53322899	+	350	0	17.7613		---
1541	chr15	50507850	50508499	+	650	0	17.8324		---
1542	chr8	89179750	89180199	+	450	0	17.9719		---
1543	chr10	67059700	67060399	+	700	0	17.7322	-	Reep3	NM_178606
1544	chr19	40297500	40297849	+	350	0	17.8995	-	Sorbs1	NM_001034964
1545	chr5	118488950	118489349	+	400	0	17.7877		---
1546	chr5	54476150	54476549	+	400	0	18.8014		---
1547	chr2	57329150	57329549	+	400	0	17.8828	+	Gpd2	NM_010274
1548	chr16	45538400	45538749	+	350	0	17.6977	+	Slc9c1	NM_198106
1549	chr3	139707400	139707749	+	350	0	17.6351	+	Stpg2	NM_198659
1550	chr15	79569050	79569449	+	400	0	18.1948	-	Dmc1	NM_010059
1551	chr9	118941300	118941999	+	700	0	17.6393	+	Ctdspl	NM_133710
1552	chr13	42198150	42198849	+	700	0	17.7392	+	Hivep1	NM_007772
1553	chr2	168590950	168591399	+	450	0	17.7702	-	Nfatc2	NM_001037178
1554	chr2	59547750	59548099	+	350	0	17.7319	+	Dapl1	NM_029723
1555	chr17	49955650	49956049	+	400	0	18.6358	-	Rftn1	NM_181397
1556	chr10	61648100	61648499	+	400	0	18.1613	+	Ppa1	NM_026438
1557	chr7	119864500	119864849	+	350	0	17.6739	-	Dcun1d3	NM_173408
1558	chr10	95849150	95849399	+	250	0	17.753		---
1559	chr9	64084700	64085049	+	350	0	17.7943	+	2600006L11Rik	NR_040743
1560	chr18	4995400	4995849	+	450	0	17.6823		---
1561	chr7	46031100	46031449	+	350	0	17.658	-	Abcc6	NM_018795
1562	chr5	116406900	116407399	+	500	0	18.4677	-	Hspb8	NM_030704
1563	chr3	101418950	101419499	+	550	0	17.6051	+	Igsf3	NM_207205
1564	chr8	116388450	116388949	+	500	0	18.2522		---
1565	chr10	96607600	96607999	+	400	0	17.7802	+	Btg1	NM_007569
1566	chr1	158461550	158462099	+	550	0	17.5859	+	Astn1	NM_001205204
1567	chr4	133028150	133028499	+	350	0	18.1709	+	Ahdc1	NM_146155
1568	chr4	103550350	103550649	+	300	0	17.615		---
1569	chr7	49522400	49522699	+	300	0	17.8032	+	Nav2	NM_175272
1570	chr1	135260250	135260899	+	650	0	18.4591	-	Rnpep	NM_001159624
1571	chr19	37791600	37792099	+	500	0	17.5916		---
1572	chr16	37608500	37608899	+	400	0	17.7633	+	Hgd	NM_013547
1573	chr15	103519950	103520299	+	350	0	17.5607	+	Pde1b	NM_008800
1574	chr2	75771750	75772149	+	400	0	17.7258		---
1575	chr9	102726200	102726799	+	600	0	17.9693	+	Amotl2	NM_019764
1576	chr6	54851750	54852249	+	500	0	18.003	+	Znrf2	NM_199143
1577	chr18	54844450	54844949	+	500	0	17.6386	-	Zfp608	NM_175751
1578	chr1	60852850	60853249	+	400	0	17.6913		---
1579	chr2	61295300	61295699	+	400	0	17.8658		---
1580	chr17	46679800	46680249	+	450	0	17.6226	-	Klhdc3	NM_027910
1581	chr10	87467550	87469799	+	2250	0	18.4953	-	Ascl1	NM_008553
1582	chr1	131412900	131413249	+	350	0	17.5893	-	Srgap2	NM_001081011
1583	chr6	64800900	64801249	+	350	0	17.5221		---
1584	chr7	126809950	126810449	+	500	0	17.6486	+	Fam57b	NM_026884
1585	chr11	73248300	73248949	+	650	0	17.5477	+	Trpv1	NM_001001445
1586	chr18	36507800	36508249	+	450	0	17.7982	-	Hbegf	NM_010415
1587	chr8	68215600	68215999	+	400	0	18.1358		---
1588	chr7	13014250	13014749	+	500	0	17.5946	-	Zbtb45	NM_001024699
1589	chr12	118853500	118853899	+	400	0	17.7583	+	Sp8	NM_177082
1590	chr13	91638650	91639199	+	550	0	17.621	+	Ssbp2	NM_024186
1591	chr3	96679300	96679699	+	400	0	17.8897	+	Ankrd35	NM_001081139
1592	chr4	6452500	6453199	+	700	0	17.4764	-	Nsmaf	NM_010945
1593	chr14	121483400	121484249	+	850	0	17.5291	-	Slc15a1	NM_053079
1594	chr17	29464450	29464849	+	400	0	17.4734	+	Pim1	NM_008842
1595	chr8	85380900	85381299	+	400	0	17.4873	-	Mylk3	NM_175441
1596	chr7	30382750	30383099	+	350	0	17.4862	-	Lrfn3	NM_175478
1597	chr11	100991050	100991499	+	450	0	17.7962	+	Atp6v0a1	NM_001243051
1598	chr10	119049000	119049399	+	400	0	17.5905	+	1700064J06Rik	NR_045348
1599	chr13	37730950	37731349	+	400	0	17.5332		---
1600	chr5	135931250	135931849	+	600	0	17.6884	-	Ywhag	NM_018871
1601	chr5	24244850	24245449	+	600	0	17.5361	+	Mir684-1	NR_030454
1602	chr9	21286850	21287349	+	500	0	17.5865	-	Kri1	NM_145416
1603	chr12	111727950	111728399	+	450	0	17.7351	+	Apopt1	NM_026511
1604	chr6	120832100	120832449	+	350	0	18.3597	+	Bcl2l13	NM_153516
1605	chr17	83527450	83527999	+	550	0	17.6247	-	Cox7a2l	NM_009187
1606	chr10	83648750	83649099	+	350	0	17.5248	-	Appl2	NM_145220
1607	chr3	34685850	34686299	+	450	0	17.5189	+	Sox2ot	NR_015580
1608	chr11	46708400	46709299	+	900	0	17.9215	-	Timd2	NM_134249
1609	chr16	73072850	73073349	+	500	0	17.4689	+	Robo1	NM_019413
1610	chr6	128475500	128476149	+	650	0	17.9112	+	Gm10069	NR_028593
1611	chr3	87512300	87512649	+	350	0	17.589	+	Fcrl5	NM_001113238
1612	chr17	63970250	63970599	+	350	0	17.8758	+	Fert2	NM_008000
1613	chr11	20165100	20165499	+	400	0	17.5885	+	Rab1	NM_008996
1614	chr2	129787350	129787999	+	650	0	17.6484	-	4932416H05Rik	NR_029452
1615	chr5	145480250	145480599	+	350	0	17.6876	-	Cyp3a16	NM_007820
1616	chr19	37884000	37885249	+	1250	0	18.0565	-	Myof	NM_001099634
1617	chr13	55245750	55246149	+	400	0	18.5815	+	Nsd1	NM_008739
1618	chr19	10938800	10939149	+	350	0	17.5624	+	Gpr44	NM_009962
1619	chr2	80315400	80315699	+	300	0	17.4566	+	Dnajc10	NM_024181
1620	chr12	8548950	8549349	+	400	0	17.3836	-	Slc7a15	NM_177802
1621	chr5	118483500	118483899	+	400	0	17.4824		---
1622	chr6	47340850	47341299	+	450	0	18.0385	+	Cntnap2	NM_025771
1623	chr1	120449650	120450399	+	750	0	17.463	-	Marco	NM_010766
1624	chr5	20509650	20510049	+	400	0	17.4165	+	Magi2	NM_015823
1625	chr18	38669850	38670349	+	500	0	17.3759		---
1626	chr16	22459950	22460349	+	400	0	17.8784	-	Dgkg	NM_138650
1627	chr1	153982850	153983449	+	600	0	18.2294		---
1628	chr13	3953650	3954099	+	450	0	18.2542	-	Ucn3	NM_031250
1629	chr12	111103300	111103649	+	350	0	17.4157	+	Rcor1	NM_198023
1630	chr11	29653750	29654249	+	500	0	17.8831	+	Rtn4	NM_194054
1631	chr17	4966750	4967099	+	350	0	18.0069	+	Arid1b	NM_001085355
1632	chr1	75021100	75021399	+	300	0	17.7265	-	Nhej1	NM_029342
1633	chr19	15368200	15368449	+	250	0	17.5349		---
1634	chr5	132479400	132479849	+	450	0	17.6512	-	Auts2	NM_177047
1635	chr4	146587100	146587399	+	300	0	17.3395	-	1700095A21Rik	NR_045468
1636	chr5	119538850	119539599	+	750	0	17.4718	-	AW549542	NR_045702
1637	chr15	7048900	7049299	+	400	0	17.3934		---
1638	chr19	10677900	10678349	+	450	0	17.5472	-	Pga5	NM_021453
1639	chr5	137007050	137007349	+	300	0	17.4612	+	Plod3	NM_011962
1640	chr13	33194800	33195249	+	450	0	17.3075	+	Serpinb9d	NM_011460
1641	chr10	93647650	93647999	+	350	0	17.9986	+	Ntn4	NM_021320
1642	chr2	68934650	68935049	+	400	0	17.3615	+	Cers6	NM_172856
1643	chr1	87631450	87631949	+	500	0	17.4693	+	Inpp5d	NM_001110192
1644	chr7	141770900	141771349	+	450	0	17.47	+	Muc2	NM_023566
1645	chr2	164556500	164556899	+	400	0	17.3366	+	Wfdc2	NM_026323
1646	chr1	134168650	134168999	+	350	0	17.3555	+	Chi3l1	NM_007695
1647	chr7	49534700	49535149	+	450	0	17.4563	+	Nav2	NM_175272
1648	chr10	21745950	21746449	+	500	0	17.3438		---
1649	chr8	90636300	90636699	+	400	0	17.3261		---
1650	chr11	103998100	103998649	+	550	0	17.3037	+	Arf2	NM_007477
1651	chr4	56494150	56494499	+	350	0	18.233		---
1652	chr3	138256250	138256549	+	300	0	17.3649	-	0610031O16Rik	NR_045760
1653	chr8	91381150	91381599	+	450	0	17.2857	+	Fto	NM_011936
1654	chr4	59244750	59245349	+	600	0	17.8956	+	Ugcg	NM_011673
1655	chr8	35916100	35916499	+	400	0	17.3605	-	5430403N17Rik	NR_046181
1656	chr19	30510600	30511049	+	450	0	17.2918	-	Ppp1r2-ps3	NR_003650
1657	chrX	168943000	168943399	+	400	0	17.5608	+	Arhgap6	NM_009707
1658	chr7	100703800	100704199	+	400	0	17.6616	+	Fam168a	NM_178764
1659	chr7	119935850	119936249	+	400	0	17.4269	+	Lyrm1	NM_029610
1660	chr6	17099650	17099949	+	300	0	18.3196	+	Tes	NM_207176
1661	chr6	58753150	58753699	+	550	0	17.6943		---
1662	chr8	45530700	45531099	+	400	0	17.2669	+	Sorbs2	NM_001205219
1663	chr16	72656700	72657249	+	550	0	17.8568	+	Robo1	NM_019413
1664	chr13	25119550	25119899	+	350	0	17.3359	+	Dcdc2a	NM_001195617
1665	chr1	79246800	79247149	+	350	0	17.6787		---
1666	chr19	23272700	23272999	+	300	0	17.4484	-	Smc5	NM_153808
1667	chr7	142940600	142941199	+	600	0	17.6635	-	Ascl2	NM_008554
1668	chr2	84947650	84948049	+	400	0	17.2477	+	Slc43a3	NM_021398
1669	chr10	56356650	56357199	+	550	0	17.7288	+	Gja1	NM_010288
1670	chr9	30541450	30541999	+	550	0	17.363		---
1671	chr15	60521600	60521999	+	400	0	17.2315		---
1672	chr17	46573500	46573999	+	500	0	17.5115	-	Ptk7	NM_175168
1673	chr14	63089250	63089649	+	400	0	17.6225	+	2700070H01Rik	NR_046019
1674	chr13	41342850	41343449	+	600	0	17.2796	-	Nedd9	NM_017464
1675	chr3	104226200	104226849	+	650	0	17.263	-	Magi3	NM_001159354
1676	chr8	106193200	106193599	+	400	0	17.2299	+	Slc7a6	NM_178798
1677	chr1	88645700	88646199	+	500	0	17.8831		---
1678	chr18	80220250	80220599	+	350	0	17.5474	+	Txnl4a	NM_025299
1679	chr17	10374150	10374549	+	400	0	17.2908	-	Pacrg	NM_027032
1680	chr14	35884900	35885349	+	450	0	17.4482		---
1681	chr15	58820100	58820499	+	400	0	17.2512	-	Tmem65	NM_175212
1682	chr14	74884100	74884499	+	400	0	17.195	-	Lrch1	NM_001252132
1683	chr2	174001800	174002199	+	400	0	17.1873		---
1684	chr11	109068550	109068899	+	350	0	17.2445		---
1685	chr11	55428650	55429199	+	550	0	17.2212	-	Sparc	NM_009242
1686	chr3	95054850	95055349	+	500	0	17.4448	-	Pip5k1a	NM_008847
1687	chr8	104333300	104333599	+	300	0	17.3488	+	Cmtm2b	NM_028524
1688	chr16	92594850	92595199	+	350	0	17.3031	-	Runx1	NM_009821
1689	chr6	92869750	92869999	+	250	0	17.5008	-	Adamts9	NM_175314
1690	chr4	40309450	40310199	+	750	0	17.3753	+	4930509K18Rik	NR_040663
1691	chr9	74743050	74743549	+	500	0	17.2115		---
1692	chr7	120376150	120376599	+	450	0	17.2723	+	Abca15	NM_177213
1693	chr2	167652450	167653049	+	600	0	17.2605	-	Tmem189	NM_145538
1694	chr12	44248650	44249099	+	450	0	17.1526	+	Pnpla8	NM_026164
1695	chr11	44469550	44469999	+	450	0	17.4363	-	Ublcp1	NM_024475
1696	chr2	60406150	60406699	+	550	0	17.244	+	Gm13580	NR_046065
1697	chrX	23514350	23514749	+	400	0	17.9242		---
1698	chr3	121653800	121654349	+	550	0	17.6032	-	A730020M07Rik	NR_036458
1699	chr8	8481900	8482549	+	650	0	17.3078		---
1700	chr18	46957600	46958049	+	450	0	17.8872	+	Commd10	NM_178377
1701	chr9	60808550	60808949	+	400	0	17.396	+	Uaca	NM_028283
1702	chr18	30423750	30424149	+	400	0	17.1388		---
1703	chr11	95982400	95982749	+	350	0	17.1247	-	Igf2bp1	NM_009951
1704	chr16	94654050	94654499	+	450	0	17.1129	+	Dyrk1a	NM_001113389
1705	chr5	53057300	53057799	+	500	0	17.0886	+	Slc34a2	NM_011402
1706	chr15	101157750	101158199	+	450	0	18.1413	+	Acvrl1	NM_001277255
1707	chr4	10158700	10159099	+	400	0	18.426		---
1708	chr13	44408350	44409149	+	800	0	17.0746	+	1700029N11Rik	NR_045489
1709	chr3	59008550	59008949	+	400	0	17.1996	+	Med12l	NM_177855
1710	chr5	67137550	67138149	+	600	0	17.5102	-	Phox2b	NM_008888
1711	chr11	43559450	43560049	+	600	0	17.0978	+	Ccnjl	NM_001045530
1712	chr16	38060650	38061199	+	550	0	17.1441	+	4930542C21Rik	NR_040565
1713	chr8	120371750	120372149	+	400	0	17.0496		---
1714	chr18	66308700	66309199	+	500	0	17.0515	-	Ccbe1	NM_178793
1715	chr18	80005100	80005699	+	600	0	17.1132	+	Pard6g	NM_053117
1716	chr17	13022000	13022699	+	700	0	17.4073	+	Sod2	NM_013671
1717	chr6	58826200	58826549	+	350	0	17.4232	+	Herc3	NM_028705
1718	chr2	69540400	69540899	+	500	0	17.053	-	Lrp2	NM_001081088
1719	chrX	48418250	48418549	+	300	0	17.184	-	Elf4	NM_019680
1720	chr3	131249450	131249899	+	450	0	17.2181	-	Hadh	NM_008212
1721	chr18	64910150	64910599	+	450	0	17.2141	+	Nedd4l	NM_001114386
1722	chr10	117733650	117733999	+	350	0	17.7073	-	Slc35e3	NM_029875
1723	chr13	62833100	62833699	+	600	0	17.2447	-	Fbp2	NM_007994
1724	chr13	47804050	47804399	+	350	0	17.1444		---
1725	chr12	110287750	110288199	+	450	0	17.0712	+	Dio3	NM_172119
1726	chr3	103134600	103136099	+	1500	0	17.2672	+	Dennd2c	NM_177857
1727	chr8	22873800	22874249	+	450	0	17.0987	+	Kat6a	NM_001081149
1728	chr9	103652300	103652699	+	400	0	17.114	-	Tmem108	NM_178638
1729	chr3	61336100	61336949	+	850	0	17.1457	+	Rap2b	NM_028712
1730	chr11	29735250	29735749	+	500	0	17.1231	+	Rtn4	NM_024226
1731	chr7	115522400	115522949	+	550	0	17.2948	-	Sox6	NM_001277328
1732	chr14	30442050	30442399	+	350	0	17.0247	-	Cacna1d	NM_028981
1733	chr6	122777150	122777749	+	600	0	17.1453	-	Slc2a3	NM_011401
1734	chrX	56420050	56420749	+	700	0	17.0727	+	Ddx26b	NM_172779
1735	chr12	79657550	79657999	+	450	0	17.0216	+	Rad51b	NM_009014
1736	chr18	20042600	20042899	+	300	0	17.4972	-	Dsc2	NM_013505
1737	chr8	43179300	43179699	+	400	0	17.6975	+	Triml2	NM_001160412
1738	chr5	66004200	66004599	+	400	0	17.0271	-	9130230L23Rik	NR_027961
1739	chrX	85525550	85525949	+	400	0	17.2522	+	Tab3	NM_025729
1740	chr1	153376650	153377249	+	600	0	17.0006	-	E330020D12Rik	NR_033736
1741	chr4	115849300	115849649	+	350	0	17.0071	+	Mknk1	NM_021461
1742	chr14	55893300	55893699	+	400	0	17.129	+	Khnyn	NM_027143
1743	chr10	84376900	84377499	+	600	0	17.7692	-	Nuak1	NM_001004363
1744	chr6	33288400	33288799	+	400	0	16.9346	+	Exoc4	NM_009148
1745	chr18	24861400	24861949	+	550	0	16.9078	+	Fhod3	NM_175276
1746	chr4	137449300	137449699	+	400	0	16.897	+	1700013G24Rik	NM_027063
1747	chr15	51352200	51352599	+	400	0	17.0846	-	Gm19303	NR_045092
1748	chrX	95433000	95433449	+	450	0	17.7913	-	Amer1	NM_175179
1749	chr16	6020950	6021399	+	450	0	16.9212	+	Rbfox1	NM_021477
1750	chr9	43115050	43115649	+	600	0	16.8833	-	Tmem136	NM_001034863
1751	chr9	57505650	57506149	+	500	0	17.0842	+	Rpp25	NM_133982
1752	chr13	25400400	25400849	+	450	0	16.9315		---
1753	chr15	13165350	13165649	+	300	0	18.1581	-	Cdh6	NM_007666
1754	chr14	25689000	25689349	+	350	0	16.9235	+	Ppif	NM_134084
1755	chr4	58517650	58518149	+	500	0	17.0209	-	Lpar1	NM_172989
1756	chr18	76189300	76189699	+	400	0	17.0218	+	Zbtb7c	NM_145356
1757	chr3	49864750	49865199	+	450	0	16.9069		---
1758	chr6	129568550	129568999	+	450	0	17.1985	+	Klre1	NM_153590
1759	chr5	89883700	89884249	+	550	0	17.3313	-	Adamts3	NM_177872
1760	chr10	115252300	115252899	+	600	0	17.0106	-	Tbc1d15	NM_025706
1761	chr11	42236600	42236949	+	350	0	17.5465		---
1762	chr8	110790500	110790949	+	450	0	16.8449	-	Il34	NM_001135100
1763	chr5	35739850	35740399	+	550	0	17.3723	-	Sh3tc1	NM_194344
1764	chr11	99546550	99547049	+	500	0	17.3621	-	Krtap3-3	NM_025524
1765	chr15	97863050	97863499	+	450	0	17.0112	-	Vdr	NM_009504
1766	chr8	32209700	32210249	+	550	0	17.0764	+	Gm8179	NR_046039
1767	chr3	27160250	27160849	+	600	0	17.4786	+	1700125G22Rik	NR_040548
1768	chr4	109731900	109732299	+	400	0	16.8721	+	Faf1	NM_007983
1769	chr5	119579850	119580699	+	850	0	16.894	-	AW549542	NR_045702
1770	chr8	117263500	117263899	+	400	0	16.8215	+	Cmip	NM_001163262
1771	chr1	193589500	193589949	+	450	0	17.0173		---
1772	chr12	76777000	76777299	+	300	0	16.9739	+	Churc1	NM_206534
1773	chr6	29352700	29353249	+	550	0	16.8832	+	Calu	NM_007594
1774	chr15	7043450	7043849	+	400	0	16.8273		---
1775	chr8	46094000	46094649	+	650	0	17.0542	-	Snx25	NM_207213
1776	chr7	66492350	66492699	+	350	0	16.8002		---
1777	chr4	11807950	11808649	+	700	0	16.8203	+	Cdh17	NM_019753
1778	chr3	116386350	116386699	+	350	0	16.8277	-	Cdc14a	NM_001173553
1779	chr19	58946000	58946349	+	350	0	16.8443	+	Eno4	NM_178689
1780	chr16	29560550	29560949	+	400	0	17.1314	-	Atp13a4	NM_001164613
1781	chrX	75775400	75775849	+	450	0	17.3305	-	Pls3	NM_001166454
1782	chr13	45615400	45615899	+	500	0	16.8515	-	Atxn1	NM_009124
1783	chr7	139727000	139727599	+	600	0	18.2113		---
1784	chrX	95240600	95241149	+	550	0	17.1593		---
1785	chr19	9983300	9983699	+	400	0	16.9014	+	Fth1	NM_010239
1786	chr7	43770300	43770599	+	300	0	17.3377	+	Klk12	NM_027097
1787	chr4	139172550	139173249	+	700	0	17.1604	-	Gm16287	NR_033543
1788	chr3	116139050	116139399	+	350	0	16.992	-	Vcam1	NM_011693
1789	chr11	7271850	7272249	+	400	0	16.8068		---
1790	chr2	10362350	10362849	+	500	0	16.7638	+	Sfmbt2	NM_001198808
1791	chr7	143647150	143647649	+	500	0	16.947	-	Tnfrsf22	NM_023680
1792	chr15	62221050	62221549	+	500	0	17.6102	+	Pvt1	NR_003368
1793	chr5	8695850	8696249	+	400	0	16.7636	+	Abcb1a	NM_011076
1794	chr12	16880050	16880499	+	450	0	17.0681	+	Rock2	NM_009072
1795	chr19	42215200	42215499	+	300	0	16.8861	-	Sfrp5	NM_018780
1796	chr19	37141700	37142049	+	350	0	16.7596	-	Cpeb3	NM_198300
1797	chr5	107959550	107959949	+	400	0	16.7375	-	Fam69a	NM_026062
1798	chr11	72671700	72672099	+	400	0	16.7646	+	Ube2g1	NM_025985
1799	chr1	164319600	164319949	+	350	0	16.7578	+	Nme7	NM_178071
1800	chr9	85410000	85410549	+	550	0	16.7642		---
1801	chr10	43257450	43257849	+	400	0	16.8874	+	Pdss2	NM_027772
1802	chr13	37442050	37442499	+	450	0	16.7812	+	Ly86	NM_010745
1803	chr10	60332750	60333099	+	350	0	18.271	-	Cdh23	NM_001252635
1804	chr4	95434550	95434949	+	400	0	16.7683		---
1805	chr16	34270650	34270949	+	300	0	16.7463	-	Kalrn	NM_001164268
1806	chr9	110352200	110352499	+	300	0	17.3457	+	Scap	NM_001103162
1807	chr10	86948100	86948699	+	600	0	16.8196	-	Stab2	NM_138673
1808	chr14	61557700	61557999	+	300	0	17.1729	-	Spryd7	NM_025697
1809	chr16	92492450	92492949	+	500	0	16.7926	+	2410124H12Rik	NM_029740
1810	chr19	36336550	36336899	+	350	0	16.7247	+	Pcgf5	NM_029508
1811	chr5	75143600	75144149	+	550	0	16.7208	+	Gm19583	NR_045792
1812	chr12	54643350	54643899	+	550	0	17.0863	-	Sptssa	NM_134054
1813	chr2	74714950	74715299	+	350	0	16.7794	-	1700109F18Rik	NR_027899
1814	chr12	26527600	26527999	+	400	0	16.7188	+	Cmpk2	NM_020557
1815	chr9	119363250	119363649	+	400	0	16.7799	+	Xylb	NM_001033209
1816	chr19	53890250	53890649	+	400	0	16.732	+	Pdcd4	NM_011050
1817	chr16	36537050	36537399	+	350	0	16.7804	-	Casr	NM_013803
1818	chrX	158245450	158245749	+	300	0	16.6997		---
1819	chr11	67173650	67174149	+	500	0	16.9218	+	Myh2	NM_001039545
1820	chr1	183772050	183772549	+	500	0	16.7972		---
1821	chr10	112027700	112028149	+	450	0	17.3171	-	Glipr1	NM_028608
1822	chr7	45443550	45443899	+	350	0	17.3592	+	Gys1	NM_030678
1823	chr1	174603900	174604249	+	350	0	16.8346	+	Fmn2	NM_019445
1824	chr10	67571550	67571949	+	400	0	16.8198	-	Ado	NM_001005419
1825	chr6	97448100	97448449	+	350	0	16.6897	-	Frmd4b	NM_145148
1826	chr11	29395100	29395649	+	550	0	16.6334	+	Ccdc88a	NM_176841
1827	chr18	24864500	24865099	+	600	0	16.6244	+	Fhod3	NM_175276
1828	chr8	116309500	116309999	+	500	0	16.7429		---
1829	chr4	102569350	102569799	+	450	0	16.6347	+	Pde4b	NM_019840
1830	chr10	24822000	24822549	+	550	0	16.9261	-	Enpp3	NM_134005
1831	chr11	65295750	65296049	+	300	0	17.1928	-	Gm12295	NR_040280
1832	chr9	90260450	90260899	+	450	0	16.794	-	Tbc1d2b	NM_194334
1833	chr17	21276550	21276949	+	400	0	16.6167	+	Vmn1r236	NM_134201
1834	chr16	38401000	38401299	+	300	0	16.6607	-	Pla1a	NM_134102
1835	chr10	9699200	9699499	+	300	0	16.8953	+	Gm6150	NR_038036
1836	chr14	30312200	30312599	+	400	0	16.6785	-	Cacna1d	NM_001083616
1837	chr2	127603450	127603849	+	400	0	16.8912	+	Mrps5	NM_029963
1838	chr5	52990800	52991149	+	350	0	16.5885	-	5033403H07Rik	NR_040413
1839	chr7	101721750	101722099	+	350	0	16.6684	+	Clpb	NM_009191
1840	chr1	172508100	172508549	+	450	0	16.5609	+	Tagln2	NM_178598
1841	chr17	3747250	3747599	+	350	0	16.6543		---
1842	chr15	81196850	81197699	+	850	0	16.6542	+	4930483J18Rik	NR_015603
1843	chr5	72896700	72897349	+	650	0	16.7133	+	Slain2	NM_153567
1844	chrX	160745400	160746049	+	650	0	16.6013	+	Rs1	NM_011302
1845	chr10	94580950	94581449	+	500	0	16.7807	+	Tmcc3	NM_177026
1846	chr18	10868500	10868899	+	400	0	16.5656		---
1847	chr18	38412200	38412549	+	350	0	16.539	+	Ndfip1	NM_022996
1848	chr8	74872500	74872949	+	450	0	16.6529	+	Isx	NM_027837
1849	chr12	20993400	20993699	+	300	0	17.2332		---
1850	chr7	73812250	73812599	+	350	0	16.5601	-	Gm10619	NR_077222
1851	chr9	21726200	21726549	+	350	0	16.6563	+	Ldlr	NM_001252658
1852	chr2	125168750	125169249	+	500	0	17.042	+	Slc12a1	NM_183354
1853	chr4	107109200	107109549	+	350	0	16.5164	+	Cdcp2	NM_172873
1854	chr8	127597700	127598099	+	400	0	16.5099	+	Pard3	NM_033620
1855	chr13	47697300	47697649	+	350	0	16.77		---
1856	chr4	126803500	126803899	+	400	0	16.674	+	AU040320	NM_133886
1857	chr3	108069600	108069899	+	300	0	16.6777	-	Ampd2	NM_028779
1858	chr12	75771350	75771799	+	450	0	16.635	-	Sgpp1	NM_030750
1859	chr6	140368250	140368649	+	400	0	16.641		---
1860	chr2	116980550	116980949	+	400	0	16.6972		---
1861	chrX	114955050	114955449	+	400	0	16.8362	+	Ube2dnl2	NM_001081661
1862	chr14	61561550	61561999	+	450	0	17.2186	-	Spryd7	NM_025697
1863	chr4	144492400	144493049	+	650	0	16.488	+	9430007A20Rik	NM_198662
1864	chr8	94874150	94874549	+	400	0	16.5588	-	Dok4	NM_053246
1865	chr13	38404850	38405249	+	400	0	16.4823	+	Bmp6	NM_007556
1866	chr11	75214350	75214699	+	350	0	16.668	+	Rtn4rl1	NM_177708
1867	chr10	94249600	94249999	+	400	0	16.6618	+	Ndufa12	NM_025551
1868	chr15	32123050	32123449	+	400	0	16.4962		---
1869	chr11	4409350	4409749	+	400	0	16.5348	-	Hormad2	NM_029458
1870	chr14	54523100	54523649	+	550	0	16.5357	-	Prmt5	NM_013768
1871	chr19	5058350	5058799	+	450	0	16.5872	+	Rin1	NM_145495
1872	chr1	62398250	62398699	+	450	0	16.759	+	Pard3b	NM_001081050
1873	chr12	95662700	95663149	+	450	0	16.5771	+	Flrt2	NM_201518
1874	chr9	99438200	99438599	+	400	0	16.7987	-	Mras	NM_008624
1875	chr9	78506400	78506749	+	350	0	16.9566	-	Eef1a1	NM_010106
1876	chr13	59549150	59549799	+	650	0	16.8125	-	Agtpbp1	NM_001048008
1877	chr1	12874300	12874649	+	350	0	16.4776	-	Slco5a1	NM_172841
1878	chr5	91483250	91483749	+	500	0	17.0315	+	Parm1	NM_145562
1879	chr7	126650800	126651149	+	350	0	16.4713	+	Ccdc101	NM_029339
1880	chr17	51040850	51041249	+	400	0	16.7611	-	Tbc1d5	NM_028162
1881	chr2	51077850	51078199	+	350	0	16.5897		---
1882	chr8	105833750	105834099	+	350	0	16.8687	+	Tsnaxip1	NM_024445
1883	chr12	79352650	79353099	+	450	0	16.4778	+	Rad51b	NM_001252562
1884	chr10	120676250	120676799	+	550	0	16.7918		---
1885	chr7	132559100	132559599	+	500	0	16.5222	-	Oat	NM_016978
1886	chr5	66413950	66414299	+	350	0	16.575	-	Apbb2	NM_009686
1887	chr4	45207550	45207899	+	350	0	16.9147	+	Frmpd1	NM_001081172
1888	chr6	104141500	104141899	+	400	0	16.4558		---
1889	chr19	32481500	32481849	+	350	0	16.6525	+	Minpp1	NM_010799
1890	chr13	75874700	75875049	+	350	0	17.0393	-	Rhobtb3	NM_028493
1891	chr14	7985250	7985549	+	300	0	16.6328	-	Dnase1l3	NM_007870
1892	chr10	71664100	71664549	+	450	0	16.4262		---
1893	chr1	59750300	59750949	+	650	0	16.4052	+	Bmpr2	NM_007561
1894	chr19	23695750	23696249	+	500	0	16.9613	+	Ptar1	NM_028208
1895	chr3	110172850	110173249	+	400	0	16.502	-	Ntng1	NM_001163351
1896	chr9	48819650	48820049	+	400	0	16.4143	-	Zbtb16	NM_001033324
1897	chr11	97686000	97686449	+	450	0	16.4132	+	Cisd3	NM_001085500
1898	chr1	57653450	57653799	+	350	0	17.2818		---
1899	chr19	59069250	59070249	+	1000	0	16.4097	-	4930506M07Rik	NM_001114312
1900	chr10	108454850	108455249	+	400	0	16.6566	+	Pawr	NM_054056
1901	chr13	46571100	46571749	+	650	0	16.4265	+	Cap2	NM_026056
1902	chr11	54256900	54257299	+	400	0	16.4788	-	Csf2	NM_009969
1903	chr2	42012450	42012849	+	400	0	16.599	-	Lrp1b	NM_053011
1904	chr6	137542950	137543249	+	300	0	17.4566	-	Eps8	NM_001271595
1905	chr17	67654050	67654549	+	500	0	16.4359	-	Lrrc30	NM_001033340
1906	chr14	85982000	85982549	+	550	0	16.433		---
1907	chr5	118556550	118556999	+	450	0	16.4613	+	Med13l	NM_172424
1908	chr1	78534750	78535149	+	400	0	16.3737	+	Mogat1	NM_026713
1909	chr12	72117550	72117949	+	400	0	17.4538	-	Ccdc175	NM_028687
1910	chr14	67854500	67854799	+	300	0	16.7252	-	Dock5	NM_177780
1911	chr18	74252550	74252899	+	350	0	16.722	+	Mbd1	NM_013594
1912	chr9	94485750	94486149	+	400	0	16.3489	-	1190002N15Rik	NM_001033145
1913	chr5	25624600	25624899	+	300	0	16.355		---
1914	chr16	97423600	97423999	+	400	0	16.3676	+	Bace2	NM_019517
1915	chrX	167380000	167380399	+	400	0	16.345	-	Prps2	NM_026662
1916	chr14	65441400	65441799	+	400	0	16.6079	-	Pnoc	NM_001205075
1917	chr8	8797900	8800399	+	2500	0	16.8403		---
1918	chr5	23676650	23677049	+	400	0	16.3568	-	AI506816	NR_015554
1919	chr18	78501500	78502349	+	850	0	16.3065	-	Slc14a2	NM_030683
1920	chr18	80278900	80279149	+	250	0	16.6372	+	Pqlc1	NM_025861
1921	chrX	95652300	95652599	+	300	0	16.3683	-	Zc4h2	NM_001003916
1922	chrX	93697650	93697999	+	350	0	17.0114	+	Pcyt1b	NM_211138
1923	chr2	102745150	102745599	+	450	0	16.4383	+	Slc1a2	NM_011393
1924	chr8	106578150	106578499	+	350	0	16.3405	+	1110028F18Rik	NR_045470
1925	chr18	75386100	75386449	+	350	0	16.3822	+	Smad7	NM_001042660
1926	chr13	80930050	80930699	+	650	0	16.5139	+	9330111N05Rik	NR_015587
1927	chr4	137457250	137457699	+	450	0	16.5178	+	1700013G24Rik	NM_027063
1928	chr2	73020850	73021399	+	550	0	16.3786	+	1700011J10Rik	NR_045269
1929	chr19	37858400	37858849	+	450	0	16.4095	-	Myof	NM_001099634
1930	chr8	90075500	90075899	+	400	0	16.3197		---
1931	chr17	36195900	36196399	+	500	0	16.4448	-	H2-T3	NM_008208
1932	chr18	12998400	12998849	+	450	0	16.4027	+	Impact	NM_008378
1933	chr19	47428250	47428849	+	600	0	16.4679	-	Sh3pxd2a	NM_001164717
1934	chr11	22539050	22539599	+	550	0	16.4335	+	Tmem17	NM_153596
1935	chr7	41669050	41669399	+	350	0	16.3654	+	Vmn2r-ps54	NR_004441
1936	chr6	55426550	55426899	+	350	0	16.8125	+	6430584L05Rik	NR_046179
1937	chr17	86253050	86253449	+	400	0	16.2459	+	Prkce	NM_011104
1938	chr17	56276700	56277049	+	350	0	16.2276	-	Ticam1	NM_174989
1939	chr14	34549050	34549499	+	450	0	16.3594	-	Ldb3	NM_001039074
1940	chr12	76724700	76725099	+	400	0	16.2747	-	Sptb	NM_013675
1941	chr5	65182000	65182449	+	450	0	16.8488	+	Klhl5	NM_175174
1942	chr3	51442900	51443349	+	450	0	16.5304	+	Naa15	NM_053089
1943	chr13	16562600	16562999	+	400	0	16.2468		---
1944	chr4	135378300	135378749	+	450	0	16.4027	-	Ncmap	NM_001168498
1945	chr11	109190100	109190499	+	400	0	16.3673	-	Rgs9	NM_011268
1946	chr13	10986450	10986949	+	500	0	16.4478		---
1947	chr2	20735850	20736199	+	350	0	16.3878	+	Etl4	NM_001177631
1948	chr7	130195000	130195299	+	300	0	16.5022	-	Fgfr2	NM_201601
1949	chr15	102024950	102025349	+	400	0	16.1828	+	Krt18	NM_010664
1950	chr15	87807150	87807599	+	450	0	16.3531	+	Fam19a5	NR_045510
1951	chr18	85947950	85948299	+	350	0	16.297		---
1952	chr5	96162350	96162649	+	300	0	16.1776	-	Cnot6l	NM_144910
1953	chr6	137788100	137788499	+	400	0	16.26	+	Dera	NM_172733
1954	chr4	98728700	98729149	+	450	0	16.5947	+	L1td1	NM_001081202
1955	chr8	122284350	122284999	+	650	0	16.1723	+	Zfpm1	NM_009569
1956	chr1	134226750	134227199	+	450	0	16.2053	-	Adora1	NM_001008533
1957	chr13	59814250	59814599	+	350	0	16.1922	-	Zcchc6	NM_153538
1958	chr16	9348250	9348749	+	500	0	16.2329		---
1959	chr12	67887050	67887499	+	450	0	16.4641		---
1960	chr13	108240750	108241149	+	400	0	16.1448	+	Elovl7	NM_029001
1961	chr17	28921050	28921449	+	400	0	16.1455	-	4930539E08Rik	NM_172450
1962	chr12	100167850	100168249	+	400	0	16.186	-	Nrde2	NM_183155
1963	chrX	10502600	10502949	+	350	0	16.2035	+	Tspan7	NM_019634
1964	chr14	78936650	78936949	+	300	0	16.1544	+	Vwa8	NM_173758
1965	chr13	97378100	97378399	+	300	0	17.1837		---
1966	chr3	94686250	94686699	+	450	0	16.2039	+	Selenbp2	NM_019414
1967	chr13	23382700	23383299	+	600	0	16.53	-	Zfp322a	NM_001111107
1968	chr4	69866900	69867399	+	500	0	16.6803		---
1969	chr10	87281600	87281999	+	400	0	16.6103		---
1970	chr1	181020850	181021199	+	350	0	16.1056	-	Ephx1	NM_010145
1971	chr12	69590800	69591249	+	450	0	16.8961	-	Sos2	NM_001135559
1972	chr15	59746750	59747149	+	400	0	16.0773	-	Gm19510	NR_045076
1973	chr13	76125950	76126399	+	450	0	16.0357	+	Ttc37	NM_001081352
1974	chr4	134131550	134131949	+	400	0	16.3264	-	Cep85	NM_144527
1975	chr6	49373150	49373599	+	450	0	16.0782	+	Fam221a	NM_001172216
1976	chr13	95606500	95606899	+	400	0	16.1546	-	F2r	NM_010169
1977	chr14	30577300	30577749	+	450	0	16.114	+	Tkt	NM_009388
1978	chr18	83082400	83082749	+	350	0	16.6624		---
1979	chr18	5037900	5038199	+	300	0	16.6432	+	Svil	NM_153153
1980	chr9	6090650	6091099	+	450	0	16.1696		---
1981	chr2	124639600	124639999	+	400	0	16.4251	+	Sema6d	NM_172537
1982	chr9	83628700	83629149	+	450	0	17.2702	+	Sh3bgrl2	NM_172507
1983	chr4	30347650	30348399	+	750	0	16.3012		---
1984	chr13	99227600	99227999	+	400	0	16.6747	+	Zfp366	NM_001004149
1985	chr9	114788750	114789149	+	400	0	15.9955	-	Cmtm8	NM_027294
1986	chr10	81524900	81525249	+	350	0	15.9947	-	Gna15	NM_010304
1987	chr4	98847500	98847999	+	500	0	16.0454	-	Kank4	NM_172872
1988	chr6	70778400	70778999	+	600	0	16.3277	-	Rpia	NM_009075
1989	chr14	105518850	105519249	+	400	0	16.0814	+	4930449E01Rik	NR_045921
1990	chr13	5824350	5824699	+	350	0	17.5125	-	1700016G22Rik	NR_045891
1991	chr14	55523600	55523949	+	350	0	16.1922	-	Nrl	NM_008736
1992	chr17	31898700	31899099	+	400	0	16.3638	-	Sik1	NM_010831
1993	chr16	72993800	72994199	+	400	0	15.9871	+	Robo1	NM_019413
1994	chr15	37043150	37043699	+	550	0	17.1159	-	Zfp706	NM_026521
1995	chr18	76051450	76051799	+	350	0	16.3664	+	Zbtb7c	NM_145356
1996	chr17	50346400	50346799	+	400	0	16.1092		---
1997	chr4	129673250	129674149	+	900	0	16.0418	-	Kpna6	NM_008468
1998	chr2	140070550	140070999	+	450	0	16.0564	-	Tasp1	NM_001159641
[truncated: 10,634 more rows]
