# Supplementary material for: Gata6 potently initiates reprograming of pluripotent and differentiated cells to extraembryonic endoderm stem cells
Source: Genes Dev. 2015 Jun 15;29(12):1239–55. doi: 10.1101/gad.257071.114 (PMC4495396; doi:10.1101/gad.257071.114)
Supplement: Supplemental Material [file supp_29.12.1239_Table_S3.xlsx]

## Sheet: G6-bound total subset 
Table S3: Gene ontology analysis of Gata6 bound dynamically expressed genes
GO Term	Description	P-value	FDR q-value
GO:0032502	developmental process	8.13e-15	8.16e-11
GO:0009987	cellular process	2.84e-14	1.42e-10
GO:0044699	single-organism process	2.85e-14	9.55e-11
GO:0044767	single-organism developmental process	3.15e-14	7.91e-11
GO:0048856	anatomical structure development	1.37e-13	2.76e-10
GO:0050794	regulation of cellular process	2.21e-13	3.7e-10
GO:0050789	regulation of biological process	9.46e-13	1.36e-09
GO:0005515	protein binding	4.55e-12	1.52e-08
GO:0065007	biological regulation	7.6e-12	9.54e-09
GO:0044763	single-organism cellular process	9.74e-12	1.09e-08
GO:0007165	signal transduction	5.54e-11	5.56e-08
GO:0042127	regulation of cell proliferation	9.52e-11	8.69e-08
GO:0048869	cellular developmental process	2.33e-10	1.95e-07
GO:0050793	regulation of developmental process	5.9e-10	4.56e-07
GO:0006928	cellular component movement	1.04e-09	7.46e-07
GO:0044707	single-multicellular organism process	1.58e-09	1.05e-06
GO:0048519	negative regulation of biological process	1.74e-09	1.09e-06
GO:0051239	regulation of multicellular organismal process	1.86e-09	1.1e-06
GO:0032501	multicellular organismal process	2.57e-09	1.43e-06
GO:0048513	organ development	3.32e-09	1.75e-06
GO:0031325	positive regulation of cellular metabolic process	3.36e-09	1.69e-06
GO:0000981	sequence-specific DNA binding RNA polymerase II transcription factor activity	3.89e-09	6.52e-06
GO:0010648	negative regulation of cell communication	4.28e-09	2.05e-06
GO:0007166	cell surface receptor signaling pathway	4.37e-09	2e-06
GO:0023057	negative regulation of signaling	4.92e-09	2.15e-06
GO:0005488	binding	5.4e-09	6.03e-06
GO:0009968	negative regulation of signal transduction	7.54e-09	3.15e-06
GO:0048522	positive regulation of cellular process	7.86e-09	3.16e-06
GO:0009893	positive regulation of metabolic process	1.35e-08	5.2e-06
GO:0048523	negative regulation of cellular process	1.55e-08	5.75e-06
GO:1902680	positive regulation of RNA biosynthetic process	1.58e-08	5.68e-06
GO:0045893	positive regulation of transcription, DNA-templated	1.58e-08	5.48e-06
GO:1903508	positive regulation of nucleic acid-templated transcription	1.58e-08	5.3e-06
GO:0051173	positive regulation of nitrogen compound metabolic process	2.15e-08	6.97e-06
GO:0051254	positive regulation of RNA metabolic process	2.26e-08	7.08e-06
GO:0023051	regulation of signaling	2.33e-08	7.08e-06
GO:0006357	regulation of transcription from RNA polymerase II promoter	2.33e-08	6.87e-06
GO:0010646	regulation of cell communication	2.41e-08	6.93e-06
GO:0030054	cell junction	2.44e-08	2.89e-05
GO:0009653	anatomical structure morphogenesis	2.69e-08	7.49e-06
GO:0009966	regulation of signal transduction	2.8e-08	7.59e-06
GO:0045944	positive regulation of transcription from RNA polymerase II promoter	3.12e-08	8.25e-06
GO:0045935	positive regulation of nucleobase-containing compound metabolic process	5.23e-08	1.35e-05
GO:0048518	positive regulation of biological process	5.26e-08	1.32e-05
GO:0009888	tissue development	6.91e-08	1.69e-05
GO:0006366	transcription from RNA polymerase II promoter	7.19e-08	1.72e-05
GO:0009891	positive regulation of biosynthetic process	9.32e-08	2.18e-05
GO:0019222	regulation of metabolic process	9.5e-08	2.17e-05
GO:0010557	positive regulation of macromolecule biosynthetic process	9.77e-08	2.18e-05
GO:0031328	positive regulation of cellular biosynthetic process	1.3e-07	2.84e-05
GO:0010604	positive regulation of macromolecule metabolic process	1.45e-07	3.09e-05
GO:2000026	regulation of multicellular organismal development	1.81e-07	3.79e-05
GO:0031323	regulation of cellular metabolic process	1.86e-07	3.82e-05
GO:0048585	negative regulation of response to stimulus	2.16e-07	4.33e-05
GO:0035239	tube morphogenesis	2.27e-07	4.47e-05
GO:0044459	plasma membrane part	2.32e-07	0.000137
GO:0007167	enzyme linked receptor protein signaling pathway	2.44e-07	4.71e-05
GO:0048729	tissue morphogenesis	2.7e-07	5.12e-05
GO:0051716	cellular response to stimulus	2.84e-07	5.27e-05
GO:0008285	negative regulation of cell proliferation	3.49e-07	6.36e-05
GO:0043281	regulation of cysteine-type endopeptidase activity involved in apoptotic process	4.77e-07	8.55e-05
GO:0009719	response to endogenous stimulus	5.04e-07	8.87e-05
GO:0016477	cell migration	5.32e-07	9.21e-05
GO:0010628	positive regulation of gene expression	5.98e-07	0.000102
GO:0048870	cell motility	6e-07	0.0001
GO:0030154	cell differentiation	6.31e-07	0.000104
GO:0080090	regulation of primary metabolic process	6.39e-07	0.000104
GO:0000904	cell morphogenesis involved in differentiation	7.22e-07	0.000115
GO:0045595	regulation of cell differentiation	7.52e-07	0.000118
GO:0042325	regulation of phosphorylation	8.38e-07	0.000129
GO:0048646	anatomical structure formation involved in morphogenesis	8.66e-07	0.000132
GO:0071704	organic substance metabolic process	1.13e-06	0.000169
GO:0022603	regulation of anatomical structure morphogenesis	1.15e-06	0.00017
GO:0007155	cell adhesion	1.45e-06	0.00021
GO:0070372	regulation of ERK1 and ERK2 cascade	1.45e-06	0.000208
GO:0044057	regulation of system process	1.49e-06	0.00021
GO:0000982	RNA polymerase II core promoter proximal region sequence-specific DNA binding transcription factor activity	1.52e-06	0.00127
GO:0044464	cell part	1.62e-06	0.00064
GO:0060255	regulation of macromolecule metabolic process	1.91e-06	0.000267
GO:0043167	ion binding	1.97e-06	0.00132
GO:2000116	regulation of cysteine-type endopeptidase activity	2.15e-06	0.000296
GO:0022610	biological adhesion	2.37e-06	0.000321
GO:0044238	primary metabolic process	2.44e-06	0.000327
GO:0005886	plasma membrane	2.54e-06	0.000752
GO:0060429	epithelium development	2.57e-06	0.000339
GO:0007389	pattern specification process	2.6e-06	0.000339
GO:0051336	regulation of hydrolase activity	2.73e-06	0.000351
GO:0009058	biosynthetic process	2.73e-06	0.000347
GO:0044212	transcription regulatory region DNA binding	3.22e-06	0.0018
GO:1901576	organic substance biosynthetic process	3.39e-06	0.000425
GO:0040011	locomotion	3.45e-06	0.000428
GO:0048583	regulation of response to stimulus	3.47e-06	0.000425
GO:0008152	metabolic process	3.61e-06	0.000437
GO:0051270	regulation of cellular component movement	3.84e-06	0.000459
GO:0043565	sequence-specific DNA binding	3.95e-06	0.00189
GO:0000122	negative regulation of transcription from RNA polymerase II promoter	4.07e-06	0.000481
GO:0000975	regulatory region DNA binding	4.15e-06	0.00174
GO:0001067	regulatory region nucleic acid binding	4.15e-06	0.00154
GO:0010518	positive regulation of phospholipase activity	4.92e-06	0.000574
GO:0097458	neuron part	5.31e-06	0.00126
GO:0045165	cell fate commitment	5.4e-06	0.000623
GO:0051174	regulation of phosphorus metabolic process	5.62e-06	0.000641
GO:0007169	transmembrane receptor protein tyrosine kinase signaling pathway	5.77e-06	0.000651
GO:0016020	membrane	6e-06	0.00118
GO:0043226	organelle	6.02e-06	0.00102
GO:0048732	gland development	6.12e-06	0.000682
GO:0030334	regulation of cell migration	6.21e-06	0.000685
GO:0019220	regulation of phosphate metabolic process	6.3e-06	0.000688
GO:0051240	positive regulation of multicellular organismal process	6.3e-06	0.000681
GO:2000145	regulation of cell motility	6.51e-06	0.000696
GO:0008134	transcription factor binding	7.36e-06	0.00247
GO:0001071	nucleic acid binding transcription factor activity	7.39e-06	0.00225
GO:0003700	sequence-specific DNA binding transcription factor activity	7.39e-06	0.00206
GO:0006351	transcription, DNA-templated	7.66e-06	0.00081
GO:0097659	nucleic acid-templated transcription	7.66e-06	0.000801
GO:0051093	negative regulation of developmental process	7.81e-06	0.000809
GO:0052547	regulation of peptidase activity	7.87e-06	0.000806
GO:0032774	RNA biosynthetic process	7.92e-06	0.000803
GO:0019827	stem cell maintenance	8.31e-06	0.000834
GO:0070161	anchoring junction	8.44e-06	0.00125
GO:0071495	cellular response to endogenous stimulus	8.47e-06	0.000842
GO:0005912	adherens junction	8.5e-06	0.00112
GO:0042981	regulation of apoptotic process	9.2e-06	0.000905
GO:0045892	negative regulation of transcription, DNA-templated	9.66e-06	0.000942
GO:2000113	negative regulation of cellular macromolecule biosynthetic process	9.84e-06	0.00095
GO:1903507	negative regulation of nucleic acid-templated transcription	1.03e-05	0.000989
GO:0043067	regulation of programmed cell death	1.05e-05	0.000997
GO:0019899	enzyme binding	1.07e-05	0.00275
GO:0035556	intracellular signal transduction	1.1e-05	0.00103
GO:0005737	cytoplasm	1.18e-05	0.0014
GO:0005911	cell-cell junction	1.18e-05	0.00128
GO:0009889	regulation of biosynthetic process	1.19e-05	0.0011
GO:0043408	regulation of MAPK cascade	1.29e-05	0.00118
GO:0065009	regulation of molecular function	1.3e-05	0.00118
GO:0061138	morphogenesis of a branching epithelium	1.38e-05	0.00125
GO:0019438	aromatic compound biosynthetic process	1.44e-05	0.00129
GO:0051098	regulation of binding	1.49e-05	0.00132
GO:0001085	RNA polymerase II transcription factor binding	1.49e-05	0.00357
GO:0043154	negative regulation of cysteine-type endopeptidase activity involved in apoptotic process	1.55e-05	0.00136
GO:2000117	negative regulation of cysteine-type endopeptidase activity	1.55e-05	0.00135
GO:0052548	regulation of endopeptidase activity	1.57e-05	0.00136
GO:0030029	actin filament-based process	1.57e-05	0.00135
GO:0018130	heterocycle biosynthetic process	1.59e-05	0.00136
GO:0030036	actin cytoskeleton organization	1.69e-05	0.00143
GO:0030055	cell-substrate junction	1.71e-05	0.00168
GO:0019904	protein domain specific binding	1.73e-05	0.00386
GO:0040012	regulation of locomotion	1.74e-05	0.00145
GO:0051094	positive regulation of developmental process	1.79e-05	0.00149
GO:0050678	regulation of epithelial cell proliferation	1.8e-05	0.00148
GO:0016043	cellular component organization	1.84e-05	0.0015
GO:0007010	cytoskeleton organization	1.9e-05	0.00154
GO:0034654	nucleobase-containing compound biosynthetic process	1.92e-05	0.00154
GO:0031327	negative regulation of cellular biosynthetic process	2.12e-05	0.00169
GO:0044249	cellular biosynthetic process	2.13e-05	0.00169
GO:0001763	morphogenesis of a branching structure	2.14e-05	0.00168
GO:0002009	morphogenesis of an epithelium	2.37e-05	0.00185
GO:0070374	positive regulation of ERK1 and ERK2 cascade	2.43e-05	0.00187
GO:0031326	regulation of cellular biosynthetic process	2.47e-05	0.00189
GO:0048754	branching morphogenesis of an epithelial tube	2.52e-05	0.00192
GO:0010941	regulation of cell death	2.6e-05	0.00196
GO:2000027	regulation of organ morphogenesis	2.75e-05	0.00206
GO:0009890	negative regulation of biosynthetic process	2.75e-05	0.00205
GO:0003014	renal system process	2.77e-05	0.00204
GO:0009790	embryo development	2.94e-05	0.00216
GO:0060284	regulation of cell development	2.99e-05	0.00217
GO:0010629	negative regulation of gene expression	3.13e-05	0.00226
GO:0009059	macromolecule biosynthetic process	3.16e-05	0.00227
GO:1902679	negative regulation of RNA biosynthetic process	3.17e-05	0.00226
GO:0044271	cellular nitrogen compound biosynthetic process	3.34e-05	0.00236
GO:0042327	positive regulation of phosphorylation	3.38e-05	0.00237
GO:0005925	focal adhesion	3.39e-05	0.00309
GO:0043168	anion binding	3.61e-05	0.00756
GO:0009887	organ morphogenesis	3.75e-05	0.00262
GO:0010517	regulation of phospholipase activity	3.77e-05	0.00261
GO:0051171	regulation of nitrogen compound metabolic process	3.83e-05	0.00264
GO:0048598	embryonic morphogenesis	3.9e-05	0.00266
GO:0019216	regulation of lipid metabolic process	4.08e-05	0.00277
GO:0042221	response to chemical	4.17e-05	0.00281
GO:0021983	pituitary gland development	4.4e-05	0.00294
GO:0045597	positive regulation of cell differentiation	4.88e-05	0.00324
GO:0097485	neuron projection guidance	5e-05	0.0033
GO:0007411	axon guidance	5e-05	0.00328
GO:0000976	transcription regulatory region sequence-specific DNA binding	5.07e-05	0.00999
GO:0000902	cell morphogenesis	5.08e-05	0.00331
GO:0030111	regulation of Wnt signaling pathway	5.36e-05	0.00347
GO:0005604	basement membrane	5.57e-05	0.00472
GO:0005924	cell-substrate adherens junction	5.74e-05	0.00453
GO:0043069	negative regulation of programmed cell death	5.85e-05	0.00376
GO:0035148	tube formation	6.19e-05	0.00396
GO:0010033	response to organic substance	6.21e-05	0.00395
GO:2000112	regulation of cellular macromolecule biosynthetic process	6.56e-05	0.00414
GO:0032989	cellular component morphogenesis	6.74e-05	0.00423
GO:0019219	regulation of nucleobase-containing compound metabolic process	6.79e-05	0.00423
GO:0001525	angiogenesis	6.94e-05	0.0043
GO:0008284	positive regulation of cell proliferation	6.98e-05	0.0043
GO:0010558	negative regulation of macromolecule biosynthetic process	7.4e-05	0.00453
GO:0051128	regulation of cellular component organization	7.41e-05	0.00451
GO:0048468	cell development	7.7e-05	0.00466
GO:0060548	negative regulation of cell death	7.85e-05	0.00472
GO:0051241	negative regulation of multicellular organismal process	8.41e-05	0.00502
GO:1901362	organic cyclic compound biosynthetic process	8.42e-05	0.005
GO:0043066	negative regulation of apoptotic process	8.44e-05	0.00498
GO:0034645	cellular macromolecule biosynthetic process	8.57e-05	0.00503
GO:0044237	cellular metabolic process	8.73e-05	0.00509
GO:0043227	membrane-bounded organelle	9.1e-05	0.00674
GO:0071310	cellular response to organic substance	9.52e-05	0.00552
GO:0060193	positive regulation of lipase activity	9.57e-05	0.00552
GO:0010556	regulation of macromolecule biosynthetic process	9.69e-05	0.00556
GO:0043009	chordate embryonic development	9.79e-05	0.00558
GO:0009792	embryo development ending in birth or egg hatching	9.79e-05	0.00555
GO:0001228	RNA polymerase II transcription regulatory region sequence-specific DNA binding transcription factor activity involved in positive regulation of transcription	0.000101	0.0188
GO:0048568	embryonic organ development	0.000102	0.00575
GO:0001077	RNA polymerase II core promoter proximal region sequence-specific DNA binding transcription factor activity involved in positive regulation of transcription	0.000107	0.0189
GO:0044420	extracellular matrix part	0.000107	0.00747
GO:0010466	negative regulation of peptidase activity	0.000108	0.00606
GO:0050790	regulation of catalytic activity	0.000111	0.00616
GO:0051261	protein depolymerization	0.000111	0.00617
GO:0001701	in utero embryonic development	0.000112	0.0062
GO:0014070	response to organic cyclic compound	0.000115	0.00631
GO:0045844	positive regulation of striated muscle tissue development	0.000118	0.00645
GO:1901863	positive regulation of muscle tissue development	0.000118	0.00642
GO:0048636	positive regulation of muscle organ development	0.000118	0.00639
GO:0006796	phosphate-containing compound metabolic process	0.000119	0.00637
GO:0043170	macromolecule metabolic process	0.000121	0.00646
GO:1903522	regulation of blood circulation	0.000122	0.00648
GO:0031324	negative regulation of cellular metabolic process	0.000122	0.00647
GO:0019932	second-messenger-mediated signaling	0.000127	0.00666
GO:0022407	regulation of cell-cell adhesion	0.000128	0.00669
GO:0050896	response to stimulus	0.000135	0.00704
GO:0071840	cellular component organization or biogenesis	0.000136	0.00705
GO:0070887	cellular response to chemical stimulus	0.00014	0.00721
GO:0010562	positive regulation of phosphorus metabolic process	0.000145	0.00744
GO:0045937	positive regulation of phosphate metabolic process	0.000145	0.0074
GO:0001568	blood vessel development	0.000147	0.00746
GO:0032879	regulation of localization	0.00015	0.00756
GO:0009967	positive regulation of signal transduction	0.000151	0.0076
GO:0051253	negative regulation of RNA metabolic process	0.000154	0.00769
GO:0035019	somatic stem cell maintenance	0.000154	0.00768
GO:0008013	beta-catenin binding	0.000154	0.0259
GO:0010468	regulation of gene expression	0.000157	0.00774
GO:0009892	negative regulation of metabolic process	0.000157	0.00772
GO:0033267	axon part	0.000161	0.0106
GO:0006355	regulation of transcription, DNA-templated	0.000167	0.0082
GO:0023056	positive regulation of signaling	0.000179	0.00871
GO:0010951	negative regulation of endopeptidase activity	0.000179	0.0087
GO:0030162	regulation of proteolysis	0.000185	0.00894
GO:0045121	membrane raft	0.000191	0.0119
GO:0019900	kinase binding	0.000193	0.0308
GO:0098589	membrane region	0.000194	0.0115
GO:0001932	regulation of protein phosphorylation	0.000196	0.00941
GO:1903506	regulation of nucleic acid-templated transcription	0.000206	0.00986
GO:0006793	phosphorus metabolic process	0.000224	0.0106
GO:0042802	identical protein binding	0.000229	0.0349
GO:0045934	negative regulation of nucleobase-containing compound metabolic process	0.000237	0.0112
GO:0010647	positive regulation of cell communication	0.000238	0.0112
GO:0031175	neuron projection development	0.00024	0.0112
GO:0043550	regulation of lipid kinase activity	0.00024	0.0112
GO:0060740	prostate gland epithelium morphogenesis	0.00024	0.0111
GO:0010605	negative regulation of macromolecule metabolic process	0.000242	0.0112
GO:1902531	regulation of intracellular signal transduction	0.000253	0.0117
GO:0007409	axonogenesis	0.000264	0.0121
GO:0007423	sensory organ development	0.000264	0.0121
GO:2001141	regulation of RNA biosynthetic process	0.000276	0.0125
GO:0018108	peptidyl-tyrosine phosphorylation	0.000295	0.0133
GO:0018212	peptidyl-tyrosine modification	0.000295	0.0133
GO:0001159	core promoter proximal region DNA binding	0.000302	0.0441
GO:0016055	Wnt signaling pathway	0.000305	0.0137
GO:0003006	developmental process involved in reproduction	0.000308	0.0137
GO:0005154	epidermal growth factor receptor binding	0.00031	0.0433
GO:0002064	epithelial cell development	0.000329	0.0146
GO:0022408	negative regulation of cell-cell adhesion	0.000335	0.0148
GO:0060411	cardiac septum morphogenesis	0.000335	0.0147
GO:0021700	developmental maturation	0.000336	0.0147
GO:0006915	apoptotic process	0.000337	0.0147
GO:0043410	positive regulation of MAPK cascade	0.000342	0.0149
GO:0048589	developmental growth	0.000347	0.015
GO:0000987	core promoter proximal region sequence-specific DNA binding	0.000347	0.0465
GO:0044093	positive regulation of molecular function	0.00036	0.0155
GO:0044425	membrane part	0.000369	0.0208
GO:0051252	regulation of RNA metabolic process	0.000377	0.0162
GO:0051960	regulation of nervous system development	0.000379	0.0162
GO:0031982	vesicle	0.000385	0.0207
GO:0090092	regulation of transmembrane receptor protein serine/threonine kinase signaling pathway	0.000403	0.0171
GO:0045596	negative regulation of cell differentiation	0.000403	0.0171
GO:1900274	regulation of phospholipase C activity	0.00041	0.0173
GO:0031901	early endosome membrane	0.00041	0.0211
GO:0016310	phosphorylation	0.000423	0.0178
GO:2000736	regulation of stem cell differentiation	0.000428	0.0179
GO:0032403	protein complex binding	0.000428	0.0552
GO:0016773	phosphotransferase activity, alcohol group as acceptor	0.000431	0.0535
GO:0048534	hematopoietic or lymphoid organ development	0.000433	0.018
GO:0051172	negative regulation of nitrogen compound metabolic process	0.000449	0.0186
GO:0016301	kinase activity	0.00045	0.0538
GO:0030855	epithelial cell differentiation	0.00046	0.019
GO:0048634	regulation of muscle organ development	0.000467	0.0192
GO:0030510	regulation of BMP signaling pathway	0.000491	0.0201
GO:0060688	regulation of morphogenesis of a branching structure	0.000491	0.02
GO:0030030	cell projection organization	0.000515	0.0209
GO:0090257	regulation of muscle system process	0.000523	0.0212
GO:0043551	regulation of phosphatidylinositol 3-kinase activity	0.000591	0.0238
GO:0030324	lung development	0.000595	0.0239
GO:0001012	RNA polymerase II regulatory region DNA binding	0.000608	0.0702
GO:0005667	transcription factor complex	0.000615	0.0304
GO:0009897	external side of plasma membrane	0.000644	0.0305
GO:0006468	protein phosphorylation	0.000655	0.0262
GO:0048557	embryonic digestive tract morphogenesis	0.000671	0.0267
GO:0000977	RNA polymerase II regulatory region sequence-specific DNA binding	0.000697	0.0778
GO:0030155	regulation of cell adhesion	0.000705	0.028
GO:0009725	response to hormone	0.000705	0.0279
GO:0044463	cell projection part	0.000706	0.0322
GO:0003151	outflow tract morphogenesis	0.000729	0.0287
GO:0051345	positive regulation of hydrolase activity	0.000732	0.0287
GO:0022604	regulation of cell morphogenesis	0.000748	0.0292
GO:0035295	tube development	0.000754	0.0293
GO:0050767	regulation of neurogenesis	0.000773	0.03
GO:0042326	negative regulation of phosphorylation	0.000789	0.0304
GO:0016202	regulation of striated muscle tissue development	0.000789	0.0303
GO:1901861	regulation of muscle tissue development	0.000789	0.0302
GO:0001709	cell fate determination	0.000857	0.0327
GO:0042516	regulation of tyrosine phosphorylation of Stat3 protein	0.000857	0.0326
GO:0043025	neuronal cell body	0.000868	0.0381
GO:0012501	programmed cell death	0.000903	0.0342
GO:0016265	death	0.000913	0.0345
GO:1901700	response to oxygen-containing compound	0.000926	0.0348
GO:0043549	regulation of kinase activity	0.000939	0.0352
GO:0009798	axis specification	0.000944	0.0352
GO:0031988	membrane-bounded vesicle	0.000945	0.04
GO:0071363	cellular response to growth factor stimulus	0.000987	0.0367

## Sheet: G6-bound downregulated
GO Term	Description	P-value	FDR q-value
GO:0009058	biosynthetic process	8.24e-08	0.000827
GO:1901576	organic substance biosynthetic process	1.45e-07	0.000725
GO:0044699	single-organism process	2.41e-07	0.000807
GO:0044249	cellular biosynthetic process	2.56e-07	0.000641
GO:0032502	developmental process	6.12e-07	0.00123
GO:0019438	aromatic compound biosynthetic process	9.28e-07	0.00155
GO:0044707	single-multicellular organism process	1.23e-06	0.00177
GO:0044767	single-organism developmental process	1.26e-06	0.00158
GO:0007275	multicellular organismal development	1.29e-06	0.00144
GO:0032501	multicellular organismal process	1.46e-06	0.00147
GO:0018130	heterocycle biosynthetic process	1.52e-06	0.00139
GO:0034654	nucleobase-containing compound biosynthetic process	2.57e-06	0.00215
GO:0044271	cellular nitrogen compound biosynthetic process	2.87e-06	0.00222
GO:1901362	organic cyclic compound biosynthetic process	3.29e-06	0.00236
GO:0005515	protein binding	4.14e-06	0.0139
GO:0043565	sequence-specific DNA binding	5.29e-06	0.00887
GO:0005488	binding	6.17e-06	0.00688
GO:0048856	anatomical structure development	2.17e-05	0.0145
GO:0043226	organelle	2.51e-05	0.0297
GO:0009059	macromolecule biosynthetic process	2.52e-05	0.0158
GO:0008152	metabolic process	2.64e-05	0.0156
GO:0034645	cellular macromolecule biosynthetic process	2.98e-05	0.0166
GO:0044763	single-organism cellular process	3.24e-05	0.0171
GO:0009891	positive regulation of biosynthetic process	3.71e-05	0.0186
GO:0006807	nitrogen compound metabolic process	3.91e-05	0.0187
GO:0006351	transcription, DNA-templated	3.96e-05	0.0181
GO:0097659	nucleic acid-templated transcription	3.96e-05	0.0173
GO:0034641	cellular nitrogen compound metabolic process	4.1e-05	0.0171
GO:0006725	cellular aromatic compound metabolic process	4.34e-05	0.0174
GO:0032774	RNA biosynthetic process	4.7e-05	0.0181
GO:0009987	cellular process	5.16e-05	0.0192
GO:0071704	organic substance metabolic process	5.3e-05	0.019
GO:0010604	positive regulation of macromolecule metabolic process	5.78e-05	0.02
GO:0044238	primary metabolic process	6.46e-05	0.0216
GO:0044464	cell part	9.33e-05	0.0553
GO:0044237	cellular metabolic process	9.72e-05	0.0315
GO:0090304	nucleic acid metabolic process	0.000108	0.0338
GO:0051261	protein depolymerization	0.000114	0.0346
GO:1901360	organic cyclic compound metabolic process	0.000114	0.0337
GO:0031328	positive regulation of cellular biosynthetic process	0.000137	0.0394
GO:0003677	DNA binding	0.000138	0.115
GO:0044420	extracellular matrix part	0.000151	0.0597
GO:0097485	neuron projection guidance	0.000166	0.0464
GO:0007411	axon guidance	0.000166	0.0452
GO:0010628	positive regulation of gene expression	0.000181	0.0477
GO:0046483	heterocycle metabolic process	0.000182	0.0469
GO:0001071	nucleic acid binding transcription factor activity	0.000185	0.124
GO:0003700	sequence-specific DNA binding transcription factor activity	0.000185	0.103
GO:0034103	regulation of tissue remodeling	0.000188	0.0471
GO:0006139	nucleobase-containing compound metabolic process	0.000196	0.048
GO:0010557	positive regulation of macromolecule biosynthetic process	0.000218	0.0521
GO:0097458	neuron part	0.000265	0.0784
GO:0060688	regulation of morphogenesis of a branching structure	0.000349	0.0815
GO:0030154	cell differentiation	0.000354	0.0807
GO:0016070	RNA metabolic process	0.000358	0.0798
GO:0009893	positive regulation of metabolic process	0.00036	0.0785
GO:0043227	membrane-bounded organelle	0.000373	0.0884
GO:0048869	cellular developmental process	0.000416	0.0889
GO:2000027	regulation of organ morphogenesis	0.00042	0.0878
GO:0043624	cellular protein complex disassembly	0.000593	0.121
GO:0046850	regulation of bone remodeling	0.000593	0.119
GO:0072358	cardiovascular system development	0.000603	0.119
GO:0051173	positive regulation of nitrogen compound metabolic process	0.000611	0.118
GO:0043167	ion binding	0.000676	0.323
GO:0048522	positive regulation of cellular process	0.000699	0.132
GO:0051254	positive regulation of RNA metabolic process	0.000728	0.135
GO:0009889	regulation of biosynthetic process	0.000824	0.15
GO:0043170	macromolecule metabolic process	0.00087	0.156
GO:0031325	positive regulation of cellular metabolic process	0.000883	0.155
GO:0009653	anatomical structure morphogenesis	0.000913	0.158
GO:0030055	cell-substrate junction	0.000938	0.185
GO:0060255	regulation of macromolecule metabolic process	0.000953	0.162
GO:0090407	organophosphate biosynthetic process	0.000972	0.163

## Sheet: G6-bound upregulated
GO Term	Description	P-value	FDR q-value
GO:0016020	membrane	3.18e-08	3.77e-05
GO:0016021	integral component of membrane	9.34e-08	5.54e-05
GO:0044425	membrane part	2.25e-07	8.9e-05
GO:0031224	intrinsic component of membrane	3.96e-07	0.000117
GO:0048646	anatomical structure formation involved in morphogenesis	1.34e-06	0.0135
GO:0016757	transferase activity, transferring glycosyl groups	2.69e-06	0.00901
GO:0006486	protein glycosylation	3.08e-06	0.0155
GO:0043413	macromolecule glycosylation	3.08e-06	0.0103
GO:0003281	ventricular septum development	4.03e-06	0.0101
GO:0003279	cardiac septum development	4.03e-06	0.00808
GO:0070085	glycosylation	8.87e-06	0.0148
GO:0006493	protein O-linked glycosylation	9.02e-06	0.0129
GO:0009888	tissue development	1.48e-05	0.0185
GO:0016758	transferase activity, transferring hexosyl groups	2.05e-05	0.0344
GO:0048869	cellular developmental process	3.2e-05	0.0357
GO:0048856	anatomical structure development	3.21e-05	0.0322
GO:0035239	tube morphogenesis	3.61e-05	0.0329
GO:0001525	angiogenesis	4.17e-05	0.0349
GO:0000904	cell morphogenesis involved in differentiation	4.75e-05	0.0367
GO:0044699	single-organism process	5.74e-05	0.0412
GO:0005794	Golgi apparatus	6.5e-05	0.0154
GO:0001706	endoderm formation	6.92e-05	0.0463
GO:0001704	formation of primary germ layer	7.09e-05	0.0445
GO:0048729	tissue morphogenesis	0.000126	0.0745
GO:0005605	basal lamina	0.000129	0.0256
GO:0009653	anatomical structure morphogenesis	0.000153	0.0854
GO:0048732	gland development	0.000163	0.086
GO:0048546	digestive tract morphogenesis	0.000169	0.085
GO:0060411	cardiac septum morphogenesis	0.000212	0.101
GO:0005975	carbohydrate metabolic process	0.000232	0.106
GO:0008376	acetylgalactosaminyltransferase activity	0.00024	0.268
GO:0023019	signal transduction involved in regulation of gene expression	0.000265	0.116
GO:0044763	single-organism cellular process	0.000296	0.124
GO:0010518	positive regulation of phospholipase activity	0.000368	0.148
GO:0003705	RNA polymerase II distal enhancer sequence-specific DNA binding transcription factor activity	0.000461	0.386
GO:0060575	intestinal epithelial cell differentiation	0.000463	0.179
GO:0008046	axon guidance receptor activity	0.000463	0.31
GO:0010863	positive regulation of phospholipase C activity	0.000471	0.175
GO:0030673	axolemma	0.000471	0.0798
GO:0007155	cell adhesion	0.000507	0.182
GO:0005667	transcription factor complex	0.000542	0.0802
GO:0000902	cell morphogenesis	0.000568	0.197
GO:0006366	transcription from RNA polymerase II promoter	0.000582	0.195
GO:0022610	biological adhesion	0.000588	0.19
GO:2000736	regulation of stem cell differentiation	0.00072	0.226
GO:0015929	hexosaminidase activity	0.000726	0.406
GO:0030510	regulation of BMP signaling pathway	0.000846	0.257
GO:0008417	fucosyltransferase activity	0.000853	0.408
GO:0048557	embryonic digestive tract morphogenesis	0.000858	0.253
GO:0060193	positive regulation of lipase activity	0.000858	0.246
GO:0065009	regulation of molecular function	0.000908	0.253
