# Supplementary material for: Gata6 potently initiates reprograming of pluripotent and differentiated cells to extraembryonic endoderm stem cells
Source: Genes Dev. 2015 Jun 15;29(12):1239–55. doi: 10.1101/gad.257071.114 (PMC4495396; doi:10.1101/gad.257071.114)
Supplement: Supplemental Material [file supp_29.12.1239_Table_S4.xlsx]

## Sheet: Gata6 vs O4 S2 Nanog K4 Esrrb
Table S4: Gene target overlap between Gata6-FLAG (36h) versus Gata6 (eXEN), Oct4, Sox2, Nanog, Klf4, Esrrb or Prdm14
Gata6-FLAG (36h)		Gata6 (eXEN)		Gata6-FLAG (36h) vs Gata6 (eXEN)		Gata6-FLAG (36h) vs Oct4		Gata6-FLAG (36h) vs Sox2		Gata6-FLAG (36h) vs Nanog		Gata6-FLAG (36h) vs Klf4		Gata6-FLAG (36h) vs Esrrb		Gata6-FLAG (36h) vs Prdm14
0610005C13RIK		0610009D07RIK		1110028F18RIK		0610012H03RIK		1110034G24RIK		0610012H03RIK		1110008L16RIK		0610009O20RIK		0610012H03RIK
0610009O20RIK		1110028F18RIK		1500017E21RIK		1110034G24RIK		1700011L22RIK		1110034G24RIK		1110020A21RIK		0610012H03RIK		0610030E20RIK
0610012H03RIK		1200014J11RIK		1600002D24RIK		1700011I03RIK		1700013G24RIK		1700007B14RIK		1110034G24RIK		1110008L16RIK		1110008L16RIK
0610030E20RIK		1500017E21RIK		1600014C10RIK		1700011L22RIK		1700019O17RIK		1700012B07RIK		1110051M20RIK		1110020A21RIK		1110034G24RIK
0610031O16RIK		1600002D24RIK		1700001L05RIK		1700019O17RIK		1700025G04RIK		1700020N01RIK		1110059G10RIK		1110034G24RIK		1110051M20RIK
0610040F04RIK		1600014C10RIK		1700012I11RIK		1700025G04RIK		1700054K19RIK		1700024P16RIK		1500009L16RIK		1110051M20RIK		1110059E24RIK
0610043K17RIK		1600019K03RIK		1700027A15RIK		1700054K19RIK		1700096K18RIK		1700025G04RIK		1600029D21RIK		1110059E24RIK		1190002N15RIK
1110008L16RIK		1700001L05RIK		1700049E22RIK		1700096K18RIK		1810013L24RIK		1700029F12RIK		1700001L05RIK		1190002N15RIK		1500009L16RIK
1110020A21RIK		1700006F04RIK		1700064M15RIK		1810013L24RIK		2010111I01RIK		1700037H04RIK		1700008J07RIK		1500009L16RIK		1600014C10RIK
1110028F18RIK		1700012A03RIK		1700067G17RIK		2010111I01RIK		2210408I21RIK		1700054K19RIK		1700011E24RIK		1600002H07RIK		1600029D21RIK
1110034G24RIK		1700012I11RIK		1700100L14RIK		2310057M21RIK		2410127L17RIK		1700096K18RIK		1700011I03RIK		1600014C10RIK		1700007B14RIK
1110035M17RIK		1700019B03RIK		1700121N20RIK		2510009E07RIK		2610301B20RIK		1810011O10RIK		1700018L02RIK		1600029D21RIK		1700007G11RIK
1110051M20RIK		1700027A15RIK		1700122O11RIK		2610301B20RIK		2610528J11RIK		1810013L24RIK		1700019O17RIK		1700001L05RIK		1700008J07RIK
1110054M08RIK		1700029H14RIK		1810011O10RIK		2810008D09RIK		2700081O15RIK		2010111I01RIK		1700024P04RIK		1700007G11RIK		1700009P17RIK
1110057K04RIK		1700049E22RIK		1810013L24RIK		2810055G20RIK		2810008D09RIK		2410127L17RIK		1700025G04RIK		1700008J07RIK		1700011I03RIK
1110059E24RIK		1700064M15RIK		1810053B23RIK		3110043O21RIK		2810055G20RIK		2410137M14RIK		1700028P14RIK		1700009P17RIK		1700011L22RIK
1110059G10RIK		1700067G17RIK		2010010A06RIK		3110099E03RIK		2810474O19RIK		2610301B20RIK		1700040L02RIK		1700011E24RIK		1700012B07RIK
1190002F15RIK		1700100L14RIK		2010315B03RIK		4921501E09RIK		2900011O08RIK		2610528J11RIK		1700052K11RIK		1700011I03RIK		1700017B05RIK
1190002N15RIK		1700108F19RIK		2610035D17RIK		4921524J17RIK		2900052N01RIK		2700062C07RIK		1700054K19RIK		1700012B07RIK		1700018B08RIK
1500009L16RIK		1700120E14RIK		2700054A10RIK		4930452B06RIK		3110001D03RIK		2700081O15RIK		1700096K18RIK		1700013G24RIK		1700019O17RIK
1500017E21RIK		1700121N20RIK		3010033K07RIK		4930519F16RIK		3110043O21RIK		2810008D09RIK		1700109F18RIK		1700017B05RIK		1700020N01RIK
1600002D24RIK		1700122O11RIK		3930402G23RIK		4930524B15RIK		3110099E03RIK		2810403A07RIK		1810013L24RIK		1700018B08RIK		1700024P04RIK
1600002H07RIK		1810011O10RIK		4930488B22RIK		4930567H12RIK		4921501E09RIK		2900011O08RIK		2010111I01RIK		1700018L02RIK		1700024P16RIK
1600010M07RIK		1810013L24RIK		4930539M17RIK		4932416H05RIK		4921524J17RIK		2900052N01RIK		2200002J24RIK		1700019O17RIK		1700025G04RIK
1600012H06RIK		1810043H04RIK		4930567H12RIK		4933426M11RIK		4930412C18RIK		3110001D03RIK		2300009A05RIK		1700020N01RIK		1700028P14RIK
1600014C10RIK		1810053B23RIK		4933406K04RIK		4933427D06RIK		4930519F16RIK		3110002H16RIK		2310057M21RIK		1700024P04RIK		1700029F12RIK
1600014C23RIK		2010010A06RIK		4933427D06RIK		5730455P16RIK		4930539E08RIK		3110043O21RIK		2410137M14RIK		1700024P16RIK		1700037H04RIK
1600020E01RIK		2010315B03RIK		5730522E02RIK		5730522E02RIK		4930567H12RIK		4921501E09RIK		2510009E07RIK		1700025G04RIK		1700052K11RIK
1600029D21RIK		2310007B03RIK		6030458C11RIK		5830416P10RIK		4930579F01RIK		4921524J17RIK		2610035D17RIK		1700028P14RIK		1700054K19RIK
1600029O15RIK		2310008N11RIK		6030466F02RIK		5930412G12RIK		4932416H05RIK		4930412C18RIK		2610301B20RIK		1700029F12RIK		1700096K18RIK
1700001D01RIK		2310011J03RIK		9030404E10RIK		9630028H03RIK		4933426M11RIK		4930452B06RIK		2700081O15RIK		1700029P11RIK		1700101E01RIK
1700001L05RIK		2610005L07RIK		9130221F21RIK		A830018L16RIK		4933427D06RIK		4930519F16RIK		2810008D09RIK		1700037H04RIK		1700106J16RIK
1700003G13RIK		2610035D17RIK		ABCC4		AAK1		5033411D12RIK		4930579F01RIK		2810410L24RIK		1700040L02RIK		1700109F18RIK
1700003P14RIK		2700054A10RIK		ABR		ABCA1		5730522E02RIK		4932416H05RIK		2810429I04RIK		1700049L16RIK		1810011O10RIK
1700007B14RIK		2810032G03RIK		ACTN1		ABCA4		5830416P10RIK		4933426M11RIK		2810474O19RIK		1700052K11RIK		1810013L24RIK
1700007G11RIK		2810442I21RIK		ACTR3		ABCB5		9430076C15RIK		4933427D06RIK		3110001D03RIK		1700054K19RIK		2010109I03RIK
1700008J07RIK		2900057B20RIK		ADAM23		ABCC4		9430083A17RIK		5033411D12RIK		3110082I17RIK		1700096K18RIK		2010111I01RIK
1700009P17RIK		3010033K07RIK		ADAMTS18		ABCC9		9630028H03RIK		5730522E02RIK		4632434I11RIK		1700101E01RIK		2010204K13RIK
1700011A15RIK		3930402G23RIK		ADAMTS9		ABCD3		A830018L16RIK		5930412G12RIK		4833420G17RIK		1700106J16RIK		2010300C02RIK
1700011E24RIK		4930404H11RIK		ADCY8		ABL1		A930011G23RIK		6030498E09RIK		4921507P07RIK		1810011O10RIK		2210010C04RIK
1700011I03RIK		4930430F21RIK		ADCY9		ABLIM2		AAK1		8030462N17RIK		4921524J17RIK		1810013L24RIK		2210018M11RIK
1700011J10RIK		4930467E23RIK		ADCYAP1R1		ABR		AASDH		8430427H17RIK		4930402H24RIK		2010109I03RIK		2210407C18RIK
1700011L22RIK		4930480M12RIK		ADORA1		ABRA		ABCA4		9030624J02RIK		4930452B06RIK		2010111I01RIK		2210408I21RIK
1700012B07RIK		4930488B22RIK		AEBP2		ACOT11		ABCB5		9130008F23RIK		4930519F16RIK		2010204K13RIK		2310042E22RIK
1700012I11RIK		4930524C18RIK		AKAP6		ACSL3		ABCC4		9230116N13RIK		4930524B15RIK		2010300C02RIK		2310057M21RIK
1700013G23RIK		4930539M17RIK		ALPK3		ACSS1		ABCC5		9330111N05RIK		4930539E08RIK		2200002J24RIK		2410004B18RIK
1700013G24RIK		4930546C10RIK		ANK3		ACTR3		ABCD3		9630028H03RIK		4930567H12RIK		2210018M11RIK		2410076I21RIK
1700015E13RIK		4930556J02RIK		ANKRD46		ADAMTS8		ABRA		A530064D06RIK		4931406P16RIK		2210407C18RIK		2410127L17RIK
1700016G22RIK		4930562C15RIK		ANKRD53		ADCY5		ACADL		A830018L16RIK		4931428F04RIK		2300009A05RIK		2410137M14RIK
1700017B05RIK		4930567H12RIK		ANXA11		ADCY9		ACCS		A930003A15RIK		4932416H05RIK		2310042E22RIK		2510003E04RIK
1700018B08RIK		4930572O13RIK		AP1M1		ADD3		ACP5		A930011G23RIK		4932438H23RIK		2310057M21RIK		2510009E07RIK
1700018L02RIK		4930581F22RIK		APBA1		ADNP2		ACSL4		AAK1		4933404O12RIK		2410004B18RIK		2610035D17RIK
1700019O17RIK		4930592I03RIK		APOPT1		ADRA2A		ACSL5		ABCA13		4933406K04RIK		2410076I21RIK		2610301B20RIK
1700020G17RIK		4932435O22RIK		ARID1B		AEBP2		ACSS1		ABCA4		4933426M11RIK		2410127L17RIK		2610528J11RIK
1700020M21RIK		4933400F21RIK		ARID5B		AFF1		ACTN1		ABCA5		4933427D06RIK		2410137M14RIK		2700081O15RIK
1700020N01RIK		4933402J07RIK		AS3MT		AGPAT3		ACTR2		ABCB1A		5730522E02RIK		2510003E04RIK		2700097O09RIK
1700021N21RIK		4933406G16RIK		ASNS		AGPS		ACVR1		ABCB5		5730559C18RIK		2510009E07RIK		2810008D09RIK
1700023C21RIK		4933406K04RIK		ATOH8		AHDC1		ACVR1B		ABCC4		5830416P10RIK		2610035D17RIK		2810055G20RIK
1700024P04RIK		4933422A05RIK		ATP2B2		AKAP12		ACVRL1		ABCC9		5930412G12RIK		2610301B20RIK		2810407C02RIK
1700024P16RIK		4933427D06RIK		ATP6AP1L		AKAP6		ADAM19		ABHD2		8430427H17RIK		2610528J11RIK		2810410L24RIK
1700025C18RIK		4933432I09RIK		ATP6V0A4		AKR1B8		ADAMTS14		ABL1		9030624J02RIK		2700062C07RIK		2810429I04RIK
1700025G04RIK		4933433H22RIK		ATP8B1		ALDH1L2		ADAMTS18		ABR		9130011E15RIK		2700081O15RIK		2810474O19RIK
1700025K24RIK		5730522E02RIK		ATXN7L1		ALDH7A1		ADAMTS8		ABRA		9230116N13RIK		2700097O09RIK		2900011O08RIK
1700027A15RIK		6030408B16RIK		AXIN2		ALG13		ADCY5		ACACA		9430016H08RIK		2810008D09RIK		2900052N01RIK
1700027J07RIK		6030458C11RIK		B4GALNT3		ALK		ADCY9		ACADL		9430083A17RIK		2810055G20RIK		3110001D03RIK
1700028E10RIK		6030466F02RIK		BACH1		ALKBH3		ADIPOR2		ACO1		9530003J23RIK		2810403A07RIK		3110009E18RIK
1700028P14RIK		6430562O15RIK		BASP1		ALMS1		ADK		ACSL1		9530026P05RIK		2810407C02RIK		3110043O21RIK
1700028P15RIK		6430573F11RIK		BATF		ALPL		ADO		ACSL3		9530053A07RIK		2810410L24RIK		3110047P20RIK
1700029F12RIK		6430706D22RIK		BC048644		AMBRA1		ADRA2A		ACTB		9530077C05RIK		2810429I04RIK		3110082I17RIK
1700029J03RIK		6820431F20RIK		BCAR1		AMPD1		AEBP2		ACTN1		9630033F20RIK		2810474O19RIK		3632451O06RIK
1700029N11RIK		8430419L09RIK		BCAR3		ANK		AFF1		ACTN4		9930013L23RIK		2900011O08RIK		3930402G23RIK
1700029P11RIK		9030404E10RIK		BCL11B		ANKS1B		AGPAT3		ACTR2		A4GALT		2900052N01RIK		4921501E09RIK
1700030K09RIK		9130221F21RIK		BLNK		ANO10		AGPS		ACVR1		A830018L16RIK		3110001D03RIK		4921524J17RIK
1700030N03RIK		9430014N10RIK		BMS1		ANO6		AHCTF1		ACVR1B		AACS		3110002H16RIK		4930402H24RIK
1700030O20RIK		A330009N23RIK		BOK		ANPEP		AI846148		ACYP2		AASDH		3110043O21RIK		4930452B06RIK
1700031M16RIK		A330040F15RIK		BTNL10		AOAH		AIM1		ADAM19		ABCA1		3110047P20RIK		4930506M07RIK
1700034E13RIK		A530016L24RIK		C130026L21RIK		AP1AR		AKAP12		ADAM23		ABCA14		3110082I17RIK		4930519F16RIK
1700034F02RIK		A730018C14RIK		C430002E04RIK		AP1M1		AKAP13		ADAMTS18		ABCA4		3110099E03RIK		4930539E08RIK
1700034K08RIK		A930011O12RIK		CACNB4		AP3B1		AKAP2		ADAMTS8		ABCA5		3930402G23RIK		4930567H12RIK
1700036G14RIK		ABCC4		CAR12		AP3B2		AKAP7		ADARB2		ABCB10		4921501E09RIK		4930579F01RIK
1700037H04RIK		ABR		CASR		APBA2		AKR1B8		ADCY5		ABCB5		4921507P07RIK		4931406P16RIK
1700040L02RIK		ABTB1		CASZ1		APOD		AKR1D1		ADCY9		ABCB8		4921524J17RIK		4932416H05RIK
1700040N02RIK		ACKR3		CBFA2T3		ARHGAP25		ALDH1A3		ADIPOQ		ABCC2		4930402H24RIK		4932438H23RIK
1700041C23RIK		ACTN1		CBLB		ARHGAP26		ALDH4A1		ADK		ABCC4		4930412C18RIK		4933404O12RIK
1700042G15RIK		ACTR3		CBX2		ARHGAP5		ALG13		ADNP2		ABCC5		4930452B06RIK		4933406J08RIK
1700042O10RIK		ADAM23		CBX8		ARHGEF3		ALG6		ADO		ABCC9		4930483J18RIK		4933411G11RIK
1700045H11RIK		ADAMTS18		CDCA2		ARID1A		ALK		ADRA2A		ABCD3		4930506M07RIK		4933426M11RIK
1700049E15RIK		ADAMTS9		CDH15		ARID1B		ALMS1		AEBP2		ABHD2		4930519F16RIK		4933427D06RIK
1700049E22RIK		ADCY3		CDH5		ARID5B		ALPK3		AFF1		ABL1		4930522H14RIK		5033406O09RIK
1700049L16RIK		ADCY4		CDK8		ARIH1		ALPL		AGFG1		ABLIM1		4930524B15RIK		5033411D12RIK
1700052K11RIK		ADCY8		CDT1		ARL4D		AMOTL2		AGK		ABLIM2		4930539E08RIK		5430435G22RIK
1700054A03RIK		ADCY9		CEBPE		ARMC3		AMPD1		AGPAT3		ABR		4930567H12RIK		5730422E09RIK
1700054K19RIK		ADCYAP1R1		CEP170B		ARMC9		ANK		AGPAT5		ACACB		4931406P16RIK		5730522E02RIK
1700055C04RIK		ADORA1		CHD6		ARRDC3		ANKFN1		AGPS		ACADL		4932416H05RIK		5730559C18RIK
1700055N04RIK		AEBP2		CHGA		ASNS		ANKRD11		AGTPBP1		ACAN		4932438H23RIK		5830416P10RIK
1700056E22RIK		AI836003		CHN2		ASS1		ANKRD17		AGTRAP		ACBD3		4933404O12RIK		5930412G12RIK
1700057H15RIK		AKAP6		CLDN14		ASTN2		ANKRD28		AHCTF1		ACE		4933406K04RIK		6030458C11RIK
1700060C16RIK		ALPK3		CLMN		ATF1		ANKS1B		AI846148		ACLY		4933426M11RIK		6030498E09RIK
1700063O14RIK		ALPPL2		CLNK		ATF7IP		ANO6		AI987944		ACO1		4933427D06RIK		6430531B16RIK
1700064J06RIK		AMBP		CMIP		ATP10A		ANPEP		AK5		ACO2		5033406O09RIK		6720401G13RIK
1700064M15RIK		AMN		CNR2		ATP1A1		ANXA6		AK7		ACOT11		5033411D12RIK		8030462N17RIK
1700065J11RIK		ANGPTL2		CNTNAP2		ATP1A2		AOAH		AKAP12		ACOT7		5730422E09RIK		8430427H17RIK
1700067G17RIK		ANK3		CNTNAP4		ATP1B1		AP1M1		AKAP2		ACP5		5730522E02RIK		9030624J02RIK
1700069L16RIK		ANKRD23		COBLL1		ATP2B2		AP2M1		AKAP7		ACPP		5830416P10RIK		9130008F23RIK
1700072B07RIK		ANKRD46		COL23A1		ATP6V1C1		AP3B1		AKNAD1		ACSBG2		5930412G12RIK		9130011E15RIK
1700072O05RIK		ANKRD53		COL4A3		ATXN10		AP3B2		ALCAM		ACSL1		6030498E09RIK		9130230L23RIK
1700081H04RIK		ANO4		CORO1C		AUTS2		AP3S2		ALDH18A1		ACSL6		6430531B16RIK		9230110C19RIK
1700092K14RIK		ANXA11		CPA1		AXIN2		APBB2		ALDH1A3		ACTB		8030462N17RIK		9230116N13RIK
1700094M24RIK		AP1M1		CSMD1		B3GALT4		APOBEC3		ALDH1L2		ACTN1		8430427H17RIK		9330111N05RIK
1700095A21RIK		APBA1		CTSL		B3GNT2		APOE		ALDH4A1		ACTN4		9030624J02RIK		9330182L06RIK
1700096K18RIK		APOPT1		CUEDC2		B3GNT7		APP		ALDH7A1		ACTR2		9130008F23RIK		9430076C15RIK
1700100L14RIK		AQP1		CYP26A1		B630005N14RIK		ARC		ALG13		ACTR3		9130011E15RIK		9430083A17RIK
1700101E01RIK		ARHGAP20OS		D130058E03		BASP1		ARHGAP10		ALG6		ACVR1		9130230L23RIK		9530026P05RIK
1700102H20RIK		ARHGAP31		D8ERTD82E		BC018507		ARHGAP12		ALK		ACVR1B		9230110C19RIK		9530053A07RIK
1700106J16RIK		ARHGEF7		DAB2IP		BC030307		ARHGAP17		ALMS1		ACVRL1		9230116N13RIK		9530077C05RIK
1700109F18RIK		ARID1B		DACT2		BC048679		ARHGAP26		ALPL		ACYP2		9330020H09RIK		9630028H03RIK
1700109G15RIK		ARID5B		DAP		BCAS2		ARHGEF3		AMBRA1		ADAM10		9330111N05RIK		9630033F20RIK
1700112H15RIK		ARSG		DENND2A		BECN1		ARID1A		AMOTL2		ADAM19		9330182L06RIK		9930013L23RIK
1700113H08RIK		ARVCF		DEPTOR		BIRC6		ARID1B		AMPD1		ADAM23		9430016H08RIK		A
1700120C14RIK		AS3MT		DHCR24		BLNK		ARID3B		AMPH		ADAMTS10		9430020K01RIK		A1CF
1700121N20RIK		ASAP1		DHX35		BRCA1		ARID5B		ANK3		ADAMTS14		9430076C15RIK		A4GALT
1700122O11RIK		ASB18		DLG1		BRD1		ARIH1		ANKFN1		ADAMTS2		9430083A17RIK		A630007B06RIK
1700123O12RIK		ASMT		DLGAP2		BRD2		ARL15		ANKRD13A		ADAMTS8		9530003J23RIK		A830018L16RIK
1700125G22RIK		ASNS		DLGAP3		BRD4		ARL4C		ANKRD26		ADCY5		9530026P05RIK		A830080D01RIK
1700125H20RIK		ATG7		DLK1		BTBD11		ARL4D		ANKRD28		ADCY9		9530077C05RIK		A930003A15RIK
1700128A07RIK		ATOH1		DMRT1		BTN2A2		ARMC9		ANKRD44		ADD1		9630028H03RIK		A930011G23RIK
1810011O10RIK		ATOH8		DNAH17		C1GALT1		ARNTL		ANKS1B		ADD3		9630033F20RIK		AA986860
1810013L24RIK		ATP11A		DNAH2		C1QL2		ASCL1		ANO6		ADIPOR2		9930013L23RIK		AACS
1810053B23RIK		ATP2B2		DNASE1L3		CACHD1		ASNS		ANXA6		ADNP2		A		AAK1
2010002M12RIK		ATP5O		DOCK4		CACNA1D		ASS1		AP1M1		ADO		A1CF		AASDH
2010010A06RIK		ATP6AP1L		DPF3		CACNA2D3		ASTN2		AP3B1		ADORA1		A330050F15RIK		AASS
2010109A12RIK		ATP6V0A4		DSG2		CACNG7		ASXL1		AP3B2		ADORA2A		A4GALT		ABCA1
2010109I03RIK		ATP8B1		DST		CADM1		ATF7IP		AP3S1		ADRA2A		A630007B06RIK		ABCA13
2010111I01RIK		ATXN7L1		DUSP4		CADPS		ATP10A		APBB2		ADRA2C		A830018L16RIK		ABCA4
2010204K13RIK		AXIN2		DYNLRB2		CADPS2		ATP13A4		APOBEC2		AEBP2		A830080D01RIK		ABCA5
2010300C02RIK		B230216N24RIK		E330011O21RIK		CALM1		ATP1A1		ARHGAP10		AFAP1L2		A930011G23RIK		ABCB10
2010308F09RIK		B3GALT5		EBF2		CALM2		ATP2B2		ARHGAP12		AFF1		A930015D03RIK		ABCB1A
2010315B03RIK		B4GALNT3		EFCAB2		CAMTA1		ATP6AP1L		ARHGAP15		AFF3		AACS		ABCB5
2200002J24RIK		B930025P03RIK		EFNA4		CAP2		ATP8A2		ARHGAP21		AFF4		AAK1		ABCB8
2210010C04RIK		BACH1		EFNB2		CAPN11		AU040320		ARHGAP26		AFG3L2		AASDH		ABCC12
2210018M11RIK		BANP		EGFLAM		CAPNS1		AUTS2		ARHGAP29		AFMID		AASS		ABCC2
2210407C18RIK		BASP1		EGLN3		CASP3		B3GNT2		ARHGAP8		AGBL2		ABAT		ABCC4
2210408I21RIK		BATF		ENGASE		CASQ2		B3GNT7		ARHGEF3		AGBL4		ABCA1		ABCC5
2210417K05RIK		BB283400		EPAS1		CASR		B4GALNT3		ARID1A		AGFG1		ABCA12		ABCC9
2210420H20RIK		BC048644		EPHB1		CASZ1		B4GALT1		ARID1B		AGK		ABCA13		ABCD1
2300009A05RIK		BCAR1		EPHB3		CBFA2T2		B630005N14RIK		ARID3B		AGPAT3		ABCA14		ABCD2
2310009B15RIK		BCAR3		EPHX1		CCDC6		BACH1		ARID5B		AGPAT4		ABCA15		ABCD3
2310014F07RIK		BCAS1OS2		ERCC4		CCDC88A		BANK1		ARIH1		AGPAT5		ABCA4		ABCG2
2310020H05RIK		BCDIN3D		ESRRG		CCDC93		BARX2		ARL15		AGPAT9		ABCA5		ABHD12
2310042E22RIK		BCL11B		ETL4		CCKAR		BASP1		ARL4C		AGPS		ABCB10		ABHD2
2310043O21RIK		BCL2L14		ETS1		CCND1		BAZ2B		ARL4D		AGTPBP1		ABCB1A		ABI3
2310050C09RIK		BCL6		ETV6		CCND3		BC030307		ARMC3		AGTRAP		ABCB4		ABL1
2310057M21RIK		BDH1		EXT1		CCT7		BC048507		ARMC9		AGXT2L1		ABCB5		ABLIM1
2410004B18RIK		BEGAIN		EXTL3		CD83		BCAS1		ARNTL		AGXT2L2		ABCB8		ABLIM2
2410012E07RIK		BID		FAM178B		CD9		BCAS2		ARRDC3		AHCTF1		ABCC12		ABR
2410018L13RIK		BLNK		FAM180A		CDC14A		BCL2L1		ASB4		AHDC1		ABCC2		ABRA
2410057H14RIK		BMS1		FAM198B		CDC42EP3		BECN1		ASNS		AHNAK		ABCC4		ABTB2
2410076I21RIK		BOK		FAM46C		CDC42EP5		BFSP1		ASPA		AI506816		ABCC5		ACACA
2410124H12RIK		BTNL10		FAM49B		CDH1		BHLHE23		ASS1		AIM1		ABCC6		ACACB
2410127L17RIK		C130026L21RIK		FAM83A		CDH13		BICD1		ASTN2		AJAP1		ABCC9		ACAN
2410137M14RIK		C1QTNF9		FAM86		CDH4		BIRC6		ASXL1		AK5		ABCD1		ACAP2
2510003E04RIK		C430002E04RIK		FAR2		CDH5		BLNK		ATF1		AK7		ABCD2		ACBD3
2510009E07RIK		C530044C16RIK		FAT1		CDH6		BMF		ATF7IP		AKAP1		ABCD3		ACCS
2600006L11RIK		CACNA1C		FBLN2		CDH8		BMP2		ATG16L2		AKAP12		ABCG2		ACE
2610008E11RIK		CACNA2D4		FERT2		CDK5R2		BMP2K		ATL2		AKAP2		ABHD12		ACLY
2610027K06RIK		CACNB4		FGFR1		CDK6		BOD1		ATP1B1		AKAP6		ABHD2		ACO1
2610035D17RIK		CALCR		FGFR2		CDK8		BRD1		ATP6AP1L		AKAP7		ABI3		ACOT11
2610301B20RIK		CAMKK2		FIGNL1		CDKAL1		BRD4		ATP6V0A1		ALDH1A3		ABL1		ACOT7
2610307P16RIK		CAPZA3		FLNB		CDKL4		BRPF3		ATP8A2		ALDH1L1		ABLIM1		ACOX1
2610528J11RIK		CAR12		FMN2		CDKN2AIP		BTBD11		ATXN7L1		ALDH3A2		ABLIM2		ACOXL
2700046G09RIK		CARHSP1		FOSL2		CDKN2AIPNL		BTBD9		AU040320		ALDH4A1		ABR		ACP5
2700054A10RIK		CASKIN1		FOXK2		CDYL		BTG3		AUH		ALDH7A1		ABRA		ACPL2
2700062C07RIK		CASR		FOXL1		CDYL2		BTN2A2		AUTS2		ALDH9A1		ABTB2		ACPP
2700069I18RIK		CASZ1		FOXO1		CENPP		C1GALT1		B3GNT2		ALG13		ACACA		ACSBG1
2700070H01RIK		CBFA2T3		FOXP1		CEP250		C1QTNF3		B3GNT7		ALG6		ACACB		ACSBG2
2700081O15RIK		CBLB		FRMD4B		CEP55		C330005M16RIK		B4GALT1		ALG9		ACADL		ACSL1
2700089I24RIK		CBX2		FTO		CEP68		C330021F23RIK		B4GALT5		ALPK3		ACAN		ACSL3
2700097O09RIK		CBX8		FZD6		CFDP1		CACNA2D1		B630005N14RIK		ALPL		ACAP2		ACSL4
2810001G20RIK		CCDC110		G2E3		CGNL1		CACNA2D3		BACH2		ALS2CL		ACBD3		ACSL5
2810008D09RIK		CCDC147		GADL1		CHCHD5		CACNG7		BAMBI		AMN1		ACCS		ACSS1
2810013P06RIK		CCDC37		GATA2		CHD6		CADM1		BANK1		AMOTL2		ACE		ACTB
2810055G20RIK		CCDC74A		GATA4		CHD9		CADPS		BARX2		AMPD1		ACLY		ACTN1
2810403A07RIK		CCL28		GATA6		CHKA		CADPS2		BASP1		AMPD2		ACO1		ACTN4
2810405F15RIK		CCNK		GGA2		CHN2		CALCOCO2		BAZ2B		AMPD3		ACO2		ACTR2
2810407C02RIK		CDC42EP4		GLDC		CHST3		CALM2		BBS4		AMZ1		ACOT11		ACTR3
2810410L24RIK		CDCA2		GLRX5		CITED4		CAMTA1		BBS9		ANG		ACOT7		ACVR1
2810429I04RIK		CDH15		GLUL		CKS2		CAP2		BBX		ANK		ACOXL		ACVR1B
2810474O19RIK		CDH24		GM10445		CLASP1		CAPN11		BC048507		ANK3		ACP5		ACVRL1
2900002K06RIK		CDH5		GM10584		CLCN6		CAR10		BC064078		ANKFN1		ACPL2		ADAM19
2900008C10RIK		CDHR3		GM11944		CLDN4		CASQ2		BCAR3		ANKLE1		ACPP		ADAM23
2900011O08RIK		CDK18		GM19510		CLEC16A		CASZ1		BCAS1		ANKRA2		ACRBP		ADAMTS14
2900052N01RIK		CDK8		GM1968		CLMN		CBFA2T2		BCAS2		ANKRD11		ACSBG1		ADAMTS16
3010033K07RIK		CDRT4		GM2176		CLSTN2		CCDC117		BCAT1		ANKRD12		ACSBG2		ADAMTS18
3110001D03RIK		CDT1		GM3143		CLTC		CCDC38		BCL2L1		ANKRD13A		ACSL1		ADAMTS2
3110002H16RIK		CEBPE		GM5086		CMKLR1		CCDC6		BCMO1		ANKRD17		ACSL3		ADAMTS3
3110007F17RIK		CECR6		GM5607		CNPY1		CCDC88C		BCOR		ANKRD28		ACSL4		ADAMTS6
3110009E18RIK		CEP170B		GM7367		CNTN1		CCKAR		BCR		ANKRD33B		ACSL5		ADAMTS8
3110009F21RIK		CERK		GM8994		CNTNAP4		CCND3		BIRC6		ANKRD35		ACSL6		ADAMTS9
3110039I08RIK		CHD3OS		GM973		COBL		CD300E		BLNK		ANKRD46		ACSS1		ADARB2
3110043O21RIK		CHD6		GOLGA7B		COL13A1		CD38		BMF		ANKRD50		ACSS3		ADCK1
3110047P20RIK		CHGA		GOT1		COL15A1		CD59A		BMP4		ANKRD53		ACTB		ADCK5
3110057O12RIK		CHN2		GPHN		COL18A1		CD80		BOC		ANKRD54		ACTN1		ADCY1
3110082I17RIK		CHST4		GPR132		COMMD7		CD9		BRD1		ANO1		ACTN4		ADCY5
3110099E03RIK		CILP2		GPR44		COX10		CDC37L1		BRPF3		ANO10		ACTR2		ADCY9
3632451O06RIK		CLDN14		GPT2		CPEB4		CDC42EP3		BSX		ANO6		ACTR3		ADCYAP1R1
3632454L22RIK		CLDN5		GRB10		CPNE5		CDH1		BTBD11		ANP32B		ACVR1		ADD1
3830417A13RIK		CLEC2L		GREB1		CPT1A		CDH13		BTBD9		ANPEP		ACVR1B		ADD3
3930402G23RIK		CLIC6		GRID1		CRADD		CDH2		BTG1		ANXA11		ACVRL1		ADIPOQ
4632434I11RIK		CLMN		GRIN2A		CRB2		CDH23		BTG3		ANXA2		ACYP2		ADIPOR2
4833420G17RIK		CLNK		GSC		CREB3L2		CDH4		C1QTNF3		ANXA3		ADAM19		ADK
4833424O15RIK		CMIP		GSE1		CRH		CDH5		C230081A13RIK		ANXA4		ADAM23		ADNP2
4833427G06RIK		CNR2		GSG1L		CRTAC1		CDH6		C330005M16RIK		ANXA6		ADAMTS10		ADO
4921501E09RIK		CNTNAP2		GUCY1B2		CRYBG3		CDH8		C330007P06RIK		AP1B1		ADAMTS14		ADORA1
4921507P07RIK		CNTNAP4		GYPC		CRYZ		CDK5R2		C77370		AP1M1		ADAMTS15		ADORA2A
4921508D12RIK		COBLL1		HDAC4		CSNK1E		CDK6		CACHD1		AP2B1		ADAMTS16		ADRA2A
4921509O07RIK		COL17A1		HDAC9		CSNK2A2		CDKAL1		CACNA1A		AP2S1		ADAMTS18		AEBP2
4921511I17RIK		COL23A1		HIC2		CSRNP3		CDKL4		CACNA1D		AP3B1		ADAMTS2		AFAP1L2
4921513I03RIK		COL4A3		HIF1AN		CSRP1		CDKN2AIP		CACNA2D1		AP3B2		ADAMTS20		AFF1
4921524J17RIK		COL4A4		HIPK2		CTBP2		CDR2		CACNA2D3		AP3S2		ADAMTS3		AFF3
4921530L18RIK		COPS8		HJURP		CTGF		CDYL		CACNG7		APBA1		ADAMTS8		AFF4
4921539E11RIK		COQ7		HK2		CTNNA1		CDYL2		CADPS		APBA2		ADAMTS9		AFG3L2
4922502H24RIK		CORO1C		HMBOX1		CTNNA2		CECR2		CADPS2		APBB2		ADARB2		AFMID
4922502N22RIK		CPA1		HOPX		CTNNA3		CEP68		CALCOCO2		APOBEC2		ADCK1		AGBL2
4930401C15RIK		CRHR1		HS1BP3		CTNND1		CHCHD3		CALM2		APOBEC3		ADCK5		AGBL4
4930401O10RIK		CRHR2		HS2ST1		CTNND2		CHD6		CALN1		APOBEC4		ADCY1		AGFG1
4930401O12RIK		CROCC		HS6ST1		CUEDC1		CHD7		CAMTA1		APOD		ADCY10		AGFG2
4930402H24RIK		CSMD1		HSPG2		CUX1		CHD9		CAP2		APOE		ADCY5		AGGF1
4930405D11RIK		CTSL		HUNK		CXADR		CHEK2		CAPN11		APPL2		ADCY9		AGK
4930405J17RIK		CTTNBP2		IER2		CXCL14		CHGA		CAPN2		ARAP3		ADCYAP1R1		AGPAT3
4930405P13RIK		CTU2		IFLTD1		CYBRD1		CHI3L1		CAR12		ARF2		ADD1		AGPAT4
4930406D18RIK		CUEDC2		IFNGR2		CYFIP2		CHKA		CAR6		ARF4		ADD3		AGPAT5
4930412C18RIK		CXXC5		IL34		CYP19A1		CHN2		CASQ2		ARGLU1		ADHFE1		AGPAT9
4930413E15RIK		CYP26A1		INF2		D10BWG1379E		CHST15		CASZ1		ARHGAP12		ADIPOR2		AGPS
4930417O22RIK		CYP26B1		IPO5		D630032N06RIK		CHST3		CBFA2T2		ARHGAP17		ADK		AGTPBP1
4930425O10RIK		CYP46A1		IQCA		D8ERTD82E		CITED4		CBX7		ARHGAP21		ADNP2		AGTR1A
4930430J02RIK		D130058E03		IQSEC1		DAB2IP		CLCN6		CCDC160		ARHGAP23		ADO		AGTRAP
4930432M17RIK		D17ERTD648E		IRAK2		DARS		CLDN18		CCDC25		ARHGAP25		ADORA1		AGXT2
4930435E12RIK		D6ERTD527E		IRF8		DCBLD1		CLDN3		CCDC38		ARHGAP26		ADPGK		AGXT2L2
4930441O14RIK		D8ERTD82E		ISPD		DCLK2		CLDN4		CCKAR		ARHGAP5		ADRA2A		AHCTF1
4930444P10RIK		DAB2IP		ISX		DCP1A		CLEC16A		CCL25		ARHGAP8		ADRA2C		AHDC1
4930447J18RIK		DACT1		ITGA9		DDX47		CLGN		CCND1		ARHGEF10L		ADRB2		AHNAK
4930447K03RIK		DACT2		ITGB4		DENND2C		CLMN		CCND2		ARHGEF3		AEBP2		AI506816
4930449E01RIK		DAGLA		ITPR2		DENND4C		CLNK		CCND3		ARID1A		AFAP1L2		AI846148
4930452A19RIK		DAP		ITPR3		DENND5B		CLSTN2		CCNE1		ARID1B		AFF1		AIM1
4930452B06RIK		DCTD		ITPRIP		DEPDC5		CLTC		CCNL2		ARID3A		AFF3		AIPL1
4930452G13RIK		DENND2A		JAM3		DGKG		CNDP2		CCRN4L		ARID5B		AFF4		AIRE
4930461G14RIK		DEPTOR		KANK1		DHRS7		CNOT6		CD28		ARIH1		AFG3L2		AJAP1
4930465A12RIK		DEXI		KCNA6		DIDO1		CNPY1		CD300E		ARL15		AFMID		AK5
4930467K11RIK		DHCR24		KCNJ15		DIP2C		CNTN4		CD38		ARL2		AFTPH		AK7
4930474N05RIK		DHX35		KCNK5		DLGAP2		CNTN5		CD44		ARL4C		AGBL2		AKAP1
4930483J18RIK		DLG1		KCTD16		DLGAP3		CNTNAP2		CD59A		ARL6IP1		AGBL4		AKAP12
4930488B22RIK		DLG5		KCTD3		DLGAP4		CNTNAP4		CD80		ARL8B		AGFG1		AKAP13
4930500F04RIK		DLGAP2		KLF5		DLK1		CNTNAP5A		CD9		ARMC3		AGFG2		AKAP2
4930500L23RIK		DLGAP3		KLHL38		DLL1		COBL		CDC37L1		ARNTL		AGGF1		AKAP6
4930503H13RIK		DLK1		LAMB2		DMD		COL13A1		CDC42BPB		ARRDC3		AGK		AKAP7
4930506M07RIK		DMRT1		LAMC1		DMRT2		COL18A1		CDC42EP3		ARV1		AGPAT3		AKNAD1
4930509K18RIK		DNAH17		LARP1		DNAJC11		COL4A1		CDC42EP5		ASAP2		AGPAT4		AKR1B7
4930515L03RIK		DNAH2		LBX1		DNAJC3		COMMD10		CDC42SE2		ASB1		AGPAT5		AKR1B8
4930519F16RIK		DNASE1L3		LDB3		DNTT		COMMD7		CDCA2		ASCC3		AGPAT9		AKR1C12
4930522H14RIK		DNMT3AOS		LDLRAP1		DOCK2		CORIN		CDCA7		ASCL2		AGPS		AKR1C13
4930522O17RIK		DOCK4		LEMD2		DOK5		CORO1C		CDH1		ASNS		AGTPBP1		AKR1C18
4930524B15RIK		DPCD		LIF		DPCR1		COX10		CDH13		ASS1		AGTR1A		AKR1D1
4930526I15RIK		DPF3		LIFR		DPP6		COX4I2		CDH2		ASXL1		AGTRAP		ALCAM
4930526L06RIK		DSG2		LIMK2		DPPA5A		COX6A1		CDH20		ATE1		AGXT2L2		ALDH18A1
4930529L06RIK		DST		LIN28A		DSCAM		COX7A2L		CDH3		ATF1		AHCTF1		ALDH1A1
4930539E08RIK		DUSP4		LLGL2		DSCAML1		CPE		CDH4		ATF3		AHDC1		ALDH1A3
4930539M17RIK		DYNLRB2		LMNB1		DSE		CPNE5		CDH5		ATF4		AHNAK		ALDH1L1
4930542C21RIK		DYSF		LPIN1		DTNA		CPT1A		CDH8		ATF7IP		AI506816		ALDH1L2
4930543E12RIK		E230016M11RIK		LRIG1		DTNB		CPVL		CDK5R2		ATG10		AI846148		ALDH3A2
4930544M13RIK		E330011O21RIK		LRP4		DUSP12		CRADD		CDK6		ATG16L2		AIM1		ALDH4A1
4930548G14RIK		EBF2		LRRC16B		DUSP4		CRB2		CDKL4		ATG4D		AIPL1		ALDH7A1
4930548H24RIK		ECEL1		LY86		DYNC1I2		CREB3L2		CDKN2AIP		ATIC		AIRE		ALDH9A1
4930552P12RIK		EFCAB2		LYL1		DYNLL2		CRH		CDYL		ATL2		AJAP1		ALG13
4930558G05RIK		EFNA4		MACF1		DYNLRB2		CRTAC1		CDYL2		ATN1		AK5		ALG6
4930563M20RIK		EFNB2		MAGI1		E230029C05RIK		CRYBA1		CEP350		ATP10A		AK7		ALG9
4930564K09RIK		EGFLAM		MAMDC2		E2F2		CRYBG3		CEP55		ATP1B1		AKAP1		ALK
4930567H12RIK		EGLN3		MAP1LC3B		EBF1		CRYZ		CEP68		ATP1B3		AKAP12		ALMS1
4930567J20RIK		EGR3		MAP2K5		EBF2		CSGALNACT1		CFDP1		ATP2B1		AKAP13		ALPK2
4930568G15RIK		EIF4E3		MAP3K9		ECT2		CSMD1		CGA		ATP4A		AKAP2		ALPK3
4930579F01RIK		ELAC2		MAPT		EEA1		CSNK1E		CGNL1		ATP5A1		AKAP6		ALPL
4930583P06RIK		EMID1		MCPH1		EED		CSRNP3		CHCHD5		ATP6AP1L		AKAP7		ALX4
4930591A17RIK		ENGASE		ME2		EEFSEC		CSRP1		CHD7		ATP6V0A4		AKR1B8		AMBRA1
4931406P16RIK		EPAS1		MED13L		EFHD1		CSTF3		CHD9		ATP6V1C1		AKR1C18		AMOTL2
4931428F04RIK		EPB4.1L4B		MEIS1		EGF		CTBP2		CHGA		ATP8A2		AKR1D1		AMPD1
4931428L18RIK		EPHB1		MGLL		EHMT1		CTGF		CHKA		ATP8B1		ALDH18A1		AMPD2
4931440J10RIK		EPHB3		MICAL2		EIF4EBP1		CTH		CHN2		ATPBD4		ALDH1A1		AMPD3
4932412D23RIK		EPHX1		MICAL3		EIF4G3		CTNNA1		CHST10		ATPIF1		ALDH1A3		AMPH
4932416H05RIK		ERCC4		MIR5127		ELL2		CTNNA3		CHST11		ATRNL1		ALDH1L1		AMZ1
4932438H23RIK		ERDR1		MITF		ENAH		CTNND2		CHST3		ATXN7		ALDH1L2		ANK
4933401B06RIK		ESRP2		MMP15		ENOX1		CUEDC1		CHSY1		ATXN7L1		ALDH3A2		ANK3
4933404K08RIK		ESRRG		MPHOSPH6		ENPP3		CUX1		CITED4		AU040320		ALDH4A1		ANKFN1
4933404O12RIK		ETL4		MRAP		ENTHD1		CXADR		CKS2		AUTS2		ALDH7A1		ANKRA2
4933405D12RIK		ETNK2		MYO10		EPB4.1L1		CYB5		CLDN3		AVEN		ALG13		ANKRD1
4933405E24RIK		ETS1		MYO18A		EPB4.1L4A		CYFIP2		CLDN4		AXIN2		ALG6		ANKRD11
4933406D12RIK		ETV6		MYO1E		EPHA2		CYR61		CLEC16A		B230219D22RIK		ALK		ANKRD12
4933406J08RIK		EXT1		MYOM2		EPHA4		CYTH2		CLMN		B3GALT4		ALKBH3		ANKRD13A
4933406K04RIK		EXTL3		MYT1L		EPHB1		D030018L15RIK		CLNK		B3GNT2		ALMS1		ANKRD17
4933407E24RIK		F7		N4BP1		EPHB2		D10BWG1379E		CLSTN2		B3GNT5		ALPK2		ANKRD26
4933411G11RIK		F930015N05RIK		NCALD		EPN2		D130009I18RIK		CLTB		B3GNT7		ALPK3		ANKRD28
4933417E11RIK		FAM105A		NCOR2		EPS15L1		D16ERTD472E		CLTC		B4GALNT2		ALPL		ANKRD33B
4933425B07RIK		FAM105B		NDRG1		ERC2		D1ERTD622E		CNOT6		B4GALNT3		ALS2CL		ANKRD35
4933425L06RIK		FAM136A		NDUFA10		ESRRA		D230025D16RIK		CNPY1		B4GALNT4		ALX4		ANKRD44
4933426M11RIK		FAM155A		NDUFA9		ESRRB		D630032N06RIK		CNTN5		B4GALT1		AMBRA1		ANKRD46
4933427D06RIK		FAM178B		NEU4		ESYT3		D8ERTD82E		CNTNAP2		B4GALT3		AMICA1		ANKRD50
4933430H16RIK		FAM180A		NFATC2		ETL4		DAAM1		CNTNAP5A		B4GALT5		AMOTL2		ANKRD54
4933430N04RIK		FAM188B		NFE2		ETNK1		DACH2		COBL		B4GALT6		AMPD1		ANKS1B
4933432G23RIK		FAM198B		NFE2L2		ETV5		DAP		COL12A1		B630005N14RIK		AMPD2		ANO1
4933432K03RIK		FAM210A		NFIX		ETV6		DAPK1		COL13A1		BACH1		AMPD3		ANO10
4933434I20RIK		FAM43A		NID2		EXOC6		DAPK2		COL18A1		BAIAP2L1		AMPH		ANO6
4933438K21RIK		FAM46C		NKX2-3		EXT1		DARS		COL28A1		BAIAP2L2		AMZ1		ANPEP
4933440J02RIK		FAM49B		NPAS2		EYA1		DCBLD1		COMMD7		BAMBI		ANK		ANXA11
5031425E22RIK		FAM83A		NR1I2		EYA4		DCLK2		CORIN		BANK1		ANK2		ANXA2
5033403H07RIK		FAM86		NR5A2		EZR		DDC		COX10		BARX2		ANK3		ANXA3
5033406O09RIK		FAM92B		NRXN2		F11R		DDR2		COX4I2		BASP1		ANKFN1		ANXA4
5033411D12RIK		FAR2		NT5C2		F2R		DDX47		CPE		BAZ2B		ANKMY2		ANXA6
5430403N17RIK		FAT1		NT5C3		F2RL1		DENND2C		CPEB3		BBS4		ANKRD1		AOAH
5430421F17RIK		FBLN2		NUAK1		F830045P16RIK		DENND5B		CPNE5		BBS9		ANKRD11		AP1AR
5430425J12RIK		FECH		NUBPL		FAM101A		DGKG		CRADD		BBX		ANKRD12		AP1B1
5430435G22RIK		FENDRR		NUP210		FAM124B		DGKH		CRB1		BC017158		ANKRD13A		AP1M1
5730405O15RIK		FERT2		ODC1		FAM126B		DGKI		CRBN		BC018507		ANKRD16		AP1S2
5730420D15RIK		FGF8		OPA1		FAM129B		DHRS7		CRH		BC026585		ANKRD17		AP2B1
5730422E09RIK		FGFR1		OSBPL1A		FAM161A		DIDO1		CRTAC1		BC048507		ANKRD28		AP2M1
5730455P16RIK		FGFR2		OSBPL3		FAM167A		DLC1		CRYBA1		BC048644		ANKRD33B		AP2S1
5730460C07RIK		FIGLA		OTUB1		FAM169B		DLGAP1		CRYBG3		BC051142		ANKRD35		AP3B1
5730480H06RIK		FIGNL1		OXR1		FAM46C		DLGAP2		CRYZ		BCAR1		ANKRD44		AP3B2
5730522E02RIK		FIGNL2		PARD3		FAM49A		DLGAP3		CSGALNACT1		BCAR3		ANKRD46		AP3S2
5730559C18RIK		FLNB		PAX2		FAM49B		DLGAP4		CSMD1		BCAS1		ANKRD50		APBA1
5830403M04RIK		FLRT1		PAXIP1		FAM60A		DLL1		CSNK1A1		BCAS2		ANKRD54		APBB2
5830416P10RIK		FMN2		PCNX		FAM78B		DMD		CSNK1E		BCAS3		ANKS1B		API5
5830428M24RIK		FMNL1		PCP4		FAT1		DMRT1		CSNK2A2		BCAT1		ANO1		APOBEC2
5830454E08RIK		FMOD		PCX		FBLIM1		DMRT2		CSRNP3		BCL11A		ANO10		APOBEC3
5930412G12RIK		FOSL2		PDE6A		FBXO15		DMTF1		CSRP1		BCL11B		ANO2		APOC1
6030407O03RIK		FOXK2		PEBP4		FERT2		DNAJC3		CSRP2		BCL2L1		ANO6		APOD
6030458C11RIK		FOXL1		PGBD5		FGF4		DNASE1		CSTAD		BCL2L11		ANP32B		APOE
6030466F02RIK		FOXO1		PHTF2		FGFR2		DNASE1L3		CSTF3		BCL9L		ANPEP		APP
6030469F06RIK		FOXP1		PIP5K1B		FHL2		DNMT3A		CTBP2		BCOR		ANXA11		APPL2
6030498E09RIK		FOXQ1		PITX2		FHOD3		DOCK1		CTCF		BCR		ANXA3		AQP4
6430531B16RIK		FRMD4B		PLCD3		FILIP1L		DOCK2		CTNNA1		BDKRB2		ANXA4		AQP8
6430584L05RIK		FTO		PLCE1		FLT1		DOCK4		CTNNA3		BECN1		ANXA6		ARAP3
6720401G13RIK		FZD6		PLCG2		FMNL3		DOCK5		CTNND2		BEND4		AOAH		ARC
6720489N17RIK		FZD7		PLCL2		FNBP1		DOCK7		CUL2		BEND5		AP1B1		ARF2
7630403G23RIK		G2E3		PLEKHA5		FOXB1		DOCK9		CUX1		BEST1		AP1M1		ARF3
8030442B05RIK		G530011O06RIK		PLEKHA6		FOXI3		DOK5		CXADR		BHLHE40		AP1S2		ARFGAP1
8030462N17RIK		GADL1		PLEKHH1		FOXJ2		DPP6		CXCL12		BICC1		AP2B1		ARFGEF2
8430422H06RIK		GAL		PMEPA1		FOXK1		DPPA2		CYB5		BIN1		AP2M1		ARFIP1
8430423G03RIK		GATA2		PNOC		FOXN3		DPPA4		CYB5B		BIRC5		AP2S1		ARGLU1
8430426J06RIK		GATA4		PODXL		FOXO1		DPPA5A		CYBRD1		BLM		AP3B1		ARHGAP10
8430427H17RIK		GATA6		PPAP2B		FOXP1		DRAM1		CYFIP2		BLVRB		AP3B2		ARHGAP12
8430437L04RIK		GGA2		PPP1R9A		FRMD4A		DSC2		CYP19A1		BMF		AP3S2		ARHGAP15
9030404E10RIK		GJB6		PPP2R5C		FRMD4B		DSCAM		D030018L15RIK		BMP1		APBA1		ARHGAP17
9030624G23RIK		GJC2		PRDM6		FRMD8		DSE		D10BWG1379E		BMP2		APBA2		ARHGAP18
9030624J02RIK		GLDC		PREX1		FRMPD1		DSP		D15ERTD621E		BMP4		APBB2		ARHGAP21
9130008F23RIK		GLRX5		PRKCA		FSTL4		DST		D230025D16RIK		BMP7		API5		ARHGAP23
9130011E15RIK		GLUL		PRKCH		FYB		DTNA		D3ERTD751E		BMP8A		APOBEC2		ARHGAP26
9130019P16RIK		GM10007		PRMT8		G3BP2		DTNB		D7ERTD443E		BMP8B		APOBEC3		ARHGAP29
9130024F11RIK		GM10248		PROX1		GAB1		DTWD2		D8ERTD82E		BMPR2		APOBEC4		ARHGAP8
9130209A04RIK		GM10421		PRRT3		GABBR2		DUSP27		DAAM1		BNIP3L		APOC1		ARHGEF10L
9130221F21RIK		GM10432		PRUNE2		GABRP		DUSP4		DAAM2		BOD1		APOD		ARHGEF3
9130230L23RIK		GM10445		PSAT1		GADD45A		DYNC1I2		DAB2IP		BOLL		APOE		ARHGEF5
9230102O04RIK		GM10532		PTPN1		GADD45G		DYNLL2		DACH1		BRAF		APOL6		ARID1A
9230110C19RIK		GM10578		PTPN21		GALNT7		E2F2		DAP		BRCA1		APOL7C		ARID1B
9230116N13RIK		GM10584		PTPRN2		GATA1		EBF1		DAPK2		BRD1		APP		ARID3A
9330020H09RIK		GM11944		PWWP2B		GATA2		ECT2		DARS		BRD2		APPL2		ARID3B
9330111N05RIK		GM16863		RAB11FIP5		GCNT2		EDEM2		DBC1		BRD4		AQP8		ARID5B
9330117O12RIK		GM17746		RAPGEF5		GFI1B		EEA1		DCAF11		BRE		ARAP3		ARIH1
9330159M07RIK		GM19510		RARB		GGTA1		EED		DCBLD1		BRPF3		ARC		ARIH2
9330162012RIK		GM1968		RBFOX3		GIGYF2		EEF2K		DCC		BTBD1		ARF2		ARL14
9330162B11RIK		GM21119		RCAN1		GINS3		EEPD1		DCLK2		BTBD11		ARF3		ARL15
9330175M20RIK		GM2176		RCOR1		GJA1		EFNA5		DDC		BTBD9		ARF4		ARL2
9330182L06RIK		GM3143		REV1		GJC1		EFNB2		DDHD1		BTG3		ARFGEF2		ARL4C
9330188P03RIK		GM5086		RGS6		GK5		EGF		DDR2		BZW1		ARFIP1		ARL4D
9430007A20RIK		GM5607		RIMS2		GLI2		EHMT1		DDX10		C130026L21RIK		ARGLU1		ARL6IP1
9430016H08RIK		GM5820		RIN3		GLIPR2		EIF4EBP1		DDX47		C1QL2		ARHGAP10		ARL8B
9430020K01RIK		GM6042		RNF165		GLOD5		ELF3		DENND1A		C2CD2		ARHGAP12		ARMC3
9430041J12RIK		GM6639		RNF220		GLRX5		ELL2		DENND2C		C330005M16RIK		ARHGAP15		ARMC9
9430076C15RIK		GM6994		ROBO1		GM10069		ELMO1		DENND4C		C330007P06RIK		ARHGAP17		ARNTL
9430076G02RIK		GM7367		ROCK2		GM10649		ELOVL2		DENND5B		C330021F23RIK		ARHGAP18		ARRB1
9430083A17RIK		GM8579		RPAP3		GM10941		ELOVL6		DET1		C77080		ARHGAP21		ARRDC3
9530003J23RIK		GM8994		RREB1		GM11346		EMX2		DGKH		C87436		ARHGAP23		ARSA
9530026P05RIK		GM973		RTN1		GM1527		ENAH		DHRS7		CAB39		ARHGAP25		ASAH1
9530052E02RIK		GM9961		RUNX1		GM1631		ENOX1		DHX35		CACNA1A		ARHGAP26		ASAH2
9530053A07RIK		GNA14		RYBP		GM1661		ENPP3		DIAP2		CACNA1D		ARHGAP29		ASAP2
9530077C05RIK		GNG13		SACS		GM1965		ENTHD1		DIDO1		CACNA2D3		ARHGAP5		ASB1
9630028H03RIK		GOLGA7B		SALL1		GM4925		EOMES		DIP2C		CACNB1		ARHGAP8		ASB12
9630033F20RIK		GOLPH3		SAMD4		GM5105		EPB4.1L1		DISC1		CACNG7		ARHGEF10L		ASB4
9830132P13RIK		GOT1		SCARA3		GM572		EPB4.1L2		DLC1		CADM1		ARHGEF3		ASCC2
9930013L23RIK		GP1BB		SCD3		GM6578		EPB4.1L3		DLGAP1		CALCOCO2		ARID1A		ASCL1
9930104L06RIK		GPC1		SCN8A		GM7244		EPB4.1L4A		DLGAP2		CALD1		ARID1B		ASCL2
A		GPHB5		SDC3		GNA15		EPB4.1L5		DLGAP3		CALM1		ARID3A		ASNS
A130077B15RIK		GPHN		SDK2		GNB1		EPHA2		DLGAP4		CALM2		ARID3B		ASS1
A1CF		GPR132		SEMA5B		GNB1L		EPHA4		DMD		CALU		ARID5B		ASTN2
A230009B12RIK		GPR137		SERTAD2		GNB2L1		EPHB1		DMRT1		CAMK2D		ARIH1		ASXL1
A230028O05RIK		GPR44		SFRP1		GNPDA1		EPS15L1		DNAJC3		CAMTA1		ARL14		ATF1
A230057D06RIK		GPR62		SFRP5		GOT1		EPS8		DNASE1		CAND1		ARL15		ATF3
A230072E10RIK		GPR84		SFTPB		GPA33		ERC2		DNER		CAP1		ARL2		ATF6
A230108P19RIK		GPT2		SFXN2		GPATCH1		ERCC1		DOCK1		CAPN1		ARL4C		ATF7IP
A330033J07RIK		GRB10		SFXN5		GPC5		ERGIC1		DOCK2		CAPN11		ARL4D		ATG10
A330048O09RIK		GREB1		SGK1		GPC6		ESRRB		DOCK4		CAPN2		ARL6IP1		ATG16L2
A330050F15RIK		GRHL2		SGMS1		GPR1		ESYT3		DOCK5		CAPNS1		ARL8B		ATG4D
A330069E16RIK		GRID1		SH3BP4		GPR133		ETL4		DOCK7		CAPRIN2		ARMC1		ATIC
A330076C08RIK		GRIN2A		SH3PXD2A		GPR98		ETNK1		DOCK9		CAPS2		ARMC3		ATL2
A330093E20RIK		GSC		SH3RF1		GPT2		ETS1		DOK5		CAPZA2		ARMC9		ATN1
A430071A18RIK		GSE1		SHISA9		GRAMD1B		ETV4		DPP6		CAR4		ARNTL		ATOH8
A430107P09RIK		GSG1L		SIPA1L2		GRAMD3		ETV5		DPPA2		CARD11		ARRB1		ATP10A
A4GALT		GTPBP4		SLC15A1		GRB10		ETV6		DPPA4		CARKD		ARRDC3		ATP10B
A530064D06RIK		GUCY1B2		SLC1A1		GRIK3		EXOC6		DPPA5A		CASP3		ARSA		ATP1A1
A630007B06RIK		GYPC		SLC1A3		GRIK4		EXOC6B		DRAM1		CASQ2		AS3MT		ATP1A2
A630023A22RIK		H1FOO		SLC25A13		GRP		EXT1		DSC2		CASR		ASAH1		ATP1B1
A630075F10RIK		HAS3		SLC25A33		GSC		EYA1		DSCAM		CAST		ASAP2		ATP1B3
A730020M07RIK		HDAC4		SLC26A3		GSE1		EYA4		DSE		CASZ1		ASB17		ATP2B1
A730036I17RIK		HDAC7		SLC28A1		GT(ROSA)26SOR		EZH1		DSP		CBFA2T2		ASB4		ATP2B2
A730043L09RIK		HDAC9		SLC35G1		GTF3C6		EZR		DST		CBL		ASCC2		ATP6AP1L
A730046J19RIK		HGSNAT		SLC38A1		H2-Q10		F11R		DTNB		CBLB		ASCC3		ATP6AP2
A730085K08RIK		HIC2		SLC38A8		H2-T3		F2R		DTWD2		CBLL1		ASCL1		ATP6V0A1
A830018L16RIK		HIF1AN		SLC4A8		HAL		F2RL1		DUSP27		CBX2		ASCL2		ATP6V0A4
A830080D01RIK		HIPK2		SLC6A1		HAND2		F830045P16RIK		DUSP4		CBX7		ASNS		ATP6V1C1
A930001A20RIK		HJURP		SLC6A6		HDAC9		FABP6		DYNC1I2		CBX8		ASPA		ATP8A2
A930003A15RIK		HK2		SLC7A1		HECW2		FAM110B		E130012A19RIK		CCBE1		ASS1		ATP8B1
A930006I01RIK		HMBOX1		SLCO3A1		HGD		FAM124B		E230029C05RIK		CCDC101		ASTN1		ATP8B4
A930011G23RIK		HMGB2		SLCO5A1		HIC2		FAM126B		E2F2		CCDC112		ASTN2		ATPIF1
A930015D03RIK		HOPX		SLIT1		HIPK2		FAM129B		E2F8		CCDC57		ASXL1		ATRNL1
A930017M01RIK		HS1BP3		SMAD2		HIVEP2		FAM131C		EBF1		CCDC6		ATE1		ATRX
AA536875		HS2ST1		SMARCA2		HK2		FAM13C		ECE1		CCDC63		ATF1		ATXN1
AA986860		HS6ST1		SMIM1		HMGCR		FAM161A		ECT2		CCDC64		ATF3		ATXN10
AACS		HSBP1		SMYD2		HMGN2		FAM167A		EEA1		CCDC68		ATF7IP		ATXN7
AAED1		HSFY2		SNTB1		HMGXB4		FAM168A		EED		CCDC73		ATG10		ATXN7L1
AAK1		HSPB9		SNX10		HNRNPR		FAM180A		EEF2K		CCDC83		ATG16L2		AU040320
AASDH		HSPG2		SNX29		HNRNPU		FAM189A2		EEPD1		CCDC84		ATG4D		AUH
AASS		HUNK		SNX9		HORMAD2		FAM3C		EFCAB2		CCDC88A		ATIC		AUTS2
ABAT		IDH3A		SOCS3		HOXA1		FAM49A		EFHC2		CCDC88C		ATL2		AVEN
ABCA1		IER2		SORBS1		HOXB13		FAM49B		EFNB1		CCHCR1		ATN1		AXIN2
ABCA12		IFLTD1		SORCS3		HPCAL1		FAM60A		EFNB2		CCKAR		ATOH8		AY761185
ABCA13		IFNGR2		SOX6		HRH2		FAM78B		EGFL6		CCND1		ATP10A		AZI1
ABCA14		IGLL1		SOX7		HS6ST1		FAM81A		EGFLAM		CCND3		ATP10B		B230219D22RIK
ABCA15		IL17C		SP7		HS6ST2		FAM98A		EGLN3		CCNE1		ATP13A4		B3GALNT1
ABCA4		IL1R1		SPACA7		HSD17B3		FAT1		EHD1		CCNG2		ATP1A1		B3GNT2
ABCA5		IL34		SPATS2L		HSP90AA1		FAT3		EHMT1		CCNJ		ATP1A2		B3GNT5
ABCA9		INCENP		SPRED2		HSPB8		FBLIM1		EIF4EBP1		CCNJL		ATP1A4		B3GNT7
ABCB10		INF2		SPRY2		HTR3A		FCGR3		EIF4G3		CCNL1		ATP1B1		B4GALNT2
ABCB1A		ING1		SPTB		HUNK		FCGR4		ELF3		CCNL2		ATP1B3		B4GALNT3
ABCB4		INPP4A		SRGAP3		ID2		FERMT2		ELMO1		CCR4		ATP2B1		B4GALNT4
ABCB5		IPO5		SRXN1		ID3		FERT2		ELOVL2		CCRN4L		ATP2B2		B4GALT1
ABCB8		IQCA		SSPN		IER2		FEZF2		ELOVL6		CCT7		ATP4A		B4GALT5
ABCC12		IQSEC1		ST3GAL1		IFITM1		FGD4		ELOVL7		CCT8L1		ATP5A1		B4GALT6
ABCC2		IQUB		ST6GALNAC3		IFT57		FGF4		EMB		CD19		ATP5H		B630005N14RIK
ABCC4		IRAK2		ST8SIA5		IGF1R		FGFR1		EML4		CD28		ATP6AP1L		BACE2
ABCC5		IRF2BPL		STON2		IGF2BP1		FGFR2		EMX2		CD37		ATP6AP2		BACH1
ABCC6		IRF8		SVIL		IGF2BP2		FGR		EN2		CD38		ATP6V0A1		BACH2
ABCC9		ISCA2		SYNE3		IGSF21		FHIT		ENAH		CD44		ATP6V0A4		BAG3
ABCD1		ISPD		SYNJ1		IL17RD		FHL4		ENOX1		CD59A		ATP6V1C1		BAIAP2L1
ABCD2		ISX		SYNPO		IL6ST		FILIP1L		ENPP2		CD80		ATP8A2		BAIAP2L2
ABCD3		ITGA9		SYT13		IMMP2L		FKBP15		ENTHD1		CD81		ATP8B1		BAMBI
ABCF3		ITGB1		TACC2		INPP4B		FLI1		EOMES		CD83		ATPBD4		BANF2
ABCG2		ITGB4		TAMM41		INPP5A		FMR1		EPB4.1L2		CD9		ATPIF1		BANK1
ABHD12		ITPR2		TBK1		INPP5F		FMR1NB		EPB4.1L3		CD99L2		ATRNL1		BARX1
ABHD12B		ITPR3		TCF7L2		INSIG2		FNBP1		EPB4.1L4A		CDA		ATRX		BARX2
ABHD17B		ITPRIP		TEAD1		INTS4		FNDC3B		EPB4.1L5		CDAN1		ATXN1		BASP1
ABHD2		JADE1		TEAD4		IPO11		FNTB		EPHA2		CDC14A		ATXN10		BATF
ABI3		JAG2		TENM3		IPO7		FOXA1		EPHA4		CDC14B		ATXN7		BAZ1A
ABL1		JAM3		TEX29		IPO8		FOXA2		EPHA6		CDC27		ATXN7L1		BAZ2B
ABLIM1		JAZF1		TFCP2L1		IQGAP1		FOXI3		EPHB1		CDC37L1		AU040320		BBS9
ABLIM2		KANK1		THADA		IRAK3		FOXJ2		EPM2A		CDC42BPB		AUH		BBX
ABR		KAZALD1		THAP1		IRGC1		FOXN2		EPS15L1		CDC42EP3		AUTS2		BC006965
ABRA		KCNA6		THEMIS3		ITGA6		FOXN3		EPS8		CDC42EP5		AVEN		BC017158
ABTB2		KCNJ15		TIAM1		ITGA9		FOXO1		EPSTI1		CDC42SE2		AXIN2		BC018507
ACACA		KCNK10		TJP2		ITGB3		FOXP1		ERC2		CDC73		AZI1		BC023829
ACACB		KCNK5		TLE3		JAK2		FOXP4		ERGIC1		CDCA2		B230217C12RIK		BC026585
ACAD8		KCNQ3		TMEM229B		JARID2		FRMD4A		ERMP1		CDH1		B230219D22RIK		BC030307
ACADL		KCP		TMEM38B		JHDM1D		FRMD4B		ERRFI1		CDH13		B3GALNT1		BC030867
ACAN		KCTD16		TMEM72		KCNA6		FRMPD1		ESRRB		CDH15		B3GNT2		BC048507
ACAP2		KCTD3		TOB1		KCNK5		FRS3		ETL4		CDH16		B3GNT5		BC048644
ACBD3		KIF1A		TPM1		KCNMA1		FRY		ETNK1		CDH2		B3GNT7		BC051019
ACCS		KIF26A		TRHR2		KCTD16		FSCN1		ETS1		CDH20		B4GALNT2		BC051142
ACE		KLF10		TRIB1		KCTD3		FTH1		ETV5		CDH23		B4GALNT3		BC064078
ACLY		KLF5		TSC22D1		KDM2A		FTO		ETV6		CDH3		B4GALNT4		BCAR1
ACO1		KLHDC4		TSPAN9		KDM2B		FUT8		EXOC4		CDH4		B4GALT1		BCAR3
ACO2		KLHL38		TTC32		KDM3A		G2E3		EXOC6B		CDH5		B4GALT3		BCAS1
ACOT11		KMT2D		TTC8		KIF16B		G3BP2		EXPH5		CDH6		B4GALT5		BCAS2
ACOT7		KRBA1		VAV3		KIF21A		GAB1		EXT1		CDIPT		B4GALT6		BCAS3
ACOX1		KRT1		VGLL4		KIF26B		GABRP		EXTL3		CDK2		B630005N14RIK		BCAT1
ACOXL		KTI12		VMN1R2		KIF2C		GADD45A		EYA1		CDK5R2		BAAT		BCL11A
ACP5		LAG3		VPS8		KIFAP3		GADD45G		EZR		CDK8		BACE2		BCL11B
ACPL2		LAMB2		VWA7		KIFC3		GALK2		F10		CDKL1		BACH1		BCL2A1C
ACPP		LAMC1		WBP1L		KIRREL3		GALNT7		F11R		CDKL4		BACH2		BCL2L1
ACRBP		LARP1		WNT2		KLF13		GBGT1		F2R		CDKN2AIP		BAG3		BCL2L11
ACSBG1		LBX1		WNT3A		KLF3		GCLC		F2RL1		CDKN2AIPNL		BAIAP2L1		BCL9L
ACSBG2		LDB3		WWC1		KLF4		GCM2		F830045P16RIK		CDR2		BAIAP2L2		BCMO1
ACSL1		LDHD		WWTR1		KLF5		GCNT2		FAF1		CDS2		BANF2		BCOR
ACSL3		LDLRAP1		XPNPEP1		KLF8		GDPD1		FAM107B		CDYL2		BARX1		BCR
ACSL4		LEMD2		XXYLT1		KLF9		GFI1B		FAM110B		CEACAM19		BARX2		BDKRB2
ACSL5		LEPREL1		YWHAQ		KLHL2		GFOD1		FAM117A		CEBPA		BASP1		BEND4
ACSL6		LGALSL		ZBTB40		KLHL25		GFPT2		FAM124B		CENPF		BATF		BEND5
ACSM3		LIF		ZFAT		KLHL29		GIP		FAM13C		CENPP		BAZ1A		BEST3
ACSS1		LIFR		ZFP462		KLHL5		GJA1		FAM159B		CEP192		BAZ2B		BHLHE23
ACSS3		LIG4		ZFP644		KLRB1B		GJC1		FAM163A		CEP250		BBS4		BHLHE40
ACTB		LIMD1		ZFP706		KY		GK5		FAM189A2		CEP55		BBS9		BICC1
ACTL9		LIMK2		ZFP825		L1TD1		GLDC		FAM20A		CEP68		BBX		BICD1
ACTN1		LIN28A		ZFP839		L3MBTL3		GLI2		FAM5C		CFC1		BC006965		BIN1
ACTN4		LIPG		ZFPM1		LANCL1		GLOD5		FAM60A		CFDP1		BC017158		BIRC5
ACTR2		LLGL2		ZFYVE1		LARP1		GLRX5		FAM65A		CFL1		BC018507		BIRC6
ACTR3		LMNB1		ZKSCAN2		LCP1		GM10069		FAM69A		CGA		BC026585		BLK
ACTRT3		LMOD3		ZMIZ1		LDOC1L		GM10649		FAM98A		CGNL1		BC030307		BLM
ACVR1		LOXL4		ZMYND8		LEFTY1		GM10941		FANCL		CHCHD3		BC030867		BLNK
ACVR1B		LPHN1		ZSWIM6		LEFTY2		GM11346		FARP1		CHCHD5		BC048507		BLVRB
ACVR1C		LPIN1				LEKR1		GM12070		FAT1		CHCHD6		BC048679		BMF
ACVRL1		LRGUK				LGI1		GM12794		FAT2		CHD7		BC051019		BMP1
ACYP2		LRIG1				LGR4		GM1527		FAT3		CHD9		BC051142		BMP2
ADAM10		LRP4				LGR5		GM1587		FBLIM1		CHI3L1		BCAR1		BMP2K
ADAM19		LRRC16B				LIF		GM1661		FBXL3		CHIT1		BCAR3		BMP4
ADAM23		LRRC4C				LIFR		GM4371		FBXO15		CHKA		BCAS1		BMP6
ADAMTS10		LRRTM2				LIMA1		GM4925		FBXO32		CHN1		BCAS2		BMP7
ADAMTS14		LRTM2				LMNA		GM572		FBXO36		CHN2		BCAS3		BMP8A
ADAMTS15		LSM3				LMO2		GNB4		FBXW11		CHRNA5		BCAT1		BMPER
ADAMTS16		LY86				LMTK2		GOLGA5		FBXW4		CHST10		BCL11A		BMPR1A
ADAMTS17		LYL1				LOXL1		GOLM1		FCRL5		CHST11		BCL11B		BMPR2
ADAMTS18		MACF1				LPHN2		GOT2		FCRLS		CHST12		BCL2		BNC1
ADAMTS2		MAF				LPHN3		GPATCH2		FERMT2		CHST3		BCL2L1		BOC
ADAMTS20		MAGI1				LPIN1		GPBP1		FERT2		CHSY1		BCL2L11		BOD1
ADAMTS3		MAMDC2				LPP		GPC3		FEZF2		CHURC1		BCL2L13		BOK
ADAMTS6		MAP1LC3B				LRFN2		GPD1L		FGD1		CISD3		BCL9L		BOLL
ADAMTS8		MAP2K5				LRIG1		GPR1		FGD4		CISH		BCOR		BRAF
ADAMTS9		MAP3K12				LRIG3		GPR125		FGF14		CKMT1		BCR		BRCA1
ADARB2		MAP3K9				LRP1B		GPR133		FGF5		CKS2		BDKRB2		BRCA2
ADCK1		MAPT				LRRC1		GPR37L1		FGF6		CLASP1		BEND4		BRD1
ADCK5		MCAT				LRRC38		GPR39		FGFR1		CLCN6		BEND5		BRD2
ADCY1		MCF2L				LRRN2		GPR98		FGFR2		CLCN7		BEST1		BRD3
ADCY10		MCPH1				LSAMP		GPT2		FGR		CLDN14		BEST3		BRD4
ADCY5		ME2				LY6E		GRAMD1B		FHIT		CLDN3		BHLHE23		BRE
ADCY8		MED13L				LY86		GRAMD3		FHL4		CLDN4		BHLHE40		BRPF3
ADCY9		MEIS1				LYPD4		GRB10		FHOD3		CLDN7		BHMT2		BSX
ADCYAP1R1		MESDC1				MACF1		GREB1L		FIG4		CLEC16A		BICC1		BTAF1
ADD1		METTL21A				MACROD2		GRID1		FILIP1L		CLGN		BICD1		BTBD10
ADD3		MGAT1				MAGI1		GRIK3		FKBP15		CLIC3		BIN1		BTBD11
ADHFE1		MGLL				MAGI2		GRIK4		FLNB		CLIC4		BIRC5		BTBD3
ADIPOQ		MICAL2				MALAT1		GRIP1		FLT4		CLIP2		BIRC6		BTBD9
ADIPOR2		MICAL3				MAMDC2		GRM7		FMR1		CLK3		BLK		BTG1
ADK		MICALL2				MAML2		GRP		FMR1NB		CLMN		BLM		BTG3
ADNP2		MIR101C				MAP4K3		GSC		FNBP1		CLN8		BLNK		BTN2A2
ADO		MIR138-1				MAP4K4		GSTA3		FNBP1L		CLPB		BLVRB		C030034I22RIK
ADORA1		MIR140				MAPKAP1		GTF2A1		FNDC3B		CLSTN3		BMF		C030039L03RIK
ADORA2A		MIR148A				MAPT		GTF2I		FNTB		CLTC		BMP10		C130026L21RIK
ADPGK		MIR153				MARK3		GTF3A		FOLR4		CMC1		BMP2		C1GALT1
ADRA2A		MIR1936				MAX		GTF3C6		FOXA2		CMKLR1		BMP2K		C1QL2
ADRA2C		MIR203				MCC		GTL3		FOXJ2		CMTM8		BMP4		C1QL4
ADRB2		MIR3065				MCTP2		GUCY2D		FOXK1		CNDP2		BMP6		C1QTNF3
ADTRP		MIR3067				MDFI		H2-Q10		FOXN2		CNNM1		BMP7		C230081A13RIK
AEBP2		MIR3072				MDM1		H2AFY2		FOXN3		CNOT6		BMP8A		C2CD2
AFAP1L2		MIR3075				MEGF11		HAND2		FOXO1		CNPY1		BMP8B		C330005M16RIK
AFF1		MIR3081				MEIS1		HAS2		FOXP1		CNTN5		BMPER		C330007P06RIK
AFF3		MIR3089				MEIS2		HDAC4		FOXP4		COBL		BMPR1A		C330021F23RIK
AFF4		MIR3108				MEX3B		HDAC9		FOXR2		COG1		BMPR2		C4BP-PS1
AFG3L2		MIR3110				MFAP5		HEY1		FRMD4A		COG5		BMS1		C77080
AFMID		MIR365-2				MGAT5B		HINT1		FRMD8		COL13A1		BNC1		C77370
AFTPH		MIR5127				MGEA5		HIPK2		FRMPD1		COL15A1		BNIP3L		C87436
AGBL1		MIR568				MGST2		HIST1H2BE		FRS2		COL18A1		BOC		C8G
AGBL2		MITF				MICAL1		HIVEP2		FSCN1		COL4A1		BOD1		CACHD1
AGBL4		MMP15				MIR290		HK2		FSTL1		COL5A1		BOK		CACNA1A
AGFG1		MON1B				MIR680-2		HMGA2		FSTL4		COMMD7		BOLL		CACNA1D
AGFG2		MPHOSPH6				MIR760		HMGCR		FTO		COMTD1		BRAF		CACNA1E
AGGF1		MRAP				MITF		HMGN2		FTSJ1		CORO1C		BRCA1		CACNA2D1
AGK		MRPL33				MKNK1		HMGXB4		FUBP3		CORO2B		BRD1		CACNA2D3
AGO2		MTERFD2				MKRN1		HNF1B		FYB		COTL1		BRD2		CACNB2
AGPAT1		MTMR14				MLXIP		HNRNPF		FYN		COX10		BRD3		CACNB4
AGPAT3		MTSS1L				MMAA		HNRNPR		FZD5		COX17		BRD4		CACNG6
AGPAT4		MUSTN1				MMP19		HNRNPU		G3BP2		COX18		BRE		CACNG7
AGPAT5		MYBPH				MMP2		HOOK2		GABRE		COX4I2		BRPF3		CADM1
AGPAT9		MYO10				MMP20		HOXA1		GABRP		COX6A1		BSX		CADM2
AGPS		MYO15				MMP9		HOXB13		GADD45A		COX7A1		BTAF1		CADPS
AGTPBP1		MYO18A				MMRN1		HPGD		GADD45G		COX7C		BTBD1		CADPS2
AGTR1A		MYO1E				MORC1		HRH2		GALNT1		CPD		BTBD10		CALCA
AGTRAP		MYOM2				MPHOSPH6		HS3ST5		GALNT10		CPE		BTBD11		CALCOCO2
AGXT2		MYRF				MPPED2		HS6ST1		GALNT7		CPEB3		BTBD3		CALCRL
AGXT2L1		MYT1L				MRAS		HS6ST2		GATA1		CPLX2		BTBD9		CALD1
AGXT2L2		N4BP1				MREG		HSD17B3		GATAD2A		CPN1		BTG1		CALM1
AHCTF1		NAP1L4				MRPL1		HSP90AA1		GCLC		CPNE4		BTN2A2		CALM2
AHDC1		NAPG				MRPS23		HSPA9		GCM2		CPNE5		BZW1		CALM5
AHNAK		NBAS				MSI2		HSPB8		GCNT2		CPPED1		C030034I22RIK		CALN1
AHR		NCALD				MSX2		HSPG2		GFPT2		CPSF6		C130026L21RIK		CALU
AI314278		NCOR2				MTA3		HTR3A		GFRA1		CPT1A		C1GALT1		CAMK2D
AI506816		NDRG1				MTCH2		HUNK		GGNBP1		CRADD		C1QL2		CAMK2G
AI606473		NDUFA10				MTDH		ID1		GGTA1		CRB2		C1QL4		CAMTA1
AI846148		NDUFA9				MTHFD1		ID3		GINS3		CRBN		C1QTNF3		CAND1
AI847159		NEAT1				MTTP		IER2		GIP		CREB3L1		C2CD2		CAP2
AI987944		NEFH				MTUS2		IFITM1		GJA1		CREB3L2		C2CD4A		CAPN11
AIDA		NEU4				MUL1		IFNAR2		GJB3		CREG1		C330005M16RIK		CAPN2
AIM1		NEURL1A				MXI1		IFT57		GJC1		CREM		C330007P06RIK		CAPN5
AIPL1		NFATC2				MYBL2		IGF1		GK5		CRH		C330021F23RIK		CAPNS1
AIRE		NFE2				MYCN		IGF1R		GLI2		CRK		C330024D21RIK		CAPS2
AJAP1		NFE2L2				MYO10		IGF2BP1		GLOD5		CRLF3		C77080		CAR6
AJUBA		NFE2L3				MYO18A		IGSF11		GLRX3		CROT		C77370		CARD11
AK5		NFIX				MYO18B		IL17RD		GLRX5		CRTAC1		C87414		CARD6
AK7		NFKBIZ				MYO3B		IL6ST		GLTSCR1		CRTC3		C87436		CARKD
AKAP1		NID2				MYO5B		IMMP2L		GLUD1		CRYBA1		C8B		CASP3
AKAP12		NKX2-3				MYOF		IMPA2		GM10778		CRYBG3		CAB39		CASQ2
AKAP13		NPAS2				N4BP2		INPP4B		GM10941		CRYGN		CACHD1		CAST
AKAP2		NPC1				NAF1		INTS3		GM13152		CSGALNACT1		CACNA1A		CASZ1
AKAP6		NPY				NALCN		INTS4		GM13154		CSMD1		CACNA1D		CBFA2T2
AKAP7		NR1I2				NANOG		IPO11		GM15104		CSNK1A1		CACNA1E		CBFA2T3
AKNAD1		NR5A2				NAV1		IQGAP1		GM1587		CSNK1E		CACNA2D1		CBLB
AKR1B7		NRXN2				NAV2		IQGAP2		GM1631		CSNK1G1		CACNA2D3		CBX2
AKR1B8		NT5C2				NCAM1		IRAK3		GM1965		CSNK2A2		CACNB1		CBX7
AKR1C12		NT5C3				NCAM2		ISX		GM1968		CSRP1		CACNB2		CBX8
AKR1C13		NUAK1				NCKAP5		ITGA6		GM3604		CSRP2		CACNB4		CCBE1
AKR1C18		NUBPL				NCOA1		ITGA9		GM4371		CSTAD		CACNG6		CCDC101
AKR1C19		NUP210				NCOA3		ITGB3		GM4925		CSTF3		CACNG7		CCDC112
AKR1D1		NXPH1				NCOA7		JAG1		GM572		CTBP2		CAD		CCDC117
ALCAM		ODC1				NCOR2		JAK2		GM815		CTCF		CADM1		CCDC126
ALDH18A1		ODF1				NDFIP1		JARID2		GM973		CTCFL		CADM2		CCDC148
ALDH1A1		ODF3L1				NDUFA10		JHDM1D		GMDS		CTDSPL		CADPS		CCDC160
ALDH1A3		OLFR161				NDUFA9		JUN		GNA15		CTGF		CADPS2		CCDC25
ALDH1L1		OLFR412				NDUFS3		KCNB1		GNAI1		CTH		CALCOCO2		CCDC38
ALDH1L2		OLIG2				NEK6		KCNK5		GNAQ		CTNNA1		CALCRL		CCDC53
ALDH3A2		OPA1				NELL1		KCNMA1		GNPDA1		CTNNBIP1		CALD1		CCDC57
ALDH4A1		OPALIN				NESPAS		KCNS3		GNS		CTNND1		CALM1		CCDC6
ALDH7A1		OPN4				NEURL3		KCTD16		GOLGA4		CTNND2		CALM2		CCDC63
ALDH8A1		OSBPL1A				NEUROD2		KDM2A		GOLGA5		CUEDC1		CALN1		CCDC64
ALDH9A1		OSBPL3				NEUROD4		KDM3A		GOLM1		CUEDC2		CALU		CCDC68
ALDOART1		OTUB1				NEUROG1		KIF13A		GORASP2		CUL2		CAMK2D		CCDC73
ALG13		OXR1				NFAT5		KIF16B		GP49A		CWH43		CAMK2G		CCDC83
ALG6		PARD3				NFATC2IP		KIF18A		GPA33		CXADR		CAMTA1		CCDC84
ALG9		PARP1				NFIB		KIF21A		GPBP1		CXCL14		CAND1		CCDC88C
ALK		PAX2				NHLH2		KIF26B		GPC3		CXCL3		CAP1		CCDC93
ALKBH3		PAXIP1				NID2		KIF2C		GPC4		CXCR5		CAP2		CCKAR
ALKBH8		PCNX				NINJ2		KIFC3		GPC6		CYB5		CAPN1		CCL24
ALMS1		PCP4				NKAIN1		KITL		GPD1L		CYB5B		CAPN11		CCL25
ALPK2		PCX				NKX6-2		KLF13		GPD2		CYB5R3		CAPN13		CCND1
ALPK3		PDDC1				NME7		KLF3		GPR1		CYP19A1		CAPN2		CCND2
ALPL		PDE6A				NMNAT2		KLF4		GPR125		CYP2B19		CAPN5		CCND3
ALS2CL		PDK2				NNMT		KLF5		GPR133		CYP2S1		CAPNS1		CCNE1
ALS2CR11		PEBP4				NOS1AP		KLF7		GPR37L1		CYP4X1		CAPZA2		CCNG2
ALX4		PEX2				NPAS2		KLF9		GPR39		CYR61		CAR10		CCNJ
ALYREF2		PEX5				NPAS3		KLHL14		GPR98		CYTH3		CAR12		CCNJL
AMBRA1		PGBD5				NPL		KLHL2		GPT2		D030018L15RIK		CAR4		CCNL1
AMER1		PGF				NPSR1		KRT8		GRAMD1B		D030028A08RIK		CAR6		CCR4
AMER2		PHTF2				NPY6R		KRTAP31-2		GRAMD3		D10BWG1379E		CARD11		CCRN4L
AMICA1		PHYHIP				NR1H4		KRTAP9-5		GRB10		D130009I18RIK		CARD6		CCT8L1
AMN1		PHYKPL				NRIP1		KSR2		GREB1L		D14ABB1E		CARS		CD14
AMOT		PIGH				NRP2		L3MBTL3		GRIA3		D15ERTD621E		CASP3		CD247
AMOTL2		PIGZ				NRSN1		LAMA1		GRID1		D16ERTD472E		CASQ2		CD28
AMPD1		PINX1				NRXN1		LAMA3		GRIK3		D630032N06RIK		CASZ1		CD2AP
AMPD2		PIP5K1B				NSMCE2		LAMA4		GRIP1		D630037F22RIK		CBFA2T2		CD300E
AMPD3		PISD-PS2				NTM		LAMC1		GRM1		D8ERTD82E		CBFA2T3		CD302
AMPH		PISD-PS3				NTN1		LAPTM4A		GRM3		DAB2IP		CBX2		CD37
AMZ1		PITX1				NUDT3		LARP1		GRM7		DACT3		CBX7		CD38
ANAPC16		PITX2				NUF2		LARP7		GRP		DAP		CBX8		CD44
ANG		PLCD3				ODC1		LBH		GSC		DAPK1		CCBE1		CD52
ANK		PLCE1				OGT		LBR		GSDMD		DAPL1		CCDC112		CD59A
ANK2		PLCG2				OLFR1257		LDB3		GSK3B		DARS		CCDC12		CD80
ANK3		PLCL2				OLFR913		LDLRAD3		GSR		DAZL		CCDC126		CD81
ANKDD1B		PLEKHA5				OOEP		LDOC1L		GSTA3		DCAF11		CCDC134		CD83
ANKFN1		PLEKHA6				OPA1		LEFTY1		GTF2A1		DCBLD1		CCDC148		CD9
ANKLE1		PLEKHG4				OSBPL8		LEFTY2		GTF2I		DCDC2A		CCDC160		CDA
ANKMY2		PLEKHH1				OTX2OS1		LEKR1		GTF2IRD1		DCLK1		CCDC38		CDC14A
ANKRA2		PLXNA1				P4HA2		LGALS8		GTF3A		DCLK2		CCDC50		CDC14B
ANKRD1		PMEPA1				PACRG		LGI1		GTF3C6		DCUN1D3		CCDC53		CDC37L1
ANKRD11		PMP22				PAFAH1B1		LGR4		GZMA		DDAH1		CCDC57		CDC42BPB
ANKRD12		PNOC				PALM2		LGR5		H1FX		DDC		CCDC6		CDC42EP1
ANKRD13A		PODXL				PAM		LHX5		H2-Q10		DDI2		CCDC63		CDC42EP3
ANKRD16		POLI				PANK3		LIF		H2AFY2		DDO		CCDC64		CDC42EP5
ANKRD17		POLR3K				PARD3		LIFR		HABP2		DDX10		CCDC66		CDC42SE2
ANKRD22		PPAP2B				PARD3B		LIMA1		HAND2		DDX31		CCDC68		CDC73
ANKRD26		PPL				PARD6B		LIPC		HAS2		DDX47		CCDC83		CDCA2
ANKRD28		PPP1R9A				PARP14		LMNB1		HDAC4		DECR1		CCDC84		CDCA7
ANKRD29		PPP2R5C				PARP16		LMO2		HEG1		DECR2		CCDC88A		CDCP2
ANKRD33B		PRDM15				PAWR		LMTK2		HELT		DENND2A		CCDC88C		CDH1
ANKRD35		PRDM6				PAX8		LOXL1		HELZ		DENND2C		CCDC93		CDH13
ANKRD44		PREX1				PAXIP1		LPAR1		HEPHL1		DENND4C		CCHCR1		CDH16
ANKRD46		PRIMA1				PCDHGA12		LPAR4		HERPUD2		DENND5B		CCK		CDH17
ANKRD50		PRKCA				PCDHGA6		LPHN3		HES1		DGKA		CCKAR		CDH19
ANKRD53		PRKCH				PCSK6		LPP		HESX1		DGKH		CCL24		CDH2
ANKRD54		PRMT7				PCYT1B		LRIG1		HIST1H2BE		DGKI		CCL25		CDH23
ANKS1B		PRMT8				PDCD10		LRIG3		HIVEP2		DGKK		CCNB1		CDH3
ANO1		PROB1				PDE1A		LRP1B		HLF		DGKZ		CCND1		CDH4
ANO10		PROK2				PDE4D		LRP2		HMGA2		DHCR24		CCND2		CDH5
ANO2		PROX1				PDE6H		LRRC20		HMGCR		DHRS11		CCND3		CDH6
ANO3		PRRT3				PDE8A		LRRC30		HMGXB4		DHRS7		CCNE1		CDH8
ANO6		PRTG				PDGFD		LRRC8B		HN1		DHX35		CCNG2		CDK5R2
ANP32B		PRUNE2				PDGFRA		LRRN2		HNRNPR		DHX37		CCNJ		CDK6
ANPEP		PSAT1				PDHB		LRRN4		HNRNPU		DIAP3		CCNJL		CDK8
ANXA11		PTPN1				PDPN		LSAMP		HNRPLL		DIDO1		CCNL1		CDKAL1
ANXA2		PTPN21				PECR		LTA4H		HORMAD2		DIP2C		CCNL2		CDKL4
ANXA3		PTPRN2				PEG3		LY6E		HOXB13		DIS3L2		CCR1		CDKL5
ANXA4		PWWP2B				PFKFB3		LY75		HPCAL1		DISC1		CCR4		CDKN2AIP
ANXA6		PXDN				PFKFB4		LY86		HPGD		DLC1		CCRN4L		CDKN2AIPNL
AOAH		PYROXD2				PGAP1		LYPD4		HPSE2		DLEU2		CCT8L1		CDO1
AP1AR		RAB11FIP5				PHC1		LYZL4		HRH2		DLGAP1		CD19		CDS2
AP1B1		RAI1				PHC2		MACF1		HRH4		DLGAP2		CD247		CDX1
AP1M1		RAPGEF3				PHLPP1		MAGI1		HS3ST5		DLGAP3		CD28		CDYL
AP1S2		RAPGEF5				PIGL		MAGI2		HS6ST1		DLGAP4		CD2AP		CDYL2
AP2B1		RARB				PIK3AP1		MAGI3		HS6ST2		DLL1		CD300E		CEBPA
AP2M1		RASD1				PIK3R1		MALAT1		HS6ST3		DLL4		CD300LB		CECR2
AP2S1		RASGEF1A				PIK3R5		MAMDC2		HSD17B2		DLX3		CD302		CEND1
AP3B1		RBFOX3				PIM1		MAML2		HSP90AA1		DMAP1		CD37		CENPF
AP3B2		RCAN1				PIM2		MANBA		HSPA13		DMBX1		CD38		CENPP
AP3S1		RCOR1				PINC		MANBAL		HTR3A		DMC1		CD44		CEP250
AP3S2		REV1				PITPNM2		MAP4K3		HTRA1		DMD		CD5		CEP55
APBA1		RGS6				PKN2		MAP4K4		HUNK		DMRT1		CD52		CEP68
APBA2		RIMS2				PKNOX1		MAPKAP1		ID1		DMRT2		CD59A		CETN1
APBB2		RIN3				PKNOX2		MAPT		ID3		DNAJA2		CD80		CFC1
APCDD1		RN45S				PLA1A		2001-03-01		IDO2		DNAJB6		CD83		CFDP1
API5		RNASEH2C				PLBD1		MARK3		IER2		DNAJC22		CD9		CFL2
APLNR		RNF165				PLCB1		MBD2		IFFO2		DNAJC3		CD99L2		CFLAR
APOA1		RNF220				PLCG2		MCTP2		IFITM1		DNAJC6		CDA		CGA
APOBEC2		RNF32				PLCL2		MDFI		IFNAR2		DNASE1L3		CDC14A		CGNL1
APOBEC3		ROBO1				PLEKHA4		MDM1		IFT57		DNMT3A		CDC14B		CHCHD3
APOBEC4		ROCK2				PLEKHF2		MED12L		IGF2		DNPEP		CDC27		CHCHD5
APOC1		RPAP3				PLEKHG1		MEGF11		IGF2BP1		DOCK1		CDC37L1		CHCHD6
APOD		RPN1				PLEKHM3		MEIS1		IGF2BP2		DOCK2		CDC40		CHD4
APOE		RPP21				PLIN2		MESDC2		IGF2BP3		DOCK4		CDC42BPB		CHD6
APOL6		RREB1				PLSCR1		MEX3B		IKZF1		DOCK5		CDC42EP1		CHD7
APOL7C		RTN1				PLXDC1		MGAT3		IKZF2		DOCK7		CDC42EP3		CHD9
APOL7D		RTN4R				PMAIP1		MGAT5B		IL17RD		DOCK9		CDC42EP5		CHEK2
APOPT1		RUNX1				PMFBP1		MGMT		IL33		DOK4		CDC42SE2		CHGA
APP		RYBP				POLR1D		MGST2		IL6RA		DOK5		CDCA7		CHI3L1
APPL2		SACS				POLR3B		MICAL3		IL6ST		DOPEY2		CDCP2		CHIT1
AQP4		SALL1				POMP		MINPP1		IMMP2L		DPCR1		CDH1		CHKA
AQP8		SALL3				POU5F1		MIR290		IMPA2		DPF3		CDH13		CHN1
AR		SAMD4				PPA1		MIR684-1		INADL		DPP4		CDH16		CHN2
ARAP3		SAP30L				PPAP2B		MIR692-1		INO80C		DPP6		CDH17		CHPT1
ARC		SCAF1				PPAPDC1A		MIR760		INPP4B		DPP8		CDH19		CHRM3
AREL1		SCARA3				PPM1A		MKRN1		INPP5A		DPPA2		CDH23		CHRNA5
ARF2		SCARNA17				PPM1D		MLLT4		IPCEF1		DPPA5A		CDH3		CHRNA7
ARF3		SCD3				PPP1R12A		MMP2		IQCK		DPYSL5		CDH4		CHST10
ARF4		SCLY				PPP1R15A		MMP20		IQGAP1		DRAM1		CDH5		CHST11
ARF5		SCN8A				PPP1R9A		MMP9		IQGAP2		DRD2		CDH6		CHST12
ARFGAP1		SCYL1				PRAMEL6		MMRN1		IRAK3		DSCAM		CDK2		CHST15
ARFGEF2		SDC3				PRAMEL7		MOAP1		IRF2		DSCAML1		CDK5R2		CHST3
ARFIP1		SDK2				PRDM1		MON2		ISX		DSE		CDK6		CHSY1
ARGLU1		SEC22A				PRDM10		MORC1		ITGA6		DSG2		CDKAL1		CHSY3
ARHGAP10		SEC61B				PRDM14		MPPED2		ITGA9		DSP		CDKL4		CIITA
ARHGAP12		SEL1L				PRELID2		MRAS		ITGB3		DST		CDKL5		CILP
ARHGAP15		SEMA4D				PREP		MREG		ITGB5		DTNB		CDKN2A		CISD3
ARHGAP17		SEMA5B				PREX1		MSGN1		ITGB6		DUSP22		CDKN2AIP		CISH
ARHGAP18		SERPINE2				PREX2		MSH6		ITPR1		DUSP5		CDKN2AIPNL		CITED4
ARHGAP21		SERTAD2				PRF1		MSI2		ITPR3		DUSP7		CDO1		CK137956
ARHGAP23		SETD4				PRICKLE1		MSRB2		JAK2		DYM		CDS2		CKMT1
ARHGAP25		SFI1				PRICKLE2		MSX2		JAM3		DYNC1I2		CDT1		CKS2
ARHGAP26		SFRP1				PRKAG2		MTA3		JARID2		DYRK1A		CDX1		CLASP1
ARHGAP29		SFRP5				PRKAR2A		MTDH		JHDM1D		DYRK2		CDYL		CLCN5
ARHGAP32		SFTPB				PRKCA		MTHFD1L		JUN		DZIP1		CDYL2		CLCN6
ARHGAP39		SFXN2				PRKCB		MTUS2		KALRN		E130012A19RIK		CEACAM19		CLCN7
ARHGAP44		SFXN5				PRKCI		MUL1		KANK4		E2F2		CEBPA		CLDN14
ARHGAP5		SGK1				PRMT8		MYBL2		KCNB1		E2F6		CECR2		CLDN2
ARHGAP6		SGMS1				PROKR1		MYCN		KCNG1		E2F7		CEND1		CLDN3
ARHGAP8		SGSH				PRPS1		MYH11		KCNK5		E2F8		CENPA		CLDN4
ARHGEF10L		SH3BP4				PRUNE2		MYH13		KCNMA1		EBF1		CENPF		CLDN7
ARHGEF3		SH3PXD2A				PSAP		MYH9		KCNMB2		EBF2		CEP350		CLEC16A
ARHGEF37		SH3RF1				PSAT1		MYO10		KCNQ5		ECE1		CEP55		CLIC3
ARHGEF40		SHISA9				PSMB2		MYO18A		KCNS3		ECT2		CEP68		CLIC4
ARHGEF5		SIAH1A				PSMB7		MYO1E		KCTD16		EDARADD		CETN2		CLIC5
ARID1A		SIM2				PTCD2		MYO3B		KDM1A		EDEM2		CFC1		CLIP1
ARID1B		SIPA1				PTCH1		MYOF		KDM2B		EDNRA		CFDP1		CLIP2
ARID3A		SIPA1L2				PTGES		MZF1		KDM3A		EEA1		CFL1		CLK3
ARID3B		SLC15A1				PTGFRN		N4BP1		KDM5C		EED		CFL2		CLMN
ARID5B		SLC16A12				PTK2		N4BP2		KDR		EEF1A1		CGA		CLN8
ARIH1		SLC19A3				PTMA		NAF1		KIF11		EEF1E1		CGNL1		CLNK
ARIH2		SLC1A1				PTPN3		NALCN		KIF14		EEF1G		CHCHD3		CLPB
ARL14		SLC1A3				PTPRD		NANOG		KIF16B		EEF2K		CHCHD5		CLSTN2
ARL15		SLC22A12				PTPRG		NAV1		KIF18A		EEFSEC		CHCHD6		CLSTN3
ARL2		SLC25A1				PTPRJ		NAV2		KIF21A		EFCAB2		CHD4		CLTB
ARL4C		SLC25A13				PTPRK		NCAM1		KIF26B		EFNA5		CHD6		CLTC
ARL4D		SLC25A28				PTPRN2		NCAM2		KIFC3		EFNB2		CHD7		CMC1
ARL6IP1		SLC25A33				PUM1		NCEH1		KIRREL		EFTUD1		CHD9		CMKLR1
ARL8B		SLC26A3				PURA		NCKAP5		KIRREL3		EGLN1		CHGA		CMPK2
ARMC1		SLC28A1				PUS10		NCOA1		KIS2		EHD1		CHI3L1		CMTM2B
ARMC12		SLC35G1				PVT1		NCOA3		KITL		EHF		CHIT1		CMTM8
ARMC3		SLC38A1				PYCR2		NCOA7		KLF13		EHMT1		CHKA		CNDP2
ARMC9		SLC38A8				QPRT		NDST1		KLF3		EIF2B5		CHN1		CNNM1
ARNTL		SLC41A3				QRFPR		NDUFA12		KLF4		EIF2S2		CHN2		CNOT3
ARNTL2		SLC4A8				RAB12		NDUFA8		KLF5		EIF3B		CHPT1		CNOT6
ARRB1		SLC6A1				RAB33B		NDUFS4		KLF9		EIF3H		CHRD		CNPY1
ARRDC3		SLC6A11				RAB3GAP2		NEDD4		KLHL24		EIF4EBP1		CHRM3		CNR2
ARSA		SLC6A6				RABGAP1L		NEDD4L		KLHL5		EIF4EBP2		CHRNA5		CNTLN
ARSB		SLC7A1				RABL3		NEK6		KRT77		EIF4G2		CHST10		CNTN1
ARV1		SLCO3A1				RAD54L2		NESPAS		KRTAP31-2		EIF4G3		CHST11		CNTN4
AS3MT		SLCO5A1				RAI14		NEUROD2		KRTAP9-5		ELF1		CHST12		CNTN5
ASAH1		SLIT1				RALB		NEUROG1		L3MBTL3		ELF2		CHST15		CNTNAP2
ASAH2		SMAD2				RALGAPA2		NFAT5		L3MBTL4		ELF3		CHST3		CNTNAP3
ASAP2		SMARCA2				RALGPS2		NFE2L2		LACE1		ELF4		CHSY1		CNTNAP5A
ASB1		SMARCAL1				RANBP17		NFIB		LAMA2		ELFN2		CHURC1		COBL
ASB12		SMARCD1				RAPGEF1		NHLH2		LAMC1		ELL2		CIITA		COBLL1
ASB17		SMIM1				RAPGEF5		NHSL2		LANCL1		ELN		CILP		COG5
ASB4		SMIM3				RBM17		NID1		LARGE		ELOVL2		CISD3		COL11A2
ASCC2		SMYD2				RBM27		NID2		LARP1		ELOVL3		CISH		COL12A1
ASCC3		SNTB1				RBMS3		NINJ2		LARP7		ELOVL5		CITED4		COL13A1
ASCL1		SNX10				RBP7		NKAIN1		LBH		ELOVL6		CK137956		COL15A1
ASCL2		SNX29				RBPJ		NKX6-1		LDB1		ELOVL7		CKMT1		COL18A1
ASCL5		SNX9				RBPMS		NME7		LDLRAD3		EML4		CKS2		COL1A2
ASGR1		SOCS1				RBX1		NMNAT2		LDOC1L		EMP2		CLASP1		COL28A1
ASIC1		SOCS3				RDM1		NOP58		LEFTY1		ENAH		CLCN6		COL4A1
ASIC2		SORBS1				REEP3		NOS1AP		LEFTY2		ENO3		CLCN7		COL4A2
ASNS		SORCS3				RERE		NOTCH2		LEKR1		ENOX1		CLDN14		COL5A1
ASPA		SOX6				REST		NOTUM		LEMD2		ENPP1		CLDN18		COMMD10
ASS1		SOX7				RFX4		NPAS3		LEMD3		ENPP3		CLDN2		COMMD7
ASTN1		SP7				RFX7		NPEPPS		LGALS8		ENTHD1		CLDN3		CORIN
ASTN2		SPACA7				RHOF		NPL		LGI1		EOMES		CLDN4		CORO1C
ASXL1		SPATA13				RHPN2		NPSR1		LGR4		EPAS1		CLEC16A		CORO2B
ATAT1		SPATS2L				RICTOR		NR0B1		LGR5		EPB4.1		CLEC3A		COTL1
ATE1		SPRED2				RIF1		NR1H4		LHFP		EPB4.1L1		CLEC4F		COX10
ATF1		SPRTN				RIPK2		NRIP1		LHFPL2		EPB4.1L2		CLGN		COX17
ATF3		SPRY2				RIT2		NRP2		LIF		EPB4.1L4A		CLIC4		COX4I2
ATF4		SPTB				RLF		NRXN1		LIFR		EPB4.1L5		CLIC5		COX6A1
ATF6		SREBF1				RLIM		NRXN3		LIMCH1		EPHA2		CLIP1		COX6B1
ATF7IP		SRGAP3				RNF111		NSD1		LIMK2		EPHA4		CLIP2		COX7A1
ATG10		SRXN1				RNF165		NSF		LIPC		EPHB1		CLMN		COX7A2L
ATG16L2		SSPN				RNF19B		NT5M		LIX1		EPHB2		CLN8		CPD
ATG4D		SSPO				RNF219		NTM		LLGL2		EPHB3		CLNK		CPE
ATIC		ST3GAL1				RNF220		NTN1		LMNB1		EPM2A		CLPB		CPEB3
ATL2		ST6GALNAC3				ROBO1		NTRK2		LMO2		EPN2		CLSPN		CPEB4
ATM		ST8SIA5				RORA		NUAK1		LMTK2		EPS15L1		CLSTN2		CPN1
ATN1		STON2				RPH3AL		NUBPL		LMX1A		ERBB2IP		CLSTN3		CPNE4
ATOH8		STRA13				RPP25		NUDT4		LNX1		ERBB4		CLTB		CPNE5
ATP10A		STRN4				RPS6KA1		NUPL2		LOXL1		ERC1		CLTC		CPNE8
ATP10B		SVIL				RPS6KA5		NXNL2		LPAR1		ERC2		CMC1		CPSF6
ATP13A4		SYCE1L				RPS6KB1		OLFR1257		LPHN3		ERF		CMKLR1		CPT1A
ATP1A1		SYNE3				RPTOR		OLFR1423		LPP		ERG		CMTM2B		CPVL
ATP1A2		SYNJ1				RRAS2		OLFR486		LRCH1		ERGIC1		CMTM8		CRADD
ATP1A4		SYNJ2				RRN3		OLFR913		LRFN2		ERI3		CNDP1		CRB2
ATP1B1		SYNM				RSPO3		OLIG3		LRIG1		ERMP1		CNDP2		CRBN
ATP1B3		SYNPO				RTN4		OOEP		LRIG3		ESPN		CNNM1		CREB1
ATP1B4		SYT13				RUFY1		OPA1		LRP2		ESRP1		CNNM4		CREB3L1
ATP2B1		TACC1				RUNX1T1		OPRL1		LRRC23		ESRRA		CNOT6		CREB3L2
ATP2B2		TACC2				RXRA		OSBP		LRRC33		ESRRB		CNPY1		CREG1
ATP4A		TACR1				RXRG		OSBPL10		LRRC38		ESYT3		CNR2		CREG2
ATP5A1		TAF2				RYBP		OSBPL8		LRRC41		ETF1		CNTN4		CREM
ATP5H		TAMM41				RYR2		OTX2		LRRC8D		ETFB		CNTN5		CRH
ATP6AP1L		TATDN2				SALL1		OTX2OS1		LRRFIP1		ETL4		CNTNAP2		CRIM1
ATP6AP2		TBC1D16				SAMD4		OVOL2		LRRIQ4		ETNK1		CNTNAP4		CRK
ATP6V0A1		TBC1D4				SAMD7		P4HA1		LRRN2		ETS1		CNTNAP5A		CRLF3
ATP6V0A4		TBK1				SARS		PAFAH1B1		LRRN4		ETV4		COBL		CROT
ATP6V1C1		TBPL1				SASH1		PAK7		LUC7L3		ETV5		COBLL1		CRTAC1
ATP8A2		TBX1				SATB1		PALLD		LY75		ETV6		COG1		CRYBA1
ATP8B1		TCF25				SATB2		PALM2		LY86		EVI5		COG5		CRYBG3
ATP8B4		TCF7L2				SBK1		PAM		LYPD4		EXOC6		COL13A1		CRYGN
ATPBD4		TCIRG1				SCAP		PARD3		MACF1		EXOC6B		COL15A1		CRYL1
ATPIF1		TEAD1				SCD2		PARD3B		MACROD2		EXPH5		COL18A1		CRYZ
ATRNL1		TEAD4				SCD3		PARD6G		MADD		EZH1		COL1A2		CSF2
ATRX		TENM3				SCHIP1		PARK2		MAGI2		EZH2		COL23A1		CSF2RB
ATXN1		TEX29				SCUBE2		PARP11		MALT1		EZR		COL27A1		CSF2RB2
ATXN10		TFCP2L1				SDK1		PAWR		MAMDC2		F11R		COL28A1		CSGALNACT1
ATXN7		THADA				SEC14L1		PAX1		MANBA		F2R		COL4A1		CSK
ATXN7L1		THAP1				SEMA4B		PAX8		MANBAL		F2RL1		COL4A2		CSMD1
ATXN7L3B		THEMIS3				SEMA5B		PAXIP1		MAP1LC3B		FAAH		COL5A1		CSMD3
AU016765		THPO				SEMA6D		PBX1		MAP2K6		FABP3		COMMD10		CSNK1A1
AU019823		TIAM1				2011-09-01		PCBP3		MAP3K3		FABP6		COMMD7		CSNK1E
AU019990		TJP2				SERBP1		PCCB		MAP4K3		FAF1		COMTD1		CSNK1G1
AU022793		TLE3				SERP2		PCDH1		MAP4K4		FAH		COQ2		CSNK2A2
AU040320		TLX1				SERTAD2		PCDH15		MAPK10		FAM101A		COQ5		CSRP1
AUH		TLX2				SESN1		PCDH19		MAPKAP1		FAM109B		CORIN		CSRP2
AUTS2		TMBIM6				SESN3		PCDH9		MAPRE2		FAM110B		CORO1C		CSTAD
AV051173		TMEM121				SESTD1		PCDHGA12		MAPT		FAM111A		CORO2B		CSTF3
AVEN		TMEM125				SFMBT2		PCDHGA6		2001-03-01		FAM114A2		COTL1		CTAGE5
AW046200		TMEM132A				SFRP2		PCYT1B		MARK3		FAM115C		COX10		CTBP2
AW549542		TMEM179				SGCE		PDE1B		MAX		FAM126A		COX17		CTCF
AXIN2		TMEM191C				SGIP1		PDE1C		MBD2		FAM129B		COX18		CTCFL
AY761185		TMEM2				SGK1		PDE4D		MBOAT2		FAM131C		COX4I2		CTDSPL
AZI1		TMEM229B				SGMS1		PDE7A		MCPH1		FAM134B		COX6A1		CTGF
B130034C11RIK		TMEM38B				SH3PXD2A		PDGFRA		MCTP1		FAM13B		COX6B1		CTH
B230217C12RIK		TMEM66				SHB		PDLIM1		MCTS1		FAM13C		COX7A1		CTNNA1
B230217O12RIK		TMEM72				SHF		PDZD2		MDFI		FAM160A1		COX7A2L		CTNNA2
B230219D22RIK		TNK2OS				SHISA6		PDZRN4		MDFIC		FAM161A		COX7C		CTNNBIP1
B3GALNT1		TNKS2				SHROOM3		PECR		MDGA1		FAM163A		CPD		CTNND1
B3GALT4		TOB1				SIK1		PEF1		MDM1		FAM168A		CPE		CTNND2
B3GNT2		TPM1				SIK3		PELI1		MDM4		FAM169B		CPEB3		CTSL
B3GNT5		TRHR2				SIPA1L1		PFDN1		MECOM		FAM174B		CPEB4		CTSZ
B3GNT7		TRIB1				SIRPA		PFKFB3		MED13L		FAM178B		CPLX2		CUBN
B3GNT8		TRIM11				SIX1		PGAP1		MED26		FAM180A		CPN1		CUEDC1
B430319G15RIK		TRIM8				SKAP1		PGD		MED27		FAM188A		CPNE4		CUL2
B4GALNT2		TRPV4				SLAIN2		PHACTR1		MEF2C		FAM20B		CPNE5		CUL4B
B4GALNT3		TSC22D1				SLAMF9		PHC1		MEF2D		FAM3B		CPNE8		CUX1
B4GALNT4		TSPAN11				SLC10A7		PHF19		MEGF11		FAM3C		CPPED1		CWH43
B4GALT1		TSPAN3				SLC12A2		PHF21A		MEIS2		FAM45A		CPSF6		CX3CL1
B4GALT3		TSPAN9				SLC13A2		PIBF1		MESDC2		FAM46C		CPT1A		CXADR
B4GALT4		TSSC1				SLC18A1		PIGL		MFGE8		FAM49A		CPVL		CXCL12
B4GALT5		TTC32				SLC1A3		PIK3CB		MGAT5		FAM49B		CRADD		CXCL14
B4GALT6		TTC8				SLC24A2		PIK3R1		MGMT		FAM53B		CRB2		CXCL17
B630005N14RIK		TUBA8				SLC25A33		PIK3R5		MGST2		FAM57B		CRBN		CXCL3
B930092H01RIK		TUBB2A-PS2				SLC25A36		PIM1		MICAL1		FAM60A		CREB1		CXCR4
BAAT		TWIST2				SLC25A43		PIP5K1B		MICAL3		FAM69A		CREB3L1		CXCR5
BACE2		UBE2V1				SLC25A46		PKD1L2		MIR290		FAM78B		CREB3L2		CYB5
BACH1		UMPS				SLC28A1		PKIA		MIR684-1		FAM81A		CREG1		CYB5B
BACH2		VASN				SLC28A2		PLA1A		MIR692-1		FAM83A		CREG2		CYB5R2
BAG3		VAV3				SLC29A1		PLA2G5		MIR760		FAM83D		CREM		CYB5R3
BAG6		VDAC3				SLC2A1		PLB1		MITF		FAM96A		CRH		CYBRD1
BAIAP2L1		VGLL4				SLC2A3		PLBD1		MKNK1		FAM98A		CRIM1		CYFIP2
BAIAP2L2		VIPR2				SLC33A1		PLCB1		MKRN1		FANCC		CRK		CYP19A1
BAMBI		VMN1R2				SLC35B4		PLCG2		MLANA		FANCL		CROT		CYP26A1
BANF2		VMN1R77				SLC35F1		PLCL2		MLXIP		FAR2		CRTAC1		CYP2S1
BANK1		VPS8				SLC38A1		PLEKHA1		MLXIPL		FARP1		CRTC3		CYP4F14
BARX1		VSTM4				SLC39A10		PLEKHA4		MMAA		FAT1		CRYBA1		CYR61
BARX2		VWA7				SLC39A14		PLEKHF2		MMP20		FAT2		CRYBG3		CYTH3
BASP1		WBP1L				SLC44A3		PLEKHG1		MMP9		FBLIM1		CRYGN		D030018L15RIK
BATF		WDR25				SLC46A3		PLEKHH1		MOAP1		FBLN1		CRYL1		D030028A08RIK
BAZ1A		WDR59				SLC4A1		PLEKHM3		MOGAT1		FBLN2		CSF2		D10BWG1379E
BAZ2B		WFIKKN2				SLC5A11		PLSCR1		MORC1		FBXL16		CSGALNACT1		D15ERTD621E
BB557941		WIPI1				SLC6A15		PLXDC1		MRAS		FBXL3		CSK		D16ERTD472E
BBS4		WNT2				SLC7A7		PLXND1		MREG		FBXO11		CSMD1		D19ERTD737E
BBS9		WNT3A				SLC9A9		PMAIP1		MRPS23		FBXO15		CSMD3		D1ERTD622E
BBX		WNT7A				SLCO5A1		PML		MRPS28		FBXO17		CSNK1A1		D230025D16RIK
BC005561		WWC1				SMAD7		PMS1		MRPS5		FBXO21		CSNK1E		D330045A20RIK
BC006965		WWOX				SMARCA2		POLR1D		MSGN1		FBXO32		CSNK1G1		D430042O09RIK
BC017158		WWTR1				SMG7		POLR3B		MSH6		FBXO34		CSNK2A2		D630032N06RIK
BC018507		XKR4				SMTNL2		POLR3G		MSI2		FBXO36		CSRNP3		D630045J12RIK
BC023829		XPNPEP1				SMYD3		PORCN		MSRB2		FBXO45		CSRP1		D7ERTD443E
BC026585		XXYLT1				SNTB2		POU2F1		MSX2		FBXO5		CSRP2		D8ERTD82E
BC030307		YWHAQ				SNX1		POU5F1		MTHFD1		FBXW11		CST7		DAAM1
BC030867		YWHAZ				SORBS1		POU6F2		MTHFD1L		FCHO2		CSTAD		DAAM2
BC030870		YY1				SORCS1		PPAP2B		MTMR7		FCRL5		CTBP2		DAB2IP
BC033916		ZBTB18				SORCS2		PPFIA1		MUC19		FCRLS		CTCFL		DACH1
BC048507		ZBTB40				SORCS3		PPFIBP2		MUL1		FEM1C		CTDSPL		DACT2
BC048602		ZC3HAV1				SOX13		PPM1A		MUP21		FERMT2		CTDSPL2		DACT3
BC048644		ZDHHC7				SOX2OT		PPM1D		MVK		FERT2		CTGF		DAD1
BC048679		ZFAT				SOX9		PPP1R12A		MYBL2		FFAR3		CTH		DAP
BC051019		ZFP281				SP1		PPP1R9A		MYCN		FGD4		CTNNA1		DAPK1
BC051142		ZFP438				SP3		PPP2R2B		MYH13		FGD6		CTNNA2		DAPK2
BC061212		ZFP462				SP7		PPP2R5C		MYH9		FGF12		CTNNA3		DAPL1
BC064078		ZFP641				SP8		PPP4R4		MYL12B		FGF4		CTNNBIP1		DARC
BC065397		ZFP644				SPATA1		PRAMEL6		MYL7		FGFR2		CTNND1		DARS
BC068281		ZFP706				SPATA18		PRDM1		MYO10		FGFR3		CTNND2		DBC1
BC089597		ZFP825				SPINK2		PRDM14		MYO18A		FGFR4		CTRB1		DCAF6
BC1		ZFP839				SPNS3		PREP		MYO1D		FGR		CTSC		DCBLD1
BC107364		ZFPM1				SPOCK2		PREX1		MYO1E		FHL2		CTSL		DCC
BCAR1		ZFYVE1				SPON1		PREX2		MYO1H		FHL4		CTSZ		DCDC2A
BCAR3		ZKSCAN2				SPP1		PRICKLE1		MYO3B		FHOD3		CUBN		DCLK1
BCAS1		ZMIZ1				SPRED1		PRICKLE2		MYOF		FIG4		CUEDC1		DCLK2
BCAS2		ZMYND8				SPRED2		PRKAR2A		MYOM3		FIGNL1		CUL4A		DCT
BCAS3		ZSWIM6				SPRY2		PRKCB		MZF1		FILIP1		CUL4B		DCUN1D1
BCAT1						SRGAP3		PRKCH		N4BP1		FITM2		CUX1		DCUN1D3
BCL11A						SRRM4		PRKCI		NAF1		FKBP15		CWH43		DDAH1
BCL11B						SSBP3		PRMT10		NALCN		FKBP9		CX3CL1		DDC
BCL2						ST5		PRMT8		NANOG		FLI1		CXADR		DDHD1
BCL2A1A						ST6GAL1		PRPS1		NAV1		FLNB		CXCL12		DDI2
BCL2A1C						ST6GALNAC3		PRPSAP1		NAV2		FLRT2		CXCL14		DDO
BCL2A1D						ST8SIA1		PRRC1		NBEA		FLT1		CXCL3		DDR2
BCL2L1						STAC		PRUNE2		NCAM1		FMNL2		CXCR4		DDX10
BCL2L11						STAG1		PSAT1		NCL		FNBP1		CXCR5		DDX47
BCL2L13						STARD13		PSMB7		NCOA1		FNBP1L		CXXC4		DDX6
BCL9L						STIM1		PTCH1		NCOA3		FNDC3A		CYB5		DDX60
BCMO1						STK3		PTGES		NCOA7		FNDC3B		CYB5B		DECR2
BCOR						STK30		PTGFRN		NCOR2		FNIP2		CYB5R3		DEFB21
BCR						STK32B		PTMA		NDFIP1		FNTB		CYBRD1		DENND1A
BDKRB2						STMN1		PTP4A2		NDRG3		FOSL2		CYFIP2		DENND1B
BECN1						STX16		PTPN12		NDST4		FOXB1		CYP19A1		DENND2A
BEND4						STXBP1		PTPN14		NDUFA10		FOXI3		CYP26A1		DENND2C
BEND5						SULF1		PTPN3		NDUFA8		FOXJ2		CYP2B19		DENND4B
BEND7						SULF2		PTPRA		NDUFS4		FOXK1		CYP2S1		DENND4C
BEST1						SUV39H1		PTPRD		NEDD4		FOXN2		CYP4F14		DENND5B
BEST3						SUV420H1		PTPRE		NEDD4L		FOXN3		CYP4X1		DERA
BEX1						SUZ12		PTPRG		NEDD9		FOXO1		CYR61		DET1
BEX4						SYK		PTPRK		NEK6		FOXO3		CYTH3		DGKA
BFSP1						SYNGR1		PTPRN2		NEURL3		FOXP1		D030018L15RIK		DGKB
BHLHE23						SYT1		PTPRT		NF1		FOXP4		D030028A08RIK		DGKG
BHLHE40						SYT6		PUM1		NF2		FRAT2		D10BWG1379E		DGKH
BHMT2						TACC2		PURA		NFASC		FREM1		D130009I18RIK		DGKI
BICC1						TANC1		PURG		NFAT5		FRMD4A		D14ABB1E		DGKK
BICD1						TBC1D8		PVT1		NFATC2IP		FRMD4B		D15ERTD621E		DGKZ
BIN1						TBC1D9		PWWP2A		NFATC4		FRS2		D16ERTD472E		DHCR24
BIRC5						TBL1X		PYCR2		NFE2L2		FRS3		D1ERTD622E		DHCR7
BIRC6						TBX3		QPRT		NFIB		FRY		D230025D16RIK		DHRS11
BLK						TBXAS1		RAB1		NFIL3		FSCN1		D330045A20RIK		DHRS7
BLM						TCF7		RAB11FIP4		NHEJ1		FSIP1		D3ERTD751E		DHRS9
BLNK						TCF7L1		RAB12		NHLH2		FSTL1		D430042O09RIK		DHX35
BLOC1S4						TCP11L2		RAB31		NID2		FTO		D4ERTD617E		DHX37
BLVRB						TEAD1		RAB40C		NKAIN1		FTSJ1		D630032N06RIK		DHX40
BMF						TEC		RAB6B		NMNAT2		FUBP3		D630037F22RIK		DIAP2
BMP1						TET2		RABGAP1L		NMS		FYB		D630045J12RIK		DIAP3
BMP10						TET3		RAD21		NOP58		FYN		D6ERTD474E		DIDO1
BMP2						TGFA		RADIL		NOS1AP		FZD5		D7ERTD443E		DIO3
BMP2K						TGFBR3		RAI14		NOTCH2		G2E3		D8ERTD82E		DIP2C
BMP4						TGIF1		RALB		NOTUM		G3BP1		DAAM1		DIS3L2
BMP6						THADA		RALGAPA2		NPAS3		G3BP2		DAAM2		DISC1
BMP7						THEMIS		RALGPS2		NPEPPS		GAB1		DAB2		DLC1
BMP8A						THRA		RANBP17		NPL		GABARAP		DAB2IP		DLEU2
BMP8B						THSD4		RAPGEF1		NPM3		GABBR2		DACT2		DLG1
BMPER						THUMPD3		RAPGEF2		NPSR1		GABRP		DACT3		DLGAP1
BMPR1A						TIMP3		RASA2		NR3C2		GADD45A		DAP		DLGAP2
BMPR2						TJP1		RASSF3		NR6A1		GALM		DAPK1		DLGAP3
BMS1						TJP2		RBM17		NRF1		GALNT1		DAPK2		DLGAP4
BNC1						TLE3		RBM27		NRG3		GALNT2		DAPL1		DLK1
BNIP3L						TLE4		RBM41		NRP2		GALNT7		DARS		DLL1
BOC						TLN2		RBM47		NRXN1		GAP43		DAZL		DLX3
BOD1						TM9SF4		RBMS1		NRXN3		GARS		DCAF11		DMBX1
BOK						TMC7		RBMS3		NSD1		GAS6		DCBLD1		DMC1
BOLL						TMCO4		RBPJ		NSF		GAS7		DCDC2A		DMD
BPIFA3						TMEM107		RBPMS		NSG2		GATA2		DCLK1		DMRT1
BRAF						TMEM108		RCL1		NSMAF		GATAD2A		DCLK2		DMTF1
BRAT1						TMEM131		RCN1		NSUN7		GBAS		DCP1A		DNAJA2
BRCA1						TMEM132C		RDM1		NT5C2		GBE1		DCT		DNAJB14
BRCA2						TMEM132D		REEP3		NT5DC3		GCG		DCUN1D1		DNAJB6
BRD1						TMEM14A		RELL1		NTM		GCLC		DCUN1D3		DNAJC11
BRD2						TMEM173		RERE		NTN1		GCM2		DCUN1D4		DNAJC22
BRD3						TMEM212		RERG		NTRK2		GCNT1		DDAH1		DNAJC3
BRD4						TMEM220		REST		NUBPL		GCNT2		DDC		DNAJC5B
BRE						TMPO		RFFL		NUDT4		GDA		DDI2		DNAJC6
BRIP1						TMPRSS11E		RFTN2		NUPL2		GDPD5		DDR2		DNASE1
BRPF3						TNFRSF19		RFX4		NXNL2		GFI1B		DDT		DNASE1L3
BRWD3						TNFRSF21		RHOF		OAF		GFOD1		DDX19A		DNER
BSX						TNIK		RHOJ		ODC1		GFPT2		DDX26B		DNM3
BTAF1						TNKS		RHOU		OGT		GFRA1		DDX31		DNMT3A
BTBD1						TNRC18		RHPN2		OLFM3		GGA1		DDX47		DNMT3L
BTBD10						TNRC6A		RIF1		OLFR1044		GGA2		DDX6		DNPEP
BTBD11						TNRC6B		RIMS1		OLFR486		GGNBP1		DDX60		DNTT
BTBD3						TOP1		RIMS2		OLFR667		GGTA1		DENND1A		DOCK1
BTBD8						TOP3A		RIOK1		OLFR923		GHR		DENND1B		DOCK10
BTBD9						TPD52		RIPK2		OLIG3		GIGYF2		DENND2A		DOCK11
BTG1						TPP2		RIT2		OOEP		GINS3		DENND2C		DOCK2
BTG3						TRAF3		RLIM		OPCML		GIP		DENND4C		DOCK4
BTN2A2						TRAK1		RMST		OSBPL10		GIPC2		DENND5B		DOCK5
BTNL10						TRAM2		RND3		OSBPL3		GJA1		DEPDC5		DOCK7
BTNL2						TRAP1		RNF111		OSBPL6		GJA4		DERA		DOCK9
BZW1						TRAPPC6B		RNF157		OTX2		GJB3		DET1		DOK4
C030007H22RIK						TRIM24		RNF165		OTX2OS1		GJB5		DGKA		DOK5
C030018K13RIK						TRIM33		RNF168		OVOL1		GK5		DGKG		DOK6
C030034I22RIK						TRIM71		RNF182		OXR1		GLB1		DGKH		DPCR1
C030039L03RIK						TRIO		RNF19B		P4HA1		GLG1		DGKI		DPF3
C130026L21RIK						TRIP12		RNF220		P4HA3		GLI2		DGKZ		DPP6
C130083M11RIK						TRP63		RNGTT		PACRG		GLIPR2		DHCR24		DPP8
C1GALT1						TRPS1		ROBO1		PALLD		GLIS2		DHCR7		DPPA2
C1QL2						TSC22D1		ROR1		PALM2		GLOD5		DHODH		DPPA4
C1QL3						TSHZ2		ROR2		PARD3		GLRX3		DHRS7		DPPA5A
C1QL4						TSR2		RPAP3		PARD3B		GLRX5		DHRS7C		DRAM1
C1QTNF3						TTC39B		RPH3AL		PARD6G		GLTP		DHX35		DSC2
C230081A13RIK						TTC7B		RPS6KA1		PARK2		GLTSCR1		DHX37		DSCAM
C2CD2						TTC8		RPS6KA2		PARP11		GLUD1		DHX40		DSCAML1
C2CD4A						TTLL11		RPS6KA5		PARP14		GLUL		DIAP2		DSE
C330005M16RIK						TYRO3		RPTOR		PARVB		GM10069		DIAP3		DSG2
C330007P06RIK						UBAC2		RREB1		PAWR		GM101		DIDO1		DSP
C330018D20RIK						UBE2G1		RRM2		PAX1		GM10778		DIP2C		DST
C330021F23RIK						UBE4B		RRN3		PAX2		GM10941		DIS3L2		DTNA
C330024D21RIK						UBXN8		RSBN1L		PAXIP1		GM11346		DISC1		DTNB
C330046G13RIK						UFC1		RSPO2		PBX1		GM14005		DLC1		DTWD2
C3AR1						UGGT1		RSPO3		PCCA		GM1631		DLEU2		DUS3L
C430002E04RIK						UGT2A3		RTN4IP1		PCCB		GM1661		DLG1		DUSP12
C4BP-PS1						ULK4		RUFY1		PCDH1		GM1965		DLG2		DUSP27
C5AR2						UOX		RUNX1T1		PCDH15		GM1968		DLGAP1		DUSP4
C7						UPP1		RXFP1		PCDH9		GM3604		DLGAP2		DUSP5
C730036E19RIK						USH2A		RYBP		PCDHGA12		GM4371		DLGAP3		DUSP7
C77080						USP10		RYR2		PCDHGA6		GM4925		DLGAP4		DUSP9
C77370						USP12		S1PR2		PCNX		GM5607		DLK1		DYM
C86187						USP24		SACS		PCNXL2		GM5627		DLL1		DYNC1I2
C87414						USPL1		SALL1		PCSK6		GM572		DLX3		DYNLL2
C87436						UTF1		SALL4		PCYT1B		GM6524		DMAP1		DYNLRB2
C8B						UTP14B		SAMD4		PDE1A		GM694		DMBX1		DYRK1A
C8G						UTRN		SAMD7		PDE1C		GM7173		DMC1		DYRK2
C9						VAMP1		SARS		PDE3A		GM7244		DMD		DZIP1
CAB39						VANGL1		SASH1		PDE4D		GM7367		DMRT1		E030025P04RIK
CACHD1						VPS13D		SATB1		PDE4DIP		GM7854		DMRT2		E130012A19RIK
CACNA1A						VTI1A		SATB2		PDE5A		GM833		DMTF1		E130308A19RIK
CACNA1D						WAPAL		SBK1		PDE7A		GM853		DMXL2		E230029C05RIK
CACNA1E						WBSCR17		SCAP		PDGFD		GM9767		DNAJA2		E2F2
CACNA2D1						WDFY3		SCCPDH		PDGFRA		GMDS		DNAJB6		E2F6
CACNA2D3						WDR41		SCD2		PDLIM1		GNA12		DNAJC11		E2F7
CACNB1						WIPI2		SCD3		PDPK1		GNA13		DNAJC22		E2F8
CACNB2						WNT5B		SCHIP1		PDPN		GNA15		DNAJC25		EAPP
CACNB4						WWC2		SCRT2		PDZD2		GNAI3		DNAJC3		EBF1
CACNG6						WWTR1		SDK1		PDZRN4		GNAL		DNAJC5B		EBF2
CACNG7						XPNPEP1		SEC11C		PECR		GNAQ		DNAJC6		ECE1
CACUL1						XPNPEP2		SEC14L1		PEF1		GNB1		DNASE1		ECT2
CAD						XPO6		SEC62		PFDN1		GNB1L		DNASE1L3		EDARADD
CADM1						XRCC6BP1		SEH1L		PGAP1		GNB2L1		DNER		EDEM2
CADM2						YLPM1		SEMA4B		PGBD5		GNB4		DNM3		EDEM3
CADPS						YPEL5		SEMA5B		PGD		GNPDA1		DNMT3A		EDN2
CADPS2						YWHAH		SEMA6D		PGLYRP3		GNPTAB		DNMT3L		EDNRA
CALCA						ZBTB16		SEPSECS		PGM1		GOLGA4		DNPEP		EEA1
CALCOCO2						ZBTB20		2011-09-01		PHC1		GOLGA7B		DOCK1		EED
CALCRL						ZBTB34		SERINC5		PHF19		GOLM1		DOCK10		EEF1A1
CALD1						ZBTB40		SERP2		PHF21A		GORASP2		DOCK11		EEF1G
CALM1						ZBTB43		SERPINB1B		PHF21B		GOT1		DOCK2		EEF2K
CALM2						ZBTB44		SERPINB6C		PHLDA1		GOT2		DOCK3		EEFSEC
CALM5						ZBTB45		SERTAD2		PHLPP1		GPA33		DOCK4		EEPD1
CALN1						ZBTB7B		SESN3		PHLPP2		GPAM		DOCK5		EFCAB10
CALU						ZBTB7C		SESTD1		PHOX2B		GPBP1		DOCK7		EFCAB2
CAMK2D						ZC3HAV1L		SFMBT2		PIBF1		GPC3		DOCK9		EFHC2
CAMK2G						ZDHHC17		SFPQ		PIGK		GPC4		DOK4		EFHD1
CAMKMT						ZFHX3		SFRP1		PIGL		GPC6		DOK5		EFHD2
CAMTA1						ZFP217		SGCE		PIK3AP1		GPD1L		DOPEY2		EFNA4
CAND1						ZFP251		SGK1		PIK3C2B		GPD2		DPCR1		EFNA5
CANT1						ZFP280B		SGMS1		PIK3CD		GPR1		DPEP3		EFNB1
CAP1						ZFP282		SH3PXD2A		PIK3R5		GPR113		DPF3		EFNB2
CAP2						ZFP322A		SHB		PIKFYVE		GPR125		DPP4		EFR3B
CAPN1						ZFP36L1		SHF		PIM1		GPR132		DPP6		EFTUD1
CAPN11						ZFP398		SHROOM3		PIP5K1B		GPR133		DPP8		EGF
CAPN13						ZFP42		SIK1		PITPNM2		GPR135		DPPA2		EGFL6
CAPN2						ZFP462		SIK2		PKD1L2		GPR155		DPPA4		EGFLAM
CAPN5						ZFP503		SIPA1L2		PKIA		GPR37L1		DPPA5A		EGLN1
CAPN6						ZFP521		SIPA1L3		PKNOX2		GPR39		DRAM1		EGLN3
CAPNS1						ZFP532		SIRPA		PLA2G5		GPR4		DRD2		EHD1
CAPRIN2						ZFP568		SIX1		PLB1		GPR98		DSC2		EHD4
CAPS2						ZFP609		SLAIN2		PLCB1		GPRC5C		DSCAM		EHF
CAPZA2						ZFP623		SLC10A7		PLCE1		GPRIN1		DSCAML1		EHMT1
CAR10						ZFP704		SLC12A7		PLCL2		GPT2		DSE		EIF2B5
CAR12						ZFP706		SLC14A2		PLEKHA1		GPX7		DSG2		EIF3B
CAR4						ZFPM1		SLC15A1		PLEKHA4		GRAMD1B		DSP		EIF3H
CAR6						ZFYVE1		SLC17A8		PLEKHA5		GRB10		DST		EIF4EBP1
CARD11						ZFYVE27		SLC17A9		PLEKHA7		GRID1		DTNA		EIF4EBP2
CARD6						ZIC1		SLC1A3		PLEKHF2		GRIK3		DTNB		EIF4G3
CARKD						ZKSCAN2		SLC22A15		PLEKHG1		GRIK4		DTWD2		ELF1
CARS						ZMIZ1		SLC22A23		PLEKHH1		GRIP1		DTX3L		ELF2
CASK						ZMYM3		SLC23A2		PLEKHM3		GRK6		DUS3L		ELF3
CASP2						ZMYND8		SLC24A2		PLIN2		GRLF1		DUSP12		ELF4
CASP3						ZNRF2		SLC24A3		PLIN3		GRP		DUSP22		ELF5
CASQ2						ZSCAN10		SLC25A16		PLS3		GRTP1		DUSP27		ELL2
CASR						ZSCAN22		SLC25A36		PLSCR1		GSC		DUSP4		ELMO1
CAST						ZYG11B		SLC25A46		PLXNC1		GSDMD		DUSP5		ELN
CASZ1								SLC28A2		PMAIP1		GSE1		DUSP7		ELOVL2
CBFA2T2								SLC29A1		PMFBP1		GSG1L		DUSP9		ELOVL5
CBFA2T3								SLC2A1		PMS1		GSK3B		DYM		ELOVL6
CBL								SLC2A3		PNKD		GSR		DYNC1I2		ELOVL7
CBLB								SLC31A2		POLR3B		GSTA3		DYNC2H1		ELP3
CBLL1								SLC35B4		PORCN		GSTP2		DYNLL2		EMB
CBX2								SLC35F1		POU2F1		GT(ROSA)26SOR		DYNLRB2		EML4
CBX7								SLC36A3		POU4F3		GTDC1		DYRK1A		EMX2
CBX8								SLC38A11		POU5F1		GTF2A1		DYRK2		EN2
CCBE1								SLC38A4		PPARG		GTF2A1L		DZIP1		ENAH
CCDC101								SLC39A10		PPFIA1		GTF2A2		E030003E18RIK		ENGASE
CCDC112								SLC39A14		PPFIBP2		GTF2F2		E030025P04RIK		ENOX1
CCDC117								SLC44A3		PPM1A		GTF2H5		E130012A19RIK		ENOX2
CCDC12								SLC46A3		PPP1R12A		GTF2I		E130308A19RIK		ENPEP
CCDC126								SLC4A1		PPP1R9A		GTF2IRD1		E230029C05RIK		ENPP1
CCDC134								SLC5A11		PPP2R2B		GTF3A		E2F2		ENPP3
CCDC141								SLC6A15		PPP3R1		GTF3C6		E2F6		ENPP7
CCDC144B								SLC7A7		PRAMEL6		GTL3		E2F7		ENTHD1
CCDC148								SLC9A9		PRDM1		GUCY1B2		E2F8		ENTPD3
CCDC160								SLCO2A1		PRDM14		GYS1		EBF1		EOMES
CCDC162								SLCO3A1		PRDM2		H13		EBF2		EPAS1
CCDC171								SLCO5A1		PRDX1		H2-Q10		ECE1		EPB4.1
CCDC173								SLIT3		PRDX6		H2-T3		ECT2		EPB4.1L1
CCDC175								SMAD6		PREP		H2AFY2		EDARADD		EPB4.1L2
CCDC25								SMAD7		PREX1		HABP2		EDEM2		EPB4.1L3
CCDC36								SMARCA2		PREX2		HAND2		EDN2		EPB4.1L4A
CCDC38								SMARCAD1		PRF1		HAS2		EDNRA		EPB4.1L5
CCDC50								SMC2		PRICKLE1		HAUS2		EEA1		EPHA2
CCDC53								SMG6		PRICKLE2		HCK		EED		EPHA4
CCDC57								SMG7		PRKAG2		HCN4		EEF1A1		EPHA6
CCDC6								SMTNL2		PRKAR2A		HDAC4		EEF1G		EPHB1
CCDC63								SNAI1		PRKCA		HDGF		EEF2K		EPHB2
CCDC64								SNTB1		PRKCB		HECW2		EEFSEC		EPHB3
CCDC66								SNTB2		PRKCE		HEG1		EEPD1		EPHX1
CCDC68								SNX10		PRKCI		HELT		EFCAB10		EPHX2
CCDC73								SOCS3		PRKG1		HELZ		EFCAB2		EPN2
CCDC83								SOD1		PRLR		HEPHL1		EFHB		EPS15L1
CCDC84								SOD2		PRMT10		HERPUD2		EFHD1		EPS8
CCDC88A								SORBS1		PRPSAP1		HES1		EFHD2		EPSTI1
CCDC88C								SORCS1		PTCH1		HEY2		EFNA4		ERAP1
CCDC93								SORCS3		PTGES		HIC2		EFNA5		ERBB4
CCDC94								SOS1		PTGFRN		HIF1A		EFNB1		ERC1
CCHCR1								SOX13		PTK2		HINT1		EFNB2		ERC2
CCK								SOX2OT		PTMA		HIP1		EFR3B		ERCC1
CCKAR								SOX6		PTP4A1		HIPK1		EFTUD1		ERCC4
CCL2								SOX9		PTP4A2		HIPK2		EGFL6		ERF
CCL24								SP3		PTPN12		HIST1H1E		EGFL7		ERG
CCL25								SP8		PTPN14		HIST1H2BE		EGFLAM		ERGIC1
CCL27B								SPESP1		PTPN3		HIST2H2AA1		EGLN1		ERI3
CCNB1								SPINK2		PTPRA		HIVEP1		EGLN3		ERMP1
CCND1								SPNS3		PTPRE		HJURP		EHD1		ERRFI1
CCND2								SPOCK2		PTPRG		HK2		EHD4		ESF1
CCND3								SPON1		PTPRN2		HKDC1		EHF		ESPN
CCNE1								SPP1		PTPRQ		HLF		EHMT1		ESRP1
CCNG2								SPRED1		PTPRT		HMBS		EIF2B5		ESRRB
CCNJ								SPRED2		PUM1		HMG20B		EIF2S2		ESRRG
CCNJL								SPRY1		PURA		HMGCLL1		EIF3B		ESYT3
CCNL1								SPRY2		PURG		HMGCR		EIF3H		ETF1
CCNL2								SPRY4		PUS7L		HMGN2		EIF4EBP1		ETFB
CCNY								SPTLC2		PVRL1		HMGXB4		EIF4EBP2		ETL4
CCR1								SRGAP2		PVT1		HN1		EIF4G3		ETNK1
CCR4								SRGAP3		PWWP2B		HNF1B		EIF5A2		ETS1
CCRN4L								SRRM4		PYCR2		HNRNPC		ELF1		ETV4
CCSAP								ST5		QRFPR		HNRNPF		ELF2		ETV5
CCSER2								ST6GALNAC3		RAB1		HNRNPH1		ELF3		ETV6
CCT7								STAG1		RAB11FIP4		HNRNPR		ELF4		EVI5
CCT8L1								STAT3		RAB12		HNRNPU		ELF5		EVX1
CD14								STIM1		RAB18		HNRPLL		ELFN2		EXOC4
CD19								STK33		RAB27A		HOMER2		ELL2		EXOC6
CD200R1								STMN1		RAB28		HOOK2		ELMO1		EXOC6B
CD209G								STRAP		RAB38		HOPX		ELN		EXPH5
CD247								STX8		RAB3B		HORMAD2		ELOVL2		EXT1
CD28								STXBP1		RAB3GAP2		HOXA1		ELOVL3		EXTL3
CD2AP								SUFU		RAB6B		HOXB13		ELOVL5		EYA1
CD300E								SULF1		RABL3		HPGD		ELOVL6		EZH1
CD300LB								SULF2		RAD21		HPSE		ELOVL7		EZH2
CD302								SUV39H1		RADIL		HPSE2		EMB		EZR
CD36								SUV420H1		RAI14		HRG		EML4		F11R
CD37								SUZ12		RALB		HRH2		EMP2		F2R
CD38								SVIL		RALGAPA2		HS3ST5		EN2		F2RL1
CD44								SYK		RALGPS2		HS6ST1		ENAH		F830045P16RIK
CD5								SYNE1		RANBP17		HS6ST3		ENGASE		FAAH
CD52								SYNPO		RAPGEF1		HSD17B2		ENOX1		FABP3
CD59A								SYT1		RAPGEF2		HSD17B6		ENPEP		FABP6
CD59B								SYT6		RAPGEF5		HSP90AA1		ENPP1		FAF1
CD80								T		RARRES1		HSPA12B		ENPP2		FAM101A
CD81								TACC2		RASSF2		HSPA13		ENPP3		FAM107B
CD83								TANC1		RASSF3		HSPA8		ENPP7		FAM110B
CD9								TBC1D8		RB1		HSPA9		ENTHD1		FAM111A
CD99L2								TBL1X		RBM27		HSPB8		ENTPD3		FAM117A
CDA								TBX3		RBM47		HSPG2		EOMES		FAM117B
CDAN1								TBXAS1		RBMS3		HTRA1		EPAS1		FAM124B
CDC14A								TCF12		RBPJ		HUNK		EPB4.1		FAM126A
CDC14B								TCF7		RBPMS		HYAL6		EPB4.1L1		FAM126B
CDC27								TCF7L1		RCN1		IARS2		EPB4.1L2		FAM129B
CDC37L1								TCF7L2		REEP3		ICA1		EPB4.1L3		FAM131C
CDC40								TCP11L2		RELL1		ICAM4		EPB4.1L4A		FAM134B
CDC42BPB								TEAD1		REV1		ID1		EPB4.1L5		FAM135A
CDC42EP1								TEC		RFFL		ID2		EPHA2		FAM13A
CDC42EP3								TESK2		RFX4		ID3		EPHA3		FAM13B
CDC42EP5								TET1		RGL1		IER2		EPHA4		FAM13C
CDC42SE2								TET2		RGS12		IFFO1		EPHB1		FAM159B
CDC73								TET3		RGS7		IFFO2		EPHB2		FAM160A1
CDCA2								TFRC		RHD		IFI30		EPHB3		FAM161A
CDCA7								TGFBR3		RHOF		IFITM1		EPHX1		FAM163A
CDCP2								TGIF1		RHOJ		IFITM6		EPHX2		FAM167A
CDH1								THADA		RHPN2		IFNAR2		EPN2		FAM168A
CDH13								THAP1		RIF1		IFNGR2		EPS15L1		FAM169B
CDH15								THBS2		RIMS1		IFT122		EPS8		FAM174A
CDH16								THSD4		RIMS2		IFT57		EPSTI1		FAM174B
CDH17								THUMPD3		RIN1		IFT74		ERBB4		FAM178B
CDH19								TIAM1		RIN3		IFT80		ERC1		FAM180A
CDH2								TIFAB		RIOK1		IGF1R		ERC2		FAM181B
CDH20								TIMP3		RIPK2		IGF2BP1		ERCC1		FAM188A
CDH23								TJP1		RIPK3		IGF2BP3		ERCC4		FAM189A2
CDH3								TJP2		RIT2		IGF2R		ERF		FAM196A
CDH4								TLE3		RLIM		IGFBP3		ERG		FAM19A1
CDH5								TLE4		RNF111		IGFBP7		ERGIC1		FAM19A5
CDH6								TLK1		RNF144A		IGSF21		ERI3		FAM20A
CDH8								TLN2		RNF168		IGSF3		ERMP1		FAM20B
CDIPT								TLR13		RNF182		IKZF1		ERRFI1		FAM35A
CDK1								TM9SF4		RNF216		IKZF3		ESF1		FAM3B
CDK14								TMC7		RNF219		IL12RB2		ESPN		FAM3C
CDK15								TMEM107		RNF220		IL15		ESR1		FAM46C
CDK17								TMEM117		ROBO1		IL17RD		ESRRB		FAM49A
CDK19								TMEM131		ROBO3		IL34		ESRRG		FAM49B
CDK2								TMEM132C		ROCK2		IL6RA		ESYT3		FAM50B
CDK5R2								TMEM132D		ROR1		IL6ST		ETF1		FAM53B
CDK6								TMEM135		ROR2		IL9R		ETFB		FAM5C
CDK8								TMEM144		RP2H		IMMP2L		ETL4		FAM60A
CDKAL1								TMEM14A		RPP25		IMPA2		ETNK1		FAM65A
CDKL1								TMEM17		RPS20		IMPACT		ETS1		FAM65B
CDKL4								TMEM173		RPS6KA1		INADL		ETV4		FAM65C
CDKL5								TMEM220		RPS6KA5		INO80C		ETV5		FAM69A
CDKN2A								TMEM229B		RPS6KC1		INPP5A		ETV6		FAM76B
CDKN2AIP								TMEM45B		RPTOR		INPP5D		EVI5		FAM78A
CDKN2AIPNL								TMEM51		RREB1		INPP5F		EVX1		FAM78B
CDO1								TMPO		RRM1		INSR		EXOC4		FAM81A
CDR2								TMPRSS11D		RRM2		INTS3		EXOC6		FAM83A
CDS2								TMPRSS11E		RRN3		IP6K2		EXOC6B		FAM83D
CDT1								TMTC1		RSBN1L		IPMK		EXOSC3		FAM83F
CDX1								TNFRSF19		RSPO2		IPO5		EXPH5		FAM86
CDYL								TNIK		RSPO3		IPPK		EXT1		FAM98A
CDYL2								TNKS		RTKN2		IQCA		EXT2		FAM98B
CEACAM19								TNR		RTN1		IQGAP1		EXTL3		FANCC
CEBPA								TNRC18		RTN4		IQGAP2		EYA1		FANCL
CEBPE								TNRC6A		RTN4IP1		IQSEC1		EYA4		FARP1
CECR2								TNRC6B		RTTN		IRAK1		EZH1		FARS2
CELF2								TNS1		RUNX1T1		IRAK2		EZR		FAT1
CELF4								TNS3		RYBP		IRAK3		F10		FAT2
CELF6								TOP1		RYR2		IRF2		F2R		FAT3
CEND1								TOR1AIP2		RYR3		IRF8		F2RL1		FBLIM1
CENPA								TPD52		S1PR1		IRGC1		F830045P16RIK		FBLN1
CENPF								TPM3		SACS		ISX		FAAH		FBLN2
CENPP								TRAF3		SALL1		ISYNA1		FABP3		FBXO11
CEP112								TRAK1		SALL4		ITGA11		FABP6		FBXO15
CEP128								TRAPPC6B		SAMD7		ITGA3		FAF1		FBXO16
CEP170B								TRIM2		SARS		ITGA5		FAH		FBXO17
CEP19								TRIM24		SASH1		ITGA6		FAM101A		FBXO2
CEP192								TRIM25		SBK1		ITGA9		FAM110B		FBXO21
CEP250								TRIM33		SCAP		ITGB3		FAM114A2		FBXO28
CEP290								TRIM44		SCARA3		ITGB4		FAM117A		FBXO32
CEP350								TRIM7		SCARB2		ITGB5		FAM117B		FBXO34
CEP41								TRIM71		SCCPDH		ITPKC		FAM124B		FBXO36
CEP55								TRIO		SCD1		ITPR1		FAM126A		FBXO42
CEP68								TRMT2B		SCD2		ITPR2		FAM126B		FBXW11
CEP85								TRP63		SCD3		ITPR3		FAM129B		FBXW24
CERS5								TSC22D1		SCG2		IVNS1ABP		FAM131C		FBXW4
CERS6								TSKU		SCHIP1		JAK1		FAM134B		FCGR3
CES1D								TSPAN5		SDK1		JAK2		FAM13A		FCGR4
CES5A								TSR2		SDK2		JAM3		FAM13C		FCHO2
CETN1								TTC27		SEC11C		JARID2		FAM154A		FCHSD2
CETN2								TTC39B		SEC14L1		JPH2		FAM159B		FCRL5
CFC1								TTC7B		SEC62		KALRN		FAM160A1		FCRL6
CFDP1								TTC8		SELK		KANK1		FAM161A		FCRLS
CFHR2								TTLL11		SEMA4B		KANK4		FAM163A		FEM1C
CFL1								TUBA1C		SEMA5B		KARS		FAM167A		FERMT2
CFL2								TXLNB		SEMA6D		KATNAL1		FAM168A		FERT2
CFLAR								TYRO3		SEPSECS		KBTBD2		FAM169B		FEZ2
CGA								UAP1		2011-09-01		KBTBD3		FAM174B		FEZF2
CGNL1								UBAP2		SERP2		KCNA6		FAM178B		FFAR3
CGRRF1								UBE2G1		SERPINB1B		KCNB1		FAM180A		FGD1
CHCHD3								UBE2Q1		SERPINB6C		KCNH6		FAM181B		FGD4
CHCHD5								UCK2		SERPINI1		KCNIP1		FAM189A2		FGD6
CHCHD6								UGT2A3		SERTAD2		KCNJ5		FAM193B		FGF10
CHD4								ULK4		SESN1		KCNJ6		FAM198B		FGF14
CHD6								UPP1		SESN3		KCNK5		FAM19A1		FGF4
CHD7								USH2A		SESTD1		KCNMA1		FAM19A5		FGF5
CHD9								USP9X		SEZ6		KCNQ1		FAM20A		FGF6
CHEK2								UST		SFMBT2		KCNS3		FAM20B		FGFR1
CHFR								UTF1		SGCE		KCTD10		FAM35A		FGFR2
CHGA								UTRN		SGCZ		KCTD15		FAM3B		FGFR3
CHI3L1								VANGL1		SGK1		KCTD16		FAM3C		FGFR4
CHIA								VANGL2		SGMS1		KCTD21		FAM45A		FGR
CHIT1								VMN2R3		SH3GL2		KCTD3		FAM46A		FHIT
CHKA								VMN2R4		SH3PXD2A		KCTD9		FAM46C		FHL2
CHM								VPS41		SH3RF1		KDM2A		FAM49A		FHL4
CHN1								VSTM2L		SHB		KDM2B		FAM49B		FHOD1
CHN2								VTI1A		SHF		KDM3A		FAM50B		FHOD3
CHP2								VWA5B1		SIGLEC5		KIF11		FAM53B		FIG4
CHPT1								WAPAL		SIK2		KIF13A		FAM57B		FIGNL1
CHRD								WASF2		SIRPA		KIF14		FAM5C		FILIP1
CHRM3								WBSCR17		SIX1		KIF16B		FAM60A		FILIP1L
CHRNA5								WDFY3		SIX3		KIF1B		FAM65A		FIS1
CHRNA7								WDR41		SKAP1		KIF22		FAM65B		FKBP15
CHST10								WDR70		SLAIN2		KIF23		FAM65C		FKBP6
CHST11								WNT3		SLC10A7		KIF26B		FAM69A		FKBP9
CHST12								WSB1		SLC12A9		KIF2C		FAM71F1		FLI1
CHST15								WWC2		SLC14A2		KIF5C		FAM71F2		FLNB
CHST3								WWTR1		SLC15A1		KIF7		FAM78A		FLRT2
CHSY1								XBP1		SLC17A9		KIFC3		FAM78B		FLT1
CHSY3								XCL1		SLC18A1		KIRREL		FAM81A		FLT4
CHURC1								XPNPEP2		SLC22A23		KIRREL3		FAM83A		FMN2
CIITA								XPO6		SLC23A2		KIT		FAM83B		FMNL2
CILP								XRCC6BP1		SLC25A13		KITL		FAM83D		FMNL3
CISD3								YES1		SLC25A16		KLF11		FAM86		FMR1
CISH								YLPM1		SLC25A33		KLF13		FAM96A		FMR1NB
CITED4								YPEL2		SLC25A36		KLF3		FAM98A		FNBP1
CK137956								YPEL5		SLC25A4		KLF4		FAM98B		FNBP1L
CKAP2								ZBTB16		SLC25A46		KLF5		FANCC		FNDC1
CKMT1								ZBTB20		SLC28A2		KLF8		FANCL		FNDC3A
CKS2								ZBTB40		SLC29A1		KLF9		FARP1		FNDC3B
CLASP1								ZBTB44		SLC2A1		KLHL2		FARS2		FNDC7
CLCN1								ZBTB45		SLC2A13		KLHL24		FAT1		FNIP1
CLCN5								ZBTB8A		SLC2A3		KLHL25		FAT2		FNTB
CLCN6								ZDHHC17		SLC35B4		KLHL29		FAT3		FOLR1
CLCN7								ZFAND1		SLC35F1		KLHL38		FBLIM1		FOLR4
CLDN14								ZFP148		SLC38A11		KLHL5		FBLN1		FOSL2
CLDN17								ZFP184		SLC39A14		KLHL8		FBLN2		FOXA1
CLDN18								ZFP239		SLC41A2		KLK5		FBLN5		FOXA2
CLDN2								ZFP366		SLC44A3		KLRB1B		FBP1		FOXA3
CLDN3								ZFP36L1		SLC4A1		KNDC1		FBP2		FOXB1
CLDN4								ZFP42		SLC4A3		KNTC1		FBXL16		FOXB2
CLDN7								ZFP462		SLC6A1		KREMEN1		FBXO11		FOXI1
CLEC16A								ZFP503		SLC6A15		KRT18		FBXO15		FOXI3
CLEC3A								ZFP516		SLC6A6		KRT19		FBXO17		FOXJ2
CLEC4F								ZFP518B		SLC7A15		KRT8		FBXO2		FOXK1
CLGN								ZFP521		SLC7A7		KRT80		FBXO21		FOXK2
CLIC3								ZFP532		SLC7A8		KSR2		FBXO28		FOXN2
CLIC4								ZFP536		SLC9A9		L1TD1		FBXO32		FOXN3
CLIC5								ZFP568		SLCO1C1		LACE1		FBXO34		FOXO1
CLIP1								ZFP609		SLCO5A1		LAMA1		FBXO36		FOXO3
CLIP2								ZFP623		SLIT3		LAMA3		FBXO42		FOXP1
CLK3								ZFP704		SLMAP		LAMB2		FBXO5		FOXP4
CLMN								ZFP706		SMAD1		LAMC1		FBXO8		FOXR2
CLMP								ZFP710		SMAD2		LAPTM4A		FBXW11		FRAT2
CLN8								ZFP827		SMAD5		LARGE		FBXW4		FRMD4A
CLNK								ZFPM1		SMAD6		LARP1		FCGBP		FRMD4B
CLPB								ZFYVE27		SMAD7		LASP1		FCGR3		FRMD8
CLSPN								ZIC3		SMAP1		LBR		FCGR4		FRMPD1
CLSTN2								ZMAT4		SMARCA2		LBX1		FCHSD2		FRRS1
CLSTN3								ZMIZ1		SMARCAD1		LCLAT1		FCNB		FRS2
CLTB								ZMYM3		SMG7		LCP1		FCRL5		FRS3
CLTC								ZMYND8		SMTNL2		LDB1		FCRL6		FRY
CMA1								ZNHIT6		SMYD1		LDLR		FCRLS		FSCN1
CMC1								ZNRF3		SMYD3		LDLRAD3		FEM1C		FSIP1
CMIP								ZRANB1		SNAI1		LDLRAP1		FERMT2		FSTL1
CMKLR1								ZSCAN10		SNTB2		LEFTY1		FERT2		FSTL4
CML3								ZSWIM6		SNTG1		LEFTY2		FEZ2		FTH1
CMPK2								ZYG11B		SNX10		LEKR1		FFAR3		FTO
CMTM2B										SOAT1		LEMD2		FGD1		FTSJ1
CMTM8										SOCS3		LEMD3		FGD3		FUBP3
CNBD2										SORBS1		LGALS2		FGD4		FUT8
CNDP1										SORCS1		LGALS3		FGD6		FXYD3
CNDP2										SOS1		LGALS8		FGF10		FYB
CNGB1										SOX13		LGR4		FGF12		FYN
CNIH2										SOX2OT		LGR6		FGF14		FZD5
CNNM1										SP4		LHX2		FGF4		G2E3
CNNM4										SPARC		LHX5		FGF5		G3BP2
CNOT3										SPATA1		LIF		FGF6		GAB1
CNOT6										SPESP1		LIFR		FGFR1		GABBR2
CNOT6L										SPIN1		LIG1		FGFR2		GABRE
CNPY1										SPINK4		LIMK2		FGFR3		GABRG1
CNR2										SPNS3		LIPC		FGFR4		GABRP
CNRIP1										SPOCK1		LLGL2		FGR		GABRR2
CNTLN										SPOCK2		LMBRD1		FHIT		GADD45A
CNTN1										SPP1		LMNA		FHL2		GADD45G
CNTN4										SPRED1		LMNB1		FHL4		GADL1
CNTN5										SPRED2		LMO1		FHOD3		GAL3ST1
CNTNAP2										SPRY2		LMO2		FIG4		GALM
CNTNAP3										SPRY4		LMO4		FIGNL1		GALNT1
CNTNAP4										SPSB1		LMO7		FILIP1		GALNT10
CNTNAP5A										SPTLC2		LOXHD1		FILIP1L		GALNT12
COBL										SRGAP3		LOXL1		FIS1		GALNT2
COBLL1										ST6GALNAC3		LPAR1		FITM2		GALNT7
COG1										ST7		LPCAT1		FKBP15		GAP43
COG5										STAC		LPHN2		FKBP6		GARS
COL11A2										STARD13		LPHN3		FLI1		GAS6
COL12A1										STARD3NL		LPP		FLNB		GATA1
COL13A1										STAT4		LRCH1		FLT1		GATA2
COL15A1										STIM1		LRFN2		FLT3L		GATA3
COL18A1										STK11IP		LRIG1		FLT4		GATA4
COL1A2										STK3		LRRC1		FMN2		GATA6
COL23A1										STK30		LRRC20		FMNL2		GATAD2A
COL26A1										STON2		LRRC23		FMNL3		GBE1
COL27A1										STOX2		LRRC27		FNBP1		GBGT1
COL28A1										STRAP		LRRC33		FNBP1L		GCLC
COL4A1										STX16		LRRC38		FNDC1		GCM2
COL4A2										STX8		LRRC41		FNDC3A		GCNT1
COL4A3										SUFU		LRRC58		FNDC3B		GCNT2
COL5A1										SULF1		LRRC59		FNDC7		GCNT4
COL6A3										SUSD5		LRRC8B		FNIP2		GDPD1
COL6A4										SUV420H1		LRRC8D		FNTB		GDPD5
COL6A5										SUV420H2		LRRFIP1		FOLR1		GEMIN8
COL6A6										SUZ12		LRRIQ4		FOLR4		GFI1B
COLEC11										SVIL		LRRN2		FOSL2		GFOD1
COMMD10										SYCP1-PS1		LSM4		FOXA1		GFPT1
COMMD7										SYK		LSM6		FOXA2		GFPT2
COMTD1										SYN2		LTA4H		FOXA3		GFRA1
COQ2										SYNE1		LTBP2		FOXB1		GGA1
COQ3										SYT1		LY6E		FOXB2		GGA2
COQ5										SYT7		LY6H		FOXI1		GGNBP1
CORIN										TACC2		LY75		FOXI3		GGTA1
CORO1C										TAL2		LY86		FOXJ2		GIGYF2
CORO2B										TANC1		LYL1		FOXK1		GINS3
COTL1										TANC2		LYPD6		FOXK2		GIP
COX10										TARS		LYRM1		FOXL1		GIPC2
COX17										TAS2R118		LYRM7		FOXN2		GJA1
COX18										TBC1D1		LYSMD4		FOXN3		GJA4
COX4I2										TBC1D14		LYZL4		FOXO1		GJA8
COX6A1										TBC1D8		MACF1		FOXO3		GJB3
COX6B1										TBCEL		MACROD2		FOXP1		GJB5
COX7A1										TBK1		MAGEB16		FOXP4		GJC1
COX7A2L										TBL1X		MAGI1		FOXR2		GK5
COX7C										TBX3		MAGI2		FRAT2		GLB1
CPA1										TCF12		MALAT1		FRK		GLB1L2
CPA6										TCF21		MALT1		FRMD4A		GLDC
CPD										TCF7		MAMDC2		FRMD4B		GLG1
CPE										TCF7L1		MAML2		FRMD8		GLI2
CPEB3										TEAD1		MAML3		FRMPD1		GLIPR2
CPEB4										TEC		MAN1A2		FRRS1		GLIS2
CPED1										TESK2		MAN1C1		FRS2		GLOD5
CPLX2										TET1		MANBA		FRS3		GLRA1
CPN1										TET2		MANBAL		FRY		GLRB
CPNE4										TET3		MAOA		FSCN1		GLRX3
CPNE5										TFRC		MAP1LC3B		FSIP1		GLRX5
CPNE8										TGFBR3		MAP2K1		FSTL1		GLT8D2
CPOX										TGIF1		MAP2K5		FSTL4		GLTP
CPPED1										THA1		MAP3K1		FTH1		GLTSCR1
CPSF6										THADA		MAP3K3		FTO		GLUD1
CPT1A										THAP1		MAP3K4		FTSJ1		GLUL
CPVL										THBS2		MAP3K5		FUBP3		GM10069
CR1L										THSD4		MAP4K3		FUCA1		GM10941
CRADD										THUMPD3		MAP4K4		FUT8		GM11346
CRB1										TIAM1		MAPK8		FXYD3		GM11435
CRB2										TIFAB		MAPKAP1		FYB		GM11545
CRBN										TIGD4		MAPRE2		FYN		GM12794
CREB1										TIPARP		MAPRE3		FZD1		GM13152
CREB3L1										TJP2		MAPT		FZD5		GM13242
CREB3L2										TKT		2001-03-01		G2E3		GM13251
CREBRF										TLE3		2010-03-01		G3BP1		GM14005
CREG1										TLE4		MARK1		G3BP2		GM14047
CREG2										TLK1		MAST4		GAB1		GM15217
CREM										TLN2		MAX		GABBR2		GM1527
CRH										TM9SF4		MBD2		GABRB2		GM1587
CRIM1										TMC7		MBNL2		GABRG1		GM1631
CRK										TMEFF1		MBOAT2		GABRG3		GM16515
CRLF3										TMEM108		MBP		GABRP		GM1965
CROT										TMEM131		MCC		GADD45A		GM1968
CRTAC1										TMEM132C		MCFD2		GADD45G		GM4371
CRTC3										TMEM132D		MCPH1		GADL1		GM4925
CRYAB										TMEM14A		MDGA1		GAL3ST1		GM5082
CRYBA1										TMEM154		MDM1		GALK2		GM5105
CRYBG3										TMEM17		MDM4		GALM		GM5129
CRYGN										TMEM173		MDN1		GALNT1		GM5607
CRYL1										TMEM212		ME2		GALNT10		GM5627
CRYZ										TMEM220		MED13L		GALNT12		GM572
CSF2										TMEM51		MED26		GALNT2		GM5801
CSF2RB										TMEM65		MEF2A		GALNT3		GM6524
CSF2RB2										TMPRSS11D		MEF2D		GALNT7		GM6578
CSGALNACT1										TMPRSS11E		MEGF11		GANC		GM694
CSK										TNFRSF19		MEIS1		GAP43		GM7173
CSMD1										TNFRSF21		MEIS2		GARS		GM7244
CSMD3										TNIK		MESDC2		GAS6		GM7367
CSNK1A1										TNIP3		MET		GAS7		GM7616
CSNK1E										TNKS		METRNL		GATA1		GM813
CSNK1G1										TNRC18		METTL2		GATA2		GM815
CSNK2A2										TNRC6B		MEX3B		GATA3		GM833
CSRNP3										TNS1		MFAP3		GATA4		GM8994
CSRP1										TNS3		MFAP5		GATA6		GM973
CSRP2										TNS4		MFGE8		GATAD2A		GMDS
CST7										TPD52		MFSD11		GBAS		GMEB1
CSTAD										TPK1		MFSD2A		GBGT1		GMPR
CSTF2										TPM1		MFSD7A		GCLC		GNA12
CSTF3										TPM3		MGAT3		GCM1		GNA13
CTAGE5										TRAF3		MGAT5		GCM2		GNA15
CTBP2										TRAP1A		MGAT5B		GCNT1		GNAL
CTCF										TRAPPC9		MGEA5		GCNT2		GNAQ
CTCFL										TRIB1		MGMT		GCNT4		GNAT2
CTDNEP1										TRIM2		MGST3		GDA		GNB1
CTDSPL										TRIM24		MICAL1		GDF6		GNB1L
CTDSPL2										TRIM25		MICAL2		GDPD1		GNB2L1
CTGF										TRIM26		MICAL3		GDPD5		GNG12
CTH										TRIM33		MID1IP1		GEMIN8		GNPDA1
CTIF										TRIM44		MINPP1		GFI1B		GNPTAB
CTNNA1										TRIM71		MIR205		GFM1		GNS
CTNNA2										TRIO		MIR290		GFOD1		GOLGA4
CTNNA3										TRMT2B		MIR297-1		GFPT1		GOLGA5
CTNNBIP1										TRP53BP2		MIR684-1		GFPT2		GOLGA7B
CTNND1										TRP63		MIR692-1		GFRA1		GOLM1
CTNND2										TRPS1		MIR804		GGA1		GORASP2
CTPS2										TSC22D1		MITF		GGA2		GOSR1
CTRB1										TSHZ2		MKKS		GGNBP1		GOT1
CTSC										TSPAN18		MKL1		GGTA1		GOT2
CTSL										TSR2		MKRN1		GHR		GP49A
CTSZ										TTC27		MLEC		GHRHR		GPA33
CUBN										TTC7B		MLLT10		GIGYF2		GPAM
CUEDC1										TTC8		MLLT4		GIMAP7		GPATCH1
CUEDC2										TTLL11		MMAA		GINS3		GPATCH2
CUL2										TUBA1C		MMP20		GIP		GPBP1
CUL4A										TYRO3		MMP9		GIPC2		GPC3
CUL4B										UACA		MN1		GJA1		GPC4
CUX1										UAP1		MNAT1		GJA4		GPC6
CWC27										UBAP2		MNX1		GJA8		GPD1L
CWH43										UBE2G1		MOAP1		GJB3		GPD2
CX3CL1										UBE2Q1		MOG		GJB5		GPR1
CXADR										UBE2V2		MOGAT2		GJC1		GPR116
CXCL12										UBL3		MON2		GK5		GPR124
CXCL14										UBXN8		MORC1		GLB1		GPR125
CXCL17										UFC1		MORN1		GLB1L		GPR126
CXCL3										UGGT1		MORN3		GLB1L2		GPR133
CXCR4										UGT2A3		MOS		GLDC		GPR135
CXCR5										UNC5B		MOSPD4		GLI2		GPR156
CXXC4										UPP1		MPHOSPH6		GLIPR1		GPR37L1
CYB5										UQCRH		MPHOSPH8		GLIPR2		GPR39
CYB5B										USF1		MPP7		GLIS2		GPR4
CYB5R2										USH2A		MPPED2		GLOD5		GPR64
CYB5R3										USP3		MRAS		GLRA1		GPR75
CYBRD1										USP48		MREG		GLRX3		GPR98
CYFIP2										USP9X		MRGPRD		GLRX5		GPRC5C
CYP19A1										USPL1		MRPL1		GLT8D2		GPT2
CYP26A1										UTF1		MRPL16		GLTP		GRAMD1B
CYP2B13										UTRN		MRPL17		GLTSCR1		GRAMD3
CYP2B19										VANGL1		MRPL48		GLUD1		GRAMD4
CYP2B9										VEGFA		MRPL52		GM10069		GRB10
CYP2C50										VGLL4		MRPS17		GM101		GREB1
CYP2J8										VMN2R3		MRPS5		GM10649		GREB1L
CYP2S1										VMN2R4		MRRF		GM10778		GRIA1
CYP3A16										VPS13C		MRVI1		GM10941		GRIA3
CYP4F14										VPS41		MSGN1		GM11346		GRID1
CYP4X1										VPS54		MSH6		GM11545		GRID2
CYR61										VRK1		MSI2		GM12794		GRID2IP
CYSLTR1										VSTM2A		MSMB		GM13152		GRIK3
CYSTM1										VSTM2L		MSX2		GM13547		GRIK4
CYTH2										VTI1A		MTA3		GM14005		GRIN2A
CYTH3										VWA5B1		MTCH2		GM14047		GRIP1
D030018L15RIK										WAC		MTDH		GM15217		GRK5
D030024E09RIK										WAPAL		MTHFD1		GM1527		GRK6
D030025E07RIK										WARS2		MTHFD1L		GM1631		GRLF1
D030028A08RIK										WBSCR17		MTHFR		GM16515		GRM1
D030045P18RIK										WBSCR22		MTMR7		GM1661		GRM7
D10BWG1379E										WDFY3		MTNR1A		GM1965		GRM8
D130009I18RIK										WDR70		MTO1		GM1968		GRP
D130058E03										WNT3		MUL1		GM4371		GRTP1
D14ABB1E										WNT8A		MUTYH		GM4922		GSC
D15ERTD621E										WSB2		MVK		GM4925		GSDMD
D16ERTD472E										WWP2		MX2		GM5082		GSE1
D19ERTD737E										XPNPEP2		MXD3		GM5105		GSG1L
D1ERTD622E										XPO6		MXI1		GM5129		GSK3B
D230025D16RIK										XYLT1		MYADM		GM5475		GSR
D330041H03RIK										YEATS2		MYBL2		GM5607		GSTA3
D330045A20RIK										YEATS4		MYBPC1		GM5627		GSTM2
D3ERTD751E										YES1		MYCBP		GM572		GTDC1
D430042O09RIK										YPEL5		MYCBP2		GM6524		GTF2A1
D4ERTD617E										YWHAH		MYCN		GM694		GTF2A1L
D5ERTD577E										YWHAQ		MYH13		GM7173		GTF2B
D630013N20RIK										ZBED3		MYH3		GM7244		GTF2E1
D630032N06RIK										ZBTB16		MYH7B		GM7616		GTF2F2
D630037F22RIK										ZBTB40		MYH9		GM7854		GTF2I
D630045J12RIK										ZBTB44		MYL12B		GM813		GTF2IRD1
D6ERTD474E										ZBTB45		MYLIP		GM815		GTF3A
D7ERTD443E										ZBTB7B		MYLK2		GM833		GTF3C6
D8ERTD82E										ZCCHC10		MYO10		GM853		GTL3
D930007P13RIK										ZCCHC24		MYO18A		GM8883		GUCY1A3
D930028M14RIK										ZDBF2		MYO18B		GM8994		GUCY2D
DAAM1										ZDHHC19		MYO1A		GM973		GULP1
DAAM2										ZFAND1		MYO1B		GM9871		GYG
DAB2										ZFHX3		MYO1E		GMDS		GZME
DAB2IP										ZFP217		MYO1H		GMEB1		H13
DACH1										ZFP366		MYO3B		GMPR		H19
DACH2										ZFP36L1		MYO5C		GMPS		H1FX
DACT2										ZFP42		MYO9A		GNA12		H2-M10.5
DACT3										ZFP423		MYOF		GNA13		H2-Q10
DAD1										ZFP462		MYRIP		GNA15		H2AFY2
DAF2										ZFP503		N4BP1		GNAI1		HABP2
DANCR										ZFP516		N4BP2		GNAI3		HAL
DAO										ZFP518B		NAB1		GNAL		HAND2
DAP										ZFP521		NAGK		GNAQ		HAS2
DAPK1										ZFP532		NAIF1		GNB1		HAVCR1
DAPK2										ZFP536		NANOG		GNB2L1		HBEGF
DAPL1										ZFP568		NAPEPLD		GNB4		HBP1
DARC										ZFP608		NAV1		GNG12		HCK
DARS										ZFP609		NAV2		GNPDA1		HCN4
DAZL										ZFP623		NBN		GNPTAB		HDAC4
DBC1										ZFP658		NCALD		GNS		HDAC8
DCAF11										ZFP704		NCAM1		GOLGA4		HDAC9
DCAF6										ZFP706		NCAPH2		GOLGA5		HDGF
DCBLD1										ZFP710		NCEH1		GOLGA7B		HECW2
DCC										ZFP715		NCK2		GOLM1		HEG1
DCDC2A										ZFP825		NCL		GORASP2		HELT
DCLK1										ZFP827		NCOA1		GOT1		HELZ
DCLK2										ZFYVE1		NCOA2		GOT2		HEPHL1
DCP1A										ZFYVE27		NCOA3		GP49A		HERC3
DCT										ZIC2		NCOA7		GPA33		HERPUD1
DCUN1D1										ZIC3		NCOR2		GPAM		HERPUD2
DCUN1D3										ZIC4		NDC80		GPATCH2		HES1
DCUN1D4										ZMIZ1		NDEL1		GPBP1		HESX1
DCX										ZMYM3		NDFIP1		GPC3		HEY1
DDAH1										ZMYM5		NDRG1		GPC4		HEY2
DDC										ZMYND8		NDRG3		GPC5		HGD
DDHD1										ZSWIM6		NDST1		GPC6		HIC2
DDI2										ZYG11B		NDUFA9		GPD1L		HIF1AN
DDO												NDUFS4		GPD2		HIF3A
DDR2												NEDD4		GPHN		HINT1
DDT												NEDD4L		GPR1		HIP1
DDX10												NEDD9		GPR113		HIPK1
DDX19A												NEIL3		GPR116		HIPK2
DDX26B												NEK1		GPR124		HIST1H2BE
DDX31												NEK11		GPR125		HIVEP1
DDX47												NEK6		GPR132		HIVEP2
DDX6												NEO1		GPR133		HIVEP3
DDX60												NESPAS		GPR135		HJURP
DECR1												NEUROD2		GPR137B-PS		HK2
DECR2												NEUROG1		GPR146		HMBOX1
DEFA17												NEUROG2		GPR156		HMBS
DEFA3												NFAM1		GPR37L1		HMCN1
DEFB21												NFAT5		GPR39		HMG20A
DEFB39												NFATC1		GPR4		HMG20B
DENND1A												NFATC2IP		GPR44		HMGA2
DENND1B												NFATC4		GPR75		HMGB3
DENND2A												NFE2L2		GPR98		HMGCR
DENND2C												NFIB		GPRC5C		HMGN2
DENND4B												NFIX		GPT2		HMGXB4
DENND4C												NFKB1		GPX7		HNF1A
DENND5B												NFYC		GRAMD1B		HNF1B
DENND6A												NGFR		GRAMD3		HNRNPC
DENND6B												NHEJ1		GRAMD4		HNRNPF
DEPDC5												NHS		GRB10		HNRNPH1
DEPTOR												NHSL2		GREB1		HNRNPR
DERA												NID1		GREB1L		HNRNPU
DESI1												NID2		GRIA1		HNRPDL
DET1												NINJ2		GRIA3		HNRPLL
DGKA												NKAIN1		GRID1		HOMER2
DGKB												NKX2-3		GRID2		HOOK2
DGKG												NKX6-1		GRID2IP		HOPX
DGKH												NKX6-2		GRIK1		HORMAD2
DGKI												NLGN1		GRIK3		HOXA1
DGKK												NLN		GRIK4		HOXB13
DGKZ												NMNAT2		GRIN2A		HOXB3
DHCR24												NNMT		GRIP1		HPCAL1
DHCR7												NOD2		GRK5		HPGD
DHODH												NOG		GRLF1		HPSE2
DHRS11												NOS1		GRM1		HRH2
DHRS7												NOS1AP		GRM6		HRH4
DHRS7C												NOS2		GRM7		HS1BP3
DHRS9												NOTCH2		GRM8		HS2ST1
DHX35												NOTUM		GRP		HS3ST2
DHX37												NPAS3		GRTP1		HS3ST5
DHX40												NPC2		GSC		HS6ST1
DIAP2												NPEPPS		GSDMD		HS6ST2
DIAP3												NPL		GSE1		HSD17B2
DIDO1												NPM3		GSG1L		HSD17B3
DIO3												NPSR1		GSK3B		HSD17B6
DIP2C												NR4A1		GSR		HSF2BP
DIS3L2												NR5A2		GSTA3		HSP90AA1
DISC1												NRAS		GSTP1		HSPA12B
DLC1												NRF1		GSTP2		HSPA8
DLEU2												NRIP1		GTDC1		HSPA9
DLG1												NRL		GTF2A1		HSPB8
DLG2												NRP2		GTF2A1L		HSPG2
DLGAP1												NRXN2		GTF2A2		HSPH1
DLGAP2												NSD1		GTF2E1		HTR3A
DLGAP3												NSG2		GTF2F2		HTRA1
DLGAP4												NSMCE1		GTF2I		HUNK
DLK1												NSMCE2		GTF2IRD1		HUWE1
DLL1												NSUN7		GTF3A		IARS
DLL4												NT5C2		GTF3C6		IARS2
DLX3												NT5M		GTL3		ID1
DMAP1												NTN1		GUCY2C		ID2
DMBX1												NTN3		GUCY2D		ID3
DMC1												NTN4		GULP1		IDO2
DMD												NTRK2		GYG		IDS
DMRT1												NUAK1		GYS1		IER2
DMRT2												NUB1		GZF1		IFFO1
DMTF1												NUDT3		GZMA		IFFO2
DMTN												NUMBL		H13		IFITM1
DMXL2												NUP153		H19		IFITM6
DNAAF1												NUP50		H2AFY2		IFNAR2
DNAH11												NUPL2		H2-M10.6		IFNGR2
DNAH17												NXNL2		H2-Q10		IFT57
DNAH2												NYX		H2-T3		IFT80
DNAH5												OAF		HABP2		IFT88
DNAH6												OBFC1		HADH		IGF1
DNAH7A												OCLN		HAND2		IGF1R
DNAH7B												OCRL		HAS2		IGF2BP1
DNAH8												ODC1		HBEGF		IGF2BP2
DNAH9												OLFR1371		HCK		IGF2BP3
DNAJA2												OLFR1423		HCN4		IGFBP7
DNAJB14												OLFR923		HCST		IGSF11
DNAJB6												OLIG3		HDAC4		IGSF21
DNAJC10												OPA1		HDAC8		IGSF3
DNAJC11												OPA3		HDGF		IHH
DNAJC22												OPLAH		HDHD2		IKZF1
DNAJC25												OPTC		HDX		IKZF2
DNAJC3												OSBP		HEG1		IKZF3
DNAJC5B												OSBPL10		HELQ		IL10
DNAJC6												OSBPL1A		HELT		IL12RB2
DNASE1												OSBPL3		HELZ		IL13
DNASE1L3												OSBPL6		HERC3		IL17B
DNER												OSBPL9		HERPUD2		IL17RD
DNM3												OTUB1		HES1		IL1RL1
DNM3OS												OTUD3		HESX1		IL1RL2
DNMT3A												OTX2		HEY1		IL20RB
DNMT3L												OTX2OS1		HEY2		IL33
DNPEP												OVOL1		HIC1		IL34
DNTT												OVOL2		HIC2		IL6RA
DOCK1												OXSM		HIF1A		IL6ST
DOCK10												P2RX4		HIF1AN		IL9R
DOCK11												P4HA1		HIF3A		IMMP2L
DOCK2												PABPC1		HINT1		IMPA2
DOCK3												PACRG		HIP1		INADL
DOCK4												PACSIN2		HIPK1		INO80C
DOCK5												PAFAH1B1		HIPK2		INPP4B
DOCK7												PAK2		HIST1H2BE		INPP5A
DOCK9												PALLD		HIST1H2BM		INPP5D
DOK4												PALM		HIVEP1		INPP5F
DOK5												PALM2		HIVEP2		INSIG2
DOK6												PAMR1		HIVEP3		INTS3
DOPEY2												PANK3		HK2		INTS4
DPCR1												PAPOLA		HKDC1		INTS9
DPEP3												PAQR7		HLF		IP6K1
DPF3												PARD3		HMBS		IP6K2
DPP4												PARD6B		HMCN1		IPMK
DPP6												PARK2		HMG20A		IPO5
DPP8												PARK7		HMG20B		IPO7
DPPA2												PARP11		HMGA2		IPPK
DPPA4												PARP14		HMGCLL1		IQCA
DPPA5A												PARP16		HMGCR		IQCH
DPYSL5												PARVB		HMGN2		IQCK
DRAM1												PAWR		HMGXB4		IQGAP1
DRC1												PAX2		HMX1		IQGAP2
DRD2												PAX5		HNF1A		IRAK1
DSC2												PAXIP1		HNF1B		IRAK2
DSCAM												PBX1		HNRNPF		IRAK3
DSCAML1												PBX4		HNRNPH1		IRF2BP2
DSE												PCBD1		HNRNPR		IRF8
DSG2												PCBP3		HNRNPU		IRGC1
DSP												PCDH1		HNRPDL		ISX
DST												PCGF3		HNRPLL		ITGA11
DTNA												PCNXL2		HOMER2		ITGA3
DTNB												PCOLCE2		HOOK2		ITGA5
DTWD2												PCSK6		HOPX		ITGA6
DTX3L												PCYT1B		HORMAD2		ITGA9
DUS3L												PDCD10		HOXA1		ITGAE
DUSP12												PDE11A		HOXB13		ITGB3
DUSP22												PDE1B		HOXB3		ITGB4
DUSP27												PDE4C		HOXD8		ITGB5
DUSP4												PDE4D		HPCAL1		ITGB6
DUSP5												PDE4DIP		HPGD		ITM2B
DUSP7												PDE5A		HPSE		ITPKC
DUSP9												PDE6A		HPSE2		ITPR1
DYDC2												PDE7A		HRG		ITPR2
DYM												PDE8A		HRH2		ITPR3
DYNC1I2												PDE9A		HRH4		ITPRIP
DYNC2H1												PDGFRA		HS1BP3		IVNS1ABP
DYNLL2												PDIA5		HS2ST1		JAG1
DYNLRB2												PDIK1L		HS3ST2		JAK1
DYNLT1A												PDLIM1		HS3ST3A1		JAK2
DYNLT1B												PDP1		HS3ST5		JAKMIP3
DYNLT1F												PDPK1		HS6ST1		JAM3
DYRK1A												PDPN		HS6ST2		JARID2
DYRK2												PDSS1		HS6ST3		JHDM1D
DZIP1												PDSS2		HSD17B2		JPH2
E030003E18RIK												PDXK		HSD17B3		JUN
E030013I19RIK												PDZD2		HSD17B6		KALRN
E030025P04RIK												PDZK1		HSF2BP		KANK1
E030044B06RIK												PEBP4		HSP90AA1		KANK4
E130006D01RIK												PECR		HSPA12B		KARS
E130008D07RIK												PEF1		HSPA8		KATNAL1
E130012A19RIK												PELI1		HSPA9		KCNA10
E130308A19RIK												PEPD		HSPB8		KCNAB1
E230016K23RIK												PERP		HSPG2		KCNB1
E230029C05RIK												PEX14		HSPH1		KCND3
E2F2												PFDN1		HTR3A		KCNH5
E2F6												PFDN2		HTR4		KCNIP1
E2F7												PFKFB3		HTRA1		KCNIP4
E2F8												PFKFB4		HUNK		KCNJ15
E330011O21RIK												PFKL		HUWE1		KCNJ5
E330017L17RIK												PFKP		HYAL6		KCNJ6
E330020D12RIK												PFN1		IARS		KCNK12
E330021D16RIK												PGA5		ICA1		KCNK5
EAF2												PGAP1		ICAM4		KCNMA1
EAPP												PGBD5		ID1		KCNMB2
EBF1												PGGT1B		ID2		KCNN2
EBF2												PGM1		ID3		KCNN3
ECE1												PGM2L1		IDO2		KCNN4
ECT2												PHACTR1		IER2		KCNQ1
EDARADD												PHB		IFFO1		KCNQ4
EDEM2												PHC1		IFFO2		KCNS3
EDEM3												PHF13		IFITM1		KCNV2
EDN2												PHF17		IFITM6		KCTD15
EDNRA												PHF21A		IFLTD1		KCTD16
EEA1												PHF21B		IFNAR2		KCTD21
EED												PHKB		IFNGR2		KCTD3
EEF1A1												PHLDA1		IFT80		KCTD9
EEF1E1												PHLDB3		IGF1		KDM1A
EEF1G												PHLPP1		IGF1R		KDM2B
EEF2K												PHOSPHO1		IGF2		KDM3A
EEFSEC												PHOX2B		IGF2BP1		KDM4B
EEPD1												PHYHD1		IGF2BP2		KDM5C
EFCAB1												PIBF1		IGF2BP3		KDM6A
EFCAB10												PIGK		IGF2R		KDR
EFCAB11												PIGL		IGFBP7		KIF11
EFCAB14												PIGN		IGSF11		KIF13A
EFCAB2												PIGP		IGSF21		KIF14
EFHB												PIGU		IGSF3		KIF16B
EFHC2												PIK3C2B		IHH		KIF18A
EFHD1												PIK3CB		IKZF1		KIF1B
EFHD2												PIK3IP1		IKZF3		KIF21A
EFNA4												PIK3R1		IL10		KIF22
EFNA5												PIK3R4		IL12RB2		KIF23
EFNB1												PIK3R5		IL13		KIF24
EFNB2												PIK3R6		IL17B		KIF26B
EFR3B												PIM1		IL17RD		KIF2C
EFTUD1												PINC		IL23R		KIF5C
EGF												PIP4K2B		IL33		KIF6
EGFL6												PIP5K1A		IL6RA		KIFC2
EGFL7												PITPNB		IL6ST		KIFC3
EGFLAM												PITPNM2		IL9R		KIRREL
EGLN1												PIWIL4		IMMP2L		KIRREL3
EGLN3												PKIA		IMPA2		KIS2
EHD1												PKN2		IMPACT		KIT
EHD4												PKNOX2		INADL		KITL
EHF												PKP2		INO80C		KLB
EHMT1												PLA1A		INPP5A		KLF11
EIF2B5												PLA2G15		INPP5B		KLF13
EIF2S2												PLA2G5		INPP5D		KLF3
EIF3B												PLB1		INPP5F		KLF4
EIF3H												PLBD1		INSIG1		KLF5
EIF4EBP1												PLCB1		INSR		KLF7
EIF4EBP2												PLCB4		INTS3		KLF8
EIF4G2												PLCD1		INTS4		KLF9
EIF4G3												PLCD3		INTS9		KLHDC3
EIF5A2												PLCG2		IP6K1		KLHL13
ELAC1												PLCXD2		IP6K2		KLHL15
ELF1												PLEKHA1		IPMK		KLHL2
ELF2												PLEKHA4		IPO11		KLHL24
ELF3												PLEKHA5		IPO5		KLHL25
ELF4												PLEKHA6		IPO7		KLHL29
ELF5												PLEKHA7		IPPK		KLHL38
ELFN2												PLEKHF1		IQCA		KLHL5
ELL2												PLEKHF2		IQCH		KLHL8
ELMO1												PLEKHG1		IQCK		KLK12
ELMSAN1												PLEKHG2		IQGAP1		KLK14
ELN												PLEKHH1		IQGAP2		KLK5
ELOVL1												PLEKHH2		IQSEC1		KLKB1
ELOVL2												PLEKHM1		IRAK1		KNDC1
ELOVL3												PLEKHM3		IRAK1BP1		KREMEN1
ELOVL5												PLIN2		IRAK2		KRT14
ELOVL6												PLIN3		IRAK3		KRT18
ELOVL7												PLOD1		IRF2		KRT19
ELP3												PLS1		IRF2BP2		KRT77
ELP4												PLXDC1		IRF8		KRT8
ELP5												PMAIP1		IRGC1		KRT80
ELTD1												PMEPA1		ISX		KRTAP3-3
EMB												PMFBP1		ITGA11		KRTDAP
EMC10												PML		ITGA3		KSR2
EMC2												PMM2		ITGA5		KY
EML4												PNMA3		ITGA6		L1TD1
EML5												PNPLA8		ITGA9		L3MBTL3
EMP2												PNRC1		ITGAE		LACE1
EMX2												PODXL		ITGB3		LAD1
EN2												POFUT2		ITGB4		LAMA1
ENAH												POLA2		ITGB5		LAMA2
ENGASE												POLD1		ITGB6		LAMA3
ENO3												POLG		ITM2B		LAMA4
ENO4												POLR1D		ITPKC		LAMB2
ENOX1												POLR3B		ITPR1		LAMC1
ENOX2												POMP		ITPR2		LANCL1
ENPEP												POMT2		ITPR3		LAPTM4A
ENPP1												POP4		ITPRIP		LARGE
ENPP2												POR		ITPRIPL2		LARP1
ENPP3												PORCN		IVNS1ABP		LARP4B
ENPP7												POU2AF1		JAG1		LARP7
ENTHD1												POU2F1		JAK1		LAS1L
ENTPD3												POU3F1		JAK2		LASP1
ENTPD8												POU4F3		JAKMIP2		LBH
EOMES												POU5F1		JAKMIP3		LBR
EPAS1												PPAP2B		JAM3		LBX1
EPB4.1												PPAPDC3		JARID2		LCA5
EPB4.1L1												PPARGC1B		JHDM1D		LCK
EPB4.1L2												PPAT		JPH2		LCLAT1
EPB4.1L3												PPDPF		JUN		LCMT1
EPB4.1L4A												PPFIBP1		KALRN		LCP2
EPB4.1L5												PPFIBP2		KANK1		LDB1
EPHA2												PPIF		KANK4		LDB2
EPHA3												PPM1A		KATNAL1		LDLRAD3
EPHA4												PPP1R12A		KBTBD3		LDLRAP1
EPHA5												PPP1R13B		KCNA6		LDOC1
EPHA6												PPP1R15A		KCNAB1		LDOC1L
EPHB1												PPP1R15B		KCNB1		LEFTY1
EPHB2												PPP1R16A		KCND2		LEFTY2
EPHB3												PPP1R9A		KCND3		LEKR1
EPHX1												PPP2CB		KCNG1		LEMD2
EPHX2												PPP2R5C		KCNH5		LEMD3
EPM2A												PPP2R5E		KCNH6		LGALS2
EPN2												PQLC1		KCNIP1		LGALS3
EPS15L1												PRAMEL7		KCNJ15		LGALS8
EPS8												PRCC		KCNJ5		LGI1
EPSTI1												PRDM1		KCNJ6		LGMN
EPT1												PRDM10		KCNK12		LGR4
ERAL1												PRDM14		KCNK5		LGR5
ERAP1												PRDM16		KCNMA1		LGR6
ERBB2IP												PRDM2		KCNMB2		LGSN
ERBB4												PRDX1		KCNN2		LHFP
ERC1												PRDX3		KCNN3		LHFPL2
ERC2												PRDX6		KCNN4		LHFPL3
ERCC1												PRELID2		KCNQ1		LHX2
ERCC4												PREP		KCNQ4		LHX5
ERF												PREX1		KCNQ5		LIF
ERG												PRF1		KCNS3		LIFR
ERGIC1												PRICKLE2		KCTD15		LIM2
ERI3												PRKAA2		KCTD16		LIMA1
ERMP1												PRKAB1		KCTD21		LIMCH1
ERRFI1												PRKACA		KCTD3		LIMK2
ESF1												PRKAG2		KCTD9		LIN28B
ESPN												PRKAR1A		KDM1A		LIPC
ESR1												PRKAR2A		KDM2A		LIPK
ESRP1												PRKCA		KDM2B		LIX1
ESRRA												PRKCE		KDM3A		LLGL2
ESRRB												PRKCH		KDM4B		LMBRD1
ESRRG												PRKCI		KIF11		LMNA
ESYT3												PRKX		KIF12		LMNB1
ETD												PRMT8		KIF13A		LMO1
ETF1												PROKR1		KIF14		LMO2
ETFB												PRPS1		KIF16B		LMO4
ETL4												PRPSAP1		KIF18A		LMO7
ETNK1												PRR13		KIF1B		LMTK2
ETS1												PRRC1		KIF21A		LMX1A
ETV4												PRSS23		KIF26B		LNX1
ETV5												PRUNE2		KIF2A		LOXHD1
ETV6												PSAP		KIF2C		LOXL1
EVA1A												PSAT1		KIF5C		LPAR1
EVA1C												PSD2		KIF6		LPAR4
EVI5												PSEN2		KIFAP3		LPCAT1
EVX1												PSMB2		KIFC3		LPHN2
EXO1												PSMB7		KIRREL		LPHN3
EXOC3L4												PTAFR		KIRREL3		LPIN1
EXOC4												PTAR1		KIS2		LPL
EXOC6												PTGFRN		KIT		LPP
EXOC6B												PTH1R		KITL		LRCH1
EXOSC3												PTK2B		KLB		LRFN2
EXPH5												PTK6		KLF13		LRFN3
EXT1												PTMA		KLF3		LRIG1
EXT2												PTP4A1		KLF4		LRIG3
EXTL3												PTP4A2		KLF5		LRP1B
EYA1												PTPN1		KLF7		LRP2
EYA4												PTPN12		KLF8		LRP4
EZH1												PTPN3		KLF9		LRPAP1
EZH2												PTPRA		KLHDC2		LRRC1
EZR												PTPRB		KLHDC3		LRRC16A
F10												PTPRE		KLHL14		LRRC16B
F11R												PTPRF		KLHL2		LRRC20
F2R												PTPRG		KLHL24		LRRC23
F2RL1												PTPRJ		KLHL25		LRRC30
F830002L21RIK												PTPRM		KLHL29		LRRC33
F830045P16RIK												PTPRN2		KLHL38		LRRC38
FAAH												PUM1		KLHL5		LRRC49
FABP3												PUM2		KLK12		LRRC58
FABP6												PURA		KLK5		LRRC8D
FAF1												PURG		KLRB1B		LRRC8E
FAH												PUS10		KLRG1		LRRC9
FAM101A												PUS7		KNDC1		LRRFIP1
FAM107B												PVRL1		KNTC1		LRRIQ4
FAM109B												PVT1		KPNA6		LRRK1
FAM110B												PWWP2A		KREMEN1		LRRN2
FAM111A												PWWP2B		KRT14		LRRN4
FAM114A2												PYCR2		KRT18		LSAMP
FAM115C												RAB1		KRT8		LSM11
FAM117A												RAB10		KRTAP8-1		LSM4
FAM117B												RAB11A		KRTDAP		LSM6
FAM120AOS												RAB11FIP3		KSR2		LTA4H
FAM124B												RAB11FIP4		KY		LTB4R2
FAM126A												RAB12		L1TD1		LTBP2
FAM126B												RAB27A		L3MBTL3		LUC7L3
FAM129B												RAB31		LACE1		LY6E
FAM131C												RAB33B		LAD1		LY6H
FAM134B												RAB3GAP2		LAMA1		LY75
FAM135A												RAB40C		LAMA2		LY86
FAM13A												RAB5A		LAMA3		LYPD4
FAM13B												RAB6B		LAMB2		LYPD6
FAM13C												RAB7		LAMC1		LYRM1
FAM151A												RAB8B		LANCL1		LYSMD4
FAM154A												RABGAP1L		LAPTM4A		LYZL4
[truncated: 4,194 more rows]
