# Supplementary material for: Gata6 potently initiates reprograming of pluripotent and differentiated cells to extraembryonic endoderm stem cells
Source: Genes Dev. 2015 Jun 15;29(12):1239–55. doi: 10.1101/gad.257071.114 (PMC4495396; doi:10.1101/gad.257071.114)
Supplement: Supplemental Material [file supp_29.12.1239_Table_S5.xlsx]

## Sheet: an_G_fdr0.01.txt
Table S5: Gata6 ChIP-seq analysis (using a Gata6 antibody from R&D AF1700) in embryo-derived XEN cell line 2 (FDR < 0.01)
Rank	Chr	Start	End	Strand	Peak length	FDR	Fold enrichment	Gene Symbol	Refseq ID
1	chr16	11143822	11144336	+	514	0	9.17452	Txndc11	XM_006521659
2	chr16	35981533	35981866	+	333	0	9.04685	Kpna1	XM_006521814
3	chr14	103442784	103443222	+	438	0	8.87758	Scel	XM_006519355
4	chr12	78350773	78351173	+	400	0	8.59426	Gphn	XM_006515899
5	chr8	20664909	20666717	+	1808	0	8.39114	Gm21119	NM_001270553
6	chr3	109513712	109514013	+	301	0	8.04531	Vav3	XM_006501819
7	chr16	17222169	17222514	+	345	0	7.96542	Hic2	XM_006522431
8	chr1	102628076	102628432	+	356	0	7.88446	Gm20268	NR_037989
9	chr9	123461713	123462312	+	599	0	7.87068	Limd1	XM_006512151
10	chr17	19658489	19658824	+	335	0	7.78331	Vmn2r102	NM_001104564
11	chr8	88626976	88627804	+	828	0	7.76788	Snx20	XM_006531371
12	chr9	105819252	105819560	+	308	0	7.76788	Col6a6	XM_006511732
13	chrUn_JH584304	2274	2750	+	476	0	7.61879	Pisd-ps3	NR_003518
14	chr7	130834324	130834661	+	337	0	7.55204	Plekha1	XM_006507140
15	chr8	11583200	11583668	+	468	0	7.08003	Ing1	XM_006508802
16	chr1	178550323	178550629	+	306	0	6.98503	Kif26b	XM_006496865
17	chr18	68692136	68692477	+	341	0	6.96239	4930546C10Rik	NR_038051
18	chr16	21643211	21643717	+	506	0	6.93561	2510009E07Rik	XM_006522599
19	chr8	92366933	92367255	+	322	0	6.93561	Irx5	NM_018826
20	chr8	119508563	119508990	+	427	0	6.93561	Slc38a8	XM_006530930
21	chr8	122035275	122036758	+	1483	0	6.93561	Banp	XM_006531184
22	chrX	33416415	33416715	+	300	0	6.91072	Gm2863	NM_001099333
23	chrX	87238203	87238585	+	382	0	6.90878	Il1rapl1	XM_006528100
24	chr14	64552870	64553225	+	355	0	6.89685	A930011O12Rik	NR_040709
25	chr14	46634825	46635171	+	346	0	6.87248	4933425B07Rik	NR_046460
26	chr9	56223694	56224054	+	360	0	6.74471	Tspan3	NM_019793
27	chr15	99614628	99614959	+	331	0	6.74467	Aqp6	XM_006520350
28	chr12	113032370	113033055	+	685	0	6.73565	Pacs2	XM_006515769
29	chr14	54924722	54925090	+	368	0	6.72578	Efs	XM_006518516
30	chr1	34587487	34587874	+	387	0	6.65819	Amer3	XM_006495820
31	chr12	104574120	104574644	+	524	0	6.65819	Gsc	NM_010351
32	chr12	112487868	112488199	+	331	0	6.65819	A530016L24Rik	XM_006515980
33	chr15	86167929	86168246	+	317	0	6.65819	Cerk	XM_006520831
34	chr18	77187486	77187806	+	320	0	6.65819	St8sia5	XM_006526429
35	chr4	44497590	44497969	+	379	0	6.65819	Melk	XM_006537640
36	chr4	149652509	149652836	+	327	0	6.65819	Pik3cd	XM_006535999
37	chr6	91863113	91863476	+	363	0	6.65819	Ccdc174	XM_006505998
38	chr7	141945911	141946279	+	368	0	6.65819	Brsk2	NM_001009929
39	chr8	117436675	117437010	+	335	0	6.65819	Plcg2	NM_172285
40	chr8	122231505	122231927	+	422	0	6.65819	Zfpm1	XM_006530851
41	chr19	10297640	10298045	+	405	0	6.64279	Dagla	XM_006527114
42	chr11	118040522	118041226	+	704	0	6.64141	Pgs1	XM_006534366
43	chr8	124108748	124109158	+	410	0	6.6323	Urb2	XM_006531150
44	chr14	32104394	32104967	+	573	0	6.61463	Oxnad1	XM_006518822
45	chr19	8252064	8252452	+	388	0	6.6059	Slc22a29	XM_006527059
46	chr12	82616915	82617817	+	902	0	6.60473	Rgs6	XM_006516064
47	chr6	3200863	3201483	+	620	0	6.59758	Gm8579	NR_036696
48	chr6	115965651	115966044	+	393	0	6.59758	H1foo	XM_006505678
49	chr8	126908025	126908347	+	322	0	6.59758	Tomm20	XM_006531323
50	chr11	115348516	115349327	+	811	0	6.59646	Otop3	XM_006534116
51	chr12	112663309	112663786	+	477	0	6.5671	Akt1	XM_006515415
52	chr1	132938477	132938982	+	505	0	6.55558	Lrrn2	NM_010732
53	chr6	55100675	55101003	+	328	0	6.55558	Crhr2	XM_006505480
54	chr19	6840107	6840509	+	402	0	6.55427	Rps6ka4	XM_006527231
55	chr11	117860663	117860981	+	318	0	6.51729	Tmem235	XM_006533756
56	chr19	10262908	10263784	+	876	0	6.47488	Myrf	XM_006526927
57	chr11	59288487	59288958	+	471	0	6.47245	Wnt3a	NM_009522
58	chrY	90783375	90783748	+	373	0	6.46938	Erdr1	NM_133362
59	chr14	24498764	24499074	+	310	0	6.42974	Rps24	XM_006518732
60	chr19	4172657	4173033	+	376	0	6.403	Carns1	XM_006531616
61	chr8	3597457	3598130	+	673	0	6.39407	Camsap3	XM_006508874
62	chr11	3168593	3169025	+	432	0	6.39182	Sfi1	XM_006514894
63	chr14	34571570	34571998	+	428	0	6.3879	Ldb3	XM_006519017
64	chr11	35841850	35842162	+	312	0	6.38076	Rars	NM_025936
65	chr11	79323147	79323455	+	308	0	6.38076	Nf1	XM_006532436
66	chr12	109110603	109110998	+	395	0	6.38076	Begain	XM_006516039
67	chr15	82922112	82922455	+	343	0	6.38076	Tcf20	XM_006520728
68	chr17	56562698	56563123	+	425	0	6.38076	Safb2	XM_006524156
69	chr2	127338593	127338944	+	351	0	6.38076	Astl	XM_006499122
70	chr3	153414268	153414606	+	338	0	6.38076	St6galnac3	XM_006501219
71	chr6	70907334	70907752	+	418	0	6.38076	Tex37	XM_006506706
72	chr8	122174254	122174568	+	314	0	6.38076	Zfpm1	XM_006530851
73	chr8	122814320	122814666	+	346	0	6.38076	Cdh15	NM_007662
74	chr9	78320301	78320768	+	467	0	6.38076	Omt2a	NM_001111286
75	chr9	115294613	115294939	+	326	0	6.38076	Stmn1-rs1	NR_029430
76	chr11	61077185	61077937	+	752	0	6.3577	Kcnj12	XM_006532318
77	chr6	92003529	92003941	+	412	0	6.35685	Fgd5	XM_006506000
78	chr6	135216848	135217320	+	472	0	6.32268	8430419L09Rik	XM_006506715
79	chr19	4263374	4264081	+	707	0	6.31876	Ssh3	XM_006531748
80	chr8	125212774	125213158	+	384	0	6.30961	Disc1	XM_006531021
81	chr19	45085853	45087220	+	1367	0	6.30604	Kazald1	XM_006526566
82	chr1	131269742	131270131	+	389	0	6.29347	Ikbke	XM_006529761
83	chr16	5368665	5368988	+	323	0	6.29347	Fam86	NM_027446
84	chr6	145196686	145197037	+	351	0	6.29347	Casc1	XM_006506970
85	chr14	45662655	45663067	+	412	0	6.28085	Ddhd1	NM_001039106
86	chr19	34747059	34747448	+	389	0	6.2756	Slc16a12	XM_006527078
87	chr15	98168273	98169111	+	838	0	6.2723	AI836003	NM_177716
88	chr6	91696492	91696853	+	361	0	6.26927	Slc6a6	XM_006505868
89	chr8	71356329	71356747	+	418	0	6.24897	Use1	XM_006509724
90	chr14	57057853	57058229	+	376	0	6.24681	Gja3	XM_006518559
91	chr19	6252755	6253219	+	464	0	6.24214	Atg2a	XM_006531772
92	chrX	170841219	170842128	+	909	0	6.24214	Asmt	NM_001199212
93	chr2	98664780	98665338	+	558	0	6.24021	Lrrc4c	XM_006499478
94	chr12	25190204	25190627	+	423	0	6.23135	Gm17746	NR_045844
95	chr4	64497705	64498193	+	488	0	6.20724	Tnc	XM_006537774
96	chr14	77717090	77717703	+	613	0	6.2051	Gm1587	NM_001033440
97	chr1	100180010	100180310	+	300	0	6.1989	Cntnap5b	XM_006529594
98	chr3	5860253	5860946	+	693	0	6.16414	Pex2	XM_006530057
99	chrUn_GL456387	14468	14783	+	315	0	6.14534
100	chr14	121781674	121782049	+	375	0	6.13064	Dock9	XM_006518344
101	chr15	66693200	66693543	+	343	0	6.1083	Tg	XM_006520745
102	chr11	57853708	57854024	+	316	0	6.10618	Hand1	NM_008213
103	chr1	91326011	91326370	+	359	0	6.10334	Espnl	XM_006529482
104	chr1	135058023	135058320	+	297	0	6.10334	Lgr6	XM_006529714
105	chr1	190254938	190255266	+	328	0	6.10334	Prox1	XM_006497124
106	chr10	56265596	56265906	+	310	0	6.10334	Tbc1d32	XM_006512802
107	chr11	116965283	116965629	+	346	0	6.10334	Mgat5b	XM_006533417
108	chr12	3933680	3934055	+	375	0	6.10334	Pomc	NM_001278581
109	chr12	70366823	70367145	+	322	0	6.10334	Trim9	XM_006516400
110	chr12	71290313	71290639	+	326	0	6.10334	Dact1	NM_001190466
111	chr13	37657231	37657596	+	365	0	6.10334	Rreb1	XM_006516749
112	chr14	62433119	62433478	+	359	0	6.10334	Gucy1b2	XM_006518985
113	chr15	44787578	44788142	+	564	0	6.10334	2310069G16Rik	NR_040309
114	chr16	10480001	10480347	+	346	0	6.10334	Ciita	XM_006521723
115	chr16	91354708	91355511	+	803	0	6.10334	Ifnar2	XM_006522923
116	chr17	28207917	28208296	+	379	0	6.10334	Def6	NM_027185
117	chr17	46526445	46526928	+	483	0	6.10334	Cul9	XM_006525133
118	chr18	32641296	32641652	+	356	0	6.10334	Gypc	XM_006526273
119	chr18	35652417	35652728	+	311	0	6.10334	Prob1	NM_001270646
120	chr2	25676988	25677432	+	444	0	6.10334	Lcn6	XM_006498211
121	chr2	26086572	26086889	+	317	0	6.10334	Nacc2	XM_006498259
122	chr2	26892483	26892925	+	442	0	6.10334	Surf6	NM_009298
123	chr2	31332891	31333308	+	417	0	6.10334	Ncs1	NM_019681
124	chr2	52698362	52698830	+	468	0	6.10334	Cacnb4	XM_006497641
125	chr2	144827403	144827733	+	330	0	6.10334	Scp2d1	NM_025490
126	chr2	154711743	154712241	+	498	0	6.10334	Chmp4b	NM_029362
127	chr2	155484579	155484919	+	340	0	6.10334	Ggt7	XM_006499060
128	chr2	166075834	166076370	+	536	0	6.10334	Sulf2	XM_006500208
129	chr4	59720133	59720431	+	298	0	6.10334	Inip	NM_001013577
130	chr6	127605658	127606046	+	388	0	6.10334	Efcab4b	XM_006506341
131	chr6	127703835	127704407	+	572	0	6.10334	Prmt8	XM_006506352
132	chr6	148047266	148047917	+	651	0	6.10334	Far2	XM_006507069
133	chr7	35792594	35793044	+	450	0	6.10334	E130304I02Rik	NR_033567
134	chr8	70912794	70914167	+	1373	0	6.10334	Map1s	XM_006509682
135	chr8	117943646	117943959	+	313	0	6.10334	Mphosph6	NM_026758
136	chr8	121643938	121644396	+	458	0	6.10334	Zcchc14	XM_006530667
137	chr9	67049343	67049656	+	313	0	6.10334	Tpm1	XM_006511035
138	chr9	114487900	114488462	+	562	0	6.10334	Ccr4	XM_006511932
139	chr9	115717538	115717833	+	295	0	6.10334	Gadl1	XM_006512318
140	chrY	90769005	90769536	+	531	0	6.08599	Erdr1	NM_133362
141	chr8	122556820	122557184	+	364	0	6.08546	Piezo1	XM_006530953
142	chr14	32697010	32697415	+	405	0	6.08047	3425401B19Rik	XM_006518314
143	chr19	3438904	3439416	+	512	0	6.08047	Gal	NM_010253
144	chr14	64816544	64816925	+	381	0	6.04778	Hmbox1	XM_006518882
145	chr2	126675138	126675622	+	484	0	6.04778	Gabpb1	XM_006498755
146	chr6	100601841	100602193	+	352	0	6.04778	Shq1	XM_006506668
147	chr8	72279052	72279495	+	443	0	6.04778	Ap1m1	XM_006509538
148	chr9	35305126	35305686	+	560	0	6.04643	4933422A05Rik	NR_040715
149	chr1	154915454	154915791	+	337	0	6.03114	Ier5	NM_010500
150	chr12	112186788	112187124	+	336	0	6.03114	Kif26a	XM_006516162
151	chr16	4605590	4605994	+	404	0	6.03114	Glis2	XM_006522767
152	chr19	10213617	10213998	+	381	0	6.03114	Tmem258	NM_001163431
153	chr6	125878692	125879025	+	333	0	6.03114	Ano2	XM_006506115
154	chr7	131552585	131552909	+	324	0	6.03114	Hmx2	XM_006507377
155	chr8	12606322	12606844	+	522	0	6.03114	Spaca7	XM_006508929
156	chr8	20096463	20097358	+	895	0	6.03114	6820431F20Rik	NR_030708
157	chr1	89993994	89994288	+	294	0	6.01985	Asb18	XM_006529296
158	chr8	20696168	20698788	+	2620	0	6.01686	Gm21119	NM_001270553
159	chr8	120558429	120558959	+	530	0	6.01596	Gse1	XM_006531145
160	chr8	70707616	70707934	+	318	0	6.00279	Jund	NM_001286944
161	chr9	4260219	4260601	+	382	0	6.00234	Aasdhppt	XM_006509875
162	chr11	119023836	119024195	+	359	0	6.00206	Cbx2	XM_006532103
163	chr16	33537958	33538314	+	356	0	6.00206	Slc12a8	XM_006521820
164	chr15	100187227	100187572	+	345	0	5.99538	Mir3473	NR_037311
165	chr16	17323516	17323867	+	351	0	5.99538	Serpind1	XM_006521796
166	chr8	94780875	94781218	+	343	0	5.99503	Cx3cl1	NM_009142
167	chr12	113424264	113425388	+	1124	0	5.98929	Adam6b	NM_001009545
168	chr8	20663929	20664543	+	614	0	5.98929	Gm21119	NM_001270553
169	chr16	31494014	31494391	+	377	0	5.9879	Bdh1	NM_001122683
170	chr8	20699191	20699584	+	393	0	5.9879	Gm21119	NM_001270553
171	chr11	3527151	3527755	+	604	0	5.96884	Smtn	XM_006514718
172	chr16	3231594	3231998	+	404	0	5.96662	Olfr161	NM_146860
173	chr6	39539542	39540010	+	468	0	5.95806	Dennd2a	XM_006505834
174	chr16	10850593	10851018	+	425	0	5.95426	Rmi2	NM_001033278
175	chr8	20646697	20649342	+	2645	0	5.94711	Gm21119	NM_001270553
176	chr16	5383775	5384166	+	391	0	5.93531	Fam86	NM_027446
177	chr18	76278801	76279155	+	354	0	5.93531	Smad2	XM_006525699
178	chr8	20679765	20683000	+	3235	0	5.91525	Gm21119	NM_001270553
179	chr6	94950435	94950771	+	336	0	5.91041	4930511E03Rik	NR_040761
180	chr17	36231184	36231684	+	500	0	5.90261	Rpp21	XR_385358
181	chr16	20088189	20088510	+	321	0	5.89393	Klhl24	XM_006522687
182	chr8	125560630	125560955	+	325	0	5.88572	4930567H12Rik	NR_015535
183	chr11	60846857	60847205	+	348	0	5.8758	Dhrs7b	XM_006532868
184	chr16	36966054	36966403	+	349	0	5.87509	Fbxo40	XM_006521881
185	chr15	25265409	25265707	+	298	0	5.87285	Basp1	NM_027395
186	chr6	15720371	15720859	+	488	0	5.87285	Mdfic	XM_006504998
187	chr1	188532664	188533271	+	607	0	5.85312	Ush2a	XM_006497138
188	chr8	20328568	20331510	+	2942	0	5.83411	6820431F20Rik	NR_030708
189	chr1	91872209	91872909	+	700	0	5.82591	Twist2	NM_007855
190	chr1	118788736	118789254	+	518	0	5.82591	Tfcp2l1	XM_006529961
191	chr1	134679476	134679879	+	403	0	5.82591	Syt2	XM_006529322
192	chr1	154204476	154205046	+	570	0	5.82591	Zfp648	XM_006529053
193	chr1	172549464	172549953	+	489	0	5.82591	4933439K11Rik	NR_040558
194	chr1	190680940	190681290	+	350	0	5.82591	Rps6kc1	XM_006497172
195	chr10	59974826	59975211	+	385	0	5.82591	Ddit4	NM_029083
196	chr10	79920460	79920993	+	533	0	5.82591	Kiss1r	XM_006513076
197	chr10	81580374	81580668	+	294	0	5.82591	Tle2	XM_006513584
198	chr11	51857126	51857529	+	403	0	5.82591	Jade2	XM_006534466
199	chr11	68101603	68101990	+	387	0	5.82591	Stx8	XM_006533757
200	chr11	115242779	115243706	+	927	0	5.82591	Grin2c	XM_006532235
201	chr12	3968600	3968961	+	361	0	5.82591	Pomc	NM_001278581
202	chr12	4135571	4135865	+	294	0	5.82591	Adcy3	XM_006514932
203	chr12	105336648	105337112	+	464	0	5.82591	2810011L19Rik	NR_045047
204	chr12	105974277	105974709	+	432	0	5.82591	Vrk1	XM_006515807
205	chr14	20249840	20250365	+	525	0	5.82591	Kcnk16	NM_029006
206	chr15	10547221	10547518	+	297	0	5.82591	Ttc23l	XM_006520193
207	chr15	84707289	84707599	+	310	0	5.82591	Arhgap8	XM_006521468
208	chr15	97361115	97361413	+	298	0	5.82591	Amigo2	NM_001164563
209	chr17	32452705	32452999	+	294	0	5.82591	Cyp4f39	XM_006524423
210	chr18	38853573	38854033	+	460	0	5.82591	Gm5820	NM_001033789
211	chr18	76005031	76005325	+	294	0	5.82591	2900057B20Rik	NR_045365
212	chr2	68401014	68401321	+	307	0	5.82591	Stk39	XM_006499896
213	chr2	158621693	158622051	+	358	0	5.82591	Actr5	XM_006498566
214	chr3	57576162	57576502	+	340	0	5.82591	Wwtr1	NM_001168281
215	chr4	95658892	95659186	+	294	0	5.82591	Fggy	XM_006503460
216	chr4	127228779	127229082	+	303	0	5.82591	Smim12	NM_030252
217	chr4	139788550	139789008	+	458	0	5.82591	Pax7	XM_006538629
218	chr5	35198098	35198832	+	734	0	5.82591	Adra2c	NM_007418
219	chr5	67097717	67098037	+	320	0	5.82591	Phox2b	NM_008888
220	chr5	106457359	106457684	+	325	0	5.82591	Barhl2	NM_001005477
221	chr5	114276100	114276398	+	298	0	5.82591	Foxn4	XM_006530121
222	chr5	122233265	122233698	+	433	0	5.82591	Hvcn1	XM_006530471
223	chr5	135424212	135424739	+	527	0	5.82591	Pom121	XM_006504334
224	chr6	117050800	117051169	+	369	0	5.82591	Cxcl12	NM_001012477
225	chr6	121343366	121343675	+	309	0	5.82591	Slc6a12	XM_006505533
226	chr6	127585380	127585685	+	305	0	5.82591	Efcab4b	XM_006506341
227	chr6	146000072	146000431	+	359	0	5.82591	Sspn	XM_006506916
228	chr7	16760952	16761256	+	304	0	5.82591	Slc1a5	XM_006539695
229	chr7	25289093	25289522	+	429	0	5.82591	Cic	XM_006540363
230	chr7	81744515	81744828	+	313	0	5.82591	Fam103a1	NM_025997
231	chr7	100503615	100503930	+	315	0	5.82591	Ucp2	XM_006507579
232	chr7	107714528	107714944	+	416	0	5.82591	Cyb5r2	XM_006507947
233	chr8	12301826	12302138	+	312	0	5.82591	Gm5607	NM_001013812
234	chr8	19759657	19760011	+	354	0	5.82591	4930467E23Rik	XM_006508847
235	chr8	23719847	23720222	+	375	0	5.82591	Zmat4	XM_006509139
236	chr8	53956560	53956961	+	401	0	5.82591	Vegfc	NM_009506
237	chr8	88614961	88615456	+	495	0	5.82591	Snx20	XM_006531371
238	chr8	105685868	105686282	+	414	0	5.82591	Rltpr	XM_006530898
239	chr8	122518027	122518758	+	731	0	5.82591	Piezo1	XM_006530953
240	chr9	110086816	110087121	+	305	0	5.82591	Dhx30	XM_006512298
241	chr16	91972025	91972431	+	406	0	5.82096	Atp5o	NM_138597
242	chr11	61044727	61045103	+	376	0	5.81395	Kcnj12	XM_006532318
243	chr16	32189991	32190362	+	371	0	5.81326	Bex6	NM_001033539
244	chr16	38491698	38492039	+	341	0	5.81244	Timmdc1	XM_006522713
245	chr19	42734457	42734895	+	438	0	5.798	Pyroxd2	XM_006527410
246	chr11	117352682	117353340	+	658	0	5.79692	Sept9	XM_006533744
247	chr16	21968405	21968868	+	463	0	5.79692	Tmem41a	NM_025693
248	chr16	90430481	90430832	+	351	0	5.79692	Hunk	XR_384941
249	chr12	80519653	80519991	+	338	0	5.77914	Galnt16	XM_006515372
250	chr12	8535241	8535679	+	438	0	5.77317	Slc7a15	XM_006515118
251	chr15	102525262	102525586	+	324	0	5.77317	Npff	NM_018787
252	chr1	92437573	92438143	+	570	0	5.77288	Ndufa10	NM_024197
253	chr11	21993244	21993912	+	668	0	5.77288	Otx1	NM_011023
254	chr15	73185447	73185791	+	344	0	5.77288	Ago2	NM_153178
255	chr15	101388173	101388647	+	474	0	5.77288	Krt80	XM_006521487
256	chr19	10274297	10274591	+	294	0	5.77288	Dagla	XM_006527114
257	chr3	146101224	146101523	+	299	0	5.77288	Wdr63	NM_172864
258	chr8	122230396	122230871	+	475	0	5.77288	Zfpm1	XM_006530851
259	chr12	86000595	86000913	+	318	0	5.77202	Tgfb3	NM_009368
260	chr6	28879494	28879789	+	295	0	5.77202	Lrrc4	NM_138682
261	chr16	30688028	30688409	+	381	0	5.77112	Fam43a	NM_177632
262	chr19	42271024	42271979	+	955	0	5.76773	Mir3085	NR_037246
263	chr8	11454018	11454714	+	696	0	5.7653	Rab20	NM_011227
264	chr1	132360210	132360539	+	329	0	5.76529	Tmcc2	XM_006529852
265	chr1	155777814	155778330	+	516	0	5.76529	Qsox1	XM_006529054
266	chr11	118135842	118136195	+	353	0	5.76529	Dnah17	XM_006534150
267	chr12	69125880	69126179	+	299	0	5.76529	Rps29	NM_009093
268	chr12	113426535	113426887	+	352	0	5.76529	Adam6b	NM_001009545
269	chr14	79661307	79661980	+	673	0	5.76529	Lect1	XM_006518662
270	chr19	42046008	42046476	+	468	0	5.76494	Hoga1	NM_026152
271	chr6	83069653	83070372	+	719	0	5.75744	Tlx2	NM_009392
272	chr12	84267814	84268127	+	313	0	5.75556	Ptgr2	XM_006516369
273	chr11	120809155	120809699	+	544	0	5.75352	Dus1l	XM_006534075
274	chr1	59439183	59439671	+	488	0	5.75271	Fzd7	NM_008057
275	chr1	189883244	189883875	+	631	0	5.75111	Smyd2	XM_006497146
276	chr6	103648952	103649418	+	466	0	5.7505	Chl1	XM_006505467
277	chr11	116443780	116444096	+	316	0	5.74887	Gm7367	NR_003376
278	chr1	152738577	152739066	+	489	0	5.74839	Apobec4	NM_001081197
279	chr15	12894129	12894532	+	403	0	5.7418	Drosha	XM_006520021
280	chr17	50419965	50420267	+	302	0	5.74127	Plcl2	XM_006524150
281	chr7	12010432	12010868	+	436	0	5.74127	Vmn1r77	NM_001166731
282	chr11	82963875	82964170	+	295	0	5.73965	Slfn5os	NR_045932
283	chr11	113200893	113201718	+	825	0	5.73804	2610035D17Rik	NR_015556
284	chr15	25439632	25440161	+	529	0	5.73401	Gm5468	NM_001013791
285	chr15	59853258	59853587	+	329	0	5.72758	Gm19510	NR_045076
286	chr14	104715636	104715968	+	332	0	5.72413	D130009I18Rik	NR_015593
287	chr6	49236392	49236749	+	357	0	5.72336	Igf2bp3	XM_006505517
288	chr14	65162206	65162579	+	373	0	5.72291	Extl3	XM_006519284
289	chr8	120122852	120123157	+	305	0	5.72291	6430548M08Rik	XM_006530934
290	chr1	36505400	36505773	+	373	0	5.72177	Cnnm3	XM_006496356
291	chr15	101047112	101047452	+	340	0	5.72177	Fignl2	XM_006521282
292	chr14	47002359	47002661	+	302	0	5.71706	Samd4	XM_006519627
293	chr12	71337096	71337463	+	367	0	5.70571	Dact1	NM_001190466
294	chr8	106269192	106269544	+	352	0	5.70076	Prmt7	XM_006530827
295	chr11	120964007	120964322	+	315	0	5.69342	Slc16a3	NM_001038653
296	chr12	80728030	80728358	+	328	0	5.69342	Ccdc177	NM_001008423
297	chr14	58152115	58152516	+	401	0	5.68949	Fgf9	XM_006518553
298	chr6	116640825	116641191	+	366	0	5.68148	8430408G22Rik	NM_001166580
299	chr11	109011568	109012195	+	627	0	5.67727	Axin2	XM_006532057
300	chr6	92072151	92072474	+	323	0	5.67349	Nr2c2	XM_006505902
301	chr12	29430800	29431094	+	294	0	5.66552	Myt1l	XM_006514994
302	chr14	32701146	32701477	+	331	0	5.66552	3425401B19Rik	XM_006518314
303	chr17	56819797	56820134	+	337	0	5.66552	Rfx2	NM_009056
304	chr8	106594289	106594613	+	324	0	5.66552	1110028F18Rik	NR_045470
305	chr6	29482183	29482861	+	678	0	5.64981	Gm9047	NM_001145360
306	chr6	29491630	29491956	+	326	0	5.64978	Kcp	XM_006505131
307	chr16	29680632	29680995	+	363	0	5.64966	Opa1	XM_006522654
308	chrUn_JH584304	15703	16307	+	604	0	5.64464	Pisd-ps3	NR_003518
309	chr6	91202975	91203326	+	351	0	5.64176	Fbln2	XM_006505530
310	chr12	4476722	4477056	+	334	0	5.63533	Ncoa1	XM_006515005
311	chr1	135111085	135111503	+	418	0	5.63388	Lgr6	XM_006529714
312	chr14	57329849	57330188	+	339	0	5.62714	Cryl1	NM_030004
313	chr8	22783691	22784047	+	356	0	5.62714	Ap3m2	NM_001122820
314	chr16	38679773	38680376	+	603	0	5.62335	Arhgap31	NM_020260
315	chr16	63009907	63010247	+	340	0	5.61965	Pros1	NM_011173
316	chr6	55457124	55457464	+	340	0	5.61965	Adcyap1r1	XM_006505388
317	chr8	124334278	124334621	+	343	0	5.61965	Pgbd5	XM_006530804
318	chr19	47526390	47526746	+	356	0	5.61807	Obfc1	XM_006526597
319	chr1	136172534	136173197	+	663	0	5.61038	Kif21b	XM_006529163
320	chr15	101859740	101860324	+	584	0	5.61038	Krt1	NM_008473
321	chr16	31429372	31429761	+	389	0	5.61038	Bdh1	NM_001122683
322	chr6	67022647	67022950	+	303	0	5.59482	E230016M11Rik	NR_040278
323	chr6	112754466	112754910	+	444	0	5.59482	Rad18	XM_006506434
324	chr12	83783944	83784443	+	499	0	5.58707	Papln	XM_006515503
325	chr13	96924361	96925128	+	767	0	5.58707	Gcnt4	XM_006517596
326	chr14	57035717	57036151	+	434	0	5.58707	B020004C17Rik	NM_001256060
327	chr11	12374997	12375300	+	303	0	5.57418	Cobl	XM_006514481
328	chr12	16776991	16777302	+	311	0	5.56395	Greb1	XM_006515093
329	chr6	147091498	147091855	+	357	0	5.5532	Klhl42	XM_006507038
330	chr2	98666120	98667424	+	1304	0	5.54894	Lrrc4c	XM_006499478
331	chr8	120478666	120479012	+	346	0	5.54865	Gse1	XM_006531145
332	chr1	30645969	30646263	+	294	0	5.54849	Phf3	XM_006495836
333	chr1	87155592	87155954	+	362	0	5.54849	Ecel1	XM_006529119
334	chr1	92322451	92322756	+	305	0	5.54849	Ndufa10	NM_024197
335	chr1	134658718	134659090	+	372	0	5.54849	Syt2	XM_006529322
336	chr1	190678989	190679312	+	323	0	5.54849	Rps6kc1	XM_006497172
337	chr10	5604236	5604555	+	319	0	5.54849	Myct1	NM_026793
338	chr10	75318708	75319050	+	342	0	5.54849	Adora2a	XM_006513092
339	chr10	79979230	79979687	+	457	0	5.54849	Tmem259	XM_006513490
340	chr11	94737385	94737711	+	326	0	5.54849	Gm11545	XM_006533009
341	chr11	117071106	117071400	+	294	0	5.54849	2810008D09Rik	NR_027059
342	chr11	118503723	118504169	+	446	0	5.54849	Engase	XM_006533128
343	chr11	119028408	119028818	+	410	0	5.54849	Cbx2	XM_006532103
344	chr11	120105748	120106099	+	351	0	5.54849	1810043H04Rik	NM_001110242
345	chr12	3852827	3853213	+	386	0	5.54849	Dnmt3aos	NR_045884
346	chr12	32187816	32188120	+	304	0	5.54849	Pik3cg	XM_006515112
347	chr12	112161164	112161586	+	422	0	5.54849	Kif26a	XM_006516162
348	chr13	49296502	49296824	+	322	0	5.54849	Fgd3	XM_006516929
349	chr14	22864029	22864323	+	294	0	5.54849	Gm10248	NR_033550
350	chr15	27644114	27644414	+	300	0	5.54849	Fam105b	XM_006520104
351	chr15	31751740	31752034	+	294	0	5.54849	Fam173b	XM_006520173
352	chr15	78891244	78891701	+	457	0	5.54849	Sh3bp1	XM_006520661
353	chr15	101774232	101774617	+	385	0	5.54849	Krt74	NM_001003669
354	chr16	5283103	5283401	+	298	0	5.54849	Fam86	NM_027446
355	chr16	7136920	7137304	+	384	0	5.54849	Rbfox1	XM_006522152
356	chr16	23266234	23266642	+	408	0	5.54849	St6gal1	XM_006521873
357	chr16	30200380	30200768	+	388	0	5.54849	Cpn2	XM_006522585
358	chr16	35603106	35603805	+	699	0	5.54849	Sema5b	XM_006521867
359	chr16	91262611	91262977	+	366	0	5.54849	Olig1	NM_016968
360	chr16	96357930	96358224	+	294	0	5.54849	Igsf5	XM_006523092
361	chr17	5304596	5304890	+	294	0	5.54849	Ldhal6b	NM_175349
362	chr17	27469971	27470578	+	607	0	5.54849	Grm4	XM_006524317
363	chr17	28747185	28747479	+	294	0	5.54849	Mapk13	NM_011950
364	chr17	33550587	33550890	+	303	0	5.54849	Myo1f	NM_053214
365	chr17	46446301	46446916	+	615	0	5.54849	Slc22a7	NM_144856
366	chr18	40256693	40257189	+	496	0	5.54849	2900055J20Rik	NR_045177
367	chr18	68950802	68951177	+	375	0	5.54849	4930546C10Rik	NR_038051
368	chr18	75604102	75604403	+	301	0	5.54849	Gm10532	NR_045879
369	chr18	77388582	77388882	+	300	0	5.54849	Loxhd1	XM_006526434
370	chr18	81241636	81241935	+	299	0	5.54849	Sall3	XM_006526459
371	chr19	10426324	10426715	+	391	0	5.54849	Lrrc10b	NM_001111140
372	chr19	12595715	12596313	+	598	0	5.54849	A330040F15Rik	NR_015503
373	chr19	15796636	15796930	+	294	0	5.54849	Psat1	XM_006526571
374	chr19	26249675	26250134	+	459	0	5.54849	Smarca2	XM_006527281
375	chr2	103299272	103299616	+	344	0	5.54849	Ehf	XM_006498695
376	chr2	154287004	154287298	+	294	0	5.54849	Bpifb9b	NM_001025574
377	chr2	163918203	163918519	+	316	0	5.54849	Rims4	XM_006499537
378	chr2	167614619	167614913	+	294	0	5.54849	Ube2v1	XM_006500013
379	chr3	89783361	89783657	+	296	0	5.54849	Ube2q1	NM_027315
380	chr4	44401218	44401520	+	302	0	5.54849	Melk	XM_006537640
381	chr4	49597045	49597518	+	473	0	5.54849	Tmem246	XM_006538194
382	chr4	133968599	133968966	+	367	0	5.54849	Hmgn2	NM_016957
383	chr4	137264005	137264356	+	351	0	5.54849	Wnt4	NM_009523
384	chr4	141034207	141034533	+	326	0	5.54849	Crocc	XM_006538800
385	chr4	149344381	149344762	+	381	0	5.54849	Kif1b	XM_006535912
386	chr4	149789050	149789351	+	301	0	5.54849	Slc25a33	XM_006536021
387	chr5	30233013	30233307	+	294	0	5.54849	Ept1	NM_027652
388	chr5	73209581	73210021	+	440	0	5.54849	Fryl	XM_006504137
389	chr5	106464491	106464836	+	345	0	5.54849	Barhl2	NM_001005477
390	chr5	115919877	115920177	+	300	0	5.54849	Cit	XM_006530130
391	chr5	139823165	139823505	+	340	0	5.54849	Psmg3	XM_006504726
392	chr5	142788092	142788446	+	354	0	5.54849	Tnrc18	XM_006504687
393	chr6	86017199	86017511	+	312	0	5.54849	Figla	XM_006506186
394	chr6	112324060	112324530	+	470	0	5.54849	5031434C07Rik	NM_177012
395	chr6	113890288	113890815	+	527	0	5.54849	Atp2b2	NM_001036684
396	chr6	116841791	116842091	+	300	0	5.54849	Tmem72	XM_006506253
397	chr6	140576171	140576477	+	306	0	5.54849	Aebp2	XM_006506905
398	chr6	145378426	145378858	+	432	0	5.54849	1700073E17Rik	NR_003625
399	chr6	147819624	147819918	+	294	0	5.54849	1700049E15Rik	NR_033636
400	chr7	31099273	31099567	+	294	0	5.54849	Hpn	XM_006539561
401	chr7	87246607	87246902	+	295	0	5.54849	Nox4	XM_006508010
402	chr7	143556922	143557370	+	448	0	5.54849	Nap1l4	XM_006508504
403	chr8	16033242	16033580	+	338	0	5.54849	Mir3106	NR_037214
404	chr8	48798492	48798786	+	294	0	5.54849	Tenm3	XM_006509398
405	chr8	87943768	87944167	+	399	0	5.54849	Zfp423	XM_006531534
406	chr8	88081757	88082090	+	333	0	5.54849	Cnep1r1	NM_029074
407	chr8	93889180	93889673	+	493	0	5.54849	4930488L21Rik	NR_026888
408	chr8	108896822	108897250	+	428	0	5.54849	Mir3108	NR_037295
409	chr8	119629631	119629974	+	343	0	5.54849	Kcng4	XM_006531289
410	chr8	120291745	120292323	+	578	0	5.54849	Fam92b	XM_006531167
411	chr8	120900378	120900697	+	319	0	5.54849	Irf8	XM_006530704
412	chr8	121460115	121460435	+	320	0	5.54849	1700018B08Rik	XM_006531474
413	chr8	124373889	124374292	+	403	0	5.54849	Pgbd5	XM_006530804
414	chr9	63803238	63803538	+	300	0	5.54849	Smad3	XM_006510819
415	chr9	65666057	65666450	+	393	0	5.54849	Oaz2	NM_010952
416	chr9	115965468	115965796	+	328	0	5.54849	Gadl1	XM_006512318
417	chr11	63459871	63460181	+	310	0	5.54592	Pmp22	XM_006532488
418	chr19	6187448	6187742	+	294	0	5.54592	1700123I01Rik	XM_006531819
419	chr19	6933875	6934213	+	338	0	5.54592	Kcnk4	XM_006526716
420	chr15	36210323	36210700	+	377	0	5.54312	Spag1	XM_006520072
421	chr14	119868807	119869161	+	354	0	5.54103	1700006F04Rik	NR_045621
422	chr8	20661544	20663584	+	2040	0	5.54043	Gm21119	NM_001270553
423	chr8	25191330	25191624	+	294	0	5.53566	Tacc1	XM_006509143
424	chr1	133408237	133408591	+	354	0	5.52857	Sox13	XM_006497266
425	chr11	116298508	116298840	+	332	0	5.52857	Exoc7	XM_006533732
426	chr12	83766113	83766576	+	463	0	5.52189	Papln	XM_006515503
427	chr14	61124599	61124918	+	319	0	5.52189	Sacs	XM_006519226
428	chr15	99626643	99627007	+	364	0	5.52189	Racgap1	XM_006521019
429	chr8	122179623	122179970	+	347	0	5.52189	Zfpm1	XM_006530851
430	chr16	3987079	3987391	+	312	0	5.51829	Nlrc3	XM_006522150
431	chr8	105845259	105845553	+	294	0	5.51829	Cenpt	XM_006531104
432	chr15	99588949	99589324	+	375	0	5.51463	Aqp5	NM_009701
433	chr19	5993786	5994170	+	384	0	5.51463	Slc22a20	XM_006531785
434	chr19	42694741	42695042	+	301	0	5.51463	Pyroxd2	XM_006527410
435	chr4	3069583	3070051	+	468	0	5.51463	Vmn1r2	NM_001167534
436	chr6	55252739	55253255	+	516	0	5.51463	Fam188b	XM_006506296
437	chr11	61070438	61070938	+	500	0	5.51361	Kcnj12	XM_006532318
438	chr6	85267595	85268121	+	526	0	5.51184	Sfxn5	XM_006506816
439	chr8	20679200	20679545	+	345	0	5.51075	Gm21119	NM_001270553
440	chr19	23379021	23379361	+	340	0	5.50887	Mamdc2	XM_006527345
441	chr19	30113121	30113549	+	428	0	5.50887	Gldc	NM_138595
442	chr1	171977219	171977513	+	294	0	5.50669	Vangl2	XM_006497051
443	chr6	48454521	48455413	+	892	0	5.50669	Sspo	NM_173428
444	chr6	147952575	147953282	+	707	0	5.50669	Far2	XM_006507069
445	chr1	182595614	182595916	+	302	0	5.50324	Capn8	XM_006496685
446	chr14	25180775	25181083	+	308	0	5.5026	4930572O13Rik	NR_045718
447	chr1	120484741	120485035	+	294	0	5.49798	Marco	NM_010766
448	chr10	80898129	80898423	+	294	0	5.49798	Timm13	NM_013895
449	chr11	73043210	73043514	+	304	0	5.49798	1200014J11Rik	NM_025818
450	chr11	119418749	119419046	+	297	0	5.49798	Mir1932	NR_035453
451	chr11	119897499	119898042	+	543	0	5.49798	Chmp6	XM_006532718
452	chr13	73380721	73381103	+	382	0	5.49798	D630045M09Rik	NR_045293
453	chr14	32443715	32444037	+	322	0	5.49798	Slc18a3	NM_021712
454	chr15	98497993	98498342	+	349	0	5.49798	Olfr279	XM_006521010
455	chr16	93981828	93982133	+	305	0	5.49798	Cldn14	XM_006523067
456	chr17	80482971	80483394	+	423	0	5.49798	Sos1	NM_009231
457	chr6	43722727	43723069	+	342	0	5.49798	Tpk1	XM_006506218
458	chr8	122644344	122644680	+	336	0	5.49798	Pabpn1l	NM_001007462
459	chr9	70392390	70392693	+	303	0	5.49798	Ccnb2	NM_007630
460	chr13	74528561	74530664	+	2103	0	5.49741	Zfp825	XM_006517241
461	chr15	99620765	99621226	+	461	0	5.49607	Aqp6	XM_006520350
462	chr14	27199358	27199652	+	294	0	5.48827	Arhgef3	XM_006519571
463	chr2	75704943	75705254	+	311	0	5.48822	Nfe2l2	NM_010902
464	chr15	59633935	59634278	+	343	0	5.48311	Trib1	NM_144549
465	chr15	64040655	64041022	+	367	0	5.48153	Fam49b	XM_006520760
466	chr1	23832631	23832956	+	325	0	5.48039	B3gat2	NM_172124
467	chr19	5654630	5654986	+	356	0	5.47409	Sipa1	XM_006531699
468	chr8	13041327	13041625	+	298	0	5.47409	F10	NM_001242368
469	chr8	20649548	20649873	+	325	0	5.47409	Gm21119	NM_001270553
470	chr2	158360674	158361002	+	328	0	5.47259	9430008C03Rik	NR_015463
471	chr8	122623162	122623516	+	354	0	5.47259	Pabpn1l	NM_001007462
472	chr6	145863349	145863753	+	404	0	5.4648	Bhlhe41	XM_006507013
473	chr15	37432012	37432874	+	862	0	5.46063	Gm15941	NR_045283
474	chr19	10940637	10941009	+	372	0	5.45856	Gpr44	XM_006526695
475	chr12	112664665	112665183	+	518	0	5.45704	Akt1	XM_006515415
476	chr14	21985351	21986084	+	733	0	5.45704	Zfp503	NM_145459
477	chr14	76792041	76792335	+	294	0	5.44588	1700108F19Rik	NR_015485
478	chr8	23171872	23172388	+	516	0	5.44159	Nkx6-3	NM_029002
479	chr1	134721657	134721969	+	312	0	5.4365	Syt2	XM_006529322
480	chr8	117304146	117304460	+	314	0	5.4365	Cmip	XM_006531434
481	chr8	95126903	95127419	+	516	0	5.42918	Kifc3	XM_006530717
482	chr1	36375205	36375509	+	304	0	5.42622	Fer1l5	XM_006495601
483	chr16	17672975	17673269	+	294	0	5.41461	Ccdc74a	XM_006522601
484	chr6	31790878	31791206	+	328	0	5.41109	Podxl	NM_013723
485	chr6	86293944	86294318	+	374	0	5.41093	Fam136a	XM_006506475
486	chr1	125453562	125453890	+	328	0	5.4041	Actr3	NM_001205385
487	chr12	76526405	76526714	+	309	0	5.4041	Mir5135	NR_039597
488	chr12	16515029	16515413	+	384	0	5.40333	Lpin1	XM_006514975
489	chr16	46401573	46402178	+	605	0	5.40333	Pvrl3	XM_006522434
490	chr1	59591890	59592388	+	498	0	5.3972	Gm973	XM_006496098
491	chr1	33749129	33749509	+	380	0	5.39574	Bag2	NM_145392
492	chr1	37728177	37728606	+	429	0	5.39574	2010300C02Rik	XM_006496291
493	chr11	118159987	118160281	+	294	0	5.39574	Dnah17	XM_006534150
494	chr6	124433454	124433801	+	347	0	5.39574	Pex5	XM_006505758
495	chr8	22389797	22390098	+	301	0	5.39574	Slc25a15	XM_006509026
496	chr8	95210199	95210691	+	492	0	5.39574	Kifc3	XM_006530717
497	chr8	119477417	119478030	+	613	0	5.39574	Slc38a8	XM_006530930
498	chr19	25308582	25309093	+	511	0	5.39032	Kank1	XM_006526584
499	chr12	57368345	57368639	+	294	0	5.38817	Mipol1	NM_001164370
500	chr17	22876318	22876677	+	359	0	5.38405	Zfp945	NM_001110254
501	chr12	117216891	117217232	+	341	0	5.38063	Mir153	NR_029563
502	chr19	10864369	10864758	+	389	0	5.38063	Tmem132a	XM_006527503
503	chr1	187966351	187966645	+	294	0	5.37852	Esrrg	XM_006497163
504	chr1	180944383	180944723	+	340	0	5.3766	Tmem63a	XM_006496720
505	chr16	26992035	26992452	+	417	0	5.3731	Gmnc	XM_006522113
506	chrX	169999531	169999851	+	320	0	5.37027	G530011O06Rik	NM_001039559
507	chr12	29533441	29533825	+	384	0	5.36977	Myt1l	XM_006514994
508	chr16	33310240	33310647	+	407	0	5.36832	Snx4	XR_384597
509	chr8	11099432	11099727	+	295	0	5.36421	Irs2	NM_001081212
510	chr19	45691769	45692072	+	303	0	5.36366	Fbxw4	XM_006527130
511	chr11	18331685	18332292	+	607	0	5.36181	Etaa1	XM_006514800
512	chr14	70554316	70554610	+	294	0	5.35709	Hr	NM_021877
513	chr4	3079865	3080562	+	697	0	5.3524	Vmn1r2	NM_001167534
514	chr1	134330252	134330615	+	363	0	5.35066	Ppfia4	XM_006529847
515	chr19	37730776	37731094	+	318	0	5.35066	Cyp26a1	NM_007811
516	chr11	116234229	116234683	+	454	0	5.34032	Evpl	XM_006532175
517	chr19	40376466	40376959	+	493	0	5.34032	Sorbs1	XM_006526789
518	chr19	45143062	45143546	+	484	0	5.34032	Tlx1	XM_006526915
519	chr8	20704526	20706802	+	2276	0	5.34032	Gm21119	NM_001270553
520	chr6	88203514	88203866	+	352	0	5.33588	Gata2	XM_006505539
521	chr8	95392500	95392894	+	394	0	5.33579	Mmp15	NM_008609
522	chr8	84636070	84636932	+	862	0	5.32915	Ier2	NM_010499
523	chr16	17914494	17915009	+	515	0	5.3284	Gsc2	NM_029469
524	chr16	35519098	35519671	+	573	0	5.32734	1600019K03Rik	NR_040481
525	chr15	59697235	59697593	+	358	0	5.32362	Trib1	NM_144549
526	chr14	63478589	63478911	+	322	0	5.32244	Tdh	NM_021480
527	chr2	98662152	98663079	+	927	0	5.32208	Lrrc4c	XM_006499478
528	chr1	74800595	74801082	+	487	0	5.32176	Wnt10a	NM_009518
529	chr14	34196667	34197011	+	344	0	5.32176	Gprin2	XM_006519212
530	chr6	114846198	114846578	+	380	0	5.32176	Vgll4	XM_006506009
531	chr11	115286479	115286792	+	313	0	5.32102	Fdxr	XM_006532186
532	chr12	100941837	100942151	+	314	0	5.32102	Gpr68	NM_001177673
533	chr5	144256560	144257007	+	447	0	5.32102	Bri3	XR_377192
534	chr6	119225683	119226143	+	460	0	5.32102	Cacna2d4	XM_006506251
535	chr8	122596305	122596687	+	382	0	5.32102	Galns	XM_006531177
536	chr11	120066340	120066705	+	365	0	5.31475	Aatk	XM_006531991
537	chr14	25172415	25172709	+	294	0	5.31366	4930572O13Rik	NR_045718
538	chr14	45086612	45086985	+	373	0	5.31366	Ptger2	XM_006518720
539	chr6	83068872	83069216	+	344	0	5.31366	Tlx2	NM_009392
540	chr11	115233244	115234065	+	821	0	5.31334	Grin2c	XM_006532235
541	chr11	120013233	120013591	+	358	0	5.31334	Mir3065	NR_037225
542	chr15	98645586	98645944	+	358	0	5.31334	Cacnb3	XM_006520359
543	chr19	48238712	48239208	+	496	0	5.31334	Sorcs3	NM_025696
544	chr6	124402232	124402567	+	335	0	5.31334	Pex5	XM_006505758
545	chr8	10921920	10922327	+	407	0	5.31334	3930402G23Rik	NR_030715
546	chr8	20701144	20702390	+	1246	0	5.31334	Gm21119	NM_001270553
547	chr11	120174677	120175040	+	363	0	5.31026	2810410L24Rik	NR_030682
548	chr6	18170490	18170784	+	294	0	5.31026	Cftr	XM_006504977
549	chr8	94837974	94838287	+	313	0	5.31026	Ciapin1	XM_006530560
550	chr1	86231250	86231563	+	313	0	5.30389	B3gnt7	NM_145222
551	chr19	41614410	41615244	+	834	0	5.30202	Lcor	XM_006526848
552	chr8	70408832	70409298	+	466	0	5.299	Crtc1	XM_006509699
553	chr17	27375016	27375327	+	311	0	5.29822	Grm4	XM_006524317
554	chr8	105772924	105773226	+	302	0	5.29822	Gfod2	XM_006531347
555	chr1	133376159	133376484	+	325	0	5.29383	Etnk2	XM_006497275
556	chr1	178435719	178436038	+	319	0	5.29383	Efcab2	NM_026626
557	chr11	64400602	64401044	+	442	0	5.29383	Hs3st3a1	XM_006532296
558	chr15	99519169	99519470	+	301	0	5.29383	Faim2	XM_006521449
559	chr12	80245716	80246202	+	486	0	5.28914	Actn1	XM_006515384
560	chr1	184718537	184718872	+	335	0	5.28443	4930488B22Rik	NR_040627
561	chr12	30287206	30287541	+	335	0	5.28181	Sntg2	XM_006515108
562	chr14	69830793	69831172	+	379	0	5.28181	Pebp4	NM_028526
563	chr19	6424513	6424991	+	478	0	5.28181	Nrxn2	NM_001205234
564	chr19	42637982	42638282	+	300	0	5.28181	Loxl4	XM_006527297
565	chr5	124552793	124553124	+	331	0	5.28181	Ddx55	XM_006530446
566	chr6	134062771	134063098	+	327	0	5.28181	Etv6	XM_006505514
567	chr6	146375446	146376053	+	607	0	5.28181	Itpr2	XM_006507026
568	chr14	47114934	47115269	+	335	0	5.27717	Gch1	NM_008102
569	chr19	23944628	23945293	+	665	0	5.27717	Fam189a2	XM_006527156
570	chr12	99392832	99393203	+	371	0	5.27307	Foxn3	XM_006516232
571	chr11	59275079	59275411	+	332	0	5.27225	Wnt3a	NM_009522
572	chr1	38777328	38777701	+	373	0	5.27106	Lonrf2	XM_006496123
573	chr1	73984902	73985343	+	441	0	5.27106	6030407O03Rik	NR_045311
574	chr1	74059288	74059648	+	360	0	5.27106	Tns1	XM_006495863
575	chr1	75498205	75498571	+	366	0	5.27106	Obsl1	XM_006496583
576	chr1	87164333	87164643	+	310	0	5.27106	Ecel1	XM_006529119
577	chr1	90379791	90380098	+	307	0	5.27106	Ackr3	NM_001271607
578	chr1	91919740	91920152	+	412	0	5.27106	Twist2	NM_007855
579	chr1	92123778	92124072	+	294	0	5.27106	Hdac4	XM_006529302
580	chr1	93008493	93008867	+	374	0	5.27106	Aqp12	NM_001159658
581	chr1	120613629	120614096	+	467	0	5.27106	En1	NM_010133
582	chr1	128293036	128293344	+	308	0	5.27106	Lct	NM_001081078
583	chr1	132190702	132191076	+	374	0	5.27106	Lemd1	XM_006529346
584	chr1	161380255	161380602	+	347	0	5.27106	Tnfsf4	NM_009452
585	chr1	174502042	174502426	+	384	0	5.27106	Fmn2	NM_019445
586	chr1	178552281	178552579	+	298	0	5.27106	Kif26b	XM_006496865
587	chr1	193407305	193407951	+	646	0	5.27106	Camk1g	NM_144817
588	chr10	22749956	22750402	+	446	0	5.27106	Tbpl1	XM_006512730
589	chr10	63338139	63338802	+	663	0	5.27106	Sirt1	XM_006514342
590	chr10	76569922	76570216	+	294	0	5.27106	Ftcd	XM_006513215
591	chr10	81274769	81275144	+	375	0	5.27106	Mir3057	NR_037218
592	chr10	84388640	84389063	+	423	0	5.27106	Nuak1	NM_001004363
593	chr11	12032627	12032939	+	312	0	5.27106	Grb10	XM_006514527
594	chr11	26209868	26210345	+	477	0	5.27106	5730522E02Rik	NR_027973
595	chr11	33180665	33181007	+	342	0	5.27106	Npm1	XM_006514578
596	chr11	58310199	58310501	+	302	0	5.27106	Zfp692	XM_006531919
597	chr11	72979892	72980452	+	560	0	5.27106	P2rx1	XM_006532451
598	chr11	75399962	75400274	+	312	0	5.27106	Serpinf1	NM_011340
599	chr11	79631981	79632275	+	294	0	5.27106	Rab11fip4os1	NR_003283
600	chr11	84708650	84709002	+	352	0	5.27106	1700109G15Rik	NR_046197
601	chr11	95239044	95239396	+	352	0	5.27106	Tac4	NM_053093
602	chr11	103775302	103775596	+	294	0	5.27106	Wnt3	XM_006533168
603	chr11	104217664	104218017	+	353	0	5.27106	Mapt	XM_006514927
604	chr11	107968876	107969185	+	309	0	5.27106	Cacng5	NM_080644
605	chr11	114241391	114241744	+	353	0	5.27106	1700092K14Rik	NR_045930
606	chr11	117444984	117445375	+	391	0	5.27106	2009-09-01	XM_006533744
607	chr11	117858848	117859145	+	297	0	5.27106	Tmem235	XM_006533756
608	chr11	118047161	118047548	+	387	0	5.27106	Pgs1	XM_006534366
609	chr11	118589933	118590241	+	308	0	5.27106	Engase	XM_006533128
610	chr11	118616388	118616786	+	398	0	5.27106	Engase	XM_006533128
611	chr11	118673013	118673463	+	450	0	5.27106	Engase	XM_006533128
612	chr11	118959783	118960126	+	343	0	5.27106	Enpp7	XM_006533258
613	chr12	8897275	8897604	+	329	0	5.27106	Laptm4a	NM_008640
614	chr12	13485222	13485572	+	350	0	5.27106	Nbas	XM_006515215
615	chr12	25375404	25375745	+	341	0	5.27106	Gm17746	NR_045844
616	chr12	105222157	105222572	+	415	0	5.27106	Tcl1	XM_006515666
617	chr12	109747729	109748101	+	372	0	5.27106	Mir3072	NR_037233
618	chr12	112229171	112229566	+	395	0	5.27106	Kif26a	XM_006516162
619	chr12	112340800	112341132	+	332	0	5.27106	A730018C14Rik	NM_176956
620	chr13	70587978	70588304	+	326	0	5.27106	1700100L14Rik	NR_045934
621	chr13	97605552	97605846	+	294	0	5.27106	Gm5086	NR_046157
622	chr13	97977607	97977962	+	355	0	5.27106	Arhgef28	XM_006517518
623	chr14	29796206	29796623	+	417	0	5.27106	Cacna2d3	XM_006518486
624	chr14	57066788	57067090	+	302	0	5.27106	Gja3	XM_006518559
625	chr15	76706336	76706630	+	294	0	5.27106	Recql4	XM_006521546
626	chr15	79994832	79995246	+	414	0	5.27106	Pdgfb	XM_006520590
627	chr15	83555207	83555529	+	322	0	5.27106	Mcat	XM_006520814
628	chr16	14200672	14201130	+	458	0	5.27106	Nde1	XM_006522481
629	chr16	32144696	32145087	+	391	0	5.27106	Nrros	XM_006522073
630	chr16	96378108	96378441	+	333	0	5.27106	Igsf5	XM_006523092
631	chr17	24579860	24580329	+	469	0	5.27106	Pkd1	XM_006523834
632	chr17	25254131	25254465	+	334	0	5.27106	Baiap3	XM_006524642
633	chr17	27502510	27502913	+	403	0	5.27106	Grm4	XM_006524317
634	chr17	27588851	27589193	+	342	0	5.27106	AI413582	XM_006523413
635	chr17	46621393	46621687	+	294	0	5.27106	Ptk7	XM_006524922
636	chr17	87797437	87797819	+	382	0	5.27106	Kcnk12	XM_006523971
637	chr18	11238436	11238781	+	345	0	5.27106	Gata6	XM_006525652
638	chr18	64443717	64444011	+	294	0	5.27106	Fech	XR_385974
639	chr18	67464728	67465127	+	399	0	5.27106	Slmo1	XM_006525895
640	chr18	82969165	82969496	+	331	0	5.27106	4930592I03Rik	NR_033307
641	chr19	10427516	10428093	+	577	0	5.27106	Lrrc10b	NM_001111140
642	chr19	55195683	55195983	+	300	0	5.27106	Tectb	XM_006526902
643	chr2	11172273	11172666	+	393	0	5.27106	Prkcq	XM_006497398
644	chr2	26153815	26154154	+	339	0	5.27106	C330006A16Rik	NM_001256521
645	chr2	28286768	28287085	+	317	0	5.27106	Olfm1	NM_001038612
646	chr2	30172003	30172297	+	294	0	5.27106	Endog	XR_374059
647	chr2	30238181	30238480	+	299	0	5.27106	Lrrc8a	NM_177725
648	chr2	30691401	30691725	+	324	0	5.27106	Mir3089	NR_037272
649	chr2	52696504	52697822	+	1318	0	5.27106	Cacnb4	XM_006497641
650	chr2	65293278	65293681	+	403	0	5.27106	Cobll1	XM_006499710
651	chr2	117289215	117289665	+	450	0	5.27106	Fam98b	XM_006500096
652	chr2	124355155	124355449	+	294	0	5.27106	4930583P06Rik	NR_040612
653	chr2	127332331	127332666	+	335	0	5.27106	Dusp2	NM_010090
654	chr2	153565877	153566192	+	315	0	5.27106	8430427H17Rik	XM_006499779
655	chr2	157092744	157093047	+	303	0	5.27106	Tldc2	XM_006499836
656	chr2	173143498	173143792	+	294	0	5.27106	Pck1	NM_011044
657	chr3	89183635	89184182	+	547	0	5.27106	Fam189b	XM_006501977
658	chr3	94412497	94412791	+	294	0	5.27106	Tdrkh	XM_006502138
659	chr3	105408116	105408416	+	300	0	5.27106	Kcnd3	XM_006501755
660	chr3	116791121	116791448	+	327	0	5.27106	Agl	XM_006502287
661	chr3	144359550	144360033	+	483	0	5.27106	Lmo4	NM_001161769
662	chr3	151835122	151835560	+	438	0	5.27106	Ptgfr	NM_008966
663	chr3	153708399	153708748	+	349	0	5.27106	St6galnac3	XM_006501219
664	chr4	45759435	45759776	+	341	0	5.27106	Gm12409	NR_046068
665	chr4	45853117	45853445	+	328	0	5.27106	1300002K09Rik	XM_006538310
666	chr4	57139475	57139963	+	488	0	5.27106	Epb4.1l4b	XM_006538087
667	chr4	58971805	58972146	+	341	0	5.27106	Ptgr1	NM_025968
668	chr4	107603572	107603966	+	394	0	5.27106	Dmrtb1	XM_006503252
669	chr4	114685522	114685890	+	368	0	5.27106	Gm12830	NR_033617
670	chr4	117153123	117153417	+	294	0	5.27106	Snord38a	NR_028524
671	chr4	119249605	119249899	+	294	0	5.27106	Cldn19	NM_001038590
672	chr4	123686948	123687242	+	294	0	5.27106	Macf1	XM_006502662
673	chr4	128382163	128382485	+	322	0	5.27106	Hmgb4	NM_027036
674	chr4	134762539	134762860	+	321	0	5.27106	Ldlrap1	XM_006538423
675	chr4	141475664	141475979	+	315	0	5.27106	Zbtb17	XM_006538727
676	chr5	106582178	106582535	+	357	0	5.27106	Zfp644	XM_006535078
677	chr5	137583364	137584034	+	670	0	5.27106	Tfr2	XM_006504591
678	chr5	138809418	138809749	+	331	0	5.27106	Gm5294	NM_001195128
679	chr5	143511593	143512119	+	526	0	5.27106	Rac1	XM_006504667
680	chr6	66258599	66258894	+	295	0	5.27106	Mad2l1	XM_006506406
681	chr6	88254019	88254554	+	535	0	5.27106	Dnajb8	NM_019964
682	chr6	91183779	91184157	+	378	0	5.27106	Hdac11	XM_006505995
683	chr6	91266907	91267468	+	561	0	5.27106	Fbln2	XM_006505530
684	chr6	99892462	99892779	+	317	0	5.27106	Prok2	NM_001037539
685	chr6	99952794	99953132	+	338	0	5.27106	Prok2	NM_001037539
686	chr6	117436702	117437132	+	430	0	5.27106	Cxcl12	NM_001012477
687	chr6	119073889	119074288	+	399	0	5.27106	Cacna1c	XM_006505413
688	chr6	121211343	121211820	+	477	0	5.27106	Tuba8	NM_017379
689	chr6	145989354	145989724	+	370	0	5.27106	Sspn	XM_006506916
690	chr7	30486300	30486612	+	312	0	5.27106	Prodh2	XM_006540221
691	chr7	76035797	76036110	+	313	0	5.27106	Klhl25	XM_006540735
692	chr7	98069505	98069799	+	294	0	5.27106	Myo7a	XM_006507423
693	chr7	110773555	110773849	+	294	0	5.27106	Ampd3	XM_006507215
694	chr7	130314822	130315158	+	336	0	5.27106	Fgfr2	XM_006507349
695	chr7	132718325	132718678	+	353	0	5.27106	Fam53b	XM_006508345
696	chr7	137095331	137095673	+	342	0	5.27106	Gm10578	NR_045885
697	chr7	139077323	139077738	+	415	0	5.27106	Dpysl4	XM_006536192
698	chr8	12883451	12883745	+	294	0	5.27106	Mcf2l	XM_006508706
699	chr8	22561012	22561442	+	430	0	5.27106	Vdac3	NM_001198998
700	chr8	83271011	83271317	+	306	0	5.27106	Ucp1	NM_009463
701	chr8	86459067	86459361	+	294	0	5.27106	Abcc12	XM_006530984
702	chr8	87979924	87980244	+	320	0	5.27106	Zfp423	XM_006531534
703	chr8	95673588	95674088	+	500	0	5.27106	Ndrg4	XM_006530867
704	chr8	96327483	96327814	+	331	0	5.27106	Mir28c	NR_039538
705	chr8	109666786	109667172	+	386	0	5.27106	Ist1	XM_006531386
706	chr8	112516468	112516786	+	318	0	5.27106	Cntnap4	XM_006530728
707	chr8	115043603	115043928	+	325	0	5.27106	Wwox	XM_006531510
708	chr8	117305289	117305712	+	423	0	5.27106	Cmip	XM_006531434
709	chr8	117537845	117538543	+	698	0	5.27106	Plcg2	NM_172285
710	chr8	117541525	117541833	+	308	0	5.27106	Plcg2	NM_172285
711	chr8	118870365	118870895	+	530	0	5.27106	Hsbp1	NM_024219
712	chr8	120551568	120551935	+	367	0	5.27106	Gse1	XM_006531145
713	chr8	122186530	122187120	+	590	0	5.27106	Zfpm1	XM_006530851
714	chr8	122487676	122488165	+	489	0	5.27106	Ctu2	NM_153775
715	chr8	124495681	124495975	+	294	0	5.27106	Cog2	XM_006531473
716	chr9	21115103	21115397	+	294	0	5.27106	Tyk2	XM_006510492
717	chr9	44711560	44711866	+	306	0	5.27106	Phldb1	XM_006509907
718	chr9	56104323	56104684	+	361	0	5.27106	Pstpip1	XM_006510865
719	chr9	56124945	56125371	+	426	0	5.27106	Pstpip1	XM_006510865
720	chr9	56830677	56831043	+	366	0	5.27106	Odf3l1	XM_006511248
721	chr9	61583993	61584287	+	294	0	5.27106	Tle3	XM_006511025
722	chr9	64408537	64409232	+	695	0	5.27106	Megf11	XM_006510984
723	chr9	73155464	73155767	+	303	0	5.27106	Rsl24d1	NM_198609
724	chr9	102729912	102730230	+	318	0	5.27106	Gm5627	NR_033301
725	chr9	107492947	107493582	+	635	0	5.27106	Tmem115	NM_019704
726	chr6	91219795	91220210	+	415	0	5.26993	Fbln2	XM_006505530
727	chr19	10491040	10491550	+	510	0	5.26935	Ppp1r32	XM_006527299
728	chr8	3754272	3754647	+	375	0	5.26828	Cd209a	NM_133238
729	chr11	117295448	117295742	+	294	0	5.26646	Sept9	XM_006533744
730	chr6	91779783	91780399	+	616	0	5.26646	Grip2	XM_006506102
731	chr1	155226342	155226688	+	346	0	5.26396	Stx6	XM_006529766
732	chr11	118125269	118125567	+	298	0	5.26396	Dnah17	XM_006534150
733	chr12	12326887	12327358	+	471	0	5.26396	Fam49a	XM_006515246
734	chr15	33643793	33644149	+	356	0	5.26396	4930592A05Rik	NR_045070
735	chr15	99563132	99563426	+	294	0	5.26396	Aqp2	NM_009699
736	chr16	17859402	17859706	+	304	0	5.26396	Car15	XM_006522759
737	chr6	88545438	88545899	+	461	0	5.26396	Sec61a1	NM_016906
738	chr8	25950018	25950318	+	300	0	5.26396	Hgsnat	NM_133970
739	chr8	64745892	64746267	+	375	0	5.26396	Sc4mol	NM_025436
740	chr8	120172283	120172834	+	551	0	5.26396	Fam92b	XM_006531167
741	chr8	123137242	123138011	+	769	0	5.26396	Cpne7	XM_006530549
742	chr1	151999554	151999849	+	295	0	5.26279	1700025G04Rik	NM_197990
743	chr8	13179311	13179710	+	399	0	5.26279	Mir1968	NR_035494
744	chr16	18573745	18574039	+	294	0	5.26271	Tbx1	XM_006521977
745	chr14	64185559	64185873	+	314	0	5.2597	Prss52	XM_006519610
746	chr15	57822330	57822706	+	376	0	5.25686	Derl1	NM_024207
747	chr12	116488896	116489428	+	532	0	5.25552	Ptprn2	XR_381487
748	chr1	183068282	183068604	+	322	0	5.24834	Tlr5	NM_016928
749	chr8	111629062	111629400	+	338	0	5.24834	Ldhd	XM_006531183
750	chr1	92697869	92698240	+	371	0	5.24447	Otos	XM_006529617
751	chr1	135969449	135969808	+	359	0	5.24447	Igfn1	XM_006529438
752	chr1	172335641	172335940	+	299	0	5.24447	Kcnj10	XM_006496677
753	chr11	94482109	94482545	+	436	0	5.24447	Spata20	NM_144827
754	chr15	97597826	97598399	+	573	0	5.24447	Rpap3	NM_028003
755	chr16	8490129	8490423	+	294	0	5.24447	Mettl22	XM_006522107
756	chr5	118475378	118475709	+	331	0	5.24447	Med13l	XM_006530496
757	chr6	19120411	19120716	+	305	0	5.24447	Ankrd7	XM_006505191
758	chr6	91197092	91197606	+	514	0	5.24447	Fbln2	XM_006505530
759	chr8	120961784	120962242	+	458	0	5.24447	Fendrr	NR_045471
760	chr9	63346109	63346406	+	297	0	5.24447	Map2k5	XM_006511142
761	chr6	120108574	120108895	+	321	0	5.24321	Ninj2	XM_006506221
762	chr6	55087337	55087696	+	359	0	5.23625	Crhr2	XM_006505480
763	chr8	70834892	70835186	+	294	0	5.23404	Arrdc2	XM_006509740
764	chr19	45152967	45153504	+	537	0	5.23204	Tlx1	XM_006526915
765	chr8	89411038	89411332	+	294	0	5.23204	Sall1	XM_006531236
766	chr11	18871238	18871901	+	663	0	5.22985	Meis1	XM_006514559
767	chr8	12954637	12954965	+	328	0	5.22875	Mcf2l	XM_006508706
768	chr6	125082000	125082321	+	321	0	5.22706	Lpar5	XM_006506340
769	chr8	83935394	83935840	+	446	0	5.22692	Asf1b	NM_024184
770	chr14	24230983	24231507	+	524	0	5.22527	Dlg5	XM_006519560
771	chr6	54115435	54115894	+	459	0	5.22527	Chn2	XM_006506577
772	chr1	39251781	39252076	+	295	0	5.22308	Npas2	NM_008719
773	chr1	132739167	132739550	+	383	0	5.22308	Nfasc	XM_006529629
774	chr10	121545227	121545521	+	294	0	5.22308	Tbk1	NM_019786
775	chr11	94955452	94955746	+	294	0	5.22308	Hils1	NM_018792
776	chr11	119707032	119707478	+	446	0	5.22308	Rptor	XM_006534361
777	chr12	105446089	105446411	+	322	0	5.22308	D430019H16Rik	NR_015481
778	chr15	19349954	19350318	+	364	0	5.22308	Cdh10	XM_006520099
779	chr19	53344234	53344528	+	294	0	5.22308	Mxi1	XM_006526735
780	chr4	3064649	3065355	+	706	0	5.22308	Vmn1r2	NM_001167534
781	chr4	149576398	149576759	+	361	0	5.22308	Clstn1	XM_006535967
782	chr5	129093007	129093301	+	294	0	5.22308	Gpr133	XM_006504307
783	chr7	27519509	27519814	+	305	0	5.22308	Hipk4	NM_001033315
784	chr7	109477608	109477902	+	294	0	5.22308	Trim66	XM_006507957
785	chr7	141459493	141459859	+	366	0	5.22308	Efcab4a	XM_006536172
786	chr8	84514768	84515062	+	294	0	5.22308	Cacna1a	XM_006530587
787	chr8	110952227	110952539	+	312	0	5.22308	St3gal2	XM_006530786
788	chr8	116187338	116187658	+	320	0	5.22308	Dynlrb2	NM_029297
789	chr6	48912677	48912971	+	294	0	5.21851	Aoc1	XM_006506736
790	chrUn_GL456370	26331	26647	+	316	0	5.21595
791	chr16	36702122	36702416	+	294	0	5.21381	Ildr1	XM_006521674
792	chr8	119724541	119724843	+	302	0	5.21381	Atp2c2	XM_006531344
793	chr11	116068973	116069346	+	373	0	5.21274	Unc13d	XM_006534188
794	chr19	10724916	10725262	+	346	0	5.21274	Cd5	XM_006526621
795	chr8	84701195	84701937	+	742	0	5.21177	Lyl1	XM_006530744
796	chr19	47668378	47668675	+	297	0	5.21008	Col17a1	XM_006526626
797	chr12	24584688	24585242	+	554	0	5.20637	Grhl1	XM_006515016
798	chr16	4925445	4926133	+	688	0	5.20637	Nudt16l1	XM_006522478
799	chr8	80543368	80543662	+	294	0	5.20637	Gypa	XM_006530698
800	chr1	43060923	43061426	+	503	0	5.19896	Tgfbrap1	XM_006496300
801	chr1	183066728	183067032	+	304	0	5.19896	Tlr5	NM_016928
802	chr12	57549100	57549394	+	294	0	5.19896	Foxa1	XM_006515479
803	chr15	101851926	101852408	+	482	0	5.19896	Krt1	NM_008473
804	chr6	85264086	85264384	+	298	0	5.19896	Sfxn5	XM_006506816
805	chr8	47480085	47480788	+	703	0	5.19896	Trappc11	NM_177240
806	chr8	70424043	70424337	+	294	0	5.19896	Crtc1	XM_006509699
807	chr8	110958021	110958366	+	345	0	5.19896	St3gal2	XM_006530786
808	chr8	122857115	122857534	+	419	0	5.19896	Cdh15	NM_007662
809	chr6	39464647	39465064	+	417	0	5.19834	Mkrn1	XM_006506396
810	chr6	29456592	29457559	+	967	0	5.19807	Atp6v1f	XM_006505160
811	chr8	11485974	11486279	+	305	0	5.19671	Rab20	NM_011227
812	chr8	84980043	84980344	+	301	0	5.1918	Junb	NM_008416
813	chr12	111000591	111000920	+	329	0	5.19165	6030440G07Rik	NR_036598
814	chr6	85340788	85341187	+	399	0	5.19156	Mir705	NR_030486
815	chr8	83934027	83934508	+	481	0	5.19156	Asf1b	NM_024184
816	chr6	52616947	52617361	+	414	0	5.18532	Hibadh	NM_145567
817	chr8	11450659	11451054	+	395	0	5.18498	Rab20	NM_011227
818	chr6	128034249	128034684	+	435	0	5.1846	Tspan9	XM_006505330
819	chr8	120559273	120559697	+	424	0	5.18419	Gse1	XM_006531145
820	chr12	100287655	100288198	+	543	0	5.17896	Gm10432	NR_045741
821	chr14	103715600	103715894	+	294	0	5.17762	Slain1os	NR_045148
822	chr16	3965131	3965455	+	324	0	5.17762	Nlrc3	XM_006522150
823	chr8	13245814	13246195	+	381	0	5.17762	Adprhl1	NM_172750
824	chr8	71499765	71500059	+	294	0	5.17762	Gtpbp3	XM_006509737
825	chr8	72459891	72460202	+	311	0	5.17762	Cherp	XM_006509685
826	chrX	170818427	170819266	+	839	0	5.17762	Asmt	NM_001199212
827	chr1	133220776	133221087	+	311	0	5.17684	Plekha6	XM_006497276
828	chr6	48842275	48842823	+	548	0	5.17684	Tmem176a	NM_001098271
829	chr1	184731594	184731930	+	336	0	5.1721	Hlx	NM_008250
830	chr19	16018408	16018716	+	308	0	5.16951	C130060C02Rik	NR_045355
831	chr8	124544910	124545451	+	541	0	5.16951	Cog2	XM_006531473
832	chr11	59848189	59848573	+	384	0	5.16196	Nt5m	XM_006531931
833	chrUn_JH584304	33115	33453	+	338	0	5.16196	Pisd-ps3	NR_003518
834	chr11	117316745	117317053	+	308	0	5.15846	Sept9	XM_006533744
835	chr6	124719016	124719366	+	350	0	5.15846	Mir200c	NR_029792
836	chr6	31729654	31730073	+	419	0	5.1537	Podxl	NM_013723
837	chr6	49344091	49344443	+	352	0	5.1537	Fam221a	XM_006505938
838	chr14	121055805	121056158	+	353	0	5.15279	Farp1	XM_006518914
839	chr6	127405854	127406222	+	368	0	5.15187	Parp11	XM_006505231
840	chr16	8711984	8712454	+	470	0	5.14986	Usp7	XM_006522138
841	chr11	119466026	119466447	+	421	0	5.14764	Endov	XM_006533588
842	chr11	60475303	60475843	+	540	0	5.14743	Myo15	XM_006532419
843	chr1	54920209	54920503	+	294	0	5.14116	Ankrd44	XM_006496070
844	chr19	44844551	44844881	+	330	0	5.13492	1700039E22Rik	NR_045315
845	chr8	20083560	20085864	+	2304	0	5.13492	6820431F20Rik	NR_030708
846	chr8	47664482	47664780	+	298	0	5.13492	Ing2	NM_023503
847	chr14	77322339	77322725	+	386	0	5.13316	Enox1	XM_006518999
848	chr11	116332004	116332408	+	404	0	5.13221	Foxj1	XM_006532269
849	chr12	110596211	110596652	+	441	0	5.13143	Dync1h1	NM_030238
850	chr1	171634961	171635285	+	324	0	5.12924	Slamf7	XM_006497010
851	chr1	34579370	34579664	+	294	0	5.12595	Amer3	XM_006495820
852	chr1	118793661	118794062	+	401	0	5.12595	Tfcp2l1	XM_006529961
853	chr14	46734255	46734549	+	294	0	5.12595	Cdkn3	XM_006519592
854	chr6	71373285	71373630	+	345	0	5.12595	Cd8a	XM_006505464
855	chr6	128049928	128050241	+	313	0	5.12595	Tspan9	XM_006505330
856	chr8	108906132	108906474	+	342	0	5.12595	Mir3108	NR_037295
857	chrX	170842773	170843312	+	539	0	5.12595	Asmt	NM_001199212
858	chr15	44737774	44738200	+	426	0	5.12548	Sybu	XM_006521066
859	chr1	189345096	189345399	+	303	0	5.11876
860	chr12	112614764	112615133	+	369	0	5.11876	Adssl1	NM_007421
861	chr14	70531196	70531760	+	564	0	5.11558	Lgi3	NM_145219
862	chr8	84912052	84912385	+	333	0	5.11558	Dnase2a	NM_010062
863	chr8	85053686	85054166	+	480	0	5.11558	Fbxw9	XM_006531334
864	chr19	52993596	52994178	+	582	0	5.11424	Xpnpep1	XM_006526725
865	chr8	20677424	20678559	+	1135	0	5.11424	Gm21119	NM_001270553
866	chr8	120517394	120517772	+	378	0	5.11424	Gse1	XM_006531145
867	chr19	7138688	7139089	+	401	0	5.1127	Flrt1	XM_006527169
868	chr1	153946799	153947121	+	322	0	5.11159	Glul	NM_008131
869	chr12	73502707	73503071	+	364	0	5.11159	Tmem30b	NM_178715
870	chr15	57664349	57664651	+	302	0	5.11118	Zhx2	NM_199449
871	chr8	125342559	125343071	+	512	0	5.11009	Sipa1l2	XM_006531024
872	chr1	87036221	87036661	+	440	0	5.10878	Alppl2	XM_006529082
873	chr1	133691246	133691625	+	379	0	5.10878	Lax1	XM_006529557
874	chr14	65752717	65753043	+	326	0	5.10878	Pbk	XM_006519257
875	chr6	32437159	32437464	+	305	0	5.10878	Plxna4os1	NR_040277
876	chr6	86185318	86185922	+	604	0	5.10878	Tgfa	NM_031199
877	chr8	125285460	125285815	+	355	0	5.10878	Sipa1l2	XM_006531024
878	chr8	70842330	70842649	+	319	0	5.10623	Arrdc2	XM_006509740
879	chr15	58906684	58906986	+	302	0	5.10497	Rnf139	XM_006521523
880	chr12	112000167	112000475	+	308	0	5.10445	BC048943	XM_006515764
881	chr16	52031769	52032076	+	307	0	5.10445	Cblb	XM_006521947
882	chr6	87457170	87457904	+	734	0	5.10445	Bmp10	NM_009756
883	chr18	12949176	12949487	+	311	0	5.1034	Osbpl1a	XM_006526141
884	chr8	106400033	106400462	+	429	0	5.10199	Zfp90	XM_006530848
885	chrUn_GL456370	3847	4164	+	317	0	5.09893
886	chr1	90018095	90018410	+	315	0	5.09732	Asb18	XM_006529296
887	chr14	69245381	69245713	+	332	0	5.09732	Slc25a37	XM_006519461
888	chr1	135021593	135021890	+	297	0	5.09523	Ube2t	NM_001278115
889	chr12	16843476	16843794	+	318	0	5.09334	E2f6	XM_006515147
890	chr12	117232912	117233349	+	437	0	5.09334	Mir153	NR_029563
891	chr8	125236029	125236396	+	367	0	5.09334	Disc1	XM_006531021
892	chr6	52037600	52037894	+	294	0	5.09195	Skap2	NM_018773
893	chr12	108817420	108817714	+	294	0	5.09021	Slc25a29	NM_181328
894	chr17	13550603	13551531	+	928	0	5.08539	2700054A10Rik	NR_045436
895	chr1	75509805	75510163	+	358	0	5.08312	Inha	NM_010564
896	chr12	108197659	108197960	+	301	0	5.08175	Ccnk	XM_006515443
897	chr8	11735821	11736115	+	294	0	5.08175	Arhgef7	XM_006508841
898	chr12	76799904	76800316	+	412	0	5.08051	Gpx2	NM_030677
899	chr11	117814852	117815166	+	314	0	5.07504	Syngr2	NM_009304
900	chr15	103000600	103001024	+	424	0	5.07504	Hoxc6	XM_006520468
901	chr6	17935936	17936812	+	876	0	5.07504	Wnt2	XM_006505045
902	chr9	24541874	24542295	+	421	0	5.07306	Dpy19l1	XM_006510296
903	chr11	115318711	115319005	+	294	0	5.06901	Ush1g	XM_006532313
904	chr8	11518317	11518651	+	334	0	5.06901	Carkd	XM_006508872
905	chr1	93289728	93290038	+	310	0	5.06786	Mterfd2	XM_006529861
906	chr1	182381735	182382049	+	314	0	5.06786	Trp53bp2	NM_173378
907	chr12	112929718	112930210	+	492	0	5.06786	Jag2	XM_006515486
908	chr14	55507457	55507799	+	342	0	5.06786	Cpne6	XM_006518506
909	chr16	8880920	8881219	+	299	0	5.06786	1810013L24Rik	NM_001081400
910	chr6	50437277	50437571	+	294	0	5.06786	Osbpl3	XM_006506628
911	chr8	119781105	119781405	+	300	0	5.06786	Tldc1	XM_006531431
912	chr19	4802685	4803002	+	317	0	5.06775	Rbm14	XM_006531799
913	chr3	35963465	35963759	+	294	0	5.06775	Dcun1d1	XM_006535374
914	chr1	36831348	36831654	+	306	0	5.0672	Zap70	XM_006495895
915	chr6	97782059	97782457	+	398	0	5.06671	Mitf	XM_006505684
916	chr11	61707040	61707357	+	317	0	5.06625	Slc5a10	XM_006531977
917	chr6	31066517	31067163	+	646	0	5.05508	Mir29b-1	NR_029532
918	chr1	188960579	188960966	+	387	0	5.05497	Kctd3	XM_006497143
919	chr12	28612418	28612786	+	368	0	5.05497	Colec11	XM_006515219
920	chr12	108226594	108227051	+	457	0	5.05497	Ccnk	XM_006515443
921	chr16	13274878	13275176	+	298	0	5.05497	Mkl2	XM_006522108
922	chr16	91655851	91656194	+	343	0	5.04934	Son	XM_006522969
923	chr15	102183666	102184133	+	467	0	5.04837	Csad	XM_006520997
924	chr6	88133961	88134255	+	294	0	5.04798	Rpn1	NM_133933
925	chr8	15111372	15111672	+	300	0	5.04798	Myom2	XM_006508726
926	chrY	90767689	90768050	+	361	0	5.04742	Erdr1	NM_133362
927	chr17	87281658	87282147	+	489	0	5.04174	4833418N02Rik	NR_015506
928	chr8	122863193	122863658	+	465	0	5.04174	Cdh15	NM_007662
929	chr1	89086693	89087038	+	345	0	5.04173	Sh3bp4	XM_006529975
930	chr11	59038172	59038491	+	319	0	5.04173	Trim11	XM_006534578
931	chr11	59075918	59076640	+	722	0	5.04173	Obscn	NM_001171512
932	chr14	25869889	25870539	+	650	0	5.04173	Anxa11	XM_006518451
933	chr14	34398511	34398821	+	310	0	5.04173	Mmrn2	NM_153127
934	chr14	60586791	60587165	+	374	0	5.04173	Spata13	XM_006518866
935	chr14	61477182	61477604	+	422	0	5.04173	4930556J02Rik	NR_045714
936	chr16	12248297	12248633	+	336	0	5.04173	Shisa9	XM_006522606
937	chr19	42483952	42484570	+	618	0	5.04173	R3hcc1l	XM_006527182
938	chr2	118900354	118900652	+	298	0	5.04173	Bahd1	XM_006499265
939	chr6	55353952	55354248	+	296	0	5.04173	Aqp1	NM_007472
940	chr6	93671698	93672078	+	380	0	5.04173	Magi1	XM_006505580
941	chr6	136727032	136727332	+	300	0	5.04173	Gucy2c	NM_001127318
942	chr7	27227691	27228098	+	407	0	5.04173	Itpkc	NM_181593
943	chr9	53446620	53446923	+	303	0	5.04173	4930550C14Rik	XM_006510652
944	chr8	120524035	120524500	+	465	0	5.041	Gse1	XM_006531145
945	chr19	46367698	46368110	+	412	0	5.03782	Tmem180	XR_386522
946	chr1	45935417	45935841	+	424	0	5.03405	Slc40a1	XM_006496137
947	chr17	27427249	27427585	+	336	0	5.02855	Grm4	XM_006524317
948	chr1	155715884	155716256	+	372	0	5.02712	Lhx4	XM_006529168
949	chr19	42262942	42263307	+	365	0	5.01542	Golga7b	XM_006527342
950	chr8	36536842	36537163	+	321	0	5.01542	6430573F11Rik	XM_006509133
951	chr12	78947157	78947480	+	323	0	5.01331	Tmem229b	XM_006515909
952	chr11	121025802	121026304	+	502	0	5.0133	Cd7	NM_009854
953	chr12	105496901	105497760	+	859	0	5.0133	AU015791	NR_102381
954	chr12	108690684	108690981	+	297	0	5.0133	Degs2	NM_001171002
955	chr15	101420260	101420780	+	520	0	5.0133	Krt7	XM_006520292
956	chr16	3233376	3233728	+	352	0	5.0133	Olfr161	NM_146860
957	chr16	5306710	5307060	+	350	0	5.0133	Fam86	NM_027446
958	chr19	48032946	48033578	+	632	0	5.0133	Ccdc147	NM_001163267
959	chr8	70552496	70552948	+	452	0	5.0133	Ell	NM_007924
960	chr8	84928607	84928901	+	294	0	5.0133	Mast1	XM_006531216
961	chr12	86477966	86478260	+	294	0	5.00927	Esrrb	XM_006515881
962	chr1	135465869	135466302	+	433	0	5.00888	Ipo9	XM_006529435
963	chr19	4922834	4923389	+	555	0	5.00888	Dpp3	XM_006531854
964	chr6	97045882	97046310	+	428	0	5.00888	Fam19a4	XM_006506284
965	chr12	105507554	105507848	+	294	0	5.00643	AU015791	NR_102381
966	chr8	122469349	122470283	+	934	0	5.00643	Rnf166	XM_006531336
967	chr13	44869430	44869746	+	316	0	5.00392	Dtnbp1	XM_006516984
968	chr6	29432169	29432522	+	353	0	5.0036	Flnc	XM_006505164
969	chr12	80132480	80132825	+	345	0	5.00032	2310015A10Rik	NR_033514
970	chr16	18462056	18462350	+	294	0	4.99958	Comt	NM_001111062
971	chr19	34516926	34517239	+	313	0	4.99958	Lipa	NM_001111100
972	chr15	37791198	37791492	+	294	0	4.99731	Ncald	XM_006520107
973	chr11	16867310	16867604	+	294	0	4.99586	2810442I21Rik	NR_015469
974	chr16	57391522	57391820	+	298	0	4.99409	Filip1l	XM_006522750
975	chr1	36103668	36104064	+	396	0	4.99364	Hs6st1	NM_015818
976	chr1	40571488	40571783	+	295	0	4.99364	Slc9a4	XM_006495625
977	chr1	63445902	63446603	+	701	0	4.99364	Adam23	XM_006495969
978	chr1	81297741	81298036	+	295	0	4.99364	Nyap2	XM_006496485
979	chr1	91330221	91330536	+	315	0	4.99364	Espnl	XM_006529482
980	chr1	91840582	91840978	+	396	0	4.99364	Twist2	NM_007855
981	chr1	92769134	92769499	+	365	0	4.99364	Gpc1	XM_006529142
982	chr1	93256124	93256441	+	317	0	4.99364	Sned1	XM_006529317
983	chr1	104769322	104769665	+	343	0	4.99364	Cdh20	NM_011800
984	chr1	118850464	118850903	+	439	0	4.99364	Gli2	XM_006529140
985	chr1	131160414	131160850	+	436	0	4.99364	Eif2d	XM_006529165
986	chr1	132218164	132218672	+	508	0	4.99364	Mir135b	NR_029777
987	chr1	132714171	132714520	+	349	0	4.99364	Nfasc	XM_006529629
988	chr1	159400161	159400455	+	294	0	4.99364	Mir1843b	NR_039543
989	chr1	180530511	180530818	+	307	0	4.99364	Parp1	NM_007415
990	chr1	182620280	182620670	+	390	0	4.99364	Capn8	XM_006496685
991	chr1	189147343	189147688	+	345	0	4.99364	Kctd3	XM_006497143
992	chr10	21843918	21844212	+	294	0	4.99364	Sgk1	NM_001161845
993	chr10	53479956	53480296	+	340	0	4.99364	Gm20597	NR_037973
994	chr10	53750625	53751015	+	390	0	4.99364	Fam184a	XM_006512889
995	chr10	62247434	62247728	+	294	0	4.99364	Tacr2	NM_009314
996	chr10	117972186	117972480	+	294	0	4.99364	4933411E08Rik	NR_045342
997	chr11	5169055	5169651	+	596	0	4.99364	Emid1	XM_006514514
998	chr11	76617476	76617770	+	294	0	4.99364	Abr	XM_006531982
999	chr11	94424530	94424878	+	348	0	4.99364	Abcc3	XM_006534428
1000	chr11	95223294	95223588	+	294	0	4.99364	Tac4	NM_053093
1001	chr11	101155922	101156417	+	495	0	4.99364	Tubg2	XM_006531917
1002	chr11	103356867	103357207	+	340	0	4.99364	Arhgap27	XM_006533754
1003	chr11	107590708	107591002	+	294	0	4.99364	Helz	XM_006534504
1004	chr11	107762529	107762823	+	294	0	4.99364	Cacng4	NM_019431
1005	chr11	108277350	108277665	+	315	0	4.99364	Prkca	NM_011101
1006	chr11	114013560	114013946	+	386	0	4.99364	Sdk2	XM_006533253
1007	chr11	114475405	114475724	+	319	0	4.99364	4932435O22Rik	NR_027643
1008	chr11	114797038	114797568	+	530	0	4.99364	Btbd17	XM_006534277
1009	chr11	117470896	117471272	+	376	0	4.99364	Sept9	XM_006533744
1010	chr11	118951387	118951681	+	294	0	4.99364	Enpp7	XM_006533258
1011	chr11	119548906	119549590	+	684	0	4.99364	Gm11762	NR_045099
1012	chr11	120009435	120010053	+	618	0	4.99364	Mir3065	NR_037225
1013	chr11	120033410	120033971	+	561	0	4.99364	Aatk	XM_006531991
1014	chr12	5431732	5432026	+	294	0	4.99364	2810032G03Rik	NR_015579
1015	chr12	8877967	8878507	+	540	0	4.99364	Laptm4a	NM_008640
1016	chr12	26234029	26234364	+	335	0	4.99364	4930480M12Rik	NR_046278
1017	chr12	33343326	33343632	+	306	0	4.99364	Atxn7l1	XM_006515123
1018	chr12	35534215	35534838	+	623	0	4.99364	Ahr	NM_013464
1019	chr12	39843315	39843609	+	294	0	4.99364	Arl4a	NM_001039515
1020	chr12	50999705	50999999	+	294	0	4.99364	G2e3	NM_001015099
1021	chr12	52927594	52928087	+	493	0	4.99364	Akap6	XM_006515821
1022	chr12	71567704	71568028	+	324	0	4.99364	4930404H11Rik	NR_045941
1023	chr12	73103671	73104047	+	376	0	4.99364	Six4	XM_006515632
1024	chr12	83611852	83612146	+	294	0	4.99364	Zfyve1	XM_006515689
1025	chr12	105277279	105277725	+	446	0	4.99364	Tcl1	XM_006515666
1026	chr12	108015893	108016261	+	368	0	4.99364	Bcl11b	XM_006516110
1027	chr12	108969661	108970012	+	351	0	4.99364	Wdr25	XM_006515657
1028	chr12	110103490	110103823	+	333	0	4.99364	3110009F21Rik	NR_045466
1029	chr12	113335346	113335731	+	385	0	4.99364	Tmem121	XM_006516201
1030	chr13	29985329	29985634	+	305	0	4.99364	E2f3	XM_006516542
1031	chr13	31559058	31559502	+	444	0	4.99364	Foxq1	NM_008239
1032	chr13	35267746	35268052	+	306	0	4.99364	1700011B04Rik	NR_045616
1033	chr13	107763703	107764046	+	343	0	4.99364	Mir325	NR_029759
1034	chr14	24014262	24014556	+	294	0	4.99364	Kcnma1	XM_006518591
1035	chr14	24262071	24262401	+	330	0	4.99364	Dlg5	XM_006519560
1036	chr14	34219961	34220318	+	357	0	4.99364	Syt15	XM_006519119
1037	chr14	58258748	58259098	+	350	0	4.99364	Fgf9	XM_006518553
1038	chr14	60399681	60400071	+	390	0	4.99364	Amer2	XM_006519590
1039	chr14	108161142	108161476	+	334	0	4.99364	Slitrk1	NM_199065
1040	chr15	33687386	33687866	+	480	0	4.99364	Tspyl5	NM_001085421
1041	chr15	72929712	72930039	+	327	0	4.99364	Peg13	NR_002864
1042	chr15	76710235	76710895	+	660	0	4.99364	Recql4	XM_006521546
1043	chr15	76735073	76735599	+	526	0	4.99364	C030006K11Rik	NM_145472
1044	chr15	76736767	76737140	+	373	0	4.99364	C030006K11Rik	NM_145472
1045	chr15	78529337	78529736	+	399	0	4.99364	C1qtnf6	XM_006521452
1046	chr15	84385443	84385756	+	313	0	4.99364	Parvg	XM_006521241
1047	chr15	97762223	97762941	+	718	0	4.99364	Rapgef3	XM_006520874
1048	chr15	101355651	101355945	+	294	0	4.99364	Mir1941	NR_035462
1049	chr16	8768088	8768413	+	325	0	4.99364	Usp7	XM_006522138
1050	chr16	9063017	9063323	+	306	0	4.99364	1810013L24Rik	NM_001081400
1051	chr16	17815515	17815977	+	462	0	4.99364	B830017H08Rik	NM_001002790
1052	chr16	18550713	18551137	+	424	0	4.99364	Tbx1	XM_006521977
1053	chr16	23256776	23257237	+	461	0	4.99364	St6gal1	XM_006521873
1054	chr16	88790236	88790530	+	294	0	4.99364	2310057N15Rik	NM_027170
1055	chr16	92948325	92948814	+	489	0	4.99364	Runx1	XM_006522882
1056	chr16	95244826	95245320	+	494	0	4.99364	Kcnj15	XM_006522942
1057	chr17	5941716	5942025	+	309	0	4.99364	Synj2	XM_006523202
1058	chr17	8283352	8283658	+	306	0	4.99364	Mpc1	NM_018819
1059	chr17	23575927	23576384	+	457	0	4.99364	Zfp213	NM_001033496
1060	chr17	24677150	24677444	+	294	0	4.99364	Zfp598	XM_006523999
1061	chr17	24908148	24908461	+	313	0	4.99364	Nme3	NM_019730
1062	chr17	25392124	25392418	+	294	0	4.99364	Tpsg1	XM_006524358
1063	chr17	25599093	25599725	+	632	0	4.99364	Lmf1	XM_006525095
1064	chr17	29699468	29699762	+	294	0	4.99364	Ccdc167	NM_001163741
1065	chr17	31737520	31737816	+	296	0	4.99364	Cryaa	XM_006523574
1066	chr17	46411526	46411820	+	294	0	4.99364	Crip3	XM_006523488
1067	chr17	56019254	56019659	+	405	0	4.99364	Mpnd	XM_006524836
1068	chr17	63784349	63784729	+	380	0	4.99364	Fert2	XM_006523640
1069	chr17	85177435	85177729	+	294	0	4.99364	Camkmt	XM_006524992
1070	chr18	4940056	4940486	+	430	0	4.99364	Svil	XM_006525781
1071	chr18	34768461	34768755	+	294	0	4.99364	Kdm3b	XM_006525975
1072	chr18	37768094	37768388	+	294	0	4.99364	Pcdhga12	NM_033595
1073	chr18	39077183	39077512	+	329	0	4.99364	Arhgap26	XM_006526263
1074	chr18	53492649	53492985	+	336	0	4.99364	Prdm6	XM_006525873
1075	chr18	56762034	56762489	+	455	0	4.99364	Lmnb1	XM_006525693
1076	chr18	60623629	60623949	+	320	0	4.99364	Synpo	XM_006525468
1077	chr18	64021581	64021875	+	294	0	4.99364	St8sia3	XM_006525731
1078	chr18	82957222	82957529	+	307	0	4.99364	4930592I03Rik	NR_033307
1079	chr19	4642001	4642325	+	324	0	4.99364	Rce1	XM_006531693
1080	chr19	6481153	6481447	+	294	0	4.99364	Slc22a12	NM_009203
1081	chr19	55236339	55236667	+	328	0	4.99364	Gucy2g	XM_006527383
1082	chr2	27763143	27763437	+	294	0	4.99364	Rxra	XM_006497801
1083	chr2	30033570	30033866	+	296	0	4.99364	Wdr34	NM_001008498
1084	chr2	30876484	30876778	+	294	0	4.99364	Ptges	XM_006498216
1085	chr2	31221325	31221640	+	315	0	4.99364	Ncs1	NM_019681
1086	chr2	31335513	31335867	+	354	0	4.99364	Ncs1	NM_019681
1087	chr2	33215416	33215920	+	504	0	4.99364	Angptl2	XM_006498051
1088	chr2	33275427	33275742	+	315	0	4.99364	Angptl2	XM_006498051
1089	chr2	152917401	152917724	+	323	0	4.99364	Mylk2	XM_006499319
1090	chr2	153020348	153020664	+	316	0	4.99364	Pdrg1	NM_178939
1091	chr2	165907336	165907630	+	294	0	4.99364	Zmynd8	XM_006499378
1092	chr2	167926606	167926900	+	294	0	4.99364	Ptpn1	XM_006498981
1093	chr2	170324146	170324440	+	294	0	4.99364	Bcas1os2	NR_040610
1094	chr3	88950993	88951311	+	318	0	4.99364	Dap3	XM_006501861
1095	chr3	101016983	101017337	+	354	0	4.99364	Cd101	NM_001099332
1096	chr3	145969227	145969521	+	294	0	4.99364	Syde2	XM_006501292
1097	chr4	3063518	3064383	+	865	0	4.99364	Vmn1r2	NM_001167534
1098	chr4	47693234	47693583	+	349	0	4.99364	Sec61b	NM_024171
1099	chr4	107000985	107001381	+	396	0	4.99364	Mrpl37	NM_025500
1100	chr4	108879818	108880154	+	336	0	4.99364	Rab3b	NM_023537
1101	chr4	117297128	117297443	+	315	0	4.99364	Tmem53	NM_001285812
1102	chr4	132747496	132747830	+	334	0	4.99364	Smpdl3b	NM_133888
1103	chr4	134608590	134609308	+	718	0	4.99364	Sepn1	NM_029100
1104	chr4	136610209	136610510	+	301	0	4.99364	4930549C01Rik	NM_026300
1105	chr4	153426701	153427027	+	326	0	4.99364	Ajap1	XM_006538824
1106	chr5	20747381	20747720	+	339	0	4.99364	Phtf2	XM_006535801
1107	chr5	24477851	24478206	+	355	0	4.99364	Agap3	XM_006535673
1108	chr5	31820762	31821078	+	316	0	4.99364	Bre	NM_144541
1109	chr5	66295934	66296423	+	489	0	4.99364	Nsun7	XM_006504101
1110	chr5	66516182	66516530	+	348	0	4.99364	Apbb2	XM_006503688
1111	chr5	115220898	115221267	+	369	0	4.99364	Pop5	XM_006530124
1112	chr5	115398492	115398857	+	365	0	4.99364	Msi1	XM_006530177
1113	chr5	122446128	122446442	+	314	0	4.99364	Anapc7	NM_019805
1114	chr5	122566627	122567103	+	476	0	4.99364	Ift81	XM_006530127
1115	chr5	138981593	138981907	+	314	0	4.99364	Pdgfa	XM_006504658
1116	chr5	139755047	139755341	+	294	0	4.99364	Micall2	NM_174850
1117	chr5	139976929	139977342	+	413	0	4.99364	Elfn1	XM_006504701
1118	chr5	142589509	142589803	+	294	0	4.99364	Mmd2	XM_006504753
1119	chr5	145112604	145112962	+	358	0	4.99364	Arpc1b	NM_023142
1120	chr6	6879331	6879625	+	294	0	4.99364	Dlx5	XM_006504980
1121	chr6	55275928	55276644	+	716	0	4.99364	Aqp1	NM_007472
1122	chr6	55460003	55460301	+	298	0	4.99364	Adcyap1r1	XM_006505388
1123	chr6	64218878	64219172	+	294	0	4.99364	Atoh1	NM_007500
1124	chr6	84063231	84063855	+	624	0	4.99364	Dysf	XM_006506163
1125	chr6	84209801	84210208	+	407	0	4.99364	Dysf	XM_006506163
1126	chr6	88137942	88138602	+	660	0	4.99364	Rpn1	NM_133933
1127	chr6	89028736	89029042	+	306	0	4.99364	4933427D06Rik	XM_006505981
1128	chr6	90784715	90785041	+	326	0	4.99364	Iqsec1	XM_006505983
1129	chr6	91341586	91341944	+	358	0	4.99364	Wnt7a	NM_009527
1130	chr6	114070123	114070492	+	369	0	4.99364	Atp2b2	NM_001036684
1131	chr6	119346518	119346870	+	352	0	4.99364	Lrtm2	XM_006505849
1132	chr6	126599906	126600310	+	404	0	4.99364	Kcna1	NM_010595
1133	chr6	140193461	140194103	+	642	0	4.99364	Capza3	NM_007605
1134	chr7	4923107	4923598	+	491	0	4.99364	Nat14	XM_006540015
1135	chr7	38135535	38136059	+	524	0	4.99364	Ccne1	NM_007633
1136	chr7	44664947	44665436	+	489	0	4.99364	Myh14	XM_006541200
1137	chr7	83872854	83873148	+	294	0	4.99364	Mesdc1	NM_030705
1138	chr7	101456889	101457243	+	354	0	4.99364	Pde2a	XM_006507523
1139	chr7	114932743	114933147	+	404	0	4.99364	A730082K24Rik	NR_040317
1140	chr7	116013103	116013543	+	440	0	4.99364	Sox6	XM_006507493
1141	chr7	122184595	122184911	+	316	0	4.99364	Ern2	XM_006507882
1142	chr7	132682679	132683110	+	431	0	4.99364	Lhpp	XM_006508297
1143	chr7	141602468	141602776	+	308	0	4.99364	Gm16982	NR_040337
1144	chr7	141998850	141999209	+	359	0	4.99364	Mir3104	NR_037291
1145	chr8	4245785	4246336	+	551	0	4.99364	Gm14378	NM_001195258
1146	chr8	12791189	12791494	+	305	0	4.99364	Atp11a	XM_006508834
1147	chr8	13655732	13656344	+	612	0	4.99364	Rasa3	XM_006508734
1148	chr8	16079708	16080028	+	320	0	4.99364	Mir3106	NR_037214
1149	chr8	72660831	72661151	+	320	0	4.99364	Nwd1	XM_006531086
1150	chr8	84133529	84133858	+	329	0	4.99364	Podnl1	NM_001013384
1151	chr8	87679716	87680085	+	369	0	4.99364	4933402J07Rik	NM_177901
1152	chr8	88932829	88933209	+	380	0	4.99364	Sall1	XM_006531236
1153	chr8	91948459	91948909	+	450	0	4.99364	Irx3	NM_001253822
1154	chr8	104095440	104095919	+	479	0	4.99364	Cdh5	XM_006530630
1155	chr8	110711435	110711921	+	486	0	4.99364	Mtss1l	XM_006531011
1156	chr8	115943282	115943655	+	373	0	4.99364	Maf	NM_001025577
1157	chr8	119415970	119416303	+	333	0	4.99364	Osgin1	XM_006531377
1158	chr8	119424385	119424909	+	524	0	4.99364	Osgin1	XM_006531377
1159	chr8	119601286	119601912	+	626	0	4.99364	Taf1c	XM_006530821
1160	chr8	119749803	119750293	+	490	0	4.99364	Tldc1	XM_006531431
1161	chr8	119979096	119979390	+	294	0	4.99364	Crispld2	XM_006531507
1162	chr8	120174666	120174960	+	294	0	4.99364	Fam92b	XM_006531167
1163	chr8	120349723	120350049	+	326	0	4.99364	Gse1	XM_006531145
1164	chr8	121018305	121018628	+	323	0	4.99364	Fendrr	NR_045471
1165	chr8	121618346	121618641	+	295	0	4.99364	Map1lc3b	NM_026160
1166	chr8	121707198	121707492	+	294	0	4.99364	Jph3	NM_020605
1167	chr8	122678321	122678615	+	294	0	4.99364	Cbfa2t3	XM_006530619
1168	chr9	21066612	21066942	+	330	0	4.99364	Zglp1	NM_001103168
1169	chr9	26474433	26474793	+	360	0	4.99364	B3gat1	XM_006510673
1170	chr9	47531282	47531576	+	294	0	4.99364	Cadm1	XM_006510496
1171	chr9	50727564	50728021	+	457	0	4.99364	Dixdc1	XM_006510450
1172	chr9	54614661	54614984	+	323	0	4.99364	Idh3a	NM_029573
1173	chr9	57260843	57261137	+	294	0	4.99364	1700017B05Rik	XM_006511516
1174	chr9	62244069	62244363	+	294	0	4.99364	A730043L09Rik	NR_040769
1175	chr9	78088501	78088925	+	424	0	4.99364	Fbxo9	NM_001081490
1176	chr9	106465148	106465630	+	482	0	4.99364	Gpr62	XM_006511767
1177	chr9	114561276	114561570	+	294	0	4.99364	Trim71	NM_001042503
1178	chr11	60238264	60238592	+	328	0	4.99212	Srebf1	XM_006532713
1179	chr12	71122643	71122937	+	294	0	4.98937	Tomm20l	NM_029227
1180	chr16	4645860	4646506	+	646	0	4.98937	Vasn	NM_139307
1181	chr8	43480347	43480641	+	294	0	4.98928	Adam26b	NM_001009547
1182	chr1	86653021	86654117	+	1096	0	4.98592	Nppc	NM_010933
1183	chr6	122508237	122508655	+	418	0	4.98592	Mfap5	XM_006506364
1184	chr8	122593664	122593991	+	327	0	4.98592	Aprt	NM_009698
1185	chr1	74902155	74902449	+	294	0	4.98224	Mir375	NR_029876
1186	chr1	121461903	121462216	+	313	0	4.98224	Ccdc93	XR_387194
1187	chr1	154196761	154197055	+	294	0	4.98224	Zfp648	XM_006529053
1188	chr1	191341112	191341406	+	294	0	4.98224	Tmem206	NM_025864
1189	chr11	118482692	118483028	+	336	0	4.98224	Engase	XM_006533128
1190	chr12	80518081	80518596	+	515	0	4.98224	Galnt16	XM_006515372
1191	chr12	99015687	99016328	+	641	0	4.98224	Ttc8	NM_029553
1192	chr13	37555230	37555548	+	318	0	4.98224	Ly86	NM_010745
1193	chr15	98256589	98257114	+	525	0	4.98224	H1fnt	NM_027304
1194	chr15	103102054	103102789	+	735	0	4.98224	D930007P13Rik	NR_045743
1195	chr17	27017891	27018224	+	333	0	4.98224	Ggnbp1	NM_001251881
1196	chr17	27371819	27373075	+	1256	0	4.98224	Grm4	XM_006524317
1197	chr18	24617918	24618212	+	294	0	4.98224	Elp2	XM_006526129
1198	chr2	119238307	119238613	+	306	0	4.98224	Spint1	XM_006499062
1199	chr6	87794479	87794989	+	510	0	4.98224	Rab43	NM_001039394
1200	chr6	121122743	121123341	+	598	0	4.98224	Mical3	NM_001270475
1201	chr8	15124368	15124734	+	366	0	4.98224	Myom2	XM_006508726
1202	chr8	71711129	71711460	+	331	0	4.98224	B3gnt3	XM_006509752
1203	chr8	94941057	94941443	+	386	0	4.98224	Gpr114	XM_006531153
1204	chr8	116522717	116523070	+	353	0	4.98224	Dynlrb2	NM_029297
1205	chr8	121991373	121991832	+	459	0	4.98224	Banp	XM_006531184
1206	chr12	110460228	110460810	+	582	0	4.98209	Ppp2r5c	XM_006515917
1207	chr19	42011224	42011711	+	487	0	4.98054	Ankrd2	XM_006527233
1208	chr1	139159513	139159829	+	316	0	4.97645	Dennd1b	XM_006529716
1209	chr14	120168487	120168788	+	301	0	4.97645	Mbnl2	XM_006518371
1210	chr15	101125418	101125712	+	294	0	4.97645	Acvrl1	NM_001277255
1211	chr8	80802293	80802587	+	294	0	4.97645	Smarca5	NM_053124
1212	chr15	41568548	41568882	+	334	0	4.97543	Oxr1	XM_006520524
1213	chr11	120811605	120811899	+	294	0	4.97001	Fasn	NM_007988
1214	chr6	48423154	48423461	+	307	0	4.9679	Zfp467	XM_006506542
1215	chr11	62916211	62916662	+	451	0	4.96778	Cdrt4	NM_025496
1216	chr12	84891878	84892242	+	364	0	4.96778	Ltbp2	XM_006515501
1217	chr6	54514256	54514629	+	373	0	4.96778	Scrn1	XM_006506572
1218	chr8	106511385	106511690	+	305	0	4.96778	Cdh3	NM_001037809
1219	chr8	111377138	111377603	+	465	0	4.96778	Fa2h	NM_178086
1220	chr6	97435021	97435585	+	564	0	4.96359	Frmd4b	XM_006506002
1221	chr18	54698790	54699301	+	511	0	4.96309	9330117O12Rik	NR_045400
1222	chr3	62159137	62159511	+	374	0	4.96309	Arhgef26	NM_001081295
1223	chr11	60479214	60479737	+	523	0	4.96179	Myo15	XM_006532419
1224	chr6	38341764	38342127	+	363	0	4.96118	Zc3hav1	XM_006506779
1225	chr8	11028135	11028534	+	399	0	4.96065	Irs2	NM_001081212
1226	chr16	4679280	4679709	+	429	0	4.96016	Coro7	XM_006522753
1227	chr19	36857757	36858068	+	311	0	4.96016	Tnks2	XM_006527408
1228	chr1	134997989	134998326	+	337	0	4.95883	Ube2t	NM_001278115
1229	chr6	65672520	65672970	+	450	0	4.95883	Ndnf	XM_006506528
1230	chr8	110709369	110709663	+	294	0	4.95355	Mtss1l	XM_006531011
1231	chr6	12592531	12593080	+	549	0	4.9508	Thsd7a	XM_006505123
1232	chr6	18514726	18515319	+	593	0	4.9508	Cttnbp2	XM_006505104
1233	chr8	34261152	34261458	+	306	0	4.9508	Tmem66	NM_026432
1234	chr1	91614927	91615224	+	297	0	4.94818	Asb1	XM_006529789
1235	chr1	91664334	91664663	+	329	0	4.94818	Asb1	XM_006529789
1236	chr1	133106011	133106305	+	294	0	4.94818	Ppp1r15b	NM_133819
1237	chr1	133914430	133914984	+	554	0	4.94818	Prelp	XM_006529083
1238	chr11	113268111	113268478	+	367	0	4.94818	4732490B19Rik	NR_040276
1239	chr11	114644294	114644588	+	294	0	4.94818	Rpl38	XM_006534007
1240	chr12	8032106	8032401	+	295	0	4.94818	Apob	XM_006515078
1241	chr12	16764737	16765033	+	296	0	4.94818	Greb1	XM_006515093
1242	chr12	107750505	107750801	+	296	0	4.94818	4930465M20Rik	NR_045973
1243	chr14	34960182	34960582	+	400	0	4.94818	Mir346	NR_029774
1244	chr14	55443119	55443426	+	307	0	4.94818	Dhrs4	XM_006519094
1245	chr15	97806350	97806957	+	607	0	4.94818	Hdac7	XM_006521197
1246	chr2	102901008	102901485	+	477	0	4.94818	Cd44	XM_006498645
1247	chr2	127140820	127141151	+	331	0	4.94818	Itpripl1	XM_006500255
1248	chr4	137699277	137699625	+	348	0	4.94818	Rap1gap	XM_006538475
1249	chr5	24729853	24730147	+	294	0	4.94818	Wdr86	XM_006535718
1250	chr6	44588042	44588521	+	479	0	4.94818	Cntnap2	XM_006506483
1251	chr6	112773081	112773506	+	425	0	4.94818	Rad18	XM_006506434
1252	chr8	12290972	12291308	+	336	0	4.94818	Gm5607	NM_001013812
1253	chr8	91796230	91796593	+	363	0	4.94818	Irx3	NM_001253822
1254	chr8	119750979	119751561	+	582	0	4.94818	Tldc1	XM_006531431
1255	chr8	120155738	120156321	+	583	0	4.94818	6430548M08Rik	XM_006530934
1256	chr1	93688344	93689447	+	1103	0	4.94646	Bok	NM_016778
1257	chr1	162648391	162648685	+	294	0	4.94646	Myoc	NM_010865
1258	chr12	57197062	57197375	+	313	0	4.94646	Slc25a21	NM_001167976
1259	chr8	18648560	18649088	+	528	0	4.94646	Mcph1	XM_006508784
1260	chr11	117323727	117324064	+	337	0	4.94539	Sept9	XM_006533744
1261	chr12	76448863	76449158	+	295	0	4.94443	Gm10451	NR_028520
1262	chr19	43660673	43660967	+	294	0	4.94204	Slc25a28	XM_006527097
1263	chr16	36518032	36518326	+	294	0	4.9394	Casr	XM_006521729
1264	chr6	89297002	89297296	+	294	0	4.9387	Plxna1	NM_008881
1265	chr8	64942962	64943350	+	388	0	4.9375	Tmem192	XM_006509760
1266	chr14	31316690	31317006	+	316	0	4.93235	Dnah1	XM_006518425
1267	chr16	10913506	10913906	+	400	0	4.93235	Rmi2	NM_001033278
1268	chr14	56693860	56694238	+	378	0	4.93123	Gm16973	NR_046209
1269	chr8	22808137	22808543	+	406	0	4.93123	Ap3m2	NM_001122820
1270	chr11	61026895	61027786	+	891	0	4.92952	Kcnj12	XM_006532318
1271	chr6	89383415	89383720	+	305	0	4.92541	Plxna1	NM_008881
1272	chr8	112098450	112098744	+	294	0	4.92541	Terf2ip	NM_020584
1273	chr8	122569308	122569604	+	296	0	4.92541	Cdt1	NM_026014
1274	chr12	111792139	111792450	+	311	0	4.92537	Xrcc3	XM_006516299
1275	chr1	75839696	75840183	+	487	0	4.92533	Slc4a3	XM_006496449
1276	chr1	87509641	87510356	+	715	0	4.92533	Ngef	XM_006529755
1277	chr11	100722563	100722887	+	324	0	4.92533	Hspb9	NM_029307
1278	chr11	118063866	118064184	+	318	0	4.92533	Dnah17	XM_006534150
1279	chr12	110437195	110437569	+	374	0	4.92533	Ppp2r5c	XM_006515917
1280	chr2	127270221	127270537	+	316	0	4.92533	Stard7	XM_006500475
1281	chr8	13585608	13585930	+	322	0	4.92533	1700029H14Rik	XM_006508849
1282	chr8	120747689	120748056	+	367	0	4.92533	Irf8	XM_006530704
1283	chr8	125118335	125118751	+	416	0	4.92533	Disc1	XM_006531021
1284	chr12	83752297	83752669	+	372	0	4.91874	Papln	XM_006515503
1285	chr6	87269790	87270084	+	294	0	4.91874	Antxr1	XM_006506564
1286	chr9	57465380	57465739	+	359	0	4.91874	Scamp5	XM_006511318
1287	chr11	119264499	119265104	+	605	0	4.91832	Gaa	NM_001159324
1288	chr14	75618967	75619328	+	361	0	4.91832	4930564B18Rik	NM_029230
1289	chr8	83400379	83400689	+	310	0	4.91832	Clgn	XM_006530635
1290	chr8	87845332	87846072	+	740	0	4.91832	Zfp423	XM_006531534
1291	chr15	6446373	6446738	+	365	0	4.91504	C9	NM_013485
1292	chr6	23260509	23260824	+	315	0	4.91345	Fezf1	XM_006505174
1293	chr1	82637443	82637739	+	296	0	4.91282	Col4a3	NM_007734
1294	chr1	136037462	136038053	+	591	0	4.91282	Ascl5	NM_001270609
1295	chr12	113068847	113069362	+	515	0	4.91282	Tex22	XM_006516337
1296	chr19	42662037	42662414	+	377	0	4.91134	Loxl4	XM_006527297
1297	chr8	115510329	115510623	+	294	0	4.91134	Maf	NM_001025577
1298	chr15	103308842	103309191	+	349	0	4.9091	Gpr84	XM_006521554
1299	chr12	91880572	91881006	+	434	0	4.90748	Sel1l	NM_001039089
1300	chr16	10696688	10697001	+	313	0	4.90552	Socs1	NM_001271603
1301	chr6	114863599	114863893	+	294	0	4.90552	Vgll4	XM_006506009
1302	chr1	134317443	134317799	+	356	0	4.90437	Ppfia4	XM_006529847
1303	chr8	74922215	74922509	+	294	0	4.90437	Isx	XM_006531370
1304	chr11	64472094	64472388	+	294	0	4.90115	F930015N05Rik	NR_028445
1305	chr6	137437860	137438168	+	308	0	4.90115	Ptpro	NM_001164401
1306	chr6	120203721	120204057	+	336	0	4.90029	B4galnt3	XM_006506316
1307	chr12	108154130	108154639	+	509	0	4.89893	Setd3	XM_006516078
1308	chr8	20512045	20514015	+	1970	0	4.89874	2610005L07Rik	NM_001024708
1309	chr14	52008703	52009012	+	309	0	4.89821	Zfp219	XM_006519498
1310	chr11	120786812	120787214	+	402	0	4.89743	Gps1	XM_006532744
1311	chr15	97742277	97742614	+	337	0	4.89743	Endou	XM_006520617
1312	chr8	71685283	71685577	+	294	0	4.89743	Insl3	NM_013564
1313	chr14	64199711	64200020	+	309	0	4.89405	Prss52	XM_006519610
1314	chr19	5532874	5533221	+	347	0	4.89405	Snx32	XM_006531706
1315	chr17	39843000	39846824	+	3824	0	4.89387	Rn45s	NR_046233
1316	chr14	55180806	55181112	+	306	0	4.89237	Dhrs2	XM_006519570
1317	chr12	113061041	113061335	+	294	0	4.8905	Tex22	XM_006516337
1318	chr16	22572846	22573264	+	418	0	4.8905	Dgkg	XM_006521708
1319	chr6	49960110	49960404	+	294	0	4.8905	Npy	NM_023456
1320	chr19	47257329	47257649	+	320	0	4.88738	Neurl1a	NM_001163480
1321	chr1	153866598	153866892	+	294	0	4.88582	Gm5531	NM_001008426
1322	chr6	41614246	41614599	+	353	0	4.88582	Ephb6	XM_006505506
1323	chr1	87854090	87854384	+	294	0	4.88563	Dgkd	XM_006529471
1324	chr8	89634147	89634442	+	295	0	4.88371	Sall1	XM_006531236
1325	chr1	158850757	158851340	+	583	0	4.88359	Pappa2	XM_006496822
1326	chr1	169910808	169911105	+	297	0	4.88359	1700084C01Rik	XM_006497035
1327	chr11	120067548	120068012	+	464	0	4.87929	Azi1	XM_006532061
1328	chr14	25476100	25476551	+	451	0	4.87929	Zmiz1	XM_006519133
1329	chr6	143540306	143540606	+	300	0	4.87671	1700060C16Rik	NR_045732
1330	chr11	59327284	59327837	+	553	0	4.87436	Wnt9a	XM_006532855
1331	chr14	87346888	87347213	+	325	0	4.87277	Tdrd3	XM_006518909
1332	chr1	86614825	86615217	+	392	0	4.87056	Cops7b	XM_006529623
1333	chr11	115824284	115824628	+	344	0	4.87056	Llgl2	XM_006533083
1334	chr14	32597988	32598390	+	402	0	4.87056	Prrxl1	XM_006518409
1335	chr14	59038568	59038968	+	400	0	4.87056	1700129C05Rik	XM_006519481
1336	chr15	64093653	64093947	+	294	0	4.87056	Fam49b	XM_006520760
1337	chr6	6900274	6900568	+	294	0	4.87056	Dlx5	XM_006504980
1338	chr12	112636202	112636726	+	524	0	4.86984	Siva1	NM_001161737
1339	chr6	125678653	125679142	+	489	0	4.86984	Ano2	XM_006506115
1340	chr8	70052529	70052837	+	308	0	4.86984	Sugp1	XM_006509738
1341	chr16	55928170	55928527	+	357	0	4.86924	Cep97	NM_001159364
1342	chr15	64061273	64061618	+	345	0	4.86314	Fam49b	XM_006520760
1343	chr12	86860564	86861172	+	608	0	4.86299	Irf2bpl	NM_145836
1344	chr16	91534475	91534859	+	384	0	4.86073	Ifngr2	NM_008338
1345	chr8	122296850	122297196	+	346	0	4.85693	Zfpm1	XM_006530851
1346	chr11	119898827	119899121	+	294	0	4.85616	Chmp6	XM_006532718
1347	chr12	104913286	104914033	+	747	0	4.85616	Clmn	XM_006516396
1348	chr14	62618774	62619068	+	294	0	4.85616	Serpine3	XM_006519114
1349	chr15	100204720	100205234	+	514	0	4.85616	Mir3473	NR_037311
1350	chr16	43609286	43609843	+	557	0	4.85616	Mir568	NR_030576
1351	chr19	28852290	28852619	+	329	0	4.85616	Slc1a1	NM_009199
1352	chr2	90745548	90745842	+	294	0	4.85616	Fnbp4	XM_006499919
1353	chr6	118345340	118345838	+	498	0	4.85616	Bms1	XM_006505872
1354	chr8	34356287	34356882	+	595	0	4.85616	Tmem66	NM_026432
1355	chr1	15288977	15289271	+	294	0	4.85334	Kcnb2	XM_006495595
1356	chr1	133452049	133452356	+	307	0	4.85334	Sox13	XM_006497266
1357	chr6	82556830	82557187	+	357	0	4.85334	Pole4	XM_006506487
1358	chr6	124840041	124840335	+	294	0	4.85334	Gnb3	NM_013530
1359	chr8	125791229	125791730	+	501	0	4.85334	Ntpcr	XM_006531283
1360	chr11	62954597	62954903	+	306	0	4.85085	Cdrt4	NM_025496
1361	chr11	118225387	118225687	+	300	0	4.8508	Cyth1	XM_006532515
1362	chr11	117940039	117940374	+	335	0	4.84935	Socs3	XM_006532110
1363	chr8	83915266	83915627	+	361	0	4.84935	Lphn1	XM_006531117
1364	chr12	16993917	16994212	+	295	0	4.8485	Pqlc3	XM_006515056
1365	chr19	42366278	42366609	+	331	0	4.8485	Crtac1	XM_006527369
1366	chr1	86663800	86664100	+	300	0	4.84256	Nppc	NM_010933
1367	chr12	105059998	105060360	+	362	0	4.84256	Glrx5	NM_028419
1368	chr14	114783662	114783956	+	294	0	4.84256	4930524C18Rik	NR_045661
1369	chr11	115895357	115895760	+	403	0	4.84047	Smim5	XM_006533942
1370	chr12	102292451	102292771	+	320	0	4.84047	Rin3	XM_006515741
1371	chr8	123767423	123767752	+	329	0	4.83858	6030466F02Rik	NR_040702
1372	chr1	180568941	180569335	+	394	0	4.8375	Parp1	NM_007415
1373	chr11	117911023	117911358	+	335	0	4.8375	Tha1	XM_006534261
1374	chr12	99582974	99583268	+	294	0	4.8375	1700064M15Rik	NR_045288
1375	chr14	70373572	70373915	+	343	0	4.8375	Slc39a14	XM_006518785
1376	chr15	37463447	37463751	+	304	0	4.8375	Ncald	XM_006520107
1377	chr6	38054766	38055106	+	340	0	4.8375	Svopl	XM_006506272
1378	chr16	10450185	10450502	+	317	0	4.83579	Tvp23a	XM_006522314
1379	chr14	7826155	7826591	+	436	0	4.83533	Flnb	XM_006518049
1380	chr19	5856541	5857669	+	1128	0	4.83406	Neat1	NR_003513
1381	chr6	83368655	83369071	+	416	0	4.83406	Bola3	XM_006506775
1382	chr19	44834648	44834989	+	341	0	4.83262	1700039E22Rik	NR_045315
1383	chr12	112977309	112977612	+	303	0	4.82766	Btbd6	XM_006516056
1384	chr6	49036830	49037208	+	378	0	4.82429	Gpnmb	NM_053110
1385	chr1	132511487	132511797	+	310	0	4.8223	Tmem81	XM_006529915
1386	chr6	5193716	5194013	+	297	0	4.8223	Pon1	XM_006505011
1387	chr2	5379131	5379517	+	386	0	4.82182	Mir466d	NR_030601
1388	chr11	119784861	119785184	+	323	0	4.82129	Rptoros	NR_045312
1389	chr8	13248037	13248526	+	489	0	4.82129	Adprhl1	NM_172750
1390	chr14	78936818	78937154	+	336	0	4.81954	Vwa8	XM_006518903
1391	chrX	169994386	169995204	+	818	0	4.81872	G530011O06Rik	NM_001039559
1392	chr15	39198886	39199256	+	370	0	4.81635	Rims2	XM_006520324
1393	chr11	115108103	115108397	+	294	0	4.81559	Rab37	XM_006533856
1394	chr16	30259211	30259645	+	434	0	4.81433	Cpn2	XM_006522585
1395	chr1	179953496	179953798	+	302	0	4.80858	Cdc42bpa	XM_006496801
1396	chr15	57698219	57698591	+	372	0	4.80782	Zhx2	NM_199449
1397	chr9	110281106	110281526	+	420	0	4.80557	Elp6	XM_006512297
1398	chrY	90782651	90782945	+	294	0	4.80528	Erdr1	NM_133362
1399	chr11	3299950	3300430	+	480	0	4.8023	Gm11944	NR_045708
1400	chr12	34437009	34437389	+	380	0	4.8023	Hdac9	XM_006515261
1401	chr16	8654237	8654562	+	325	0	4.8023	Pmm2	XM_006522360
1402	chr8	105362610	105362932	+	322	0	4.8023	Plekhg4	XM_006530522
1403	chr11	119160554	119160918	+	364	0	4.80226	Tbc1d16	XM_006532693
1404	chr1	38597835	38598129	+	294	0	4.80165	Aff3	XM_006495737
1405	chr1	75422682	75422984	+	302	0	4.80165	Gmppa	XM_006496530
1406	chr1	75558734	75559149	+	415	0	4.80165	Slc4a3	XM_006496449
1407	chr1	87172950	87173354	+	404	0	4.80165	Prss56	XM_006529858
1408	chr1	134040082	134040553	+	471	0	4.80165	Fmod	NM_021355
1409	chr1	163494805	163495099	+	294	0	4.80165	Gorab	XM_006497069
1410	chr1	180423378	180423735	+	357	0	4.80165	6330403A02Rik	XM_006496913
1411	chr1	189975184	189976179	+	995	0	4.80165	Smyd2	XM_006497146
1412	chr11	116919186	116919814	+	628	0	4.80165	Mgat5b	XM_006533417
1413	chr12	17752844	17753220	+	376	0	4.80165	Hpcal1	XM_006515156
1414	chr12	87070955	87071267	+	312	0	4.80165	Ngb	XM_006516136
1415	chr14	25105596	25105910	+	314	0	4.80165	4930572O13Rik	NR_045718
1416	chr14	57247354	57247890	+	536	0	4.80165	Gjb6	XM_006518560
1417	chr14	121208212	121208566	+	354	0	4.80165	Stk24	XM_006518918
1418	chr15	27768247	27768611	+	364	0	4.80165	Fam105a	XR_383826
1419	chr15	101525728	101526161	+	433	0	4.80165	Krt84	XM_006520514
1420	chr16	18221496	18221832	+	336	0	4.80165	4933432I09Rik	NR_015575
1421	chr6	134440780	134441078	+	298	0	4.80165	Bcl2l14	XM_006506484
1422	chr8	14097914	14098271	+	357	0	4.80165	Dlgap2	XM_006508781
1423	chr12	16563423	16563876	+	453	0	4.7963	Lpin1	XM_006514975
1424	chr1	183140749	183141049	+	300	0	4.79595	Disp1	XM_006535596
1425	chr6	30724005	30724310	+	305	0	4.79197	Mest	XM_006505000
1426	chr6	51032037	51032331	+	294	0	4.79197	Mir148a	NR_029719
1427	chr1	87573647	87573951	+	304	0	4.79093	Ngef	XM_006529755
1428	chr16	95568144	95568512	+	368	0	4.79093	Erg	XM_006522889
1429	chr6	39914876	39915292	+	416	0	4.79093	Mrps33	NM_001010930
1430	chr1	90164182	90164517	+	335	0	4.79032	Iqca	XM_006529917
1431	chr1	152833028	152833346	+	318	0	4.79032	Ncf2	XM_006529235
1432	chr1	170342583	170342895	+	312	0	4.79032	1700015E13Rik	NM_001039593
1433	chr1	191097883	191098281	+	398	0	4.79032	Batf3	XM_006497182
1434	chr12	102030019	102030313	+	294	0	4.79032	Cpsf2	XM_006516071
1435	chr14	44989069	44989513	+	444	0	4.79032	Ptger2	XM_006518720
1436	chr14	60378145	60379084	+	939	0	4.79032	Amer2	XM_006519590
1437	chr6	97368203	97368497	+	294	0	4.79032	Lmod3	XM_006506270
1438	chr8	9714334	9714648	+	314	0	4.79032	Fam155a	XM_006508808
1439	chr8	111716247	111716772	+	525	0	4.79032	Bcar1	NM_001198839
1440	chr8	123236322	123236665	+	343	0	4.79032	Spata2l	XM_006531504
1441	chr11	116944474	116944924	+	450	0	4.78966	Mgat5b	XM_006533417
1442	chr13	49247921	49248215	+	294	0	4.78966	Susd3	XM_006516940
1443	chr6	3763610	3764086	+	476	0	4.78966	Calcr	XM_006504972
1444	chr6	52313481	52313802	+	321	0	4.78966	Evx1	XM_006505516
1445	chr6	125228289	125228672	+	383	0	4.78966	E130112N10Rik	NR_015604
1446	chr11	114777340	114777634	+	294	0	4.78898	Kif19a	XM_006533507
1447	chr1	36536143	36536515	+	372	0	4.78891	Ankrd23	XM_006496342
1448	chr1	92202978	92203301	+	323	0	4.78891	Hdac4	XM_006529302
1449	chr11	116959580	116959874	+	294	0	4.78891	Mgat5b	XM_006533417
1450	chr12	100097653	100098222	+	569	0	4.78891	Psmc1	NM_008947
1451	chr18	20593987	20594281	+	294	0	4.78891	Dsg2	NM_007883
1452	chr2	84678546	84678840	+	294	0	4.78891	Med19	NM_025885
1453	chr8	122253900	122254226	+	326	0	4.78891	Zfpm1	XM_006530851
1454	chr14	30875655	30875949	+	294	0	4.77569	Mustn1	NM_181390
1455	chr19	6520206	6520633	+	427	0	4.7691	Slc22a12	NM_009203
1456	chr19	34838787	34839142	+	355	0	4.7691	Mir107	NR_029783
1457	chr15	57644333	57644953	+	620	0	4.76655	Zhx2	NM_199449
1458	chr8	84794393	84794785	+	392	0	4.76655	Nfix	XM_006530755
1459	chr1	83190758	83191118	+	360	0	4.76263	Daw1	XM_006496547
1460	chr1	119461323	119461632	+	309	0	4.76263	Inhbb	NM_008381
1461	chr1	190877374	190877749	+	375	0	4.76263	Rps6kc1	XM_006497172
1462	chr11	3495137	3495888	+	751	0	4.76263	Pla2g3	XM_006514689
1463	chr11	115246868	115247165	+	297	0	4.76263	Grin2c	XM_006532235
1464	chr11	116152457	116152751	+	294	0	4.76263	Mrpl38	NM_024177
1465	chr11	118954597	118954980	+	383	0	4.76263	Enpp7	XM_006533258
1466	chr11	119142485	119142958	+	473	0	4.76263	Cbx4	NM_007625
1467	chr12	103185255	103185549	+	294	0	4.76263	Prima1	XM_006515506
1468	chr13	24602788	24603281	+	493	0	4.76263	Gm11346	NR_024599
1469	chr14	23554495	23554924	+	429	0	4.76263	Kcnma1	XM_006518591
1470	chr17	27379513	27379809	+	296	0	4.76263	Grm4	XM_006524317
1471	chr2	164942856	164943157	+	301	0	4.76263	Mmp9	XM_006498861
1472	chr5	63806995	63807335	+	340	0	4.76263	0610040J01Rik	XM_006504177
1473	chr6	118192677	118193084	+	407	0	4.76263	Ret	NM_001080780
1474	chr6	124461467	124461761	+	294	0	4.76263	Clstn3	XM_006506031
1475	chr8	36142887	36143192	+	305	0	4.76263	D8Ertd82e	NM_172911
1476	chr8	84044756	84045141	+	385	0	4.76263	Rln3	NM_173184
1477	chr8	87660129	87660726	+	597	0	4.76263	4933402J07Rik	NM_177901
1478	chr14	32615341	32615765	+	424	0	4.76253	Prrxl1	XM_006518409
1479	chr6	29387599	29388008	+	409	0	4.75769	Opn1sw	XM_006504966
1480	chr6	51710997	51711977	+	980	0	4.75769	Snx10	XM_006506653
1481	chrUn_GL456370	18897	19194	+	297	0	4.75217
1482	chr8	70395515	70396001	+	486	0	4.74945	Comp	XM_006509539
1483	chr8	88387834	88388128	+	294	0	4.74945	Brd7	XM_006531046
1484	chr8	111496524	111496818	+	294	0	4.74945	Wdr59	XM_006531082
1485	chr16	10976325	10976663	+	338	0	4.74888	Litaf	XM_006522427
1486	chr11	116134878	116135172	+	294	0	4.74606	Mrpl38	NM_024177
1487	chr8	69902501	69902832	+	331	0	4.74606	Ndufa13	XM_006509728
1488	chr18	40308004	40308466	+	462	0	4.74404	Kctd16	XM_006526077
1489	chr15	36457370	36457750	+	380	0	4.74308	Ankrd46	XM_006520174
1490	chr6	24383911	24384233	+	322	0	4.74294	Iqub	NM_172535
1491	chr8	71375726	71376176	+	450	0	4.74294	Ocel1	XM_006509796
1492	chr14	7890590	7890911	+	321	0	4.73776	Flnb	XM_006518049
1493	chr15	101232479	101232784	+	305	0	4.73717	A330009N23Rik	NR_045326
1494	chr11	118106959	118107254	+	295	0	4.73644	Dnah17	XM_006534150
1495	chr12	108382513	108382885	+	372	0	4.73644	Eml1	NM_001043335
1496	chr14	21328756	21329306	+	550	0	4.7347	Kat6b	XM_006519263
1497	chr18	63876132	63876433	+	301	0	4.7347	Wdr7	XM_006525477
1498	chr14	61172980	61173285	+	305	0	4.73134	Sacs	XM_006519226
1499	chr15	68178456	68178761	+	305	0	4.73042	Zfat	XM_006521124
1500	chr1	98094768	98095062	+	294	0	4.72762	Pam	XM_006529243
1501	chr11	118257376	118257692	+	316	0	4.72762	Cyth1	XM_006532515
1502	chr12	112589309	112589669	+	360	0	4.72762	Inf2	XM_006516223
1503	chr14	54729379	54729900	+	521	0	4.72762	Cebpe	NM_207131
1504	chr16	93722566	93722860	+	294	0	4.72762	Dopey2	XM_006523077
1505	chr8	22975198	22975492	+	294	0	4.72762	Ank1	XM_006508989
1506	chr8	36495031	36495343	+	312	0	4.72762	6430573F11Rik	XM_006509133
1507	chr12	111907417	111907910	+	493	0	4.72717	Ppp1r13b	XM_006515794
1508	chr1	177479455	177479752	+	297	0	4.72413	Zbtb18	XM_006496889
1509	chr12	53180631	53181229	+	598	0	4.7235	Npas3	XM_006515938
1510	chr16	96091537	96091859	+	322	0	4.7235	Brwd1	XM_006523113
1511	chr6	5895845	5896146	+	301	0	4.7235	1700019G24Rik	NR_040255
1512	chr6	48460279	48460607	+	328	0	4.7235	Sspo	NM_173428
1513	chr6	71989680	71989974	+	294	0	4.7235	9130221F21Rik	NR_046180
1514	chr6	92869589	92870227	+	638	0	4.72189	Adamts9	XM_006505260
1515	chr1	63325978	63326286	+	308	0	4.72002	Zdbf2	NM_001267872
1516	chr1	134713567	134714045	+	478	0	4.72002	Syt2	XM_006529322
1517	chr1	166131392	166131770	+	378	0	4.72002	Gpa33	NM_021610
1518	chr11	4488201	4488655	+	454	0	4.72002	Hormad2	XM_006514876
1519	chr11	114493111	114493408	+	297	0	4.72002	4932435O22Rik	NR_027643
1520	chr11	116929040	116929334	+	294	0	4.72002	Mgat5b	XM_006533417
1521	chr11	119339904	119340200	+	296	0	4.72002	Sgsh	NM_018822
1522	chr12	108350797	108351270	+	473	0	4.72002	Cyp46a1	XM_006515456
1523	chr14	32596896	32597207	+	311	0	4.72002	Prrxl1	XM_006518409
1524	chr16	33855202	33855630	+	428	0	4.72002	Itgb5	NM_001145884
1525	chr17	84244833	84245127	+	294	0	4.72002	Zfp36l2	NM_001001806
1526	chr19	34474213	34474717	+	504	0	4.72002	Ch25h	NM_009890
1527	chr19	38607384	38607746	+	362	0	4.72002	Plce1	XM_006527394
1528	chr6	127613090	127613430	+	340	0	4.72002	Efcab4b	XM_006506341
1529	chr8	23647757	23648120	+	363	0	4.72002	Zmat4	XM_006509139
1530	chr8	84925176	84925474	+	298	0	4.72002	Mast1	XM_006531216
1531	chr8	121335115	121335409	+	294	0	4.72002	1700018B08Rik	XM_006531474
1532	chr8	122861347	122861889	+	542	0	4.72002	Cdh15	NM_007662
1533	chr8	124379960	124380416	+	456	0	4.72002	Pgbd5	XM_006530804
1534	chr1	33210238	33210671	+	433	0	4.71621	Prim2	XM_006495792
1535	chr1	37379390	37379794	+	404	0	4.71621	Inpp4a	XM_006496006
1536	chr1	40446634	40446928	+	294	0	4.71621	Il1rl1	XM_006495741
1537	chr1	42697234	42697896	+	662	0	4.71621	Pou3f3	NM_008900
1538	chr1	54899590	54899888	+	298	0	4.71621	Ankrd44	XM_006496070
1539	chr1	74068699	74069014	+	315	0	4.71621	Tns1	XM_006495863
1540	chr1	91321864	91322324	+	460	0	4.71621	Espnl	XM_006529482
1541	chr1	92859262	92859792	+	530	0	4.71621	Mir149	NR_029559
1542	chr1	106547922	106548468	+	546	0	4.71621	Bcl2	NM_009741
1543	chr1	106712431	106712728	+	297	0	4.71621	Bcl2	NM_009741
1544	chr1	119301179	119301581	+	402	0	4.71621	Inhbb	NM_008381
1545	chr1	119351458	119352037	+	579	0	4.71621	Inhbb	NM_008381
1546	chr1	153679874	153680189	+	315	0	4.71621	Rgs8	XM_006529818
1547	chr1	155236904	155237236	+	332	0	4.71621	Stx6	XM_006529766
1548	chr1	172413891	172414891	+	1000	0	4.71621	Pigm	NM_026234
1549	chr1	181017889	181018249	+	360	0	4.71621	Ephx1	NM_010145
1550	chr1	181417051	181417393	+	342	0	4.71621	Cnih3	XM_006496989
1551	chr1	182892011	182892305	+	294	0	4.71621	Tlr5	NM_016928
1552	chr1	183418497	183418976	+	479	0	4.71621	Hhipl2	XM_006535601
1553	chr1	186674426	186674795	+	369	0	4.71621	Tgfb2	XM_006497135
1554	chr1	186797222	186797520	+	298	0	4.71621	Rrp15	NM_026041
1555	chr1	193275294	193275588	+	294	0	4.71621	G0s2	NM_008059
1556	chr1	193389504	193389815	+	311	0	4.71621	Camk1g	NM_144817
1557	chr1	193514035	193514329	+	294	0	4.71621	Mir205	NR_029592
1558	chr10	60724940	60725255	+	315	0	4.71621	Slc29a3	XM_006514118
1559	chr10	62792202	62792516	+	314	0	4.71621	Ccar1	XM_006513994
1560	chr10	75589845	75590139	+	294	0	4.71621	Ggt5	XM_006513647
1561	chr10	79544569	79544885	+	316	0	4.71621	Mier2	XM_006514081
1562	chr10	79784284	79784659	+	375	0	4.71621	Prss57	XM_006514199
1563	chr10	80314732	80315068	+	336	0	4.71621	2310011J03Rik	NM_025521
1564	chr10	80791882	80792622	+	740	0	4.71621	Plekhj1	XM_006514323
1565	chr10	86810074	86810396	+	322	0	4.71621	Nt5dc3	XM_006513017
1566	chr10	127534188	127534482	+	294	0	4.71621	Nxph4	NM_183297
1567	chr11	3756444	3757037	+	593	0	4.71621	Morc2a	XM_006514871
1568	chr11	3903000	3903310	+	310	0	4.71621	Dusp18	XM_006514873
1569	chr11	4263795	4264089	+	294	0	4.71621	Lif	XM_006514542
1570	chr11	5996991	5997285	+	294	0	4.71621	Ykt6	NM_019661
1571	chr11	55052133	55052481	+	348	0	4.71621	Anxa6	NM_001110211
1572	chr11	62930837	62931145	+	308	0	4.71621	Cdrt4	NM_025496
1573	chr11	65011669	65011963	+	294	0	4.71621	Elac2	XM_006534065
1574	chr11	66004900	66005194	+	294	0	4.71621	Dnah9	XM_006533211
1575	chr11	73004746	73005094	+	348	0	4.71621	P2rx1	XM_006532451
1576	chr11	79807023	79807317	+	294	0	4.71621	Mir365-2	NR_029959
1577	chr11	88235915	88236242	+	327	0	4.71621	Mrps23	XM_006533916
1578	chr11	101889822	101890128	+	306	0	4.71621	Meox1	XM_006532396
1579	chr11	103070518	103071053	+	535	0	4.71621	Plcd3	XM_006534308
1580	chr11	103170586	103170888	+	302	0	4.71621	Fmnl1	XM_006533837
1581	chr11	104117528	104117865	+	337	0	4.71621	Crhr1	XM_006532121
1582	chr11	114637922	114638294	+	372	0	4.71621	Rpl38	XM_006534007
1583	chr11	118613697	118614186	+	489	0	4.71621	Engase	XM_006533128
1584	chr11	119501559	119502318	+	759	0	4.71621	Endov	XM_006533588
1585	chr12	3936512	3936876	+	364	0	4.71621	Pomc	NM_001278581
1586	chr12	8434337	8435009	+	672	0	4.71621	Rhob	NM_007483
1587	chr12	8783187	8783636	+	449	0	4.71621	Sdc1	XM_006515045
1588	chr12	17574658	17574992	+	334	0	4.71621	Odc1	NM_013614
1589	chr12	28542301	28542672	+	371	0	4.71621	Dcdc2c	XM_006515179
1590	chr12	33094486	33094787	+	301	0	4.71621	Cdhr3	XM_006515190
1591	chr12	33278806	33279245	+	439	0	4.71621	Atxn7l1	XM_006515123
1592	chr12	49325182	49325518	+	336	0	4.71621	Foxg1	NM_001160112
1593	chr12	52930511	52930921	+	410	0	4.71621	Akap6	XM_006515821
1594	chr12	74851755	74852363	+	608	0	4.71621	Kcnh5	NM_172805
1595	chr12	80966218	80966681	+	463	0	4.71621	Slc10a1	XM_006515633
1596	chr12	81724283	81724731	+	448	0	4.71621	Map3k9	XM_006516035
1597	chr12	82481018	82481312	+	294	0	4.71621	Rgs6	XM_006516064
1598	chr12	103515185	103515695	+	510	0	4.71621	Ppp4r4	XM_006516308
1599	chr12	105112382	105112820	+	438	0	4.71621	Tcl1b2	XR_381524
1600	chr12	105316283	105316730	+	447	0	4.71621	2810011L19Rik	NR_045047
1601	chr12	106198125	106198430	+	305	0	4.71621	Vrk1	XM_006515807
1602	chr12	106342440	106342769	+	329	0	4.71621	1700121N20Rik	NR_036593
1603	chr12	107131241	107131675	+	434	0	4.71621	4933406K04Rik	NR_015512
1604	chr12	108002796	108003098	+	302	0	4.71621	Bcl11b	XM_006516110
1605	chr12	108043553	108043964	+	411	0	4.71621	Bcl11b	XM_006516110
1606	chr12	109026729	109027154	+	425	0	4.71621	Begain	XM_006516039
1607	chr12	110123448	110124028	+	580	0	4.71621	3110009F21Rik	NR_045466
1608	chr12	110431252	110431643	+	391	0	4.71621	Ppp2r5c	XM_006515917
1609	chr12	112208211	112208594	+	383	0	4.71621	Kif26a	XM_006516162
1610	chr12	112224484	112224852	+	368	0	4.71621	Kif26a	XM_006516162
1611	chr12	112462506	112462897	+	391	0	4.71621	A530016L24Rik	XM_006515980
1612	chr12	112528908	112529222	+	314	0	4.71621	Tmem179	NM_178915
1613	chr12	113877711	113878089	+	378	0	4.71621	Adam6a	NM_174885
1614	chr13	5988575	5989012	+	437	0	4.71621	Klf6	NM_011803
1615	chr13	48783605	48783899	+	294	0	4.71621	Phf2	XM_006516880
1616	chr13	49352626	49353104	+	478	0	4.71621	Bicd2	NM_001039179
1617	chr13	55394323	55394719	+	396	0	4.71621	Slc34a1	XM_006517176
1618	chr13	55828469	55828763	+	294	0	4.71621	Pitx1	XM_006517157
1619	chr13	96981879	96982374	+	495	0	4.71621	1700029F12Rik	NM_001080777
1620	chr14	16852219	16852546	+	327	0	4.71621	Rarb	XM_006518007
1621	chr14	23848072	23848488	+	416	0	4.71621	Kcnma1	XM_006518591
1622	chr14	41158532	41158999	+	467	0	4.71621	Mbl1	XM_006518669
1623	chr14	52568927	52569295	+	368	0	4.71621	Olfr1507	NM_001170918
1624	chr14	60686821	60687428	+	607	0	4.71621	Spata13	XM_006518866
1625	chr14	120207957	120208251	+	294	0	4.71621	Mbnl2	XM_006518371
1626	chr15	78027194	78027523	+	329	0	4.71621	Eif3d	XM_006521192
1627	chr15	78666724	78667156	+	432	0	4.71621	Elfn2	XM_006520678
1628	chr15	78838888	78839182	+	294	0	4.71621	Cdc42ep1	NM_027219
1629	chr15	83384789	83385083	+	294	0	4.71621	1700001L05Rik	NM_001033147
1630	chr15	85947444	85948527	+	1083	0	4.71621	Trmu	XM_006521422
1631	chr15	100764342	100764712	+	370	0	4.71621	Slc4a8	XM_006521225
1632	chr16	11704177	11704570	+	393	0	4.71621	Gm9961	NR_033509
1633	chr16	12115830	12116156	+	326	0	4.71621	Shisa9	XM_006522606
1634	chr16	35154235	35154726	+	491	0	4.71621	Adcy5	NM_001012765
1635	chr16	35208731	35209156	+	425	0	4.71621	Adcy5	NM_001012765
1636	chr16	62660971	62661265	+	294	0	4.71621	Nsun3	XM_006521671
1637	chr16	90909885	90910555	+	670	0	4.71621	1110004E09Rik	NM_026502
1638	chr16	94847444	94847783	+	339	0	4.71621	Kcnj6	XM_006522953
1639	chr16	95467430	95467724	+	294	0	4.71621	Erg	XM_006522889
1640	chr16	96220612	96221755	+	1143	0	4.71621	B3galt5	XM_006523116
1641	chr16	96443362	96443656	+	294	0	4.71621	Itgb2l	XM_006522925
1642	chr17	23740465	23740759	+	294	0	4.71621	Paqr4	XM_006525098
1643	chr17	25633305	25633945	+	640	0	4.71621	Lmf1	XM_006525095
1644	chr17	25836871	25837262	+	391	0	4.71621	Rhbdl1	XM_006524021
1645	chr17	27508245	27508587	+	342	0	4.71621	Grm4	XM_006524317
1646	chr17	28158912	28159443	+	531	0	4.71621	Scube3	XM_006524323
1647	chr17	35015605	35016012	+	407	0	4.71621	Vwa7	XM_006524373
1648	chr17	55969375	55969783	+	408	0	4.71621	Shd	NM_001159523
1649	chr17	66321869	66322163	+	294	0	4.71621	Soga2	XM_006524849
1650	chr17	66761231	66761525	+	294	0	4.71621	Themis3	NM_028998
1651	chr17	68840760	68841227	+	467	0	4.71621	Tmem200c	NM_001206661
1652	chr18	7004797	7005201	+	404	0	4.71621	Mkx	NM_177595
1653	chr18	12268465	12268768	+	303	0	4.71621	Npc1	XM_006525717
1654	chr18	12561966	12562278	+	312	0	4.71621	Ttc39c	XM_006526284
1655	chr18	39039820	39040195	+	375	0	4.71621	Arhgap26	XM_006526263
1656	chr18	63156724	63157023	+	299	0	4.71621	Napg	XM_006525521
1657	chr18	81540053	81540347	+	294	0	4.71621	Mir5127	NR_039589
1658	chr19	10339915	10340511	+	596	0	4.71621	Dagla	XM_006527114
1659	chr19	15615248	15615926	+	678	0	4.71621	Psat1	XM_006526571
1660	chr19	25208874	25209168	+	294	0	4.71621	Kank1	XM_006526584
1661	chr19	42638708	42639002	+	294	0	4.71621	Loxl4	XM_006527297
1662	chr19	42641146	42641469	+	323	0	4.71621	Loxl4	XM_006527297
1663	chr19	56707256	56707740	+	484	0	4.71621	Adrb1	NM_007419
1664	chr2	20546520	20546823	+	303	0	4.71621	Etl4	XM_006497408
1665	chr2	25987906	25988387	+	481	0	4.71621	Camsap1	XM_006497897
1666	chr2	91477301	91477609	+	308	0	4.71621	Lrp4	XM_006499243
1667	chr2	120032619	120033002	+	383	0	4.71621	Pla2g4b	NM_145378
1668	chr2	127482078	127482372	+	294	0	4.71621	Kcnip3	XM_006499930
1669	chr2	130555162	130555456	+	294	0	4.71621	4930473A02Rik	NR_040348
1670	chr2	131521004	131521298	+	294	0	4.71621	Smox	XM_006499287
1671	chr2	147361830	147362284	+	454	0	4.71621	AI646519	NR_040330
1672	chr2	153839113	153839420	+	307	0	4.71621	Sun5	XM_006500372
1673	chr2	156069433	156070029	+	596	0	4.71621	Spag4	XM_006499540
1674	chr2	161337050	161337344	+	294	0	4.71621	Chd6	XM_006500181
1675	chr2	163837874	163838168	+	294	0	4.71621	Kcnk15	NM_001030292
1676	chr2	180192115	180192409	+	294	0	4.71621	Adrm1	XM_006500680
1677	chr3	52219502	52219874	+	372	0	4.71621	Foxo1	NM_019739
1678	chr3	89941237	89941801	+	564	0	4.71621	Atp8b2	XM_006501713
1679	chr3	95173289	95173591	+	302	0	4.71621	Sema6c	XM_006501192
1680	chr3	107939671	107939997	+	326	0	4.71621	Gstm6	XM_006501022
1681	chr3	108349872	108350166	+	294	0	4.71621	Mybphl	NM_026831
1682	chr3	108752215	108752543	+	328	0	4.71621	Aknad1	XM_006501608
1683	chr3	121330607	121330902	+	295	0	4.71621	Alg14	XM_006501899
1684	chr3	135601576	135601870	+	294	0	4.71621	Nfkb1	XM_006501105
1685	chr4	33186673	33186974	+	301	0	4.71621	Pm20d2	XM_006537900
1686	chr4	35030291	35030596	+	305	0	4.71621	2410114N07Rik	NR_040652
1687	chr4	41115051	41115426	+	375	0	4.71621	Nol6	NM_139237
1688	chr4	43716505	43716898	+	393	0	4.71621	Olfr71	NM_019486
1689	chr4	44452916	44453228	+	312	0	4.71621	Melk	XM_006537640
1690	chr4	46085176	46085483	+	307	0	4.71621	Tmod1	XM_006537772
1691	chr4	55080522	55080835	+	313	0	4.71621	Zfp462	XM_006537915
1692	chr4	63061111	63061610	+	499	0	4.71621	Ambp	NM_007443
1693	chr4	99656590	99656981	+	391	0	4.71621	Foxd3	NM_010425
1694	chr4	99662895	99663304	+	409	0	4.71621	Foxd3	NM_010425
1695	chr4	106542461	106542761	+	300	0	4.71621	Dhcr24	NM_053272
1696	chr4	106961465	106961781	+	316	0	4.71621	Ssbp3	XM_006503411
1697	chr4	107209598	107209960	+	362	0	4.71621	Ldlrad1	NM_001081272
1698	chr4	117877710	117878004	+	294	0	4.71621	Ccdc24	XM_006503208
1699	chr4	118235959	118236253	+	294	0	4.71621	Ptprf	XM_006502864
1700	chr4	124587250	124587692	+	442	0	4.71621	4933407E24Rik	NR_045819
1701	chr4	124850124	124850450	+	326	0	4.71621	1110065P20Rik	XM_006503375
1702	chr4	124921391	124921858	+	467	0	4.71621	Cdca8	NM_026560
1703	chr4	125030035	125030355	+	320	0	4.71621	Gnl2	XM_006503029
1704	chr4	135885695	135885989	+	294	0	4.71621	Cnr2	XM_006538515
1705	chr4	137499945	137500455	+	510	0	4.71621	Hspg2	XM_006538571
1706	chr4	141370000	141370532	+	532	0	4.71621	Fam131c	NM_001085513
1707	chr4	148115521	148115970	+	449	0	4.71621	Draxin	XM_006539170
1708	chr4	148318826	148319120	+	294	0	4.71621	Ptchd2	XM_006535951
1709	chr4	148841148	148841549	+	401	0	4.71621	Casz1	XM_006535971
1710	chr4	152042122	152042416	+	294	0	4.71621	Nol9	XM_006539208
1711	chr4	152094736	152095030	+	294	0	4.71621	Plekhg5	XM_006538923
1712	chr4	156064354	156064664	+	310	0	4.71621	Mir200b	NR_029587
1713	chr4	156171583	156172034	+	451	0	4.71621	Agrn	XM_006538491
1714	chr5	21543082	21543429	+	347	0	4.71621	Lrrc17	NM_028977
1715	chr5	30457632	30457947	+	315	0	4.71621	Otof	XM_006504205
1716	chr5	33215441	33215757	+	316	0	4.71621	Spon2	XM_006503622
1717	chr5	108664623	108665005	+	382	0	4.71621	Dgkq	XM_006534723
1718	chr5	118173241	118173765	+	524	0	4.71621	Hrk	NM_007545
1719	chr5	122235143	122235567	+	424	0	4.71621	Hvcn1	XM_006530471
1720	chr5	122745743	122746353	+	610	0	4.71621	Camkk2	XM_006530230
1721	chr5	135972489	135972783	+	294	0	4.71621	Srcrb4d	XM_006504335
1722	chr5	138994642	138994976	+	334	0	4.71621	Pdgfa	XM_006504658
1723	chr5	139045426	139045778	+	352	0	4.71621	Pdgfa	XM_006504658
1724	chr5	139272557	139272851	+	294	0	4.71621	Get4	XR_377159
1725	chr5	140633165	140633459	+	294	0	4.71621	Ttyh3	XM_006504768
1726	chr6	48609089	48609383	+	294	0	4.71621	Zfp775	XM_006506077
1727	chr6	54694352	54694788	+	436	0	4.71621	Mturn	XM_006506530
1728	chr6	65764968	65765280	+	312	0	4.71621	Prdm5	XM_006506600
1729	chr6	82477916	82478235	+	319	0	4.71621	Tacr1	XM_006505863
1730	chr6	84260760	84261155	+	395	0	4.71621	Gm10445	NR_046063
1731	chr6	84320478	84320970	+	492	0	4.71621	Gm10445	NR_046063
1732	chr6	85478357	85478661	+	304	0	4.71621	Fbxo41	XM_006506305
1733	chr6	87795527	87795886	+	359	0	4.71621	Rab43	NM_001039394
1734	chr6	88817773	88818067	+	294	0	4.71621	Abtb1	XM_006506791
1735	chr6	89034440	89034748	+	308	0	4.71621	4933427D06Rik	XM_006505981
1736	chr6	90330063	90330582	+	519	0	4.71621	Uroc1	XM_006506091
1737	chr6	112816587	112817270	+	683	0	4.71621	Rad18	XM_006506434
1738	chr6	114481330	114481625	+	295	0	4.71621	Hrh1	XM_006505614
1739	chr6	120500419	120500724	+	305	0	4.71621	Cecr6	NM_033567
1740	chr6	125060485	125061065	+	580	0	4.71621	Lpar5	XM_006506340
1741	chr6	134707986	134708644	+	658	0	4.71621	Loh12cr1	NM_001170479
1742	chr6	147773835	147774315	+	480	0	4.71621	1700049E15Rik	NR_033636
1743	chr7	16811154	16811458	+	304	0	4.71621	Strn4	XM_006540446
1744	chr7	24917504	24917809	+	305	0	4.71621	Arhgef1	XM_006539564
1745	chr7	25367682	25367976	+	294	0	4.71621	Cnfn	NM_001081375
1746	chr7	25385521	25385815	+	294	0	4.71621	Lipe	XM_006539570
1747	chr7	38191152	38191455	+	303	0	4.71621	1600014C10Rik	NM_001085385
1748	chr7	44880238	44880610	+	372	0	4.71621	Ptov1	XM_006541323
1749	chr7	79052569	79053104	+	535	0	4.71621	Acan	XM_006540566
1750	chr7	83648508	83648842	+	334	0	4.71621	Stard5	NM_023377
1751	chr7	99626094	99626501	+	407	0	4.71621	Gm4980	NM_001195529
1752	chr7	120112950	120113244	+	294	0	4.71621	Tmem159	XM_006507682
1753	chr7	127053735	127054033	+	298	0	4.71621	Zg16	XM_006508175
1754	chr7	130716622	130716917	+	295	0	4.71621	Tacc2	XM_006508064
1755	chr7	139104349	139104858	+	509	0	4.71621	Dpysl4	XM_006536192
1756	chr7	139641726	139642138	+	412	0	4.71621	E030019B06Rik	XM_006536164
1757	chr7	141411712	141412017	+	305	0	4.71621	Pddc1	XM_006536171
1758	chr7	141789537	141790164	+	627	0	4.71621	Muc5ac	XM_006508499
1759	chr7	142542815	142543395	+	580	0	4.71621	Mrpl23	XM_006508516
1760	chr7	143978757	143979248	+	491	0	4.71621	Dhcr7	XM_006508476
1761	chr8	11592391	11592710	+	319	0	4.71621	Ing1	XM_006508802
1762	chr8	12517808	12518102	+	294	0	4.71621	Spaca7	XM_006508929
1763	chr8	17045301	17045670	+	369	0	4.71621	Csmd1	XM_006508930
1764	chr8	23087921	23088377	+	456	0	4.71621	Ank1	XM_006508989
1765	chr8	44379431	44379778	+	347	0	4.71621	Fat1	XM_006509267
1766	chr8	69883012	69883306	+	294	0	4.71621	Cilp2	NM_026818
1767	chr8	71722989	71723283	+	294	0	4.71621	Fcho1	XM_006509765
1768	chr8	84341260	84341654	+	394	0	4.71621	Ccdc130	XM_006531315
1769	chr8	87233256	87233819	+	563	0	4.71621	Gm10637	NR_040697
1770	chr8	88430994	88431373	+	379	0	4.71621	Brd7	XM_006531046
1771	chr8	89112503	89113005	+	502	0	4.71621	Sall1	XM_006531236
1772	chr8	95560595	95560933	+	338	0	4.71621	Prss54	XM_006531365
1773	chr8	110079733	110080040	+	307	0	4.71621	Zfp612	XM_006530907
1774	chr8	110894591	110895263	+	672	0	4.71621	Fuk	XM_006530920
1775	chr8	113639016	113639808	+	792	0	4.71621	Mon1b	NM_001048143
1776	chr8	116440729	116441024	+	295	0	4.71621	Dynlrb2	NM_029297
1777	chr8	117290974	117291279	+	305	0	4.71621	Cmip	XM_006531434
1778	chr8	120440837	120441135	+	298	0	4.71621	Gse1	XM_006531145
1779	chr8	120844084	120844426	+	342	0	4.71621	Irf8	XM_006530704
1780	chr8	121031487	121031781	+	294	0	4.71621	Fendrr	NR_045471
1781	chr8	121427184	121427917	+	733	0	4.71621	1700018B08Rik	XM_006531474
1782	chr8	121984587	121984886	+	299	0	4.71621	Banp	XM_006531184
1783	chr8	122643572	122644007	+	435	0	4.71621	Pabpn1l	NM_001007462
1784	chr8	122805314	122805628	+	314	0	4.71621	Acsf3	XM_006531030
1785	chr8	123198494	123198890	+	396	0	4.71621	Dpep1	NM_007876
1786	chr8	124164910	124165608	+	698	0	4.71621	Galnt2	XM_006530556
1787	chr9	21981424	21981718	+	294	0	4.71621	Rgl3	XM_006510612
1788	chr9	40687585	40687954	+	369	0	4.71621	Clmp	XM_006510602
1789	chr9	51103478	51103791	+	313	0	4.71621	Mir34b	NR_029655
1790	chr9	65163188	65163497	+	309	0	4.71621	Igdcc3	XM_006510873
1791	chr9	65377146	65377440	+	294	0	4.71621	Kbtbd13	NM_028974
1792	chr9	69704856	69705306	+	450	0	4.71621	Foxb1	NM_022378
1793	chr9	72807138	72807432	+	294	0	4.71621	Prtg	NM_175485
1794	chr9	75478575	75478869	+	294	0	4.71621	Leo1	NM_001006122
1795	chr9	95810667	95811014	+	347	0	4.71621	Pls1	XM_006510746
1796	chr9	110307579	110307963	+	384	0	4.71621	Elp6	XM_006512297
1797	chr9	122629254	122629550	+	296	0	4.71621	Mir138-1	NR_029819
1798	chrUn_JH584304	3786	4189	+	403	0	4.71382	Pisd-ps3	NR_003518
1799	chr14	24770121	24770467	+	346	0	4.7121	Rps24	XM_006518732
1800	chr12	36140401	36140695	+	294	0	4.71063	Bzw2	XM_006515164
1801	chr14	61803686	61803980	+	294	0	4.71063	Dleu2	NR_028264
1802	chr1	75177217	75177582	+	365	0	4.70933	Abcb6	XM_006496552
1803	chr1	132117614	132117909	+	295	0	4.70531	Cdk18	XR_387152
1804	chr15	36212195	36212632	+	437	0	4.69907	Spag1	XM_006520072
1805	chr8	20069483	20072712	+	3229	0	4.69907	6820431F20Rik	NR_030708
1806	chr15	101361216	101361595	+	379	0	4.69854	Mir1941	NR_035462
1807	chr11	120704020	120704381	+	361	0	4.69784	Stra13	XM_006532726
1808	chr12	76281747	76282219	+	472	0	4.69784	Mthfd1	NM_138745
1809	chr11	60953997	60954311	+	314	0	4.6974	Map2k3	XM_006533367
1810	chr12	100405800	100406143	+	343	0	4.69721	Ttc7b	XM_006515325
1811	chr15	7219990	7220288	+	298	0	4.69664	Lifr	XM_006519967
1812	chr15	37510464	37510797	+	333	0	4.69523	Ncald	XM_006520107
1813	chr19	46654039	46654509	+	470	0	4.69523	Cyp17a1	NM_007809
1814	chr6	116670592	116671172	+	580	0	4.69179	Rassf4	XM_006505866
1815	chr6	148582042	148582349	+	307	0	4.69179	Gm6313	NM_001037912
1816	chr8	13583051	13583595	+	544	0	4.69179	1700029H14Rik	XM_006508849
1817	chr12	40817493	40817926	+	433	0	4.69146	Dock4	XM_006515085
1818	chr6	22875119	22875718	+	599	0	4.69066	Ptprz1	XM_006505012
1819	chr1	4857472	4857816	+	344	0	4.68806	Tcea1	NM_001159750
1820	chr14	121310015	121310309	+	294	0	4.68806	Stk24	XM_006518918
1821	chr6	88188329	88188780	+	451	0	4.68806	Gata2	XM_006505539
1822	chr8	25514403	25514697	+	294	0	4.68806	Fgfr1	XM_006509010
1823	chr8	84730221	84730890	+	669	0	4.68806	Lyl1	XM_006530744
1824	chr8	85623217	85623575	+	358	0	4.68806	Neto2	XM_006531437
1825	chr8	91504715	91505104	+	389	0	4.68806	Fto	XM_006531036
1826	chr8	119493587	119494078	+	491	0	4.68806	Slc38a8	XM_006530930
1827	chr12	21220287	21220668	+	381	0	4.68511	Itgb1bp1	XM_006514989
1828	chr14	60767770	60768109	+	339	0	4.67978	C1qtnf9	XM_006518983
1829	chr14	77458179	77458473	+	294	0	4.67978	Gm6994	NR_033141
1830	chr15	99278104	99278398	+	294	0	4.67978	Fam186b	NM_001081254
1831	chr4	3052173	3052581	+	408	0	4.67978	Vmn1r2	NM_001167534
1832	chr4	3062625	3063137	+	512	0	4.67978	Vmn1r2	NM_001167534
1833	chr6	83288674	83289117	+	443	0	4.67978	Mthfd2	XM_006505697
1834	chr12	55450357	55450651	+	294	0	4.67914	Nfkbia	NM_010907
1835	chr15	97800724	97801102	+	378	0	4.67835	Hdac7	XM_006521197
1836	chr16	13498793	13499404	+	611	0	4.67835	2310015D24Rik	NR_037997
1837	chr6	53218775	53219180	+	405	0	4.67835	Gm4872	NR_073371
1838	chr8	122585112	122585782	+	670	0	4.67835	Aprt	NM_009698
1839	chr1	93182221	93182619	+	398	0	4.67329	2310007B03Rik	XM_006529877
1840	chr1	126194725	126195207	+	482	0	4.67329	Lypd1	XM_006529884
1841	chr1	132665184	132665481	+	297	0	4.67329	Nfasc	XM_006529629
1842	chr1	132797532	132797870	+	338	0	4.67329	Nfasc	XM_006529629
1843	chr1	150545423	150545717	+	294	0	4.67329	Prg4	XM_006529963
1844	chr1	165208324	165208618	+	294	0	4.67329	Sft2d2	NM_145512
1845	chr10	83036453	83036774	+	321	0	4.67329	Chst11	XM_006513908
1846	chr12	8339333	8339627	+	294	0	4.67329	Hs1bp3	XM_006515161
1847	chr18	80312893	80313195	+	302	0	4.67329	Kcng2	XM_006526467
1848	chr4	118255911	118256209	+	298	0	4.67329	Ptprf	XM_006502864
1849	chr4	148213938	148214506	+	568	0	4.67329	Fbxo2	XM_006535939
1850	chr5	121434918	121435220	+	302	0	4.67329	Erp29	NM_026129
1851	chr6	88256465	88256985	+	520	0	4.67329	Dnajb8	NM_019964
1852	chr6	116247112	116247406	+	294	0	4.67329	Zfand4	XM_006506505
1853	chr6	127762847	127763141	+	294	0	4.67329	Prmt8	XM_006506352
1854	chr7	67741966	67742263	+	297	0	4.67329	Synm	NM_183312
1855	chr7	127225562	127225871	+	309	0	4.67329	Sept1	XM_006508029
1856	chr8	23429290	23429632	+	342	0	4.67329	Sfrp1	XM_006509042
1857	chr8	86797634	86797978	+	344	0	4.67329	Siah1a	XM_006530784
1858	chr8	104020970	104021277	+	307	0	4.67329	Cdh5	XM_006530630
1859	chr8	120095839	120096906	+	1067	0	4.67329	Zdhhc7	NM_133967
1860	chr8	120950320	120950614	+	294	0	4.67329	Fendrr	NR_045471
1861	chr9	119714802	119715096	+	294	0	4.67329	Scn10a	XM_006511989
1862	chr1	181742433	181742737	+	304	0	4.67315	Lbr	XM_006497070
1863	chr11	65135256	65135751	+	495	0	4.67315	Arhgap44	XM_006532871
1864	chr19	26760226	26760520	+	294	0	4.67245	Smarca2	XM_006527281
1865	chr9	3258752	3259079	+	327	0	4.67182	4930433N12Rik	NR_027988
1866	chr11	113780894	113781196	+	302	0	4.67166	Cdc42ep4	XM_006533815
1867	chr8	3475861	3476257	+	396	0	4.67166	1700019B03Rik	XM_006508921
1868	chr11	59454941	59455383	+	442	0	4.67106	Jmjd4	XM_006532600
1869	chr19	41697325	41697619	+	294	0	4.66972	Slit1	NM_015748
1870	chr16	92737270	92737568	+	298	0	4.66718	Runx1	XM_006522882
1871	chr6	114873180	114873594	+	414	0	4.66718	Vgll4	XM_006506009
1872	chr8	8660687	8660997	+	310	0	4.66718	Efnb2	XM_006508694
1873	chrX	143482861	143483260	+	399	0	4.66303	Pak3	XM_006528747
1874	chr14	8317683	8318053	+	370	0	4.66122	Fam107a	XM_006518019
1875	chr11	69402149	69402443	+	294	0	4.65985	Tmem88	NM_025915
1876	chr14	69862323	69862630	+	307	0	4.65985	Pebp4	NM_028526
1877	chr16	90749194	90749526	+	332	0	4.65985	Mrap	XM_006523108
1878	chr19	6491177	6491905	+	728	0	4.65985	Slc22a12	NM_009203
1879	chr8	13413385	13414280	+	895	0	4.65985	Grk1	NM_011881
1880	chr8	61192601	61192962	+	361	0	4.65985	Sh3rf1	NM_198678
1881	chr8	124918817	124919212	+	395	0	4.65985	Sprtn	XM_006531020
1882	chr12	83466500	83466828	+	328	0	4.65833	Dpf3	NM_001267625
1883	chr12	102976512	102976889	+	377	0	4.65833	Unc79	XM_006515742
1884	chr12	111954990	111955686	+	696	0	4.65833	5033406O09Rik	NR_029464
1885	chr16	10469424	10469737	+	313	0	4.65833	Ciita	XM_006521723
1886	chr1	60583340	60583759	+	419	0	4.65527	Raph1	XM_006496322
1887	chr6	29004526	29005170	+	644	0	4.65527	Mir129-1	NR_029567
1888	chr16	17489777	17490606	+	829	0	4.65358	Aifm3	XM_006522590
1889	chr8	57319464	57319978	+	514	0	4.65358	Hand2	NM_010402
1890	chr1	5794675	5795020	+	345	0	4.6517	Npbwr1	NM_010342
1891	chr1	74032274	74032582	+	308	0	4.6517	Tns1	XM_006495863
1892	chr1	78815412	78815715	+	303	0	4.6517	Kcne4	NM_021342
1893	chr1	106934220	106934514	+	294	0	4.6517	Serpinb12	NM_027971
1894	chr1	158952738	158953109	+	371	0	4.6517	Pappa2	XM_006496822
1895	chr12	86977701	86978135	+	434	0	4.6517	Zdhhc22	XM_006515851
1896	chr18	34863144	34863481	+	337	0	4.6517	Egr1	NM_007913
1897	chr13	107858353	107858814	+	461	0	4.65027	Zswim6	NM_145456
1898	chr19	46580029	46580592	+	563	0	4.65027	Sfxn2	XM_006527491
1899	chr14	70174058	70174777	+	719	0	4.64934	Pdlim2	XM_006518781
1900	chr11	116780215	116780509	+	294	0	4.64918	St6galnac1	NM_011371
1901	chr12	33075580	33075955	+	375	0	4.64918	Cdhr3	XM_006515190
1902	chr14	70079687	70080137	+	450	0	4.64918	Egr3	XM_006518519
1903	chr15	31258000	31258302	+	302	0	4.64918	Dap	NM_146057
1904	chr19	4114760	4115429	+	669	0	4.64918	Aip	XM_006531641
1905	chr19	5001775	5002069	+	294	0	4.64918	Npas4	XM_006531720
1906	chr19	47142952	47143252	+	300	0	4.64918	Calhm1	NM_001081271
1907	chr6	120518541	120519002	+	461	0	4.64918	Cecr5	XM_006505883
1908	chr8	125918715	125919028	+	313	0	4.64918	BC021891	XM_006530971
1909	chr1	89070933	89071298	+	365	0	4.64744	Sh3bp4	XM_006529975
1910	chr19	5757452	5757924	+	472	0	4.64508	Scyl1	XM_006531856
1911	chr8	120419258	120419595	+	337	0	4.64508	Gse1	XM_006531145
1912	chr19	47277336	47277779	+	443	0	4.64406	Neurl1a	NM_001163480
1913	chr19	45660155	45660449	+	294	0	4.6418	Fbxw4	XM_006527130
1914	chr14	70567791	70568154	+	363	0	4.64109	Nudt18	XM_006518792
1915	chr8	70487097	70487391	+	294	0	4.64109	Tmem59l	XM_006509734
1916	chr14	70167612	70167906	+	294	0	4.63992	9930012K11Rik	NM_001004155
1917	chr6	18010227	18010533	+	306	0	4.63992	Wnt2	XM_006505045
1918	chr8	110626748	110627188	+	440	0	4.63849	Vac14	XM_006530918
1919	chr8	122101269	122101610	+	341	0	4.63849	Banp	XM_006531184
1920	chr6	127336380	127336685	+	305	0	4.63753	D130058E03	NR_073373
1921	chr15	38448360	38448697	+	337	0	4.63612	Azin1	XM_006520114
1922	chr15	102339035	102339332	+	297	0	4.63487	Myg1	XM_006521228
1923	chr11	60722392	60722724	+	332	0	4.63388	Flii	XM_006532190
1924	chr15	55004511	55004822	+	311	0	4.63388	Taf2	XM_006521076
1925	chr19	4855265	4855723	+	458	0	4.63388	Ctsf	NM_019861
1926	chr1	133068557	133068852	+	295	0	4.63165	Pik3c2b	XM_006529531
1927	chr12	81973396	81973766	+	370	0	4.62874	Pcnx	XM_006516089
1928	chr15	68247272	68247613	+	341	0	4.62874	Zfat	XM_006521124
1929	chr14	76026198	76026492	+	294	0	4.62867	Gtf2f2	NM_026816
1930	chr14	121183820	121184165	+	345	0	4.62612	Farp1	XM_006518914
1931	chr11	60020915	60021231	+	316	0	4.62578	Pemt	XM_006532477
1932	chr1	119892574	119892988	+	414	0	4.62535	Tmem177	NM_175106
1933	chr1	187959557	187959858	+	301	0	4.62535	Esrrg	XM_006497163
1934	chr15	98378698	98379328	+	630	0	4.62248	Olfr283	NM_147036
1935	chr6	98234234	98234528	+	294	0	4.62248	Gm765	NM_001128092
1936	chr14	32142128	32142701	+	573	0	4.61992	Msmb	XM_006518676
1937	chr19	25410895	25411189	+	294	0	4.61992	Dmrt1	XM_006527181
1938	chr8	13493064	13493392	+	328	0	4.61992	Gas6	NM_019521
1939	chr11	94216265	94216577	+	312	0	4.61881	Tob1	NM_009427
1940	chr11	116922300	116922606	+	306	0	4.61881	Mgat5b	XM_006533417
1941	chr11	118510696	118511556	+	860	0	4.61881	Engase	XM_006533128
1942	chr17	39847979	39848921	+	942	0	4.61855	Rn45s	NR_046233
1943	chr14	55520691	55521206	+	515	0	4.61762	Nrl	XM_006518688
1944	chr12	112874699	112874993	+	294	0	4.61631	Gpr132	XM_006516102
1945	chr14	104397211	104397505	+	294	0	4.61408	Pou4f1	XM_006518705
1946	chr8	25698609	25698936	+	327	0	4.61228	Ppapdc1b	XM_006509193
1947	chr15	66752092	66752561	+	469	0	4.61026	Sla	XM_006520666
1948	chr16	90991075	90991388	+	313	0	4.61026	Synj1	XM_006522835
1949	chr14	57086801	57087132	+	331	0	4.61016	Gjb2	NM_008125
1950	chr8	78728070	78728446	+	376	0	4.61016	Lsm6	NM_001191004
1951	chr11	120285506	120285819	+	313	0	4.60826	Bahcc1	XM_006533423
1952	chr12	112908088	112908433	+	345	0	4.60826	Jag2	XM_006515486
1953	chr6	113643817	113644199	+	382	0	4.60826	Irak2	XM_006505325
1954	chr1	136588764	136589271	+	507	0	4.60714	Zfp281	XM_006529444
1955	chr11	59052492	59053162	+	670	0	4.60714	Trim11	XM_006534578
1956	chr11	116221651	116222009	+	358	0	4.60714	Cdk3-ps	NR_004853
1957	chr11	117019830	117020268	+	438	0	4.60714	2810008D09Rik	NR_027059
1958	chr12	112739306	112739604	+	298	0	4.60714	Cep170b	XM_006515765
1959	chr14	19709149	19709464	+	315	0	4.60714	Nid2	NM_008695
1960	chr14	32424219	32424612	+	393	0	4.60714	1700024G13Rik	NM_001034037
1961	chr15	99567811	99568190	+	379	0	4.60714	Aqp2	NM_009699
1962	chr16	18028567	18028889	+	322	0	4.60714	Dgcr6	XM_006521756
1963	chr19	7600610	7600937	+	327	0	4.60714	Lgals12	XM_006527219
1964	chr19	27256558	27256915	+	357	0	4.60714	Vldlr	XM_006526917
1965	chr19	42620393	42620714	+	321	0	4.60714	Loxl4	XM_006527297
1966	chr19	43537578	43537878	+	300	0	4.60714	Got1	XR_386441
1967	chr6	51071406	51071700	+	294	0	4.60714	Mir148a	NR_029719
1968	chr6	88722630	88722982	+	352	0	4.60714	Mgll	NM_001166249
1969	chr6	91581036	91581700	+	664	0	4.60714	Lsm3	NM_026309
1970	chr8	83666267	83666647	+	380	0	4.60714	Ptger1	XM_006530771
1971	chr11	115858292	115858586	+	294	0	4.60578	Llgl2	XM_006533083
1972	chr6	88275634	88275954	+	320	0	4.60402	Dnajb8	NM_019964
1973	chr8	11151526	11151857	+	331	0	4.59929	Irs2	NM_001081212
1974	chr10	80502580	80502997	+	417	0	4.5979	Onecut3	NM_139226
1975	chr14	30621175	30621469	+	294	0	4.5979	Prkcd	XM_006518695
1976	chr16	13453967	13454261	+	294	0	4.5979	Mir365-1	NR_029855
1977	chr16	92958191	92958672	+	481	0	4.5979	Runx1	XM_006522882
1978	chr8	27122662	27123063	+	401	0	4.5979	Brf2	XM_006509180
1979	chr8	126886304	126886731	+	427	0	4.5979	Tomm20	XM_006531323
1980	chr15	36569201	36569549	+	348	0	4.59742	Snx31	XM_006520145
1981	chr7	48137394	48137773	+	379	0	4.59742	Mrgprb5	NM_207538
1982	chr6	29497625	29498041	+	416	0	4.59553	Kcp	XM_006505131
1983	chr15	97687057	97687418	+	361	0	4.59283	Rpap3	NM_028003
1984	chr6	40076104	40076440	+	336	0	4.59087	Tmem178b	XM_006506360
1985	chr11	60089432	60089736	+	304	0	4.58798	Rai1	XM_006532588
1986	chr1	93235098	93235733	+	635	0	4.58638	Sned1	XM_006529317
1987	chr11	66779883	66780177	+	294	0	4.58638	Pirt	XM_006532579
1988	chr11	100133236	100133548	+	312	0	4.58638	Krt15	NM_008469
1989	chr11	109534838	109535542	+	704	0	4.58638	Arsg	XM_006534347
1990	chr6	135436024	135436329	+	305	0	4.58638	Emp1	XM_006505502
1991	chr11	120119544	120119838	+	294	0	4.5857	1810043H04Rik	NM_001110242
1992	chr16	97301968	97302553	+	585	0	4.5857	Bace2	XM_006523068
1993	chr15	59707461	59707849	+	388	0	4.58363	Trib1	NM_144549
1994	chr1	190174879	190175528	+	649	0	4.57963	Prox1	XM_006497124
1995	chr6	29492231	29492533	+	302	0	4.5791	Kcp	XM_006505131
1996	chr8	35589877	35590198	+	321	0	4.57361	Gm16793	NR_040376
1997	chr8	71611881	71612175	+	294	0	4.57358	Glt25d1	NM_146211
1998	chr1	138848151	138848570	+	419	0	4.57353	Lhx9	XM_006529170
[truncated: 2,940 more rows]
