# Supplementary material for: Gata6 potently initiates reprograming of pluripotent and differentiated cells to extraembryonic endoderm stem cells
Source: Genes Dev. 2015 Jun 15;29(12):1239–55. doi: 10.1101/gad.257071.114 (PMC4495396; doi:10.1101/gad.257071.114)
Supplement: Supplemental Material [file supp_29.12.1239_Table_S6.xlsx]

## Sheet: an_Y_fdr0.01.txt
Table S6: Gata6 ChIP-seq analysis (using a Gata6 antibody from R&D AF1700) in embryo-derived XEN cell line 1 (FDR < 0.01)
Rank	Chromosome	Start	End	Strand	Peak length	FDR	Fold enrichment	Gene Symbol	Refseq ID
1	chr18	7833518	7833986	+	468	0	10.8791	---	NR_027465
2	chr3	132014616	132015130	+	514	0	10.6548	Dkk2	NM_020265
3	chr9	62006959	62007638	+	679	0	10.6548	Paqr5	NM_028748
4	chr12	105556317	105556862	+	545	0	10.4697	Bdkrb2	NM_009747
5	chr8	122313279	122313827	+	548	0	10.2414	Zfpm1	NM_009569
6	chr14	75197670	75198066	+	396	0	10.2129	Cpb2	NM_019775
7	chr13	70547250	70547642	+	392	0	10.094	1700100L14Rik	NR_045934
8	chr7	132250359	132251011	+	652	0	10.094	Gm10584	NR_028578
9	chr2	26556572	26556926	+	354	0	9.8477	Egfl7	NM_178444
10	chr1	178408976	178409445	+	469	0	9.80436	Efcab2	NM_026626
11	chr16	40470919	40471315	+	396	0	9.42239	Lsamp	NM_175548
12	chr18	38669857	38670435	+	578	0	9.24022	Spry4	NM_011898
13	chr14	76276485	76277059	+	574	0	9.15546	Tsc22d1	NM_207652
14	chr2	158777486	158777891	+	405	0	9.12307	Fam83d	NM_027975
15	chr11	87073987	87074336	+	349	0	9.07617	Gdpd1	NM_025638
16	chr8	115561193	115561921	+	728	0	9.05792	Maf	NM_001025577
17	chr9	114808805	114809127	+	322	0	8.97246	Cmtm7	NM_001252479
18	chr14	120875201	120875635	+	434	0	8.87246	Ipo5	NM_023579
19	chr3	80052905	80053212	+	307	0	8.8603	Fam198b	NM_133187
20	chr4	104939558	104940018	+	460	0	8.8603	1700024P16Rik	NM_001162980
21	chr10	84542738	84543129	+	391	0	8.74815	Ckap4	NM_175451
22	chr7	99353812	99354224	+	412	0	8.70744	Serpinh1	NM_001111044
23	chr12	31221569	31221945	+	376	0	8.66293	Lamb1	NM_008482
24	chr1	133244617	133245008	+	391	0	8.63599	Plekha6	NM_001160268
25	chr13	113084748	113085105	+	357	0	8.63599	Gzma	NM_010370
26	chr5	129744080	129744441	+	361	0	8.52155	Gbas	NM_008095
27	chr11	88047196	88048064	+	868	0	8.45368	Srsf1	NM_173374
28	chr1	22493165	22493658	+	493	0	8.41168	Rims1	NM_183018
29	chr11	11836761	11837148	+	387	0	8.30218	Fignl1	NM_001163360
30	chr11	23730134	23730525	+	391	0	8.20413	Rel	NM_009044
31	chr4	149191112	149191463	+	351	0	8.18737	Pgd	NM_001081274
32	chr7	82890921	82891347	+	426	0	8.18737	Mex3b	NM_175366
33	chr10	83943801	83944137	+	336	0	8.07521	1500009L16Rik	NM_001145198
34	chr4	118122973	118123294	+	321	0	8.07521	St3gal3	NM_009176
35	chr6	37381223	37381536	+	313	0	8.03187	Creb3l2	NM_178661
36	chr4	133756667	133757056	+	389	0	8.00685	Arid1a	NM_001080819
37	chr17	42981807	42982142	+	335	0	7.96306	Tnfrsf21	NM_178589
38	chr19	21914020	21914555	+	535	0	7.95735	Tmem2	NM_031997
39	chr11	115841924	115842632	+	708	0	7.92958	Llgl2	NM_001252532
40	chr14	25451022	25451875	+	853	0	7.89865	Zmiz1	NM_183208
41	chr1	135800414	135800759	+	345	0	7.8509	Tnni1	NM_001112702
42	chr14	105802558	105802990	+	432	0	7.8509	Spry2	NM_011897
43	chr9	65771022	65771325	+	303	0	7.8509	Zfp609	NM_172536
44	chr8	125314539	125314975	+	436	0	7.80567	Sipa1l2	NM_001081337
45	chr18	3666059	3666893	+	834	0	7.75169	Bambi	NM_026505
46	chr16	92685616	92686132	+	516	0	7.71198	Runx1	NM_009821
47	chr15	25316230	25316832	+	602	0	7.66336	Basp1	NM_027395
48	chr19	44246539	44246958	+	419	0	7.6203	Scd3	NM_024450
49	chr17	27734349	27734730	+	381	0	7.57405	Spdef	NM_013891
50	chr7	130141140	130141520	+	380	0	7.55753	Fgfr2	NM_010207
51	chr19	6284427	6284853	+	426	0	7.54923	Ehd1	NM_010119
52	chr1	60990303	60990639	+	336	0	7.51443	Icos	NM_017480
53	chr1	44101423	44101771	+	348	0	7.46352	Tex30	NM_029368
54	chr2	153260325	153260663	+	338	0	7.40228	Pofut1	NM_080463
55	chr7	89367603	89368033	+	430	0	7.40228	Tmem135	NM_028343
56	chr12	69757678	69758144	+	466	0	7.39811	Mir681	NR_030450
57	chr11	115194727	115195133	+	406	0	7.38343	Tmem104	NM_001033393
58	chr8	85380817	85381254	+	437	0	7.35986	Mylk3	NM_175441
59	chr8	122720256	122720688	+	432	0	7.31465	Cbfa2t3	NM_009824
60	chr16	92492450	92492844	+	394	0	7.31105	Clic6	NM_172469
61	chr7	81846184	81846570	+	386	0	7.29012	Tm6sf1	NM_145375
62	chr14	21074001	21074317	+	316	0	7.28563	Adk	NM_001243041
63	chr14	54176377	54176779	+	402	0	7.2562	Dad1	NM_001113358
64	chr12	111435118	111435435	+	317	0	7.25336	Tnfaip2	NM_009396
65	chr17	56276714	56277039	+	325	0	7.24945	Ticam1	NM_174989
66	chr5	140815174	140815674	+	500	0	7.24387	Gna12	NM_010302
67	chr15	67017485	67018052	+	567	0	7.19287	Ndrg1	NM_008681
68	chr16	30430558	30430909	+	351	0	7.18587	Atp13a3	NM_001128096
69	chr17	46885921	46886346	+	425	0	7.17797	Tbcc	NM_178385
70	chr8	126478651	126479212	+	561	0	7.17485	Gm17296	NM_001159907
71	chr18	20648859	20649251	+	392	0	7.16358	Ttr	NM_013697
72	chr18	59460609	59460920	+	311	0	7.16358	Chsy3	NM_001081328
73	chr18	80625061	80625463	+	402	0	7.1307	Gm2176	NR_028424
74	chr18	11009262	11009703	+	441	0	7.10623	Gata6	NM_010258
75	chr15	8722689	8723233	+	544	0	7.09288	Slc1a3	NM_148938
76	chr3	51672300	51673064	+	764	0	7.08258	Mgst2	NM_174995
77	chr1	37011157	37011498	+	341	0	7.06581	Tmem131	NM_018872
78	chr3	87901269	87901663	+	394	0	7.06581	Hdgf	NM_008231
79	chr5	103775028	103775370	+	342	0	7.06581	Aff1	NM_001080798
80	chr7	74430220	74430901	+	681	0	7.06581	Slco3a1	NM_023908
81	chr9	30541510	30541903	+	393	0	7.06581	Snx19	NM_028874
82	chr11	94274213	94274532	+	319	0	7.00196	Wfikkn2	NM_181819
83	chr11	76483335	76483681	+	346	0	6.96886	Abr	NM_198018
84	chr7	43855722	43856088	+	366	0	6.95446	Klk5	NM_026806
85	chr8	72239491	72239797	+	306	0	6.95365	Ap1m1	NM_007456
86	chr12	110851889	110852241	+	352	0	6.95344	Zfp839	NM_028365
87	chr1	77661679	77662142	+	463	0	6.94522	Epha4	NM_007936
88	chr11	19023137	19023555	+	418	0	6.94043	Meis1	NM_010789
89	chr11	84592941	84593537	+	596	0	6.92913	Lhx1os	NR_038057
90	chr18	62947677	62947985	+	308	0	6.92913	Apcdd1	NM_133237
91	chr4	72374482	72374850	+	368	0	6.90118	C630043F03Rik	NR_027923
92	chr1	152523301	152523704	+	403	0	6.87111	Rgl1	NM_016846
93	chr11	76223815	76224139	+	324	0	6.86899	Dbil5	NM_021294
94	chr13	55446529	55446893	+	364	0	6.8633	Grk6	NM_001112711
95	chr10	61116654	61117013	+	359	0	6.84156	Pcbd1	NM_025273
96	chr2	140748591	140749052	+	461	0	6.8415	Flrt3	NM_178382
97	chr4	59244864	59245313	+	449	0	6.8415	Ugcg	NM_011673
98	chr5	120648575	120648892	+	317	0	6.8415	Rasal1	NM_013832
99	chr7	123443844	123444230	+	386	0	6.8415	Aqp8	NM_007474
100	chr6	4878779	4879161	+	382	0	6.84071	Ppp1r9a	NM_181595
101	chr9	57505793	57506147	+	354	0	6.83039	Rpp25	NM_133982
102	chr12	79859744	79860053	+	309	0	6.81894	Zfp36l1	NM_007564
103	chr6	112114375	112114723	+	348	0	6.80281	1700054K19Rik	NR_027865
104	chr19	18101932	18102273	+	341	0	6.79028	Pcsk5	NM_001190483
105	chr8	36376693	36377092	+	399	0	6.776	6430573F11Rik	NM_176952
106	chr6	117858157	117858709	+	552	0	6.73078	Zfp239	NM_008616
107	chr2	158768644	158769140	+	496	0	6.72934	Fam83d	NM_027975
108	chr5	144271783	144272106	+	323	0	6.72934	Gm15708	NR_040432
109	chr19	3282731	3283143	+	412	0	6.72436	Ighmbp2	NM_009212
110	chr18	74729243	74729827	+	584	0	6.72153	Scarna17	NR_028560
111	chr9	64045181	64045540	+	359	0	6.71698	1700055C04Rik	NR_040726
112	chr14	65480253	65480690	+	437	0	6.70948	Pnoc	NM_010932
113	chr19	28073162	28073547	+	385	0	6.70948	Rfx3	NM_011265
114	chr16	85132721	85133134	+	413	0	6.7002	App	NM_001198824
115	chr12	86816182	86816530	+	348	0	6.69915	Irf2bpl	NM_145836
116	chr8	8604851	8605211	+	360	0	6.69002	Efnb2	NM_010111
117	chr6	34355301	34355740	+	439	0	6.67149	Akr1b8	NM_008012
118	chr17	67654109	67654536	+	427	0	6.66084	Lrrc30	NM_001033340
119	chr12	12986683	12987302	+	619	0	6.65178	Mycn	NM_008709
120	chr16	43575285	43575867	+	582	0	6.64908	Mir568	NR_030576
121	chr10	119549722	119550113	+	391	0	6.61719	Grip1	NM_001277293
122	chr3	99208463	99208774	+	311	0	6.61719	Tbx15	NM_009323
123	chr5	118483554	118483937	+	383	0	6.61719	Med13l	NM_172424
124	chr5	149028395	149028759	+	364	0	6.61719	Gm15408	NR_040429
125	chr9	32760772	32761118	+	346	0	6.61719	Ets1	NM_001038642
126	chr4	142184829	142185211	+	382	0	6.61363	Kazn	NM_144531
127	chr12	76318707	76319080	+	373	0	6.60269	Akap5	NM_001101471
128	chr19	55595953	55596318	+	365	0	6.55676	4930552P12Rik	NR_045318
129	chr18	41047548	41048144	+	596	0	6.53964	Kctd16	NM_026135
130	chr7	79358535	79358919	+	384	0	6.53624	Rlbp1	NM_020599
131	chr12	74013671	74014052	+	381	0	6.53548	Syt16	NM_172804
132	chr12	95692123	95692492	+	369	0	6.53208	Flrt2	NM_201518
133	chr16	64715875	64716195	+	320	0	6.52074	4930453N24Rik	NM_026273
134	chr15	84231229	84231519	+	290	0	6.51648	Parvb	NM_133167
135	chr12	85663859	85664190	+	331	0	6.51188	Batf	NM_016767
136	chr6	29278647	29279234	+	587	0	6.50677	Fam71f2	NM_001101486
137	chr17	27066147	27066433	+	286	0	6.50503	Itpr3	NM_080553
138	chr17	32238660	32238979	+	319	0	6.50503	Gm4432	NR_102329
139	chr17	43395944	43396246	+	302	0	6.50503	Gpr116	NM_001081178
140	chr5	119588811	119589569	+	758	0	6.50503	AW549542	NR_045702
141	chr7	64001896	64002261	+	365	0	6.50503	Klf13	NM_021366
142	chr9	21029267	21029819	+	552	0	6.50503	Icam4	NM_023892
143	chr9	103758990	103759404	+	414	0	6.50503	Tmem108	NM_178638
144	chr3	59058968	59059344	+	376	0	6.4972	Gpr171	NM_173398
145	chr11	97446020	97446464	+	444	0	6.47159	Arhgap23	NM_021493
146	chr8	47994633	47995003	+	370	0	6.46924	Wwc2	NM_133791
147	chr15	100443070	100443496	+	426	0	6.44693	Gm5475	NR_040351
148	chr18	53513436	53513796	+	360	0	6.42692	Prdm6	NM_001033281
149	chr18	76051451	76051867	+	416	0	6.4222	2900057B20Rik	NR_045365
150	chr3	115641531	115641815	+	284	0	6.42193	S1pr1	NM_007901
151	chr18	57836952	57837320	+	368	0	6.41763	Slc12a2	NM_009194
152	chr7	139249659	139250003	+	344	0	6.4139	Pwwp2b	NM_001098636
153	chr16	34007875	34008271	+	396	0	6.40774	Umps	NM_009471
154	chr1	4537409	4537731	+	322	0	6.39288	Sox17	NM_011441
155	chr1	174600789	174601185	+	396	0	6.39288	Fmn2	NM_019445
156	chr17	66707682	66708187	+	505	0	6.39288	Themis3	NM_028998
157	chr2	4347789	4348197	+	408	0	6.39288	Frmd4a	NM_001177843
158	chr7	123244842	123245179	+	337	0	6.39288	Slc5a11	NM_146198
159	chr19	14425312	14425714	+	402	0	6.39221	Rnu6	NR_003027
160	chr5	122136773	122137208	+	435	0	6.38234	Ccdc63	NM_183307
161	chr16	34058524	34058953	+	429	0	6.34093	Umps	NM_009471
162	chr6	30307721	30308069	+	348	0	6.33891	Ube2h	NM_001169576
163	chr19	10938755	10939096	+	341	0	6.33408	Gpr44	NM_009962
164	chr2	70661228	70661524	+	296	0	6.28072	Gorasp2	NR_027343
165	chr2	148117527	148117873	+	346	0	6.28072	Foxa2	NM_010446
166	chr4	120674790	120675145	+	355	0	6.28072	Cited4	NM_019563
167	chr6	87590993	87591378	+	385	0	6.26785	Prokr1	NM_021381
168	chr6	31587302	31588007	+	705	0	6.26592	Podxl	NM_013723
169	chr6	34760747	34761180	+	433	0	6.26592	Agbl3	NM_178630
170	chr11	50377639	50377984	+	345	0	6.26237	Hnrnph1	NM_021510
171	chr16	37608544	37608898	+	354	0	6.25168	Hgd	NM_013547
172	chr11	83882664	83882995	+	331	0	6.24317	Hnf1b	NM_009330
173	chr6	90813149	90813621	+	472	0	6.24142	Iqsec1	NM_001134384
174	chr1	4474498	4474883	+	385	0	6.23023	Sox17	NM_011441
175	chr12	24811297	24811603	+	306	0	6.22986	Mboat2	NM_026037
176	chr10	69920572	69921018	+	446	0	6.21572	Ank3	NM_170687
177	chr7	19695229	19695587	+	358	0	6.18894	Apoc1	NM_001110009
178	chr19	37935288	37935657	+	369	0	6.18678	Myof	NM_001099634
179	chr14	16572930	16573222	+	292	0	6.17625	Rarb	NM_011243
180	chr2	167887942	167888316	+	374	0	6.1761	Ptpn1	NM_011201
181	chr1	191183405	191183721	+	316	0	6.16856	Atf3	NM_007498
182	chr2	14235341	14235715	+	374	0	6.16856	Mrc1	NM_008625
183	chr5	24927776	24928167	+	391	0	6.16856	Prkag2	NM_001170556
184	chr5	142416133	142416628	+	495	0	6.16856	Foxk1	NM_199068
185	chr7	144489470	144489783	+	313	0	6.16856	Cttn	NM_001252572
186	chr9	65827738	65828079	+	341	0	6.16856	Zfp609	NM_172536
187	chr9	71709257	71709628	+	371	0	6.16856	Cgnl1	NM_026599
188	chr6	35321061	35321410	+	349	0	6.16399	Fam180a	NM_173375
189	chr15	8661792	8662305	+	513	0	6.15969	Slc1a3	NM_148938
190	chr11	69867354	69867715	+	361	0	6.15932	Tnk1	NM_031880
191	chr11	67825641	67825988	+	347	0	6.15767	Dhrs7c	NM_001013013
192	chr11	97428416	97428782	+	366	0	6.15023	Arhgap23	NM_021493
193	chr4	43950467	43950788	+	321	0	6.14046	Glipr2	NM_027450
194	chr15	97863139	97863528	+	389	0	6.12962	Hdac7	NM_001204278
195	chr12	29530439	29530826	+	387	0	6.12667	Myt1l	NM_008666
196	chr1	73218239	73218554	+	315	0	6.11546	D530049I02Rik	NR_040605
197	chr15	13275706	13276114	+	408	0	6.11546	Cdh6	NM_007666
198	chr6	31636988	31637304	+	316	0	6.10034	Podxl	NM_013723
199	chr9	67024912	67025283	+	371	0	6.08123	Tpm1	NM_001164252
200	chr19	12829239	12829768	+	529	0	6.08071	Lpxn	NM_134152
201	chr2	160640853	160641191	+	338	0	6.07136	Top1	NM_009408
202	chr5	27658600	27658955	+	355	0	6.0611	Paxip1	NM_018878
203	chr10	126163304	126163664	+	360	0	6.05641	Lrig3	NM_177152
204	chr13	52222937	52223364	+	427	0	6.05641	4921525O09Rik	NR_045061
205	chr2	92820157	92820508	+	351	0	6.05641	Syt13	NM_030725
206	chr2	140707583	140708052	+	469	0	6.05641	Flrt3	NM_178382
207	chr5	33720421	33720814	+	393	0	6.05641	Fgfr3	NM_001205270
208	chr7	3667057	3667460	+	403	0	6.05641	Leng1	NM_027203
209	chr9	78506465	78506747	+	282	0	6.05641	Eef1a1	NM_010106
210	chr6	64800941	64801245	+	304	0	6.03948	Atoh1	NM_007500
211	chr4	148785276	148785562	+	286	0	6.03638	Casz1	NM_027195
212	chr8	79905287	79905572	+	285	0	6.03638	Hhip	NM_020259
213	chr19	17361160	17361551	+	391	0	6.01974	Gcnt1	NM_173442
214	chr6	113690567	113690869	+	302	0	5.99707	Tatdn2	NM_001033463
215	chr11	100425896	100426277	+	381	0	5.95948	Fkbp10	NM_001163481
216	chr19	46735160	46735586	+	426	0	5.95829	Cnnm2	NM_001102471
217	chr1	77476066	77476392	+	326	0	5.95104	Epha4	NM_007936
218	chr10	19157554	19157908	+	354	0	5.94425	Gm20139	NR_038022
219	chr11	45634603	45634987	+	384	0	5.94425	F630206G17Rik	NR_045876
220	chr13	28854466	28854773	+	307	0	5.94425	2610307P16Rik	NR_045054
221	chr17	35079823	35080178	+	355	0	5.94425	Ly6g6e	NM_027366
222	chr17	47138203	47138456	+	253	0	5.94425	Trerf1	NM_001097623
223	chr2	146282851	146283169	+	318	0	5.94425	A930019D19Rik	NR_040619
224	chr4	106529737	106530128	+	391	0	5.94425	Dhcr24	NM_053272
225	chr5	24404069	24404433	+	364	0	5.94425	Asic3	NM_183000
226	chr5	114591109	114591516	+	407	0	5.94425	Fam222a	NM_001004180
227	chr5	118556617	118556907	+	290	0	5.94425	Med13l	NM_172424
228	chr9	28870545	28870872	+	327	0	5.94425	Opcml	NM_177906
229	chr9	37613180	37613523	+	343	0	5.94425	Spa17	NM_011449
230	chr9	103153786	103154133	+	347	0	5.94425	Rab6b	NM_173781
231	chr12	110824622	110824989	+	367	0	5.93676	Stk30	NM_011973
232	chr11	115513418	115513760	+	342	0	5.92904	Hn1	NM_008258
233	chr16	90451645	90452048	+	403	0	5.91781	Hunk	NM_015755
234	chr15	59796816	59797725	+	909	0	5.9149	Gm19510	NR_045076
235	chr1	165702609	165702938	+	329	0	5.90675	Rcsd1	NM_178593
236	chr14	62174504	62174781	+	277	0	5.89828	Dleu7	NM_173419
237	chr14	67158784	67159077	+	293	0	5.88908	Ebf2	NM_010095
238	chr15	67151033	67151540	+	507	0	5.88763	St3gal1	NM_009177
239	chr12	31229253	31229700	+	447	0	5.88341	Lamb1	NM_008482
240	chr11	84604491	84604992	+	501	0	5.87668	Lhx1os	NR_038057
241	chr8	113635721	113636064	+	343	0	5.87478	Mon1b	NM_173015
242	chr1	35468743	35469190	+	447	0	5.85058	Hs6st1	NM_015818
243	chr16	53219258	53219624	+	366	0	5.8504	4930404A05Rik	NR_040495
244	chr5	30343288	30343618	+	330	0	5.84683	Drc1	NM_001033460
245	chr1	72173417	72173771	+	354	0	5.8321	Mreg	NM_001005423
246	chr1	78534785	78535067	+	282	0	5.8321	Mogat1	NM_026713
247	chr15	83181781	83182120	+	339	0	5.8321	Cyb5r3	NM_029787
248	chr2	168590986	168591393	+	407	0	5.8321	Nfatc2	NM_001037177
249	chr3	100458583	100458905	+	322	0	5.8321	Fam46c	NM_001142952
250	chr4	89636782	89637082	+	300	0	5.8321	Dmrta1	NM_175647
251	chr4	100344530	100344834	+	304	0	5.8321	Ube2u	NM_001033773
252	chr5	90379272	90379586	+	314	0	5.8321	Gm9958	NR_045618
253	chr5	147893254	147893582	+	328	0	5.8321	Slc46a3	NM_027872
254	chr6	141041436	141041822	+	386	0	5.8321	Pde3a	NM_018779
255	chr9	50924496	50924918	+	422	0	5.8321	Ppp2r1b	NM_028614
256	chr9	66698691	66699153	+	462	0	5.8321	Car12	NM_178396
257	chr11	61536993	61537333	+	340	0	5.82866	B9d1	NM_013717
258	chr5	72896724	72897223	+	499	0	5.82823	Slain2	NM_001113423
259	chr7	6910364	6910649	+	285	0	5.82823	Zim3	NR_036631
260	chr11	119023052	119023441	+	389	0	5.82134	Cbx2	NM_007623
261	chr19	26613642	26614007	+	365	0	5.81852	Smarca2	NM_011416
262	chr13	24159687	24160025	+	338	0	5.8083	Lrrc16a	NM_026825
263	chr10	69888364	69888637	+	273	0	5.80496	Ank3	NM_170687
264	chr3	153806416	153806697	+	281	0	5.80496	5730460C07Rik	NR_045801
265	chr16	51909357	51909651	+	294	0	5.79042	Cblb	NM_001033238
266	chr16	29774787	29775212	+	425	0	5.77857	Opa1	NM_133752
267	chr11	60100839	60101266	+	427	0	5.75555	Rai1	NM_009021
268	chr6	82763972	82764346	+	374	0	5.75506	Hk2	NM_013820
269	chr18	53161507	53161864	+	357	0	5.74752	Snx2	NM_026386
270	chr5	31132405	31132697	+	292	0	5.74752	Ucn	NM_021290
271	chr1	153358634	153358995	+	361	0	5.7293	Lamc1	NM_010683
272	chr10	25779586	25779867	+	281	0	5.72416	4930401C15Rik	NR_045349
273	chr13	37886096	37886375	+	279	0	5.71994	Rreb1	NR_033218
274	chr13	118348280	118348568	+	288	0	5.71994	Mrps30	NM_021556
275	chr2	27327173	27327478	+	305	0	5.71994	Sardh	NM_138665
276	chr2	90870129	90870580	+	451	0	5.71994	C1qtnf4	NM_026161
277	chr5	137699874	137700212	+	338	0	5.71994	Agfg2	NM_145566
278	chr9	14133418	14133719	+	301	0	5.71994	Sesn3	NM_030261
279	chr15	12367576	12367990	+	414	0	5.71258	Golph3	NM_025673
280	chr16	92308146	92308467	+	321	0	5.70702	1700048M11Rik	NR_045300
281	chr12	69705089	69705402	+	313	0	5.70543	L2hgdh	NM_145443
282	chr9	67629323	67629624	+	301	0	5.70456	Tln2	NM_001081242
283	chr2	157913384	157913657	+	273	0	5.7013	Vstm2l	NM_198627
284	chr3	108886213	108886528	+	315	0	5.7013	Fndc7	NM_177091
285	chr11	90727411	90727732	+	321	0	5.70115	Tom1l1	NM_028011
286	chr19	25347530	25347968	+	438	0	5.69702	Kank1	NM_181404
287	chr15	67336140	67336518	+	378	0	5.65945	1700012I11Rik	NR_045140
288	chr11	51355805	51356129	+	324	0	5.64514	Col23a1	NM_153393
289	chr11	11735139	11735507	+	368	0	5.63933	Ikzf1	NM_001025597
290	chr16	33772788	33773170	+	382	0	5.63883	Muc13	NM_010739
291	chr11	29222350	29222706	+	356	0	5.62961	Ccdc104	NM_025740
292	chr11	73248386	73248880	+	494	0	5.62777	Trpv1	NM_001001445
293	chr4	62634566	62635090	+	524	0	5.62644	Rgs3	NM_134257
294	chr8	113975614	113975903	+	289	0	5.62644	Adamts18	NM_172466
295	chr17	87482845	87483139	+	294	0	5.61708	Calm2	NM_007589
296	chr1	130822082	130822427	+	345	0	5.61543	Pigr	NM_011082
297	chr3	87556818	87557128	+	310	0	5.61543	Etv3	NM_012051
298	chr1	191855481	191855815	+	334	0	5.60779	Nek2	NM_010892
299	chr11	22539235	22539557	+	322	0	5.60779	Tmem17	NM_153596
300	chr13	52283601	52283862	+	261	0	5.60779	4921525O09Rik	NR_045061
301	chr14	27093924	27094221	+	297	0	5.60779	Il17rd	NM_134437
302	chr17	5622927	5623202	+	275	0	5.60779	Zdhhc14	NM_146073
303	chr2	33886334	33886868	+	534	0	5.60779	Mvb12b	NM_175184
304	chr2	65316810	65317121	+	311	0	5.60779	Slc38a11	NM_177074
305	chr3	24747210	24747578	+	368	0	5.60779	Nlgn1	NM_001163387
306	chr3	127831143	127831453	+	310	0	5.60779	Ap1ar	NM_145964
307	chr4	109090083	109090354	+	271	0	5.60779	Osbpl9	NM_173350
308	chr8	95358827	95359108	+	281	0	5.60779	Mmp15	NM_008609
309	chrX	151133921	151134442	+	521	0	5.60779	Tsr2	NR_028392
310	chr15	11399791	11400110	+	319	0	5.60121	Tars	NM_033074
311	chr15	100754972	100755288	+	316	0	5.59764	Slc4a8	NM_021530
312	chr18	61934166	61934572	+	406	0	5.59752	Sh3tc2	NM_172628
313	chr11	18957141	18957490	+	349	0	5.58093	Meis1	NM_001193271
314	chr1	134226794	134227104	+	310	0	5.56233	Adora1	NM_001008533
315	chr18	30254182	30254618	+	436	0	5.55928	Pik3c3	NM_181414
316	chr19	40297493	40297903	+	410	0	5.55274	Pdlim1	NM_016861
317	chr15	99664660	99665072	+	412	0	5.54999	Asic1	NM_009597
318	chr8	119580820	119581175	+	355	0	5.52391	Dnaaf1	NM_026648
319	chr14	23144532	23144852	+	320	0	5.51823	Gm10248	NR_033550
320	chr7	110819006	110819296	+	290	0	5.51823	Rnf141	NM_025999
321	chr4	41760036	41760333	+	297	0	5.5171	Il11ra1	NM_001163401
322	chr1	39205755	39206029	+	274	0	5.51601	Npas2	NM_008719
323	chr4	6337359	6337617	+	258	0	5.51111	Sdcbp	NM_016807
324	chr10	68231474	68232012	+	538	0	5.50777	Arid5b	NM_023598
325	chr11	44746727	44747082	+	355	0	5.50184	Ebf1	NM_007897
326	chr9	7652622	7653049	+	427	0	5.49763	Mmp20	NM_013903
327	chr1	151080070	151080381	+	311	0	5.49563	C730036E19Rik	NR_038011
328	chr10	9699090	9699475	+	385	0	5.49563	Gm6150	NR_038036
329	chr10	17469416	17469683	+	267	0	5.49563	Cited2	NM_010828
330	chr13	73728571	73728936	+	365	0	5.49563	Slc6a19	NM_028878
331	chr13	98941816	98942123	+	307	0	5.49563	Tnpo1	NM_178716
332	chr17	72312459	72312732	+	273	0	5.49563	Alk	NM_007439
333	chr2	20489190	20489451	+	261	0	5.49563	Etl4	NM_029895
334	chr2	103597336	103597628	+	292	0	5.49563	Abtb2	NM_178890
335	chr5	141446198	141446520	+	322	0	5.49563	Sdk1	NM_177879
336	chr6	77969823	77970175	+	352	0	5.49563	Ctnna2	NM_145732
337	chr6	127687540	127687855	+	315	0	5.49563	Prmt8	NM_201371
338	chr9	70926857	70927153	+	296	0	5.49563	Lipc	NM_008280
339	chr9	71750290	71750636	+	346	0	5.49563	Cgnl1	NM_026599
340	chr1	151086495	151087023	+	528	0	5.49398	C730036E19Rik	NR_038011
341	chr13	13568901	13569229	+	328	0	5.49398	Lyst	NM_010748
342	chr9	44890173	44890469	+	296	0	5.49398	Kmt2a	NM_001081049
343	chr12	109500736	109501021	+	285	0	5.48668	Meg3	NR_046475
344	chr6	40502649	40502957	+	308	0	5.47545	Tas2r108	NM_020502
345	chr12	70506500	70506776	+	276	0	5.47349	Tmx1	NM_028339
346	chr2	180276954	180277334	+	380	0	5.46343	Cables2	NM_145851
347	chr3	68499493	68499961	+	468	0	5.46267		NR_036665
348	chr18	55713748	55714009	+	261	0	5.45326	Gramd3	NM_026240
349	chr12	54568615	54568971	+	356	0	5.43716	Mir1892	NR_035439
350	chr6	100214487	100214815	+	328	0	5.43716	Rybp	NM_019743
351	chr3	69598826	69599181	+	355	0	5.43622	B3galnt1	NM_020026
352	chr6	100437962	100438622	+	660	0	5.43544	1700049E22Rik	NR_040525
353	chr15	102025067	102025952	+	885	0	5.42652	Krt18	NM_010664
354	chr14	34585376	34585745	+	369	0	5.41959	Ldb3	NM_001039074
355	chr6	46861249	46861619	+	370	0	5.41452	Cntnap2	NM_025771
356	chr8	72451573	72451906	+	333	0	5.411	1700030K09Rik	NM_028170
357	chr15	36899881	36900317	+	436	0	5.40038	Ywhaz	NM_001253806
358	chr15	98181392	98181736	+	344	0	5.39431	AI836003	NM_177716
359	chr2	65191461	65191757	+	296	0	5.39431	Cobll1	NM_177025
360	chr9	64759224	64759488	+	264	0	5.39032	Rab11a	NM_017382
361	chr1	171502507	171502869	+	362	0	5.38347	Alyref2	NM_019484
362	chr10	17600818	17601149	+	331	0	5.38347	Cited2	NM_010828
363	chr10	128699609	128699976	+	367	0	5.38347	Rab5b	NM_177411
364	chr12	27823412	27823732	+	320	0	5.38347	Sox11	NM_009234
365	chr14	47240664	47240991	+	327	0	5.38347	Wdhd1	NM_172598
366	chr17	35021912	35022326	+	414	0	5.38347	Vwa7	NM_138582
367	chr17	43168366	43168655	+	289	0	5.38347	E130008D07Rik	NR_045153
368	chr17	78306437	78306718	+	281	0	5.38347	Crim1	NM_015800
369	chr2	145164739	145165081	+	342	0	5.38347	Slc24a3	NM_053195
370	chr2	156783436	156783850	+	414	0	5.38347	Myl9	NM_172118
371	chr3	116141897	116142228	+	331	0	5.38347	Vcam1	NM_011693
372	chr3	122314021	122314362	+	341	0	5.38347	Mir760	NR_030439
373	chr4	13751187	13751856	+	669	0	5.38347	Runx1t1	NM_001111027
374	chr4	100161222	100161687	+	465	0	5.38347	Ror1	NM_013845
375	chr4	100828300	100828637	+	337	0	5.38347	Cachd1	NM_198037
376	chr4	129295209	129295463	+	254	0	5.38347	Sync	NM_023485
377	chr5	131100837	131101149	+	312	0	5.38347	Wbscr17	NM_145218
378	chr6	47328278	47328680	+	402	0	5.38347	Cntnap2	NM_025771
379	chr7	82795292	82795559	+	267	0	5.38347	4933406J10Rik	NR_046004
380	chr7	89423238	89423555	+	317	0	5.38347	AI314278	NR_102276
381	chr7	99641953	99642443	+	490	0	5.38347	Mir3965	NR_039544
382	chr7	112280442	112280753	+	311	0	5.38347	Mical2	NM_001193305
383	chr7	139301555	139301837	+	282	0	5.38347	Pwwp2b	NM_001098636
384	chr14	26446579	26446904	+	325	0	5.37661	Slmap	NM_032008
385	chr4	32330860	32331274	+	414	0	5.36758	Bach2	NM_001109661
386	chr7	99382191	99382643	+	452	0	5.36749	Gdpd5	NM_201352
387	chr3	52342769	52343090	+	321	0	5.357	Foxo1	NM_019739
388	chr6	113034175	113034542	+	367	0	5.34803	Thumpd3	NM_008188
389	chr19	46628559	46628871	+	312	0	5.34708	Wbp1l	NM_001177813
390	chr12	105031127	105031485	+	358	0	5.33419	Scarna13	NR_028576
391	chr16	24475644	24475979	+	335	0	5.33332	Lpp	NM_001145952
392	chr13	37731001	37731327	+	326	0	5.33104	Rreb1	NM_026830
393	chr6	134210903	134211202	+	299	0	5.3301	Etv6	NM_007961
394	chr1	12874302	12874633	+	331	0	5.32796	Slco5a1	NM_172841
395	chr12	104888200	104888619	+	419	0	5.32144	Clmn	NM_053155
396	chr1	89191159	89191538	+	379	0	5.31613	Sh3bp4	NM_133816
397	chr11	72481944	72482290	+	346	0	5.31613	Spns2	NM_001276383
398	chr8	126609830	126610104	+	274	0	5.30966	Irf2bp2	NM_001164598
399	chr1	134152691	134153202	+	511	0	5.3049	Chil1	NM_007695
400	chr2	6072066	6072372	+	306	0	5.3049	Proser2	NM_144883
401	chr5	144652383	144652749	+	366	0	5.3049	Nptx2	NM_016789
402	chr12	17541610	17541953	+	343	0	5.30295	Odc1	NM_013614
403	chr10	71183362	71183628	+	266	0	5.30183	C730027H18Rik	NR_038040
404	chr14	52103378	52103670	+	292	0	5.29864	Hnrnpc	NM_001170982
405	chr7	122015074	122015390	+	316	0	5.29864	Gga2	NM_028758
406	chr1	134205616	134205994	+	378	0	5.28666	Mybph	NM_016749
407	chr13	34193877	34194219	+	342	0	5.28666	Psmg4	NM_001110515
408	chr2	91060697	91061144	+	447	0	5.28666	Psmc3	NM_008948
409	chr2	170287603	170287882	+	279	0	5.28666	Bcas1os2	NR_040610
410	chr7	110920350	110920672	+	322	0	5.28666	Gm16336	NR_045267
411	chr11	116400604	116401034	+	430	0	5.2783	Rnf157	NM_027258
412	chr17	67685476	67685791	+	315	0	5.27173	Lama1	NM_008480
413	chr1	3072445	3072752	+	307	0	5.27132	Xkr4	NM_001011874
414	chr1	136960461	136960760	+	299	0	5.27132	Nr5a2	NM_030676
415	chr1	156474085	156474589	+	504	0	5.27132	Soat1	NM_009230
416	chr14	28359532	28359846	+	314	0	5.27132	Wnt5a	NM_009524
417	chr17	88066093	88066483	+	390	0	5.27132	Fbxo11	NM_001081034
418	chr2	105099935	105100194	+	259	0	5.27132	Wt1os	NR_015462
419	chr4	155317630	155317963	+	333	0	5.27132	Prkcz	NM_001039079
420	chr5	23435802	23436073	+	271	0	5.27132	Kmt2e	NM_026984
421	chr5	107243531	107243773	+	242	0	5.27132	Tgfbr3	NM_011578
422	chr7	105615680	105615977	+	297	0	5.27132	Hpx	NM_017371
423	chr8	77518258	77518541	+	283	0	5.27132	Arhgap10	NM_030113
424	chr8	91424543	91424826	+	283	0	5.27132	Fto	NM_011936
425	chr9	70022141	70022423	+	282	0	5.27132	Gtf2a2	NM_001039519
426	chr9	97116113	97116391	+	278	0	5.27132	Slc25a36	NM_138756
427	chr12	111728640	111729229	+	589	0	5.2705	Apopt1	NM_026511
428	chr12	83579188	83579490	+	302	0	5.25889	Zfyve1	NM_183154
429	chr13	107861273	107861650	+	377	0	5.25889	Zswim6	NM_145456
430	chr3	41493482	41493898	+	416	0	5.25889	C430002E04Rik	NR_040385
431	chr15	99396584	99396892	+	308	0	5.25644	Tmbim6	NM_001171035
432	chr18	24175724	24176000	+	276	0	5.24774	Galnt1	NM_013814
433	chr2	148040675	148041002	+	327	0	5.24774	Foxa2	NM_010446
434	chr1	36920337	36920677	+	340	0	5.23795	Tmem131	NM_018872
435	chr15	25609398	25609706	+	308	0	5.23795	Myo10	NM_019472
436	chr8	120454415	120454723	+	308	0	5.23795	Gse1	NM_198671
437	chr15	10690171	10690452	+	281	0	5.23765	Rai14	NM_030690
438	chr12	108037422	108037989	+	567	0	5.23392	Bcl11b	NM_021399
439	chr18	38778107	38778496	+	389	0	5.23392	Gm5820	NM_001033789
440	chr18	73830220	73830705	+	485	0	5.23345	Me2	NM_145494
441	chr19	36336620	36336889	+	269	0	5.2293	Pcgf5	NM_029508
442	chr12	17535432	17535732	+	300	0	5.2216	Odc1	NM_013614
443	chr16	72708934	72709277	+	343	0	5.21903	Robo1	NM_019413
444	chr16	29946018	29946314	+	296	0	5.21592	Gm1968	NR_037689
445	chr14	31403996	31404296	+	300	0	5.21318	Sh3bp5	NM_011894
446	chr9	113106435	113106759	+	324	0	5.183	AU023762	NR_040760
447	chr7	28069616	28069928	+	312	0	5.17588	Fcgbp	NM_001122603
448	chr11	89303455	89303706	+	251	0	5.17205	Nog	NM_008711
449	chr14	27349864	27350157	+	293	0	5.16444	D14Abb1e	NM_028945
450	chr19	38335135	38335479	+	344	0	5.16444	Slc35g1	NM_175507
451	chr19	32200217	32200586	+	369	0	5.15978	Sgms1	NM_001168526
452	chr1	56781981	56782444	+	463	0	5.15916	Hsfy2	NM_027661
453	chr1	182371937	182372272	+	335	0	5.15916	Fbxo28	NM_175127
454	chr11	112217226	112217632	+	406	0	5.15916	BC006965	NR_024085
455	chr13	95657233	95657566	+	333	0	5.15916	F2r	NM_010169
456	chr14	119857252	119857585	+	333	0	5.15916	1700006F04Rik	NR_045621
457	chr15	81197282	81197568	+	286	0	5.15916	4930483J18Rik	NR_015603
458	chr17	10045497	10045799	+	302	0	5.15916	4930452A19Rik	NR_045433
459	chr2	102745258	102745588	+	330	0	5.15916	Slc1a2	NM_001077515
460	chr2	163067331	163067588	+	257	0	5.15916	Mybl2	NM_008652
461	chr2	167343737	167344091	+	354	0	5.15916	B4galt5	NM_019835
462	chr4	117189979	117190232	+	253	0	5.15916	Kif2c	NM_134471
463	chr7	107004223	107004476	+	253	0	5.15916	Olfr2	NM_010983
464	chr9	102924690	102925021	+	331	0	5.15916	Slco2a1	NM_033314
465	chr11	109697296	109697686	+	390	0	5.15565	Fam20a	NM_153782
466	chr15	103251627	103251993	+	366	0	5.14868	Nfe2	NM_008685
467	chr19	53147068	53147405	+	337	0	5.14687	Add3	NM_013758
468	chr6	122855940	122856341	+	401	0	5.14303	C3ar1	NM_009779
469	chr8	120475514	120475862	+	348	0	5.13834	Gse1	NM_198671
470	chr19	25381966	25382266	+	300	0	5.1371	Dmrt1	NM_015826
471	chr6	4733125	4733486	+	361	0	5.13666	Sgce	NM_001130188
472	chr11	100002147	100002456	+	309	0	5.13526	Krtap17-1	NM_001099774
473	chr18	6450467	6450774	+	307	0	5.13104	Mir1893	NR_035446
474	chr6	6183639	6184020	+	381	0	5.11926	Slc25a13	NM_015829
475	chr12	112875621	112875945	+	324	0	5.1142	Gpr132	NM_019925
476	chr12	102546484	102547014	+	530	0	5.11293	Chga	NM_007693
477	chr2	156224231	156224501	+	270	0	5.11293	Phf20	NM_172674
478	chr6	51630227	51630638	+	411	0	5.10644	Snx10	NM_001127348
479	chr16	69719025	69719299	+	274	0	5.10356	Speer2	NM_173069
480	chr16	90267656	90268023	+	367	0	5.09828	Scaf4	NM_178923
481	chr16	92715629	92716016	+	387	0	5.0934	Runx1	NM_001111023
482	chr19	5757534	5757959	+	425	0	5.09271	Scyl1	NM_023912
483	chr8	79621357	79621678	+	321	0	5.08543	Otud4	NM_001256033
484	chr12	25195985	25196370	+	385	0	5.08267	Gm17746	NR_045844
485	chr6	114901323	114901626	+	303	0	5.08267	Vgll4	NM_177683
486	chr8	57613264	57613550	+	286	0	5.08204	AW046200	NR_040698
487	chr16	29845663	29846008	+	345	0	5.082	Gm1968	NR_037689
488	chr18	57804705	57805308	+	603	0	5.082	Slc12a2	NM_009194
489	chr18	53135474	53135833	+	359	0	5.0816	Snx2	NM_026386
490	chr19	58064149	58064396	+	247	0	5.07934	Gm10007	NR_040449
491	chr4	54373578	54373931	+	353	0	5.07934	Tmem38b	NM_028053
492	chr15	67137664	67137973	+	309	0	5.07655	St3gal1	NM_009177
493	chr16	93335757	93336053	+	296	0	5.07383	1810053B23Rik	NR_040486
494	chr14	63265263	63265562	+	299	0	5.06994	Gata4	NM_008092
495	chr8	27061864	27062299	+	435	0	5.05944	Prosc	NM_054057
496	chr19	17334973	17335296	+	323	0	5.05704	Gcnt1	NM_001136484
497	chr3	51823603	51823907	+	304	0	5.05028	Mgst2	NM_174995
498	chr1	21160411	21160737	+	326	0	5.05027	Tmem14a	NM_029398
499	chr1	184675581	184675888	+	307	0	5.04701	4930488B22Rik	NR_040627
500	chr13	38404937	38405216	+	279	0	5.04701	Bmp6	NM_007556
501	chr13	51848575	51848938	+	363	0	5.04701	Gadd45g	NM_011817
502	chr17	31153225	31153514	+	289	0	5.04701	Tff2	NM_009363
503	chr3	108069612	108069862	+	250	0	5.04701	Ampd2	NM_028779
504	chr4	56956244	56956488	+	244	0	5.04701	Tmem245	NM_175518
505	chr5	41621404	41621742	+	338	0	5.04701	Rab28	NM_027295
506	chr5	53691295	53691747	+	452	0	5.04701	Rnu7	NR_024201
507	chr5	129715295	129715602	+	307	0	5.04701	Mrps17	NM_025450
508	chr5	134974306	134974579	+	273	0	5.04701	Cldn3	NM_009902
509	chr7	128289030	128289346	+	316	0	5.04701	Mir3103	NR_037290
510	chr8	89142550	89142827	+	277	0	5.04701	Sall1	NM_021390
511	chr9	34392805	34393098	+	293	0	5.04701	Kirrel3	NM_026324
512	chr9	63978831	63979091	+	260	0	5.04701	Smad6	NM_008542
513	chr19	47910325	47910678	+	353	0	5.03672	Itprip	NM_001001738
514	chr19	36371462	36371763	+	301	0	5.0364	Pcgf5	NM_029508
515	chr6	138077714	138078009	+	295	0	5.017	Slc15a5	NM_177787
516	chr1	59321386	59321683	+	297	0	5.01369	Cdk15	NM_001033373
517	chr6	17938607	17938996	+	389	0	5.01273	Wnt2	NM_023653
518	chr6	97406551	97406933	+	382	0	5.01267	Lmod3	NM_001081157
519	chr6	97448108	97448403	+	295	0	5.01267	Frmd4b	NM_145148
520	chr18	38494844	38495148	+	304	0	4.99314	Ndfip1	NM_022996
521	chr10	110881300	110881568	+	268	0	4.99149	1700020G17Rik	NR_045979
522	chr11	75529839	75530148	+	309	0	4.99149	Slc43a2	NM_001199284
523	chr5	33011738	33012079	+	341	0	4.99149	Ywhah	NM_011738
524	chr6	139587007	139587327	+	320	0	4.99149	Rergl	NM_001128090
525	chr7	138203495	138203766	+	271	0	4.99149	Tcerg1l	NM_183289
526	chr6	56870074	56870494	+	420	0	4.98521	Nt5c3	NM_001252374
527	chr13	57891012	57891262	+	250	0	4.98418	Spock1	NM_009262
528	chr8	84730773	84731117	+	344	0	4.98418	Lyl1	NM_008535
529	chr12	72326207	72326479	+	272	0	4.97967	Rtn1	NM_153457
530	chr15	76808493	76808785	+	292	0	4.97568	Arhgap39	NM_001168288
531	chr7	3706928	3707260	+	332	0	4.97568	Rps9	NM_029767
532	chr6	129558560	129558918	+	358	0	4.96747	Klre1	NM_153590
533	chr18	11078063	11078376	+	313	0	4.95923	Gata6	NM_010258
534	chr12	80782256	80782557	+	301	0	4.95845	4933426M11Rik	NM_178682
535	chr11	49721385	49721742	+	357	0	4.95835	Cnot6	NM_212484
536	chr18	4626836	4627149	+	313	0	4.94987	9430020K01Rik	NM_001081963
537	chr19	38134106	38134414	+	308	0	4.93697	Pde6c	NM_001170959
538	chr8	22412040	22412324	+	284	0	4.93697	Mrps31	NM_020560
539	chr10	13358778	13359415	+	637	0	4.93485	Phactr2	NM_001195066
540	chr10	83644805	83645132	+	327	0	4.93485	Appl2	NM_145220
541	chr10	120635858	120636368	+	510	0	4.93485	4921513I03Rik	NR_038000
542	chr11	103093359	103093626	+	267	0	4.93485	Plcd3	NM_152813
543	chr13	55958717	55959011	+	294	0	4.93485	Pitx1	NM_011097
544	chr15	8897500	8898039	+	539	0	4.93485	Ranbp3l	NM_198024
545	chr2	148519872	148520115	+	243	0	4.93485	Cd93	NM_010740
546	chr4	59814125	59814378	+	253	0	4.93485	Snx30	NM_172468
547	chr5	29467762	29468040	+	278	0	4.93485	Mnx1	NM_019944
548	chr5	64251708	64251963	+	255	0	4.93485	Tbc1d1	NM_019636
549	chr7	4630278	4630578	+	300	0	4.93485	Tmem86b	NM_023440
550	chr7	49968789	49969060	+	271	0	4.93485	Nell1	NM_001037906
551	chr8	66447129	66447405	+	276	0	4.93485	Tma16	NM_025465
552	chr8	77544553	77544803	+	250	0	4.93485	Prmt10	NM_001081240
553	chr9	61946028	61946288	+	260	0	4.93485	Kif23	NM_024245
554	chr6	31612909	31613237	+	328	0	4.93469	Podxl	NM_013723
555	chr6	30665296	30665562	+	266	0	4.9341	Cpa1	NM_025350
556	chr1	88279698	88280160	+	462	0	4.9324	Hjurp	NM_198652
557	chr11	89183529	89183806	+	277	0	4.9291	Gm525	NM_001033266
558	chr6	92756979	92757280	+	301	0	4.9291	Prickle2	NM_001081146
559	chr16	21210244	21210801	+	557	0	4.92556	Ephb3	NM_010143
560	chr18	38668774	38669180	+	406	0	4.92524	Spry4	NM_011898
561	chr8	106193222	106193529	+	307	0	4.92524	Slc7a6os	NM_001007567
562	chr7	143565588	143565939	+	351	0	4.91455	Nap1l4	NM_008672
563	chr19	10699918	10700276	+	358	0	4.91279	Vps37c	NM_181403
564	chr11	20661064	20661376	+	312	0	4.91264	Sertad2	NM_001038625
565	chr19	30446595	30446957	+	362	0	4.90401	Ppp1r2-ps3	NR_003650
566	chr10	121569072	121569377	+	305	0	4.90236	Tbk1	NM_019786
567	chr3	102193250	102193559	+	309	0	4.90236	Vangl1	NM_001165951
568	chr8	25444955	25445420	+	465	0	4.90236	Fgfr1	NM_001079909
569	chr11	83869505	83869872	+	367	0	4.89512	Hnf1b	NM_009330
570	chr6	114212268	114212569	+	301	0	4.89303	Slc6a1	NM_178703
571	chr12	81806832	81807163	+	331	0	4.88883	Map3k9	NM_001174107
572	chr11	5778252	5778550	+	298	0	4.88833	Dbnl	NM_001146309
573	chr9	61302787	61303063	+	276	0	4.88833	B930092H01Rik	NR_045334
574	chr16	32509551	32509921	+	370	0	4.88572	Zdhhc19	NM_199309
575	chr19	10014828	10015205	+	377	0	4.88465	Rab3il1	NM_144538
576	chr15	64311830	64312136	+	306	0	4.88421	Asap1	NM_001276462
577	chr10	95596201	95596496	+	295	0	4.88051	Nudt4	NM_027722
578	chr2	167531342	167531610	+	268	0	4.88051	Snai1	NM_011427
579	chr4	133056641	133056913	+	272	0	4.87202	Ahdc1	NM_146155
580	chr5	25533337	25533591	+	254	0	4.87202	1700096K18Rik	NR_027388
581	chr5	76487762	76488088	+	326	0	4.87202	Gm7271	NR_033501
582	chr7	109115056	109115312	+	256	0	4.87202	Ric3	NM_178780
583	chr5	142926122	142926592	+	470	0	4.86104	Actb	NM_007393
584	chr11	58353048	58353413	+	365	0	4.85648	Sh3bp5l	NM_024480
585	chr12	28589414	28589722	+	308	0	4.85648	Allc	NM_053156
586	chr11	86257446	86257697	+	251	0	4.85603	Ints2	NM_027421
587	chr15	95880564	95880856	+	292	0	4.85569	Ano6	NM_001253813
588	chr8	33992653	33993307	+	654	0	4.85569	Rbpms	NM_001042675
589	chr15	3589306	3589578	+	272	0	4.84854	Ghr	NM_010284
590	chr8	111729584	111729902	+	318	0	4.84706	Bcar1	NM_001198839
591	chr8	111258773	111259156	+	383	0	4.84695	Glg1	NM_009149
592	chr11	70239799	70240139	+	340	0	4.83759	Rnasek	NM_173742
593	chr5	117997438	117997740	+	302	0	4.83511	Fbxo21	NM_145564
594	chr7	123457022	123457510	+	488	0	4.83511	Aqp8	NM_007474
595	chr1	89073184	89073486	+	302	0	4.83195	Sh3bp4	NM_133816
596	chr12	54065585	54065908	+	323	0	4.83195	Egln3	NM_028133
597	chr12	70913549	70913823	+	274	0	4.83125	Actr10	NM_019785
598	chr14	70598870	70599169	+	299	0	4.83125	Fam160b2	NM_194345
599	chr5	75143649	75143945	+	296	0	4.83125	Pdgfra	NM_011058
600	chr7	64155714	64156002	+	288	0	4.83125	Trpm1	NM_001039104
601	chr4	149850592	149850914	+	322	0	4.82384	Slc25a33	NM_027460
602	chr1	59408952	59409232	+	280	0	4.8227	Fzd7	NM_008057
603	chr1	150866584	150866957	+	373	0	4.8227	Hmcn1	NM_001024720
604	chr1	187956218	187956668	+	450	0	4.8227	Esrrg	NM_011935
605	chr10	26078905	26079226	+	321	0	4.8227	Tmem200a	NM_029881
606	chr10	121510039	121510638	+	599	0	4.8227	Rassf3	NM_138956
607	chr13	34602767	34603036	+	269	0	4.8227	Pxdc1	NM_025831
608	chr13	46745088	46745355	+	267	0	4.8227	Nup153	NM_175749
609	chr13	56703300	56703654	+	354	0	4.8227	Smad5	NM_001164042
610	chr14	61498225	61498503	+	278	0	4.8227	4930556J02Rik	NR_045714
611	chr2	92007029	92007352	+	323	0	4.8227	Creb3l1	NM_011957
612	chr7	76337852	76338209	+	357	0	4.8227	Agbl1	NM_001199224
613	chr7	140121596	140121913	+	317	0	4.8227	Paox	NM_153783
614	chr8	73354440	73354770	+	330	0	4.8227	Large	NM_010687
615	chr8	74807019	74807312	+	293	0	4.8227	Isx	NM_027837
616	chr8	86013181	86013521	+	340	0	4.8227	Phkb	NM_199446
617	chr9	72405915	72406207	+	292	0	4.8227	Mns1	NM_008613
618	chr9	115657326	115657679	+	353	0	4.8227	Gadl1	NM_028638
619	chr18	12167180	12167468	+	288	0	4.82235	3110002H16Rik	NM_029623
620	chr11	12205546	12206036	+	490	0	4.81864	Grb10	NM_010345
621	chr12	24772772	24773127	+	355	0	4.81864	Mboat2	NM_026037
622	chr16	20763358	20763667	+	309	0	4.81864	Thpo	NM_009379
623	chr18	37710913	37711196	+	283	0	4.81798	Pcdhga7	NM_033590
624	chr8	22209107	22209372	+	265	0	4.81516	Vps36	NM_027338
625	chr16	85036572	85036891	+	319	0	4.8142	Gm10791	NR_045889
626	chr18	74739852	74740161	+	309	0	4.81343	Scarna17	NR_028560
627	chr1	85794011	85794439	+	428	0	4.81323	Cab39	NM_133781
628	chr11	3615162	3615436	+	274	0	4.81323	Tug1	NR_002322
629	chr6	146639651	146639912	+	261	0	4.81323	Med21	NM_025315
630	chr2	13489466	13489734	+	268	0	4.81217	Cubn	NM_001081084
631	chr5	118489056	118489337	+	281	0	4.81217	Med13l	NM_172424
632	chr19	36290972	36291291	+	319	0	4.80387	Pcgf5	NM_029508
633	chr1	73633525	73633801	+	276	0	4.79709	Pinc	NR_003202
634	chr19	32390076	32390389	+	313	0	4.79301	2700046G09Rik	NR_033198
635	chr10	111676328	111676631	+	303	0	4.78739	4933440J02Rik	NR_045344
636	chr11	98355839	98356144	+	305	0	4.7851	1700003D09Rik	NR_045477
637	chr16	38350476	38350777	+	301	0	4.78429	Cox17	NM_001017429
638	chr6	88190619	88191029	+	410	0	4.7751	Gata2	NM_008090
639	chr14	103093713	103094006	+	293	0	4.7748	Fbxl3	NM_015822
640	chr1	151223052	151223635	+	583	0	4.77441	C730036E19Rik	NR_038011
641	chr15	84609823	84610430	+	607	0	4.77441	Ldoc1l	NM_177630
642	chr19	23622936	23623214	+	278	0	4.77441	1700028P14Rik	NM_026188
643	chr10	75056508	75056800	+	292	0	4.76836	Bcr	NM_001081412
644	chr14	40992429	40992694	+	265	0	4.76836	Fam213a	NM_027464
645	chr2	14073343	14073638	+	295	0	4.76836	Stamos	NR_038162
646	chr3	129351413	129351782	+	369	0	4.76836	Enpep	NM_007934
647	chr5	38850290	38850546	+	256	0	4.76836	Clnk	NM_013748
648	chr7	19332802	19333186	+	384	0	4.76836	Ercc1	NM_001127324
649	chr7	143057798	143058041	+	243	0	4.76836	R74862	NR_015529
650	chr9	85550551	85550830	+	279	0	4.76836	Ibtk	NM_001081282
651	chr18	11052808	11053145	+	337	0	4.76723	Gata6	NM_010258
652	chr6	7745282	7745649	+	367	0	4.76308	Asns	NM_012055
653	chr1	170867741	170867996	+	255	0	4.76083	Atf6	NM_001081304
654	chr8	45934620	45934972	+	352	0	4.76083	Ccdc110	NM_001033246
655	chr3	9105562	9105820	+	258	0	4.75838	4930539M17Rik	NR_040597
656	chr6	140995906	140996191	+	285	0	4.75593	Pde3a	NM_018779
657	chr11	104293231	104293556	+	325	0	4.75263	Mapt	NM_010838
658	chr16	32723244	32724080	+	836	0	4.75263	Muc4	NM_080457
659	chr8	122309358	122309714	+	356	0	4.75263	Zfpm1	NM_009569
660	chr1	90289495	90289916	+	421	0	4.747	Ackr3	NM_007722
661	chr15	35613257	35613527	+	270	0	4.7467	Mir599	NR_035527
662	chr11	94117434	94117711	+	277	0	4.7429	Spag9	NM_001025429
663	chr3	52104821	52105216	+	395	0	4.74076	Maml3	NM_001004176
664	chr11	77019524	77019928	+	404	0	4.73877	Slc6a4	NM_010484
665	chr9	59656399	59656847	+	448	0	4.73712	Pkm	NM_001253883
666	chr19	43091553	43091810	+	257	0	4.73702	Hpse2	NM_001081257
667	chr6	71661411	71661722	+	311	0	4.73702	Kdm3a	NM_001038695
668	chr8	34954146	34954437	+	291	0	4.72409	Tnks	NM_175091
669	chr11	101670356	101670614	+	258	0	4.71708	Arl4d	NM_025404
670	chr14	67234417	67234681	+	264	0	4.71191	Ebf2	NM_001276387
671	chr15	84829471	84829737	+	266	0	4.71191	Phf21b	NM_001081166
672	chr1	75027590	75027883	+	293	0	4.71054	Nhej1	NM_029342
673	chr10	69785236	69785514	+	278	0	4.71054	Ank3	NM_170687
674	chr10	70815625	70815872	+	247	0	4.71054	D630013N20Rik	NR_045292
675	chr10	83242531	83242929	+	398	0	4.71054	Slc41a2	NM_177388
676	chr10	108162250	108162520	+	270	0	4.71054	Ppp1r12a	NM_027892
677	chr13	57789174	57789938	+	764	0	4.71054	Spock1	NM_009262
678	chr13	59549295	59549573	+	278	0	4.71054	Agtpbp1	NM_001048008
679	chr13	111818587	111818862	+	275	0	4.71054	Map3k1	NM_011945
680	chr17	6766805	6767073	+	268	0	4.71054	Ezr	NM_009510
681	chr17	9886226	9886528	+	302	0	4.71054	4930452A19Rik	NR_045433
682	chr17	24206444	24206689	+	245	0	4.71054	Tbc1d24	NM_001163850
683	chr2	72475589	72475843	+	254	0	4.71054	Cdca7	NM_025866
684	chr2	157935892	157936151	+	259	0	4.71054	Vstm2l	NM_198627
685	chr3	100427580	100427851	+	271	0	4.71054	4930406D18Rik	NR_040543
686	chr3	109286633	109286893	+	260	0	4.71054	Vav3	NM_020505
687	chr3	138612841	138613398	+	557	0	4.71054	Mir1956	NR_035481
688	chr4	6452589	6452913	+	324	0	4.71054	Nsmaf	NM_010945
689	chr4	13758350	13758650	+	300	0	4.71054	Runx1t1	NM_001111027
690	chr4	32337698	32337959	+	261	0	4.71054	Bach2	NM_001109661
691	chr4	141578811	141579174	+	363	0	4.71054	Fblim1	NM_001163256
692	chr5	42323979	42324328	+	349	0	4.71054	Bod1l	NM_001081422
693	chr5	122797908	122798194	+	286	0	4.71054	Camkk2	NM_145358
694	chr5	130023777	130024014	+	237	0	4.71054	Asl	NM_133768
695	chr7	46833312	46833601	+	289	0	4.71054	Ldha	NM_010699
696	chr7	128310156	128310487	+	331	0	4.71054	BC017158	NM_145590
697	chr8	48809250	48809519	+	269	0	4.71054	Tenm3	NM_011857
698	chr9	18450074	18450411	+	337	0	4.71054	Mbd3l2	NM_144934
699	chr9	21265021	21265358	+	337	0	4.71054	Atg4d	NM_153583
700	chr9	58125238	58125496	+	258	0	4.71054	Stra6	NM_001162475
701	chr18	43737492	43737794	+	302	0	4.70535	Spink3	NM_009258
702	chr11	79838402	79838719	+	317	0	4.70186	Mir365-2	NR_029959
703	chr12	52504656	52504946	+	290	0	4.69792	Arhgap5	NM_009706
704	chr5	30771342	30771595	+	253	0	4.69792	Mapre3	NM_133350
705	chr14	62431639	62431969	+	330	0	4.69663	Gucy1b2	NM_001204340
706	chr4	141147626	141147887	+	261	0	4.69663	Fbxo42	NM_172518
707	chr18	65325157	65325458	+	301	0	4.69583	Alpk2	NM_001037294
708	chr6	70777898	70778201	+	303	0	4.69417	Rpia	NM_009075
709	chr18	6775865	6776211	+	346	0	4.69156	Rab18	NM_181070
710	chr15	99429403	99429712	+	309	0	4.6907	Nckap5l	NM_001001884
711	chr4	150404588	150404930	+	342	0	4.6907	Rere	NM_001085492
712	chr3	65541581	65541861	+	280	0	4.68509	4931440P22Rik	NR_027955
713	chr17	5828939	5829225	+	286	0	4.68298	Snx9	NM_025664
714	chr6	84640586	84640858	+	272	0	4.68298	Cyp26b1	NM_001177713
715	chr12	76709875	76710189	+	314	0	4.68265	Sptb	NM_013675
716	chr6	48400245	48400572	+	327	0	4.6774	Krba1	NM_133922
717	chr10	21936681	21936926	+	245	0	4.66969	Sgk1	NM_001161847
718	chr18	37822460	37822776	+	316	0	4.66797	Pcdhgc5	NM_033583
719	chr10	83648773	83649042	+	269	0	4.6647	Appl2	NM_145220
720	chr17	24628695	24628945	+	250	0	4.6647	Tsc2	NM_011647
721	chr5	31596786	31597077	+	291	0	4.6647	Mrpl33	NM_025796
722	chr11	8635864	8636177	+	313	0	4.66466	Tns3	NM_001083587
723	chr12	54162811	54163083	+	272	0	4.66466	Egln3	NM_028133
724	chr8	121602668	121603226	+	558	0	4.66466	Map1lc3b	NM_026160
725	chr12	80270915	80271300	+	385	0	4.66463	Actn1	NM_134156
726	chr1	90973056	90973416	+	360	0	4.66459	Rab17	NM_008998
727	chr16	31917625	31917907	+	282	0	4.66062	Pigz	NM_172822
728	chr11	106025888	106026145	+	257	0	4.65263	Dcaf7	NM_027946
729	chr7	64073879	64074139	+	260	0	4.65263	Trpm1	NM_001039104
730	chr11	57984000	57984622	+	622	0	4.64741	Larp1	NM_028451
731	chr19	46338490	46338768	+	278	0	4.64637	Cuedc2	NM_001164294
732	chr15	27840618	27840934	+	316	0	4.64393	Fam105a	NM_001242423
733	chr16	21396307	21396874	+	567	0	4.64369	Vps8	NM_001081366
734	chr1	53728788	53729039	+	251	0	4.6417	Dnah7a	NM_001252070
735	chr6	72040480	72040718	+	238	0	4.6417	9130221F21Rik	NR_046180
736	chr12	104998677	104998952	+	275	0	4.64147	Syne3	NM_001042699
737	chr6	83078436	83078718	+	282	0	4.64009	Pcgf1	NM_197992
738	chr19	14425923	14426373	+	450	0	4.6386	Rnu6	NR_003027
739	chr14	62833708	62833943	+	235	0	4.63631	Wdfy2	NM_175546
740	chr7	45137313	45137661	+	348	0	4.63631	Flt3l	NM_013520
741	chr9	62765111	62765388	+	277	0	4.63631	Fem1b	NM_010193
742	chr1	23374216	23374536	+	320	0	4.63496	Ogfrl1	NM_001081079
743	chr12	100320355	100320594	+	239	0	4.63496	Gm10432	NR_045741
744	chr13	34828027	34828346	+	319	0	4.63496	Prpf4b	NM_013830
745	chr8	57576310	57576571	+	261	0	4.63496	Hmgb2	NM_008252
746	chr16	36537065	36537404	+	339	0	4.63236	Casr	NM_013803
747	chr5	129742986	129743264	+	278	0	4.62695	Gbas	NM_008095
748	chr11	85799631	85800163	+	532	0	4.6256	Bcas3os2	NR_046194
749	chr18	53419038	53419308	+	270	0	4.61444	Ppic	NM_008908
750	chr15	102065649	102065929	+	280	0	4.61323	Eif4b	NM_145625
751	chr6	3200754	3201552	+	798	0	4.61253	Gm8579	NR_036696
752	chr14	7952878	7953161	+	283	0	4.61166	Dnase1l3	NM_007870
753	chr6	90964639	90964904	+	265	0	4.60552	Nup210	NM_018815
754	chr13	45615476	45615866	+	390	0	4.60078	Gmpr	NM_025508
755	chr9	44343266	44343530	+	264	0	4.60078	Hmbs	NM_013551
756	chr18	60753282	60753632	+	350	0	4.60049	Rps14	NM_020600
757	chr1	153954363	153954603	+	240	0	4.59838	Glul	NM_008131
758	chr1	170485211	170485472	+	261	0	4.59838	Nos1ap	NM_027528
759	chr10	14460200	14460974	+	774	0	4.59838	Gpr126	NM_001002268
760	chr10	93731362	93731664	+	302	0	4.59838	Gm15915	NR_038017
761	chr10	111583032	111583772	+	740	0	4.59838	4933440J02Rik	NR_045344
762	chr12	84746399	84746727	+	328	0	4.59838	Npc2	NM_023409
763	chr13	8996097	8996406	+	309	0	4.59838	Gtpbp4	NM_027000
764	chr13	18827118	18827370	+	252	0	4.59838	Vps41	NM_172120
765	chr13	23491313	23491597	+	284	0	4.59838	Btn2a2	NM_175938
766	chr13	32383308	32383657	+	349	0	4.59838	Gmds	NM_146041
767	chr13	70438830	70439172	+	342	0	4.59838	1700100L14Rik	NR_045934
768	chr14	123661186	123661433	+	247	0	4.59838	Itgbl1	NM_145467
769	chr15	79769861	79770116	+	255	0	4.59838	Dnal4	NM_017470
770	chr17	25127190	25127445	+	255	0	4.59838	Clcn7	NM_011930
771	chr17	72658849	72659239	+	390	0	4.59838	Alk	NM_007439
772	chr19	60508985	60509231	+	246	0	4.59838	Prlhr	NM_201615
773	chr2	27488396	27488674	+	278	0	4.59838	Brd3	NM_001113574
774	chr2	43843583	43843840	+	257	0	4.59838	Arhgap15	NM_001025377
775	chr2	103073661	103073938	+	277	0	4.59838	Apip	NM_019735
776	chr2	173272928	173273218	+	290	0	4.59838	Pmepa1	NM_022995
777	chr2	181597718	181597963	+	245	0	4.59838	Samd10	NM_172676
778	chr3	88914176	88914615	+	439	0	4.59838	Msto1	NM_144898
779	chr4	33223852	33224101	+	249	0	4.59838	Srsf12	NM_177774
780	chr4	55136464	55136722	+	258	0	4.59838	Zfp462	NM_172867
781	chr4	94739242	94739563	+	321	0	4.59838	Tek	NM_013690
782	chr5	20815167	20815558	+	391	0	4.59838	Phtf2	NM_172992
783	chr5	27665050	27665330	+	280	0	4.59838	Paxip1	NM_018878
784	chr5	101090892	101091141	+	249	0	4.59838	Agpat9	NM_172715
785	chr5	141447334	141447633	+	299	0	4.59838	Sdk1	NM_177879
786	chr7	38206785	38207040	+	255	0	4.59838	Plekhf1	NM_024413
787	chr7	84069109	84069369	+	260	0	4.59838	9930013L23Rik	NM_030728
788	chr8	54600643	54600985	+	342	0	4.59838	Spata4	NM_133711
789	chr8	70649474	70649761	+	287	0	4.59838	Pgpep1	NM_023217
790	chr9	27148296	27148547	+	251	0	4.59838	Jam3	NM_023277
791	chr9	44073414	44073749	+	335	0	4.59838	Usp2	NM_016808
792	chr9	44772737	44773005	+	268	0	4.59838	Ift46	NM_023831
793	chr15	12118620	12118946	+	326	0	4.59608	Zfr	NM_011767
794	chr8	20954437	20954817	+	380	0	4.5958	AY761185	NM_001012640
795	chr18	64489032	64489295	+	263	0	4.58737	Fech	NM_007998
796	chr4	142225762	142226120	+	358	0	4.58136	Kazn	NM_001109685
797	chr8	117263520	117263786	+	266	0	4.58136	Cmip	NM_001163262
798	chr15	6386644	6386979	+	335	0	4.58094	Dab2	NM_001102400
799	chr7	30183854	30184088	+	234	0	4.57933	Cox7a1	NM_009944
800	chr11	19652021	19652415	+	394	0	4.5763	Spred2	NM_033523
801	chr19	32157157	32157421	+	264	0	4.57383	Sgms1	NM_001168526
802	chr11	96955056	96955448	+	392	0	4.5674	D030028A08Rik	NR_003293
803	chr15	68171708	68172263	+	555	0	4.56585	Zfat	NM_001145888
804	chr14	66241373	66241627	+	254	0	4.56222	Ptk2b	NM_001162366
805	chr1	34522605	34522891	+	286	0	4.56104	Cfc1	NM_007685
806	chr13	49188003	49188287	+	284	0	4.56104	Ninj1	NM_013610
807	chr15	89358821	89359097	+	276	0	4.56104	Ncaph2	NM_001271601
808	chr5	113627500	113627769	+	269	0	4.56104	Cmklr1	NM_008153
809	chr7	131305895	131306165	+	270	0	4.56104	Cuzd1	NM_008411
810	chr1	36562890	36563282	+	392	0	4.56092	Sema4c	NM_001126047
811	chr19	5094182	5094526	+	344	0	4.55987	Cnih2	NM_009920
812	chr19	41445841	41446186	+	345	0	4.5516	Pik3ap1	NM_031376
813	chr18	24095316	24095576	+	260	0	4.54617	Ino80c	NM_172625
814	chr11	6267625	6267906	+	281	0	4.54582	Ddx56	NM_026538
815	chr13	25400465	25400765	+	300	0	4.54582	Nrsn1	NM_009513
816	chr18	75330846	75331116	+	270	0	4.545	2010010A06Rik	NR_045393
817	chr4	148879292	148879552	+	260	0	4.54443	Casz1	NM_001159344
818	chr6	84365040	84365284	+	244	0	4.54443	Gm10445	NR_046063
819	chr3	52296426	52296782	+	356	0	4.53839	Foxo1	NM_019739
820	chr12	31261923	31262167	+	244	0	4.5382	Lamb1	NM_008482
821	chr3	61282953	61283341	+	388	0	4.53749	Rap2b	NM_028712
822	chr14	27340522	27340847	+	325	0	4.53544	D14Abb1e	NM_028945
823	chr6	122274614	122274863	+	249	0	4.5323	Klrg1	NM_016970
824	chr11	63791059	63791365	+	306	0	4.53059	Hs3st3b1	NM_018805
825	chr12	34221074	34221413	+	339	0	4.52851	Twist1	NM_011658
826	chr13	16454722	16454996	+	274	0	4.52592	Inhba	NM_008380
827	chr2	6492869	6493127	+	258	0	4.52592	Usp6nl	NM_181399
828	chr16	23680514	23680786	+	272	0	4.51819	Rtp4	NM_023386
829	chr8	123988702	123988962	+	260	0	4.51819	Abcb10	NM_019552
830	chr2	68934742	68935006	+	264	0	4.51522	Cers6	NM_172856
831	chr3	152757633	152757881	+	248	0	4.51141	Pigk	NM_025662
832	chr8	64850332	64850640	+	308	0	4.51141	Klhl2	NM_178633
833	chr1	174598480	174598806	+	326	0	4.50494	Fmn2	NM_019445
834	chr10	5165490	5165775	+	285	0	4.50494	Syne1	NM_001079686
835	chr10	42082336	42082590	+	254	0	4.50494	Armc2	NM_001034858
836	chr10	121382229	121382528	+	299	0	4.50494	Gns	NM_029364
837	chr19	30227961	30228210	+	249	0	4.50494	Mbl2	NM_010776
838	chr15	99875554	99875868	+	314	0	4.50396	Lima1	NM_001113545
839	chr15	5238136	5238408	+	272	0	4.49806	Ptger4	NM_001136079
840	chr3	97890253	97890675	+	422	0	4.49806	Pde4dip	NM_001039376
841	chr3	98129035	98129277	+	242	0	4.49806	Adam30	NM_027665
842	chr8	122319423	122319738	+	315	0	4.49709	Zfpm1	NM_009569
843	chr15	41751205	41751485	+	280	0	4.49469	Oxr1	NM_001130165
844	chr17	11996319	11996737	+	418	0	4.49367	D17Ertd648e	NR_045808
845	chr8	68169422	68169661	+	239	0	4.49367	Sh2d4a	NM_028182
846	chr3	41550437	41550720	+	283	0	4.49278	Jade1	NM_001130184
847	chr6	38177824	38178419	+	595	0	4.49238	Atp6v0a4	NM_080467
848	chr14	47087306	47087690	+	384	0	4.48961	Samd4	NM_001163433
849	chr19	38660077	38660359	+	282	0	4.48913	Plce1	NM_019588
850	chr15	27960646	27960939	+	293	0	4.4886	Trio	NM_001081302
851	chr1	16234933	16235235	+	302	0	4.48623	Rdh10	NM_133832
852	chr1	38071576	38072076	+	500	0	4.48623	Rev1	NM_019570
853	chr1	125614389	125614671	+	282	0	4.48623	Slc35f5	NM_028787
854	chr1	184797790	184798043	+	253	0	4.48623	March1	NM_001081361
855	chr1	186363170	186363502	+	332	0	4.48623	Lyplal1	NM_146106
856	chr10	22774770	22775003	+	233	0	4.48623	Tbpl1	NM_011603
857	chr10	86342763	86343085	+	322	0	4.48623	Timp3	NM_011595
858	chr13	64375187	64375470	+	283	0	4.48623	Ctsl	NM_009984
859	chr14	56777533	56777814	+	281	0	4.48623	Pspc1	NM_025682
860	chr15	70649630	70649898	+	268	0	4.48623	Gm19782	NR_045071
861	chr17	72828346	72828596	+	250	0	4.48623	Ypel5	NM_027166
862	chr17	86492417	86492672	+	255	0	4.48623	2010106C02Rik	NR_045435
863	chr18	48922581	48922908	+	327	0	4.48623	1700044K03Rik	NR_033785
864	chr2	10362512	10362814	+	302	0	4.48623	Sfmbt2	NM_001198808
865	chr2	143846666	143846941	+	275	0	4.48623	Bfsp1	NM_009751
866	chr2	147378985	147379274	+	289	0	4.48623	Pax1	NM_008780
867	chr3	122122360	122122602	+	242	0	4.48623	Abca4	NM_007378
868	chr3	135826098	135826351	+	253	0	4.48623	Slc39a8	NM_001135150
869	chr4	23587442	23587686	+	244	0	4.48623	Mms22l	NM_199467
870	chr4	45243197	45243609	+	412	0	4.48623	Frmpd1os	NR_040666
871	chr4	56049965	56050221	+	256	0	4.48623	Klf4	NM_010637
872	chr4	59017002	59017250	+	248	0	4.48623	Dnajc25	NM_001033165
873	chr5	31934309	31934564	+	255	0	4.48623	Fosl2	NM_008037
874	chr5	38509557	38509921	+	364	0	4.48623	Slc2a9	NM_145559
875	chr5	64244305	64244596	+	291	0	4.48623	Tbc1d1	NM_019636
876	chr5	107759173	107759430	+	257	0	4.48623	Gfi1	NM_001267621
877	chr5	110836032	110836310	+	278	0	4.48623	Hscb	NM_153571
878	chr5	111506721	111507202	+	481	0	4.48623	C130026L21Rik	NR_015546
879	chr5	139382844	139383155	+	311	0	4.48623	Gpr146	NM_030258
880	chr6	55029224	55029489	+	265	0	4.48623	Gars	NM_180678
881	chr7	67714258	67714519	+	261	0	4.48623	Synm	NM_183312
882	chr7	84027584	84027923	+	339	0	4.48623	9930013L23Rik	NM_030728
883	chr9	66168330	66168623	+	293	0	4.48623	Dapk2	NM_010019
884	chr6	86939800	86940133	+	333	0	4.4852	Nfu1	NM_001170591
885	chr8	74804787	74805210	+	423	0	4.4829	Isx	NM_027837
886	chr15	7079753	7079987	+	234	0	4.4804	Lifr	NM_001113386
887	chr8	105636405	105636804	+	399	0	4.4804	Ctcf	NM_181322
888	chr16	91551156	91551573	+	417	0	4.47886	Ifngr2	NM_008338
889	chr6	122772857	122773131	+	274	0	4.47851	Slc2a3	NM_011401
890	chr15	102382608	102382907	+	299	0	4.47284	Sp7	NM_130458
891	chr8	122960951	122961242	+	291	0	4.46305	Ankrd11	NR_037865
892	chr11	109378074	109378353	+	279	0	4.45941	Gm11696	NR_038097
893	chr16	4033942	4034296	+	354	0	4.45941	Dnase1	NM_010061
894	chr19	6117722	6118293	+	571	0	4.45805	Sac3d1	NM_133678
895	chr1	35722126	35722424	+	298	0	4.45738	Hs6st1	NM_015818
896	chr13	113635020	113635317	+	297	0	4.45738	Snx18	NM_130796
897	chr17	50346491	50346778	+	287	0	4.45738	Dazl	NM_010021
898	chr17	86741125	86741619	+	494	0	4.45738	Epas1	NM_010137
899	chr2	32534601	32534958	+	357	0	4.45738	Fam102a	NM_153560
900	chr4	142098375	142098719	+	344	0	4.45738	Tmem51	NM_145402
901	chr9	56272227	56272494	+	267	0	4.45738	Tspan3	NM_019793
902	chr1	85806715	85807106	+	391	0	4.45669	Cab39	NM_133781
903	chr3	55373715	55373987	+	272	0	4.45617	Dclk1	NM_001195539
904	chr7	112276816	112277124	+	308	0	4.45617	Mical2	NM_001193305
905	chr10	88380058	88380332	+	274	0	4.45612	Gnptab	NM_001004164
906	chr6	145456438	145457212	+	774	0	4.45612	Ifltd1	NM_028742
907	chr12	12694043	12694398	+	355	0	4.45576	Mycn	NM_008709
908	chr16	76293803	76294156	+	353	0	4.45544	Nrip1	NM_173440
909	chr6	119902450	119902733	+	283	0	4.45544	Rad52	NM_001166382
910	chr16	31533447	31533750	+	303	0	4.45523	Bdh1	NM_001122683
911	chr3	57570934	57571238	+	304	0	4.45517	Wwtr1	NM_133784
912	chr6	38910870	38911204	+	334	0	4.45517	Tbxas1	NM_011539
913	chr11	51584425	51584746	+	321	0	4.45136	Phykpl	NM_028398
914	chr8	113554738	113555300	+	562	0	4.4498	Mon1b	NM_001048143
915	chr12	95662812	95663263	+	451	0	4.4483	Flrt2	NM_201518
916	chr8	68206698	68206973	+	275	0	4.4483	Sh2d4a	NM_028182
917	chr9	20492575	20492848	+	273	0	4.4483	Zfp426	NM_146221
918	chr6	82756105	82757039	+	934	0	4.4456	Hk2	NM_013820
919	chr11	72407599	72407857	+	258	0	4.44271	Smtnl2	NM_177776
920	chr6	4784484	4784905	+	421	0	4.44175	Peg10	NM_130877
921	chr2	128427496	128427817	+	321	0	4.43623	Gm14005	NR_028591
922	chr1	89703333	89703679	+	346	0	4.43617	4933400F21Rik	NR_015540
923	chr18	73746493	73746854	+	361	0	4.43419	Elac1	NM_053255
924	chr19	9923415	9923676	+	261	0	4.43141	Incenp	NM_016692
925	chr14	63338608	63338881	+	273	0	4.43006	Blk	NM_007549
926	chr16	90197299	90197656	+	357	0	4.4236	Sod1	NM_011434
927	chr12	100167916	100168165	+	249	0	4.42259	Nrde2	NM_183155
928	chr16	38912669	38913017	+	348	0	4.42259	Igsf11	NM_170599
929	chr16	97659520	97659771	+	251	0	4.42259	Tmprss2	NM_015775
930	chr15	34181435	34181752	+	317	0	4.41913	Laptm4b	NM_033521
931	chr12	73009606	73009882	+	276	0	4.41632	Six1	NM_009189
932	chr2	155052024	155052271	+	247	0	4.41553	Ahcy	NM_016661
933	chr6	67187598	67187872	+	274	0	4.41553	Serbp1	NM_001113564
934	chr7	113874008	113874266	+	258	0	4.41553	Spon1	NM_145584
935	chr12	76930190	76930480	+	290	0	4.41476	Max	NM_008558
936	chr15	11726001	11726304	+	303	0	4.41476	Npr3	NM_008728
937	chr7	97184031	97184326	+	295	0	4.41476	Gab2	NM_010248
938	chr11	69012210	69012450	+	240	0	4.41115	Ctc1	NM_001143790
939	chr1	82839154	82839423	+	269	0	4.40909	Agfg1	NM_010472
940	chr10	117186894	117187355	+	461	0	4.40909	Yeats4	NM_026570
941	chr17	84709148	84709383	+	235	0	4.40909	Abcg8	NM_026180
942	chr4	115849320	115849612	+	292	0	4.40909	Mknk1	NM_021461
943	chr11	75678748	75679051	+	303	0	4.40253	Crk	NM_001277219
944	chr6	93447941	93448213	+	272	0	4.4018	Magi1	NM_001083321
945	chr8	44380118	44380349	+	231	0	4.39775	Fat1	NM_001081286
946	chr6	86873188	86873493	+	305	0	4.39761	Aak1	NM_001040106
947	chr16	73072924	73073245	+	321	0	4.39705	Robo1	NM_019413
948	chr3	33912412	33912686	+	274	0	4.3942	Ccdc39	NM_026222
949	chr6	23108696	23108996	+	300	0	4.39268	Aass	NM_013930
950	chr19	26576940	26577298	+	358	0	4.39154	Smarca2	NM_011416
951	chr3	129172279	129172528	+	249	0	4.39154	Pitx2	NM_011098
952	chr4	41493728	41494018	+	290	0	4.39154	AI464131	NM_001085515
953	chr7	139252790	139253072	+	282	0	4.39154	Pwwp2b	NM_001098636
954	chr8	20664776	20665406	+	630	0	4.39154	Gm21119	NM_001270553
955	chr16	20712972	20713297	+	325	0	4.39029	Clcn2	NM_009900
956	chr3	9619852	9620241	+	389	0	4.38951	Zfp704	NM_133218
957	chr8	56552780	56553076	+	296	0	4.38862	Fbxo8	NM_015791
958	chr11	19194417	19194794	+	377	0	4.38614	4933406G16Rik	NR_046037
959	chr8	106138051	106138324	+	273	0	4.38508	Esrp2	NM_176838
960	chr16	15587756	15588062	+	306	0	4.38216	Ube2v2	NM_001159351
961	chr14	99331685	99332018	+	333	0	4.38011	Klf5	NM_009769
962	chr6	92465630	92465926	+	296	0	4.37799	Prickle2	NM_001134460
963	chr12	54653678	54653928	+	250	0	4.37517	Sptssa	NM_134054
964	chr1	35257592	35257831	+	239	0	4.37407	Plekhb2	NM_145516
965	chr1	40283668	40283983	+	315	0	4.37407	Il1r1	NM_001123382
966	chr10	21831388	21831685	+	297	0	4.37407	Sgk1	NM_001161845
967	chr10	21839353	21839617	+	264	0	4.37407	Sgk1	NM_001161845
968	chr10	111544695	111544935	+	240	0	4.37407	Phlda1	NM_009344
969	chr12	34305255	34305550	+	295	0	4.37407	Hdac9	NM_024124
970	chr13	114705934	114706189	+	255	0	4.37407	4930544M13Rik	NR_045976
971	chr14	24217380	24217622	+	242	0	4.37407	Dlg5	NM_001163513
972	chr14	51089456	51089771	+	315	0	4.37407	Ang	NM_001161731
973	chr14	55491583	55491849	+	266	0	4.37407	Lrrc16b	NM_001024645
974	chr14	56329070	56329313	+	243	0	4.37407	Atp12a	NM_138652
975	chr14	65907325	65907669	+	344	0	4.37407	Scara3	NM_172604
976	chr15	83555597	83555828	+	231	0	4.37407	Mcat	NM_001030014
977	chr17	5010846	5011098	+	252	0	4.37407	Arid1b	NM_001085355
978	chr17	43058366	43058610	+	244	0	4.37407	Tnfrsf21	NM_178589
979	chr17	69103367	69103651	+	284	0	4.37407	Epb4.1l3	NM_013813
980	chr17	70794266	70794646	+	380	0	4.37407	Tgif1	NM_001164077
981	chr19	53713403	53713648	+	245	0	4.37407	Rbm20	NM_001170847
982	chr19	57767103	57767339	+	236	0	4.37407	Atrnl1	NM_181415
983	chr2	112374659	112374935	+	276	0	4.37407	Katnbl1	NM_024254
984	chr2	119818306	119818586	+	280	0	4.37407	Tyro3	NM_019392
985	chr2	119994816	119995074	+	258	0	4.37407	Mapkbp1	NM_011941
986	chr3	144524321	144524583	+	262	0	4.37407	Hs2st1	NM_011828
987	chr3	151438359	151438595	+	236	0	4.37407	Eltd1	NM_133222
988	chr4	11575630	11575862	+	232	0	4.37407	Fsbp	NM_001256142
989	chr4	55142351	55142749	+	398	0	4.37407	Zfp462	NM_172867
990	chr4	55542346	55542622	+	276	0	4.37407	Klf4	NM_010637
991	chr4	129696415	129696950	+	535	0	4.37407	Tmem39b	NM_199305
992	chr4	132986574	132986847	+	273	0	4.37407	Fgr	NM_010208
993	chr4	144492480	144492827	+	347	0	4.37407	9430007A20Rik	NM_198662
994	chr4	148046558	148046857	+	299	0	4.37407	Mthfr	NR_027809
995	chr5	24077383	24077623	+	240	0	4.37407	Klhl7	NM_001161800
996	chr5	67443090	67443330	+	240	0	4.37407	Bend4	NM_001164806
997	chr5	73329227	73329543	+	316	0	4.37407	Ociad2	NM_026950
998	chr5	103436259	103436598	+	339	0	4.37407	Ptpn13	NM_011204
999	chr5	114964268	114964681	+	413	0	4.37407	Hnf1a	NM_009327
1000	chr5	145231371	145231695	+	324	0	4.37407	Zfp655	NM_001083958
1001	chr5	147761359	147761717	+	358	0	4.37407	Flt1	NM_010228
1002	chr6	25275201	25275505	+	304	0	4.37407	Tmem229a	NM_177013
1003	chr7	66196623	66196854	+	231	0	4.37407	Chsy1	NM_001081163
1004	chr7	122631687	122631931	+	244	0	4.37407	Cacng3	NM_019430
1005	chr7	126650880	126651143	+	263	0	4.37407	Ccdc101	NM_029339
1006	chr7	130042448	130042708	+	260	0	4.37407	Gm4265	NR_046077
1007	chr8	91381204	91381472	+	268	0	4.37407	Fto	NM_011936
1008	chr9	20975423	20975664	+	241	0	4.37407	S1pr2	NM_010333
1009	chr9	67261063	67261349	+	286	0	4.37407	Mir190	NR_029576
1010	chr9	99341711	99342075	+	364	0	4.37407	Esyt3	NM_177775
1011	chr9	116004267	116004559	+	292	0	4.37407	Gadl1	NM_028638
1012	chr2	121456880	121457178	+	298	0	4.37117	Hypk	NM_026318
1013	chr12	69382882	69383213	+	331	0	4.37064	Arf6	NM_007481
1014	chr19	36682696	36683110	+	414	0	4.37064	1500017E21Rik	NR_033510
1015	chr8	122322727	122323049	+	322	0	4.36996	Trhr2	NM_133202
1016	chr15	59412111	59412450	+	339	0	4.36973	Nsmce2	NM_001164604
1017	chr1	43152538	43153049	+	511	0	4.36756	Fhl2	NM_010212
1018	chr1	130759928	130760242	+	314	0	4.36756	AA986860	NM_177604
1019	chr7	81058999	81059271	+	272	0	4.36756	Alpk3	NM_054085
1020	chr16	31354468	31354795	+	327	0	4.35781	Apod	NM_007470
1021	chr18	81425348	81425668	+	320	0	4.35658	Sall3	NM_178280
1022	chr8	111924923	111925401	+	478	0	4.35658	Tmem231	NM_001033321
1023	chr12	16588371	16588858	+	487	0	4.35623	Lpin1	NM_015763
1024	chr11	88002874	88003143	+	269	0	4.35584	Dynll2	NM_001168471
1025	chr12	3427578	3427830	+	252	0	4.35572	Asxl2	NM_172421
1026	chr1	59498293	59498561	+	268	0	4.35372	Fzd7	NM_008057
1027	chr10	59402899	59403166	+	267	0	4.35372	Pla2g12b	NM_023530
1028	chr15	76578745	76579439	+	694	0	4.35372	Adck5	NR_073123
1029	chr5	144182984	144183271	+	287	0	4.35372	Bhlha15	NM_010800
1030	chr9	32752749	32752986	+	237	0	4.35372	Ets1	NM_001038642
1031	chr6	87617719	87618311	+	592	0	4.3535	Prokr1	NM_021381
1032	chr5	39103606	39103863	+	257	0	4.35292	Clnk	NM_013748
1033	chr1	188830519	188830781	+	262	0	4.35002	Kctd3	NM_172650
1034	chr3	63975932	63976229	+	297	0	4.34548	Gmps	NM_001033300
1035	chr11	86916640	86916929	+	289	0	4.33932	Ypel2	NM_001005341
1036	chr15	7081790	7082086	+	296	0	4.33932	Lifr	NM_001113386
1037	chr6	93130180	93130458	+	278	0	4.33715	9530026P05Rik	NR_015530
1038	chr14	63231157	63231445	+	288	0	4.33461	Gata4	NM_008092
1039	chr7	30204444	30204725	+	281	0	4.33161	Capns1	NM_009795
1040	chr18	74778737	74778984	+	247	0	4.33053	Acaa2	NM_177470
1041	chr8	122296568	122296917	+	349	0	4.32993	Zfpm1	NM_009569
1042	chr19	37493942	37494347	+	405	0	4.32881	Exoc6	NM_175353
1043	chr12	44248736	44249036	+	300	0	4.32679	Pnpla8	NM_026164
1044	chr15	10715181	10715435	+	254	0	4.32032	4930556M19Rik	NR_045065
1045	chr6	16920117	16920434	+	317	0	4.31973	Tfec	NM_031198
1046	chr17	10373991	10374475	+	484	0	4.31652	1700110C19Rik	NR_045461
1047	chr12	29178162	29178462	+	300	0	4.31569	Myt1l	NM_001093775
1048	chr16	90995115	90995418	+	303	0	4.3144	Synj1	NM_001045515
1049	chr10	108531182	108531472	+	290	0	4.31324	Gm5136	NM_203660
1050	chr13	31209653	31210014	+	361	0	4.31324	4930401O12Rik	NR_045957
1051	chr17	86185656	86185931	+	275	0	4.31324	Prkce	NM_011104
1052	chr2	75704908	75705229	+	321	0	4.31324	Nfe2l2	NM_010902
1053	chr8	85496221	85496491	+	270	0	4.3109	Gpt2	NM_173866
1054	chr1	84839258	84839606	+	348	0	4.30659	Trip12	NM_133975
1055	chr6	100040496	100040805	+	309	0	4.30659	Rybp	NM_019743
1056	chr11	75169048	75169319	+	271	0	4.30579	Hic1	NM_001098203
1057	chr5	148374647	148375042	+	395	0	4.30514	Slc7a1	NM_007513
1058	chr8	89371928	89372188	+	260	0	4.30514	Sall1	NM_021390
1059	chr11	64489503	64489773	+	270	0	4.30122	F930015N05Rik	NR_028445
1060	chr6	37407041	37407360	+	319	0	4.29981	Creb3l2	NM_178661
1061	chr11	109473101	109473377	+	276	0	4.29612	Slc16a6	NM_134038
1062	chr15	53127257	53127704	+	447	0	4.29057	Ext1	NM_010162
1063	chr18	12998343	12998744	+	401	0	4.29057	Hrh4	NM_153087
1064	chr18	35094205	35094514	+	309	0	4.29057	Ctnna1	NM_009818
1065	chr3	108096692	108096976	+	284	0	4.28941	Gnat2	NM_008141
1066	chr18	75386065	75386379	+	314	0	4.28382	Smad7	NM_001042660
1067	chr6	58907042	58907292	+	250	0	4.27919	Nap1l5	NM_021432
1068	chr18	61952674	61953026	+	352	0	4.27884	Sh3tc2	NM_172628
1069	chr16	11343480	11343813	+	333	0	4.27867	Snx29	NM_028964
1070	chr12	4234039	4234363	+	324	0	4.27842	Cenpo	NM_134046
1071	chr11	83914629	83915203	+	574	0	4.27832	Ddx52	NM_030096
1072	chr11	100991140	100991396	+	256	0	4.27586	Atp6v0a1	NM_016920
1073	chr16	88745609	88745851	+	242	0	4.27586	Krtap13	NM_010671
1074	chr8	33931147	33931426	+	279	0	4.27501	Rbpms	NM_001042675
1075	chr18	24864803	24865184	+	381	0	4.27189	Fhod3	NM_175276
1076	chr11	8638871	8639306	+	435	0	4.27182	Tns3	NM_001083587
1077	chr8	33688544	33688790	+	246	0	4.27182	Gsr	NM_010344
1078	chr12	76941637	76941896	+	259	0	4.27002	Max	NM_008558
1079	chr12	110563439	110563705	+	266	0	4.26547	B930059L03Rik	NR_033340
1080	chr11	64541939	64542225	+	286	0	4.26408	F930015N05Rik	NR_028445
1081	chr18	7616839	7617161	+	322	0	4.26408	Mpp7	NM_001081287
1082	chr1	34313151	34313542	+	391	0	4.26192	Mir5103	NR_039562
1083	chr1	74477767	74478041	+	274	0	4.26192	Rqcd1	NM_021383
1084	chr1	172192801	172193041	+	240	0	4.26192	Pea15a	NM_011063
1085	chr1	180400388	180400686	+	298	0	4.26192	Gm5069	NR_003623
1086	chr1	188101930	188102166	+	236	0	4.26192	9330162B11Rik	NR_038007
1087	chr10	128203707	128204076	+	369	0	4.26192	Spryd4	NM_025716
1088	chr11	46055846	46056237	+	391	0	4.26192	Adam19	NM_009616
1089	chr13	57863794	57864138	+	344	0	4.26192	Spock1	NM_009262
1090	chr14	25857387	25857676	+	289	0	4.26192	Anxa11	NM_013469
1091	chr14	77560164	77560395	+	231	0	4.26192	Gm6994	NR_033141
1092	chr15	76162813	76163058	+	245	0	4.26192	Plec	NM_201394
1093	chr15	76294695	76294934	+	239	0	4.26192	Smpd5	NM_001195537
1094	chr17	28560673	28560916	+	243	0	4.26192	Clps	NM_025469
1095	chr17	56688107	56688360	+	253	0	4.26192	Ranbp3	NM_027933
1096	chr18	14221264	14221511	+	247	0	4.26192	8430422H06Rik	NR_045373
1097	chr2	7081081	7081410	+	329	0	4.26192	Celf2	NM_001110230
1098	chr2	31081410	31081666	+	256	0	4.26192	Fnbp1	NM_001177650
1099	chr2	85239042	85239382	+	340	0	4.26192	Lrrc55	NM_001033346
1100	chr2	116010504	116010736	+	232	0	4.26192	Meis2	NM_001159569
1101	chr2	129420955	129421555	+	600	0	4.26192	Il1b	NM_008361
1102	chr3	94837648	94837902	+	254	0	4.26192	Pogz	NM_172683
1103	chr3	102197810	102198041	+	231	0	4.26192	Vangl1	NM_001165951
1104	chr3	152262396	152262720	+	324	0	4.26192	Nexn	NM_199465
1105	chr4	89523623	89523925	+	302	0	4.26192	Dmrta1	NM_175647
1106	chr4	106581647	106581901	+	254	0	4.26192	Dhcr24	NM_053272
1107	chr4	155125397	155125704	+	307	0	4.26192	Morn1	NM_001081100
1108	chr5	31964342	31964575	+	233	0	4.26192	Fosl2	NM_008037
1109	chr5	105858904	105859147	+	243	0	4.26192	Zfp326	NR_030777
1110	chr5	122884628	122884859	+	231	0	4.26192	Kdm2b	NM_013910
1111	chr7	114116941	114117338	+	397	0	4.26192	Rras2	NM_025846
1112	chr9	25460856	25461161	+	305	0	4.26192	Eepd1	NM_026189
1113	chr9	75527571	75527811	+	240	0	4.26192	Tmod3	NM_016963
1114	chr9	78520376	78520607	+	231	0	4.26192	Eef1a1	NM_010106
1115	chr9	94295203	94295499	+	296	0	4.26192	1190002N15Rik	NM_001033145
1116	chr9	115760494	115760818	+	324	0	4.26192	Gadl1	NM_028638
1117	chr19	5557275	5557533	+	258	0	4.25716	Ovol1	NM_019935
1118	chr12	64966362	64966694	+	332	0	4.25489	Fam179b	NM_177805
1119	chr7	126111373	126111609	+	236	0	4.25489	Gsg1l	NM_001101488
1120	chr19	38327128	38327413	+	285	0	4.25374	Lgi1	NM_020278
1121	chr8	59485240	59485569	+	329	0	4.25374	BC030500	NM_173411
1122	chr19	25515014	25515287	+	273	0	4.25219	Dmrt1	NM_015826
1123	chr1	4496718	4497081	+	363	0	4.25006	Sox17	NM_011441
1124	chr10	3631615	3631900	+	285	0	4.25006	Iyd	NM_027391
1125	chr15	81047538	81047806	+	268	0	4.25006	Mkl1	NM_153049
1126	chr3	79852177	79852408	+	231	0	4.25006	Tmem144	NM_027495
1127	chr6	136457342	136457651	+	309	0	4.25006	E330021D16Rik	NM_001201390
1128	chr9	63384266	63384502	+	236	0	4.25006	Map2k5	NM_011840
1129	chr12	98714801	98715115	+	314	0	4.24966	Ptpn21	NM_011877
1130	chr11	59183802	59184064	+	262	0	4.24817	Gjc2	NM_080454
1131	chr11	119215358	119215639	+	281	0	4.24817	Tbc1d16	NM_172443
1132	chr14	79481881	79482208	+	327	0	4.24817	Wbp4	NM_018765
1133	chr3	58986944	58987188	+	244	0	4.24817	Med12l	NM_177855
1134	chr6	97409771	97410075	+	304	0	4.24817	Lmod3	NM_001081157
1135	chr6	116635406	116636027	+	621	0	4.24817	Zfp422	NM_026057
1136	chr11	57517078	57517381	+	303	0	4.2469	Fam114a2	NM_001168667
1137	chr16	72993854	72994183	+	329	0	4.24599	Robo1	NM_019413
1138	chr19	31424446	31424691	+	245	0	4.24506	8430431K14Rik	NR_002849
1139	chr11	53430261	53430644	+	383	0	4.24431	Uqcrq	NM_025352
1140	chr15	77847912	77848199	+	287	0	4.24392	Myh9	NM_022410
1141	chr12	71268457	71268742	+	285	0	4.23988	Dact1	NM_021532
1142	chr11	76398206	76398533	+	327	0	4.23503	Nxn	NM_008750
1143	chr11	106486148	106486382	+	234	0	4.23168	Ern1	NM_023913
1144	chr18	47324335	47324668	+	333	0	4.23031	Sema6a	NM_018744
1145	chr8	117085587	117085874	+	287	0	4.22386	Pkd1l2	NM_029686
1146	chr14	63283320	63284032	+	712	0	4.22163	Gata4	NM_008092
1147	chr1	73207488	73207794	+	306	0	4.21983	1700027A15Rik	NR_038002
1148	chr12	26063115	26063348	+	233	0	4.21739	4930480M12Rik	NR_046278
1149	chr14	117850025	117850296	+	271	0	4.21739	Dct	NM_010024
1150	chr16	3236762	3237003	+	241	0	4.21739	Olfr161	NM_146860
1151	chr17	24197121	24197387	+	266	0	4.21739	Tbc1d24	NM_001163852
1152	chr9	35048495	35048763	+	268	0	4.21739	4930581F22Rik	NR_029475
1153	chr6	120259568	120259892	+	324	0	4.21641	B4galnt3	NM_198884
1154	chr15	25651445	25651875	+	430	0	4.21573	Myo10	NM_019472
1155	chr18	4392315	4392559	+	244	0	4.21573	Mtpap	NM_026157
1156	chr6	115078951	115079225	+	274	0	4.21573	Tamm41	NM_026894
1157	chr8	125870644	125870888	+	244	0	4.21573	Pcnxl2	NM_175561
1158	chr8	22185447	22185714	+	267	0	4.21065	Ckap2	NM_001004140
1159	chr8	34964312	34964676	+	364	0	4.20443	Tnks	NM_175091
1160	chr2	91452719	91452980	+	261	0	4.20325	Lrp4	NM_172668
1161	chr8	11393215	11393462	+	247	0	4.20325	Col4a2	NM_009932
1162	chr6	128088442	128088734	+	292	0	4.20308	Tspan9	NM_175414
1163	chr19	45208249	45208651	+	402	0	4.20279	Lbx1	NM_010691
1164	chr12	29730722	29731049	+	327	0	4.19817	C630031E19Rik	NR_046080
1165	chr14	34623472	34623835	+	363	0	4.19817	Opn4	NM_013887
1166	chr18	89542979	89543257	+	278	0	4.19817	Dok6	NM_001039173
1167	chr3	121500766	121501062	+	296	0	4.19817	Slc44a3	NM_145394
1168	chr6	54019496	54019859	+	363	0	4.1959	Chn2	NM_001163640
1169	chr11	76593975	76594258	+	283	0	4.19524	Abr	NM_198894
1170	chr1	38384418	38384738	+	320	0	4.19476	Rev1	NM_019570
1171	chr9	54633982	54634236	+	254	0	4.19476	Acsbg1	NM_053178
1172	chr1	134168697	134168958	+	261	0	4.18929	Chil1	NM_007695
1173	chr12	102462912	102463154	+	242	0	4.18929	Golga5	NM_001199004
1174	chr3	96679415	96679657	+	242	0	4.18929	Ankrd35	NM_001081139
1175	chr7	119771230	119771471	+	241	0	4.18929	Acsm3	NM_212442
1176	chr9	66620688	66620974	+	286	0	4.18929	Usp3	NM_144937
1177	chr11	96173108	96173533	+	425	0	4.18728	Hoxb13	NM_008267
1178	chr6	42229729	42229985	+	256	0	4.18728	Tas2r144	NM_001001453
1179	chr19	43524282	43524849	+	567	0	4.18676	Got1	NM_010324
1180	chr6	37397911	37398303	+	392	0	4.18676	Creb3l2	NM_178661
1181	chr18	76200556	76200836	+	280	0	4.18618	Smad2	NM_010754
1182	chr16	89952732	89952993	+	261	0	4.18435	Tiam1	NM_009384
1183	chr11	83616517	83616789	+	272	0	4.18167	Ccl6	NM_009139
1184	chr6	50399544	50399806	+	262	0	4.18084	Osbpl3	NM_027881
1185	chr19	38352351	38352677	+	326	0	4.17728	Slc35g1	NM_175507
1186	chr6	29352767	29353165	+	398	0	4.17522	Calu	NM_184053
1187	chr11	87275702	87275958	+	256	0	4.17234	Ppm1e	NM_177167
1188	chr11	3314258	3314570	+	312	0	4.16487	Gm11944	NR_045708
1189	chr2	103347616	103347935	+	319	0	4.16487	A930006I01Rik	NR_040332
1190	chr3	30246019	30246355	+	336	0	4.16487	Mecom	NM_007963
1191	chr8	23387599	23387855	+	256	0	4.16487	Sfrp1	NM_013834
1192	chr8	110037945	110038356	+	411	0	4.1611	Chst4	NM_011998
1193	chr16	30791026	30791373	+	347	0	4.15864	Fam43a	NM_177632
1194	chr11	95939963	95940360	+	397	0	4.15855	Mir3063	NR_037223
1195	chr11	8548221	8548461	+	240	0	4.15819	Tns3	NM_001083587
1196	chr12	111028569	111029095	+	526	0	4.15551	Rcor1	NM_198023
1197	chr3	10318125	10318414	+	289	0	4.15497	Impa1	NM_018864
1198	chr15	98871826	98872437	+	611	0	4.15033	Kmt2d	NM_001033276
1199	chr1	44544503	44544748	+	245	0	4.14976	Gulp1	NM_028450
1200	chr1	74854374	74854869	+	495	0	4.14976	Cdk5r2	NM_009872
1201	chr1	174597473	174597805	+	332	0	4.14976	Fmn2	NM_019445
1202	chr10	66911728	66912072	+	344	0	4.14976	Reep3	NM_001204915
1203	chr10	94932153	94932392	+	239	0	4.14976	Plxnc1	NM_018797
1204	chr10	115252401	115252739	+	338	0	4.14976	Tbc1d15	NM_025706
1205	chr10	127738666	127739036	+	370	0	4.14976	Zbtb39	NM_198035
1206	chr12	28580169	28580407	+	238	0	4.14976	Allc	NM_053156
1207	chr13	20900642	20900951	+	309	0	4.14976	Aoah	NM_012054
1208	chr13	52617432	52617685	+	253	0	4.14976	Syk	NM_011518
1209	chr13	113618913	113619426	+	513	0	4.14976	Snx18	NM_130796
1210	chr14	65479557	65479882	+	325	0	4.14976	Pnoc	NM_010932
1211	chr14	69991099	69991335	+	236	0	4.14976	Egr3	NM_018781
1212	chr14	105959447	105959699	+	252	0	4.14976	Spry2	NM_011897
1213	chr14	119887527	119887810	+	283	0	4.14976	1700006F04Rik	NR_045621
1214	chr15	73022991	73023241	+	250	0	4.14976	Trappc9	NM_029640
1215	chr17	6018437	6018704	+	267	0	4.14976	Synj2	NM_011523
1216	chr17	47710060	47710464	+	404	0	4.14976	Frs3os	NR_045913
1217	chr17	90697632	90697868	+	236	0	4.14976	4930480K15Rik	NR_045463
1218	chr19	53830447	53830835	+	388	0	4.14976	Pdcd4	NM_011050
1219	chr2	33232010	33232281	+	271	0	4.14976	Angptl2	NM_011923
1220	chr2	52575912	52576146	+	234	0	4.14976	Cacnb4	NM_146123
1221	chr2	71794676	71794932	+	256	0	4.14976	Itga6	NM_008397
1222	chr2	125858980	125859319	+	339	0	4.14976	Galk2	NM_175154
1223	chr3	122511799	122512042	+	243	0	4.14976	Bcar3	NM_013867
1224	chr4	52474392	52474641	+	249	0	4.14976	Smc2	NM_008017
1225	chr4	55140942	55141355	+	413	0	4.14976	Zfp462	NM_172867
1226	chr4	56192197	56192448	+	251	0	4.14976	Actl7b	NM_025271
1227	chr4	57233127	57233376	+	249	0	4.14976	Gm12530	NR_040669
1228	chr4	108842017	108842252	+	235	0	4.14976	Kti12	NM_029571
1229	chr4	115056562	115056833	+	271	0	4.14976	Tal1	NM_011527
1230	chr4	130297128	130297393	+	265	0	4.14976	Fabp3	NM_010174
1231	chr4	134011646	134011877	+	231	0	4.14976	Lin28a	NM_145833
1232	chr5	24434644	24434912	+	268	0	4.14976	Slc4a2	NM_001253892
1233	chr5	65298375	65298802	+	427	0	4.14976	Rfc1	NM_011258
1234	chr5	75761985	75762221	+	236	0	4.14976	Kit	NM_021099
1235	chr5	120651301	120651555	+	254	0	4.14976	Rasal1	NM_013832
1236	chr5	125171135	125171371	+	236	0	4.14976	Ncor2	NM_001253904
1237	chr5	129729357	129729610	+	253	0	4.14976	Gbas	NM_008095
1238	chr5	139804204	139804482	+	278	0	4.14976	Tmem184a	NM_144914
1239	chr7	4915100	4915418	+	318	0	4.14976	Zfp628	NM_170759
1240	chr7	35344883	35345114	+	231	0	4.14976	Rhpn2	NM_027897
1241	chr7	89957349	89957580	+	231	0	4.14976	l7Rn6	NM_026304
1242	chr7	110851509	110851766	+	257	0	4.14976	Snord53	NR_028551
1243	chr7	123377964	123378199	+	235	0	4.14976	Lcmt1	NM_025304
1244	chr8	69716425	69716738	+	313	0	4.14976	Zfp869	NM_181274
1245	chr9	14237645	14237900	+	255	0	4.14976	Sesn3	NM_030261
1246	chr9	61808656	61808912	+	256	0	4.14976	Rplp1	NM_018853
1247	chr9	71606564	71606826	+	262	0	4.14976	Myzap	NM_001033208
1248	chr9	101995565	101995977	+	412	0	4.14976	Ephb1	NM_001168296
1249	chr9	119084002	119084375	+	373	0	4.14976	Plcd1	NM_019676
1250	chr11	115413268	115413663	+	395	0	4.14848	Atp5h	NM_027862
1251	chr10	59152674	59152931	+	257	0	4.1464	Sept1	NM_001024911
1252	chr13	100416970	100417478	+	508	0	4.1464	Naip1	NM_008670
1253	chr15	76903956	76904199	+	243	0	4.1464	Rpl8	NM_012053
1254	chr15	86597601	86597840	+	239	0	4.1464	Tbc1d22a	NM_145476
1255	chr15	89476305	89476597	+	292	0	4.1464	C230037L18Rik	NR_077233
1256	chr17	86536844	86537084	+	240	0	4.1464	Epas1	NM_010137
1257	chr4	117485233	117485498	+	265	0	4.1464	Rnf220	NM_025739
1258	chr5	144898721	144898994	+	273	0	4.1464	Smurf1	NM_029438
1259	chr8	72147548	72147955	+	407	0	4.1464	Tpm4	NM_001001491
1260	chr19	26312676	26312926	+	250	0	4.14588	Smarca2	NM_011416
1261	chr14	55781310	55781613	+	303	0	4.14448	Adcy4	NM_080435
1262	chr1	171247038	171247348	+	310	0	4.14346	Ndufs2	NM_153064
1263	chr18	81592276	81592607	+	331	0	4.13782	Mir5127	NR_039589
1264	chr14	64914361	64914648	+	287	0	4.13472	Hmbox1	NM_177338
1265	chr13	12132189	12132423	+	234	0	4.13204	Ryr2	NM_023868
1266	chr14	70206252	70206683	+	431	0	4.13204	Sorbs3	NM_001271407
1267	chr5	65367914	65368158	+	244	0	4.13204	Klb	NM_031180
1268	chr11	60486235	60486563	+	328	0	4.1297	Myo15	NM_001103171
1269	chr6	72690790	72691038	+	248	0	4.1297	Gm15401	NR_040421
1270	chr19	23520914	23521235	+	321	0	4.12763	Mamdc2	NM_174857
1271	chr6	36973319	36973672	+	353	0	4.1251	Ptn	NM_008973
1272	chr19	49613843	49614113	+	270	0	4.12452	Sorcs1	NM_001252501
1273	chr3	27207358	27207772	+	414	0	4.12452	Nceh1	NM_178772
1274	chr3	103256173	103256419	+	246	0	4.12452	Trim33	NM_053170
1275	chr6	100288311	100288788	+	477	0	4.12452	Rybp	NM_019743
1276	chr19	46727985	46728309	+	324	0	4.12415	As3mt	NM_020577
1277	chr18	50675056	50675305	+	249	0	4.1218	Hdhd1a	NM_026108
1278	chr8	8943183	8943476	+	293	0	4.1218	4933430N04Rik	NR_045854
1279	chr14	26534800	26535091	+	291	0	4.12154	Slmap	NM_032008
1280	chr15	85347338	85347643	+	305	0	4.12154	Atxn10	NM_016843
1281	chr17	63970271	63970560	+	289	0	4.12154	Fert2	NM_008000
1282	chr2	147984588	147985020	+	432	0	4.12154	Foxa2	NM_010446
1283	chr4	53203614	53203855	+	241	0	4.12154	4930522O17Rik	NR_040665
1284	chr5	85146002	85146268	+	266	0	4.12154	Epha5	NM_007937
1285	chr18	24861509	24861821	+	312	0	4.11246	Fhod3	NM_175276
1286	chr19	46455060	46455416	+	356	0	4.11233	Trim8	NM_053100
1287	chr13	37441681	37441925	+	244	0	4.11163	Ly86	NM_010745
1288	chr6	37432976	37433230	+	254	0	4.10933	Creb3l2	NM_178661
1289	chr19	24545655	24545941	+	286	0	4.10758	Pip5k1b	NM_008846
1290	chr19	37702325	37702656	+	331	0	4.10686	Cyp26a1	NM_007811
1291	chr3	51790255	51790556	+	301	0	4.10511	Mgst2	NM_174995
1292	chr18	77980771	77981034	+	263	0	4.10016	Epg5	NM_001195633
1293	chr4	86575295	86575539	+	244	0	4.10016	Rraga	NM_178376
1294	chr7	29390343	29390627	+	284	0	4.10016	Dpf1	NM_013874
1295	chr16	58539046	58539435	+	389	0	4.09974	St3gal6	NM_018784
1296	chr19	37517494	37517744	+	250	0	4.09895	Exoc6	NM_175353
1297	chr15	99866549	99866809	+	260	0	4.09741	Lima1	NM_001113545
1298	chr15	61805524	61805792	+	268	0	4.09535	D030024E09Rik	NR_040350
1299	chr19	16521893	16522293	+	400	0	4.09529	Gna14	NM_008137
1300	chr8	106177684	106177939	+	255	0	4.08815	Slc7a6	NM_178798
1301	chr8	128251825	128252135	+	310	0	4.08815	Nrp1	NM_008737
1302	chr15	7441591	7441890	+	299	0	4.08779	Egflam	NM_178748
1303	chr11	95835135	95835400	+	265	0	4.08693	Gngt2	NM_023121
1304	chr11	101269768	101270171	+	403	0	4.08641	Coa3	NM_026618
1305	chr5	41719550	41719840	+	290	0	4.08515	Rab28	NM_027295
1306	chr1	134167798	134168252	+	454	0	4.08437	Chil1	NM_007695
1307	chr15	10002578	10002853	+	275	0	4.08437	Prlr	NM_011169
1308	chr15	96984835	96985122	+	287	0	4.08437	Slc38a4	NM_027052
1309	chr3	53361622	53361956	+	334	0	4.08157	Nhlrc3	NM_172501
1310	chr6	8655927	8656180	+	253	0	4.08157	Ica1	NM_001252266
1311	chr6	89327324	89327711	+	387	0	4.08157	Plxna1	NM_008881
1312	chr7	109852753	109853062	+	309	0	4.08157	Scube2	NM_020052
1313	chr8	125587967	125588252	+	285	0	4.08157	4930567H12Rik	NR_015535
1314	chr1	93731937	93732252	+	315	0	4.07792	Thap4	NM_025920
1315	chr18	61497545	61498175	+	630	0	4.07732	A530050N04Rik	NR_045419
1316	chr19	28598614	28598857	+	243	0	4.07593	D930032P07Rik	NR_045330
1317	chr1	59580119	59580448	+	329	0	4.07128	Gm973	NM_001013771
1318	chr6	140471622	140471884	+	262	0	4.0667	Plekha5	NM_144920
1319	chr16	52342933	52343367	+	434	0	4.06658	Alcam	NM_009655
1320	chr12	28805169	28805492	+	323	0	4.06528	Tssc1	NM_201357
1321	chr18	6275657	6276088	+	431	0	4.06528	Kif5b	NM_008448
1322	chr6	4988569	4988964	+	395	0	4.06528	Ppp1r9a	NM_181595
1323	chr6	91124292	91124669	+	377	0	4.06528	Nup210	NM_018815
1324	chr16	93616061	93616574	+	513	0	4.0637	Cbr1	NM_007620
1325	chr13	111296096	111296358	+	262	0	4.06149	Actbl2	NM_175497
1326	chr4	35146197	35146546	+	349	0	4.06149	Ifnk	NM_199157
1327	chr10	117171827	117172085	+	258	0	4.05895	Frs2	NM_177798
1328	chr12	30076400	30076665	+	265	0	4.05895	Tpo	NM_009417
1329	chr13	117208131	117208387	+	256	0	4.05895	Emb	NM_010330
1330	chr4	147985699	147986150	+	451	0	4.05895	Nppb	NM_008726
1331	chr12	13689318	13689554	+	236	0	4.05087	Nbas	NM_027706
1332	chr19	30942445	30942812	+	367	0	4.05087	Gm6642	NR_033643
1333	chr11	55421279	55421531	+	252	0	4.05004	Sparc	NM_009242
1334	chr16	44543742	44544002	+	260	0	4.04959	Mir3081	NR_037242
1335	chr16	38400983	38401265	+	282	0	4.04508	Pla1a	NM_134102
1336	chr19	41857359	41857840	+	481	0	4.04508	Frat2	NM_177603
1337	chr11	102998564	102998873	+	309	0	4.04366	Dcakd	NM_026551
1338	chr18	44677638	44678021	+	383	0	4.04366	Mcc	NM_001085374
1339	chr17	28270128	28270371	+	243	0	4.04274	1810013A23Rik	NR_045427
1340	chr18	46327386	46327743	+	357	0	4.04274	Ccdc112	NM_001160399
1341	chr3	130691247	130691534	+	287	0	4.04274	Ostc	NM_025509
1342	chr5	74136982	74137223	+	241	0	4.04274	Snora26	NR_031758
1343	chr7	139563115	139563404	+	289	0	4.04274	Nkx6-2	NM_183248
1344	chr9	41045576	41045826	+	250	0	4.04274	Crtam	NM_019465
1345	chr16	16219854	16220206	+	352	0	4.04039	Pkp2	NM_026163
1346	chr8	124658514	124658758	+	244	0	4.04039	2310022B05Rik	NM_175149
1347	chr1	97977019	97977347	+	328	0	4.03804	B230216N24Rik	NR_037993
1348	chr2	94010508	94010920	+	412	0	4.03804	Alkbh3	NM_026944
1349	chr1	21048441	21048674	+	233	0	4.03761	Tram2	NM_177409
1350	chr1	125460647	125460887	+	240	0	4.03761	Actr3	NM_001205386
1351	chr1	125678378	125678641	+	263	0	4.03761	Gpr39	NM_027677
1352	chr1	180568842	180569105	+	263	0	4.03761	Parp1	NM_007415
1353	chr10	69574323	69574577	+	254	0	4.03761	Ank3	NM_146005
1354	chr10	88233340	88233651	+	311	0	4.03761	Ccdc53	NM_027487
1355	chr11	102447469	102447740	+	271	0	4.03761	Fam171a2	NM_199200
1356	chr12	79004855	79005582	+	727	0	4.03761	Tmem229b	NM_178745
1357	chr12	89812482	89812715	+	233	0	4.03761	Nrxn3	NM_001252074
1358	chr13	31477274	31477552	+	278	0	4.03761	Foxq1	NM_008239
1359	chr13	32877197	32877476	+	279	0	4.03761	Serpinb1c	NM_173051
1360	chr13	60455123	60455380	+	257	0	4.03761	Dapk1	NM_029653
1361	chr14	36484941	36485200	+	259	0	4.03761	4930474N05Rik	NM_175008
1362	chr14	61172862	61173113	+	251	0	4.03761	Sacs	NM_172809
1363	chr14	119513274	119513775	+	501	0	4.03761	1700006F04Rik	NR_045621
1364	chr15	75648274	75648606	+	332	0	4.03761	Top1mt	NM_028404
1365	chr15	83374098	83374337	+	239	0	4.03761	1700001L05Rik	NR_027980
1366	chr17	25654642	25654897	+	255	0	4.03761	Gng13	NM_022422
1367	chr18	9707393	9708199	+	806	0	4.03761	Colec12	NM_130449
1368	chr18	41429205	41429687	+	482	0	4.03761	Prelid2	NM_029942
1369	chr19	53789070	53789305	+	235	0	4.03761	Pdcd4	NM_011050
1370	chr2	30677021	30677290	+	269	0	4.03761	Mir3089	NR_037272
1371	chr2	84951290	84951521	+	231	0	4.03761	Slc43a3	NM_021398
1372	chr2	94432231	94432467	+	236	0	4.03761	Api5	NM_007466
1373	chr2	115515168	115515423	+	255	0	4.03761	3110099E03Rik	NR_030712
1374	chr2	148607800	148608070	+	270	0	4.03761	Nxt1	NM_019761
1375	chr2	152122946	152123268	+	322	0	4.03761	Srxn1	NM_029688
1376	chr2	165976956	165977208	+	252	0	4.03761	Ncoa3	NM_008679
1377	chr2	167652560	167653006	+	446	0	4.03761	Tmem189	NM_145538
1378	chr3	138676559	138676838	+	279	0	4.03761	4930425O10Rik	NR_040545
1379	chr3	152171345	152171579	+	234	0	4.03761	Gipc2	NM_016867
1380	chr4	57250921	57251157	+	236	0	4.03761	Ptpn3	NM_011207
1381	chr4	108639407	108639686	+	279	0	4.03761	Cc2d1b	NM_177045
1382	chr4	134165142	134165408	+	266	0	4.03761	Cep85	NM_144527
1383	chr5	5303478	5303719	+	241	0	4.03761	Cdk14	NM_011074
1384	chr5	75367269	75367586	+	317	0	4.03761	Kit	NM_001122733
1385	chr5	137165465	137165825	+	360	0	4.03761	Trim56	NM_201373
1386	chr7	35347990	35348221	+	231	0	4.03761	Rhpn2	NM_027897
1387	chr7	112202217	112202538	+	321	0	4.03761	Mical2	NM_177282
1388	chr7	113066469	113066741	+	272	0	4.03761	4930543E12Rik	NR_045978
1389	chr9	6408770	6409031	+	261	0	4.03761	Ddi1	NM_027942
1390	chr9	56893985	56894227	+	242	0	4.03761	Cspg4	NM_139001
1391	chr9	63919446	63919695	+	249	0	4.03761	Smad6	NM_008542
1392	chr9	117388833	117389146	+	313	0	4.03761	Rbms3	NM_001172126
1393	chrX	7763607	7763861	+	254	0	4.03761	Tfe3	NM_001105197
1394	chr6	92787428	92787702	+	274	0	4.03628	Prickle2	NM_001081146
1395	chr16	32062258	32062489	+	231	0	4.0351	Pak2	NM_177326
1396	chr12	102254105	102254366	+	261	0	4.03173	Rin3	NM_177620
1397	chr15	6653040	6653288	+	248	0	4.02937	Rictor	NM_030168
1398	chr15	98601888	98602297	+	409	0	4.02744	Adcy6	NM_007405
1399	chr18	34522962	34523209	+	247	0	4.02569	Fam13b	NM_146084
1400	chr2	181420963	181421226	+	263	0	4.02569	Zbtb46	NM_027656
1401	chr5	29083068	29083420	+	352	0	4.02569	Rnf32	NM_021470
1402	chr16	97423664	97423972	+	308	0	4.0194	Mx1	NM_010846
1403	chr16	23466971	23467316	+	345	0	4.01719	Rtp1	NM_001004151
1404	chr18	82946425	82946691	+	266	0	4.01617	4930592I03Rik	NR_033307
1405	chr12	29094526	29094776	+	250	0	4.01593	Tssc1	NM_201357
1406	chr1	4571560	4571853	+	293	0	4.01102	Sox17	NM_011441
1407	chr1	191154334	191154605	+	271	0	4.01102	Fam71a	NM_001109759
1408	chr10	121454996	121455385	+	389	0	4.01102	Rassf3	NM_138956
1409	chr12	29096048	29096478	+	430	0	4.01102	Tssc1	NM_201357
1410	chr14	64001516	64002038	+	522	0	4.01102	Rp1l1	NM_146246
1411	chr16	93586495	93586759	+	264	0	4.01102	Setd4	NM_145482
1412	chr17	7173653	7174011	+	358	0	4.01102	Rps6ka2	NM_011299
1413	chr17	24220821	24221103	+	282	0	4.01102	1600002H07Rik	NM_028056
1414	chr17	83400243	83400538	+	295	0	4.01102	Eml4	NM_001114362
1415	chr18	20749647	20749960	+	313	0	4.01102	B4galt6	NM_019737
1416	chr19	14181981	14182233	+	252	0	4.01102	Rnu6	NR_003027
1417	chr7	130148988	130149313	+	325	0	4.01102	Fgfr2	NM_010207
1418	chr1	92329996	92330300	+	304	0	4.0079	Ndufa10	NM_024197
1419	chr18	84596237	84596525	+	288	0	4.00678	Zfp407	NM_001033341
1420	chr18	84884976	84885349	+	373	0	4.00678	Cyb5	NM_025797
1421	chr12	118019109	118019397	+	288	0	4.00352	Cdca7l	NM_146040
1422	chr1	43202944	43203459	+	515	0	4.00343	Fhl2	NM_010212
1423	chr10	79635008	79635322	+	314	0	4.00343	Shc2	NM_001024539
1424	chr2	51072650	51072885	+	235	0	4.00343	Rnd3	NM_028810
1425	chr5	130171191	130171471	+	280	0	4.00343	Rabgef1	NM_001199059
1426	chr11	11835396	11835662	+	266	0	3.99828	Fignl1	NM_001163360
1427	chr15	27618804	27619087	+	283	0	3.99828	Fam105b	NM_001013792
1428	chr8	10853087	10853486	+	399	0	3.99828	B930025P03Rik	NR_040705
1429	chr2	148038216	148038470	+	254	0	3.99823	Foxa2	NM_010446
1430	chr18	56597502	56597733	+	231	0	3.99011	1700065I17Rik	NM_026099
1431	chr8	107158021	107158273	+	252	0	3.98758	Cyb5b	NM_025558
1432	chr11	19387417	19387713	+	296	0	3.9871	4933406G16Rik	NR_046037
1433	chr8	18687669	18687999	+	330	0	3.9871	Angpt2	NM_007426
1434	chr10	60347760	60348534	+	774	0	3.98302	4632428N05Rik	NM_028732
1435	chr10	93682176	93682438	+	262	0	3.98302	Gm15915	NR_038017
1436	chr15	99498713	99499058	+	345	0	3.98302	Bcdin3d	NM_029236
1437	chrUn_GL456387	16282	16639	+	357	0	3.98302		NA
1438	chr19	16861712	16862065	+	353	0	3.98093	Foxb2	NM_008023
1439	chr1	93835900	93836163	+	263	0	3.97944	D2hgdh	NM_178882
1440	chr1	4538371	4538645	+	274	0	3.97398	Sox17	NM_011441
1441	chr15	12772973	12773240	+	267	0	3.97182	6030458C11Rik	NM_029998
1442	chr6	91699581	91699893	+	312	0	3.96842	Slc6a6	NM_009320
1443	chr8	126610741	126611147	+	406	0	3.96841	Irf2bp2	NM_001164598
1444	chr16	45844421	45844738	+	317	0	3.96646	Phldb2	NM_001252442
1445	chr16	58670006	58670423	+	417	0	3.96646	Cpox	NM_007757
1446	chr6	51193446	51193682	+	236	0	3.96576	Mir148a	NR_029719
1447	chr8	46210261	46211068	+	807	0	3.96387	Slc25a4	NM_007450
1448	chr16	10748997	10749277	+	280	0	3.96053	Socs1	NM_001271603
1449	chr19	25426713	25427016	+	303	0	3.96053	Dmrt1	NM_015826
1450	chr3	34080952	34081417	+	465	0	3.96053	Dnajc19	NM_001026211
1451	chr8	34995810	34996152	+	342	0	3.96053	Tnks	NM_175091
1452	chr8	36155510	36155890	+	380	0	3.95778	D8Ertd82e	NM_172911
1453	chr3	65617507	65617763	+	256	0	3.95762	Lekr1	NM_001037923
1454	chr18	62322078	62322339	+	261	0	3.95637	Htr4	NM_008313
1455	chr14	55828358	55828625	+	267	0	3.95487	Nfatc4	NM_023699
1456	chr16	94312781	94313054	+	273	0	3.95443	Ripply3	NM_133229
1457	chr3	33970114	33970377	+	263	0	3.95443	Fxr1	NM_001113189
1458	chr8	106172440	106172769	+	329	0	3.94839	Slc7a6	NM_178798
1459	chr18	52465634	52465865	+	231	0	3.94735	Srfbp1	NM_026040
1460	chr14	20180797	20181048	+	251	0	3.94612	Kcnk5	NM_021542
1461	chr15	101300176	101300437	+	261	0	3.94326	6030408B16Rik	NR_033803
1462	chr3	52650146	52650437	+	291	0	3.94111	Gm2447	NR_038079
1463	chr6	38152375	38152688	+	313	0	3.93914	Atp6v0a4	NM_080467
1464	chr1	151144580	151144855	+	275	0	3.93908	C730036E19Rik	NR_038011
1465	chr11	5142478	5142753	+	275	0	3.93908	Emid1	NM_080595
1466	chr13	92908401	92908708	+	307	0	3.93908	Mtx3	NM_001162945
1467	chr2	130469983	130470335	+	352	0	3.93908	Ptpra	NM_001163688
1468	chr4	105117880	105118216	+	336	0	3.93908	Prkaa2	NM_178143
1469	chr14	32903272	32903570	+	298	0	3.93783	Vstm4	NM_178791
1470	chr18	10920734	10920977	+	243	0	3.93658	Gata6	NM_010258
1471	chr6	90939146	90939460	+	314	0	3.93575	Iqsec1	NM_001134384
1472	chr16	45952563	45952979	+	416	0	3.93572	Plcxd2	NM_001134480
1473	chr18	38417097	38417367	+	270	0	3.93145	Ndfip1	NM_022996
1474	chr14	41025701	41025991	+	290	0	3.93018	Fam213a	NM_027464
1475	chr1	136570355	136570730	+	375	0	3.92984	Zfp281	NM_177643
1476	chr4	139179591	139180080	+	489	0	3.92984	Gm16287	NR_033543
1477	chr4	154023746	154024282	+	536	0	3.92984	Smim1	NM_001163721
1478	chr1	59491590	59491827	+	237	0	3.92563	Fzd7	NM_008057
1479	chr19	58064687	58065053	+	366	0	3.92563	Gm10007	NR_040449
1480	chr8	11604669	11604961	+	292	0	3.92563	Ankrd10	NR_030781
1481	chr1	64761681	64761924	+	243	0	3.92545	Fzd5	NM_022721
1482	chr1	64797525	64797816	+	291	0	3.92545	Fzd5	NM_022721
1483	chr1	133387660	133387917	+	257	0	3.92545	Etnk2	NM_175443
1484	chr1	153983007	153983400	+	393	0	3.92545	Glul	NM_008131
1485	chr1	156474830	156475143	+	313	0	3.92545	Soat1	NM_009230
1486	chr1	177475546	177475811	+	265	0	3.92545	Zbtb18	NM_013915
1487	chr1	179803856	179804097	+	241	0	3.92545	Ahctf1	NM_026375
1488	chr1	184554842	184555073	+	231	0	3.92545	1700112H15Rik	NR_040472
1489	chr1	190173072	190173325	+	253	0	3.92545	Prox1	NM_008937
1490	chr10	31068807	31069038	+	231	0	3.92545	Hey2	NM_013904
1491	chr10	54161074	54161672	+	598	0	3.92545	Gm16998	NR_038016
1492	chr10	75684109	75684340	+	231	0	3.92545	Susd2	NM_027890
1493	chr10	84754434	84754815	+	381	0	3.92545	Rfx4	NM_001024918
1494	chr10	111588217	111588455	+	238	0	3.92545	4933440J02Rik	NR_045344
1495	chr11	87443497	87443793	+	296	0	3.92545	Tex14	NM_001199293
1496	chr12	83434454	83434821	+	367	0	3.92545	Dpf3	NM_001267626
1497	chr13	44377619	44377938	+	319	0	3.92545	1700029N11Rik	NR_045489
1498	chr14	25524994	25525322	+	328	0	3.92545	Mir3075	NR_037236
1499	chr14	35884948	35885222	+	274	0	3.92545	4930596D02Rik	NM_001033766
1500	chr14	101553074	101553318	+	244	0	3.92545	Tbc1d4	NM_001081278
1501	chr17	70748371	70748711	+	340	0	3.92545	Tgif1	NM_001164077
1502	chr17	84420102	84420391	+	289	0	3.92545	Thada	NM_183021
1503	chr2	32621209	32621464	+	255	0	3.92545	Ak1	NM_001198790
1504	chr2	69540489	69540762	+	273	0	3.92545	Lrp2	NM_001081088
1505	chr2	77154176	77154424	+	248	0	3.92545	Ccdc141	NM_001025576
1506	chr2	93739053	93739381	+	328	0	3.92545	Ext2	NM_010163
1507	chr2	105399345	105399583	+	238	0	3.92545	Rcn1	NM_009037
1508	chr2	148013438	148013681	+	243	0	3.92545	Foxa2	NM_010446
1509	chr2	150976864	150977208	+	344	0	3.92545	Ninl	NM_207204
1510	chr2	156344723	156345000	+	277	0	3.92545	Scand1	NM_020255
1511	chr3	122206730	122206978	+	248	0	3.92545	Gclm	NM_008129
1512	chr3	132336810	132337044	+	234	0	3.92545	Dkk2	NM_020265
1513	chr3	153791725	153792392	+	667	0	3.92545	5730460C07Rik	NR_045801
1514	chr4	14095085	14095333	+	248	0	3.92545	Runx1t1	NM_009822
1515	chr4	115977507	115977866	+	359	0	3.92545	Dmbx1	NM_130865
1516	chr5	33688064	33688517	+	453	0	3.92545	Tacc3	NM_001040435
1517	chr5	75826357	75826963	+	606	0	3.92545	Kdr	NM_010612
1518	chr5	125264754	125265066	+	312	0	3.92545	Scarb1	NM_016741
1519	chr5	148766015	148766260	+	245	0	3.92545	2210417A02Rik	NR_028285
1520	chr7	24850876	24851133	+	257	0	3.92545	Lypd4	NM_182785
1521	chr7	37820851	37821203	+	352	0	3.92545	Zfp536	NM_172385
1522	chr7	99534900	99535256	+	356	0	3.92545	Arrb1	NM_178220
1523	chr7	112801624	112801859	+	235	0	3.92545	Tead1	NM_001166585
1524	chr7	118538095	118538405	+	310	0	3.92545	Coq7	NM_009940
1525	chr7	131364285	131364553	+	268	0	3.92545	2310057M21Rik	NM_026655
1526	chr7	141420340	141420634	+	294	0	3.92545	Pddc1	NM_172116
1527	chr8	66323502	66323779	+	277	0	3.92545	March1	NM_001166375
1528	chr8	88889072	88889324	+	252	0	3.92545	Sall1	NM_021390
1529	chr9	63075354	63075595	+	241	0	3.92545	Skor1	NM_172446
1530	chr9	80179729	80180014	+	285	0	3.92545	Myo6	NM_001039546
1531	chr9	122629436	122629724	+	288	0	3.92545	Mir138-1	NR_029819
1532	chr8	9679282	9679513	+	231	0	3.92494	Fam155a	NM_173446
1533	chr12	25092340	25092642	+	302	0	3.92254	Id2	NM_010496
1534	chr19	4589239	4589470	+	231	0	3.92254	Pcx	NM_008797
1535	chr6	22344570	22344838	+	268	0	3.92254	Fam3c	NM_138587
1536	chr1	126230612	126231020	+	408	0	3.92189	Nckap5	NM_172484
1537	chr19	36129623	36130010	+	387	0	3.92189	Ankrd1	NM_013468
1538	chr6	124424224	124424456	+	232	0	3.92189	Pex5	NM_175933
1539	chr8	120288529	120288768	+	239	0	3.92189	Fam92b	NM_001033980
1540	chr11	97994622	97994899	+	277	0	3.92011	Arl5c	NM_207231
1541	chr5	53045229	53045529	+	300	0	3.91906	Slc34a2	NM_011402
1542	chr14	64035381	64035613	+	232	0	3.91801	Rp1l1	NM_146246
1543	chr18	32398822	32399098	+	276	0	3.91801	A830052D11Rik	NR_045403
1544	chr15	62158838	62159243	+	405	0	3.91654	H2afy3	NR_003523
1545	chr8	32209793	32210186	+	393	0	3.91654	Gm8179	NR_046039
1546	chr11	73257625	73257874	+	249	0	3.91547	Trpv3	NM_145099
1547	chr19	26854771	26855500	+	729	0	3.91498	Gm815	NM_001033407
1548	chr19	55865851	55866128	+	277	0	3.91498	Tcf7l2	NM_001142924
1549	chr3	30683248	30683505	+	257	0	3.91498	Lrrc34	NM_027941
1550	chr6	8276521	8276753	+	232	0	3.91498	Gm16039	NR_033518
1551	chr12	72665052	72665306	+	254	0	3.90989	Dhrs7	NM_025522
1552	chr6	71259978	71260374	+	396	0	3.90989	Smyd1	NM_001160127
1553	chr4	111483539	111483838	+	299	0	3.90892	Bend5	NM_026279
1554	chr17	26850758	26851043	+	285	0	3.90874	Nkx2-5	NM_008700
1555	chr19	14576328	14576608	+	280	0	3.90874	Tle4	NM_011600
1556	chr3	145757930	145758163	+	233	0	3.90356	Ddah1	NM_026993
1557	chr19	31489954	31490185	+	231	0	3.90272	Prkg1	NM_011160
1558	chr18	23874888	23875295	+	407	0	3.90265	Mapre2	NM_153058
1559	chr6	115246504	115246754	+	250	0	3.90258	Timp4	NM_080639
1560	chr11	3168749	3168996	+	247	0	3.89658	Sfi1	NM_030207
1561	chr19	3589561	3589886	+	325	0	3.89623	Ppp6r3	NM_028999
1562	chr3	36426226	36426488	+	262	0	3.89623	Anxa5	NM_009673
1563	chr6	120767884	120768137	+	253	0	3.89547	Slc25a18	NM_001081048
1564	chr2	115913068	115913364	+	296	0	3.89522	Meis2	NM_001159569
1565	chr15	25932476	25932754	+	278	0	3.89452	Fam134b	NM_001277318
1566	chr18	63027032	63027325	+	293	0	3.89452	Napg	NM_028017
1567	chr2	13496141	13496413	+	272	0	3.89452	Cubn	NM_001081084
1568	chr18	10847027	10847305	+	278	0	3.89066	Mir1a-2	NR_029781
1569	chr18	12258256	12258532	+	276	0	3.89066	Npc1	NM_008720
1570	chr11	95800455	95800737	+	282	0	3.88817	Phospho1	NM_153104
1571	chr15	96660879	96661200	+	321	0	3.88717	Slc38a1	NM_001166458
1572	chr12	110873789	110874203	+	414	0	3.88717	Cinp	NM_027223
1573	chr18	31707042	31707326	+	284	0	3.88624	Ammecr1l	NM_153515
1574	chr18	65578018	65578415	+	397	0	3.88483	Zfp532	NM_207255
1575	chr6	90750134	90750418	+	284	0	3.88309	Iqsec1	NM_001134383
1576	chr8	3567567	3567806	+	239	0	3.88309	C330021F23Rik	NM_001024728
1577	chr9	77543848	77544088	+	240	0	3.88309	Lrrc1	NM_172528
1578	chr11	106570523	106570768	+	245	0	3.88227	Tex2	NM_198292
1579	chr19	40580946	40581296	+	350	0	3.88109	Aldh18a1	NM_019698
1580	chr9	61361370	61361601	+	231	0	3.88089	Tle3	NM_001083928
1581	chr9	95511784	95512047	+	263	0	3.88089	U2surp	NM_026476
1582	chr12	111728043	111728276	+	233	0	3.87928	Apopt1	NM_026511
1583	chr11	5521981	5522267	+	286	0	3.8744	Xbp1	NM_001271730
1584	chr15	12560435	12561148	+	713	0	3.8744	Pdzd2	NM_001081064
1585	chr16	94317858	94318089	+	231	0	3.8744	Ripply3	NM_133229
1586	chr11	30158154	30158414	+	260	0	3.87159	Sptbn1	NM_009260
1587	chr1	90490414	90490673	+	259	0	3.87095	Cops8	NM_133805
1588	chr12	51025552	51025837	+	285	0	3.86359	G2e3	NM_001167964
1589	chr14	23233129	23233414	+	285	0	3.86359	Gm10248	NR_033550
1590	chr7	29906279	29906510	+	231	0	3.86359	Zfp27	NM_001037707
1591	chr18	46550999	46551259	+	260	0	3.85815	Ticam2	NM_173394
1592	chr8	108734295	108734778	+	483	0	3.85757	Zfhx3	NM_007496
1593	chr14	63067718	63068017	+	299	0	3.85657	2700070H01Rik	NR_046019
1594	chr8	124922013	124922265	+	252	0	3.85233	Sprtn	NM_001111141
1595	chr15	85545248	85545554	+	306	0	3.8508	Wnt7b	NM_001163634
1596	chr2	22744750	22744982	+	232	0	3.8508	Apbb1ip	NM_019456
1597	chr5	32706364	32706767	+	403	0	3.8508	Pisd	NM_177298
1598	chr10	91171776	91172053	+	277	0	3.84616	Tmpo	NM_001080130
1599	chr16	11796113	11796359	+	246	0	3.84616	Gm9961	NR_033509
1600	chr9	67077667	67077927	+	260	0	3.84616	Tpm1	NM_001164251
1601	chr12	9166344	9166580	+	236	0	3.83939	Ttc32	NM_029321
1602	chr18	69691319	69691586	+	267	0	3.83939	Ccdc68	NM_201362
1603	chr11	99492130	99492402	+	272	0	3.83671	Krt23	NM_033373
1604	chr1	64956557	64956955	+	398	0	3.83542	Plekhm3	NM_001039493
1605	chr13	111905160	111905558	+	398	0	3.83542	Map3k1	NM_011945
1606	chr15	98969040	98969348	+	308	0	3.83542	Tuba1a	NM_011653
1607	chr4	116807918	116808329	+	411	0	3.83542	Mutyh	NM_133250
1608	chr6	3763210	3763498	+	288	0	3.83542	Calcr	NM_001042725
1609	chr7	132588582	132588814	+	232	0	3.83542	Nkx1-2	NM_009123
1610	chr9	60794065	60794300	+	235	0	3.83542	Uaca	NM_028283
1611	chr9	121549088	121549363	+	275	0	3.83542	Lyzl4os	NR_040740
1612	chr19	29658590	29658871	+	281	0	3.83474	Ermp1	NM_001081213
1613	chr11	109583463	109583694	+	231	0	3.83443	Wipi1	NM_145940
1614	chr1	59632395	59632654	+	259	0	3.83399	Sumo1	NM_009460
1615	chr10	126318795	126319131	+	336	0	3.83399	Lrig3	NM_177152
1616	chr13	43193238	43193496	+	258	0	3.83399	Tbc1d7	NM_001252640
1617	chr14	66272020	66272368	+	348	0	3.83399	Ptk2b	NM_172498
1618	chr17	47521676	47521938	+	262	0	3.83399	Ccnd3	NM_001081635
1619	chr19	32625891	32626168	+	277	0	3.83399	Papss2	NM_011864
1620	chr19	46037238	46037475	+	237	0	3.83323	Ldb1	NM_010697
1621	chr10	108113421	108113710	+	289	0	3.83275	Ppp1r12a	NM_027892
1622	chr11	98392722	98393005	+	283	0	3.83275	Pnmt	NM_008890
1623	chr3	39215975	39216452	+	477	0	3.83275	Fat4	NM_183221
1624	chr8	34780828	34781059	+	231	0	3.83275	Dusp4	NM_176933
1625	chr8	84701502	84701756	+	254	0	3.83275	Lyl1	NM_008535
1626	chr12	103598511	103598742	+	231	0	3.83168	Serpina10	NM_144834
1627	chr16	33326009	33326357	+	348	0	3.83168	1700007L15Rik	NR_045709
1628	chr16	77365311	77365611	+	300	0	3.83168	2810055G20Rik	NR_015543
1629	chr18	36378363	36378608	+	245	0	3.83168	Cystm1	NM_001081365
1630	chr3	28512330	28512623	+	293	0	3.83168	Slc2a2	NM_031197
1631	chr8	25514877	25515310	+	433	0	3.83168	Fgfr1	NM_001079909
1632	chr15	25390735	25391502	+	767	0	3.83074	Basp1	NM_027395
1633	chr19	6952725	6952977	+	252	0	3.83074	Gpr137	NM_001177361
1634	chr6	38482115	38482390	+	275	0	3.83074	Ubn2	NM_177185
1635	chr6	94022501	94022805	+	304	0	3.83074	Magi1	NM_001083320
1636	chr8	126661624	126662467	+	843	0	3.83074	Mir3110	NR_037297
1637	chr18	60632095	60632402	+	307	0	3.82991	Synpo	NM_177340
1638	chr18	78501966	78502232	+	266	0	3.82991	Slc14a2	NM_207651
1639	chr18	90510336	90510685	+	349	0	3.82991	Tmx3	NM_198295
1640	chr4	95196090	95196351	+	261	0	3.82991	Jun	NM_010591
1641	chr6	108704817	108705069	+	252	0	3.82991	0610040F04Rik	NR_040758
1642	chr19	10937024	10937524	+	500	0	3.82917	Gpr44	NM_009962
1643	chr8	46094260	46094560	+	300	0	3.82915	Snx25	NM_207213
1644	chr7	139234585	139234918	+	333	0	3.82791	Pwwp2b	NM_001033206
1645	chr12	77220440	77220709	+	269	0	3.82778	Fut8	NM_001252614
1646	chr11	9118358	9118632	+	274	0	3.82741	Upp1	NM_001159402
1647	chr18	7869640	7869884	+	244	0	3.82441	Wac	NM_153085
1648	chr15	59746803	59747069	+	266	0	3.82054	Gm19510	NR_045076
1649	chr11	114833054	114833486	+	432	0	3.81991	Gprc5c	NM_001110337
1650	chr15	38939873	38940140	+	267	0	3.81956	Baalc	NM_080640
1651	chr11	104072846	104073095	+	249	0	3.81953	Crhr1	NM_007762
1652	chr18	77224963	77225233	+	270	0	3.81953	St8sia5	NM_013666
1653	chr12	16688884	16689203	+	319	0	3.81664	Ntsr2	NM_008747
1654	chr18	61993944	61994270	+	326	0	3.8148	Sh3tc2	NM_172628
1655	chr3	37666927	37667158	+	231	0	3.8137	Spry1	NM_011896
1656	chr1	21629766	21630034	+	268	0	3.81329	Khdc1b	NM_001113187
1657	chr1	34700255	34700890	+	635	0	3.81329	AA619741	NR_033627
1658	chr1	36530649	36530888	+	239	0	3.81329	Ankrd23	NM_153502
1659	chr10	42537609	42537840	+	231	0	3.81329	Snx3	NM_017472
1660	chr10	57480598	57480835	+	237	0	3.81329	4930467K11Rik	NR_045353
1661	chr10	69981775	69982043	+	268	0	3.81329	Ank3	NM_009670
1662	chr10	69988751	69988994	+	243	0	3.81329	Ank3	NM_009670
1663	chr10	84438806	84439037	+	231	0	3.81329	Nuak1	NM_001004363
1664	chr10	118064938	118065222	+	284	0	3.81329	Mdm1	NM_001162904
1665	chr10	121439320	121439607	+	287	0	3.81329	Rassf3	NM_138956
1666	chr11	59021419	59021658	+	239	0	3.81329	Trim11	NM_053168
1667	chr12	103241691	103242103	+	412	0	3.81329	Prima1	NM_133364
1668	chr13	51750281	51750558	+	277	0	3.81329	Sema4d	NM_013660
1669	chr13	90886115	90886358	+	243	0	3.81329	Atp6ap1l	NM_001145879
1670	chr13	92523390	92523644	+	254	0	3.81329	Zfyve16	NM_173392
1671	chr13	97417137	97417442	+	305	0	3.81329	Gm5086	NR_046157
1672	chr13	98890913	98891162	+	249	0	3.81329	Tnpo1	NM_001048267
1673	chr14	19988783	19989014	+	231	0	3.81329	Gng2	NM_010315
1674	chr14	54809479	54809889	+	410	0	3.81329	Slc7a8	NM_016972
1675	chr14	57726362	57726695	+	333	0	3.81329	Lats2	NM_153382
1676	chr14	67675897	67676210	+	313	0	3.81329	Cdca2	NM_001110162
1677	chr14	70478994	70479236	+	242	0	3.81329	Phyhip	NM_145981
1678	chr14	73006926	73007157	+	231	0	3.81329	Gm9199	NR_027860
1679	chr14	103977842	103978091	+	249	0	3.81329	4930432J09Rik	NR_045953
1680	chr15	80688573	80688865	+	292	0	3.81329	A430088P11Rik	NR_045309
1681	chr17	5660555	5660802	+	247	0	3.81329	3300005D01Rik	NR_045081
1682	chr17	29080897	29081155	+	258	0	3.81329	Trp53cor1	NR_036469
1683	chr17	31658985	31659246	+	261	0	3.81329	U2af1	NM_001163769
1684	chr17	45629352	45629583	+	231	0	3.81329	Gm7325	NM_001177469
1685	chr19	24857381	24857622	+	241	0	3.81329	Pgm5	NM_175013
1686	chr2	112332135	112332392	+	257	0	3.81329	Emc4	NM_026519
1687	chr2	148239235	148239494	+	259	0	3.81329	Sstr4	NM_009219
1688	chr2	148407943	148408181	+	238	0	3.81329	Thbd	NM_009378
1689	chr3	85971595	85971901	+	306	0	3.81329	Prss48	NM_001001650
1690	chr3	87537728	87537998	+	270	0	3.81329	Etv3	NM_012051
1691	chr4	15188506	15188834	+	328	0	3.81329	Necab1	NM_178617
1692	chr4	57123017	57123248	+	231	0	3.81329	Epb4.1l4b	NM_019427
1693	chr4	98728750	98728985	+	235	0	3.81329	L1td1	NM_001081202
1694	chr4	144452170	144452612	+	442	0	3.81329	Aadacl3	NM_001085503
1695	chr5	33438197	33438433	+	236	0	3.81329	Uvssa	NM_001081101
1696	chr5	65458050	65458364	+	314	0	3.81329	Ugdh	NM_009466
1697	chr5	67822626	67822989	+	363	0	3.81329	Atp8a1	NM_001038999
1698	chr5	73503471	73503782	+	311	0	3.81329	Dcun1d4	NM_001190733
1699	chr5	135488931	135489246	+	315	0	3.81329	Hip1	NM_146001
1700	chr5	151026141	151026434	+	293	0	3.81329	Kl	NM_013823
1701	chr6	92175265	92175587	+	322	0	3.81329	Mrps25	NM_025578
1702	chr7	38166982	38167548	+	566	0	3.81329	1600014C10Rik	NM_001085385
1703	chr7	79469084	79469363	+	279	0	3.81329	Polg	NM_017462
1704	chr7	89521984	89522215	+	231	0	3.81329	Prss23	NM_029614
1705	chr7	129802683	129802915	+	232	0	3.81329	Gm4265	NR_046077
1706	chr7	142578441	142578716	+	275	0	3.81329	H19	NR_001592
1707	chr7	142611171	142611416	+	245	0	3.81329	H19	NR_001592
1708	chr8	17021351	17021582	+	231	0	3.81329	Csmd1	NM_053171
1709	chr8	86759184	86759517	+	333	0	3.81329	Siah1a	NM_009172
1710	chr8	120269896	120270163	+	267	0	3.81329	Fam92b	NM_001033980
1711	chr8	122147477	122147708	+	231	0	3.81329	Zfpm1	NM_009569
1712	chr9	44069245	44069476	+	231	0	3.81329	Usp2	NM_016808
1713	chrUn_GL456393	50996	51381	+	385	0	3.81329		NA
1714	chr6	137000627	137000887	+	260	0	3.81189	Pde6h	NM_023898
1715	chr6	91210854	91211112	+	258	0	3.81153	Fbln2	NM_001081437
1716	chr6	82033500	82033973	+	473	0	3.80967	Eva1a	NM_145570
1717	chr9	90260580	90261039	+	459	0	3.80963	Tbc1d2b	NM_194334
1718	chr11	8821603	8821837	+	234	0	3.8096	Tns3	NM_001083587
1719	chr18	69387667	69387907	+	240	0	3.8096	Tcf4	NM_001083967
1720	chr15	97861206	97861561	+	355	0	3.80265	Hdac7	NM_001204278
1721	chr12	117244591	117245257	+	666	0	3.80077	Mir153	NR_029563
1722	chr18	66516134	66516395	+	261	0	3.80009	Gm9926	NR_040528
1723	chr6	107265043	107265289	+	246	0	3.80009	Lrrn1	NM_008516
1724	chr1	23917088	23917389	+	301	0	3.79929	Smap1	NM_028534
1725	chr12	9123172	9123425	+	253	0	3.79569	Ttc32	NM_029321
1726	chr11	16859929	16860166	+	237	0	3.79153	2810442I21Rik	NR_015469
1727	chr11	116864284	116864557	+	273	0	3.79049	Mfsd11	NM_178620
1728	chr7	115904003	115904354	+	351	0	3.78702	Sox6	NM_001277326
1729	chr16	48297425	48297759	+	334	0	3.78555	Dppa2	NM_028615
1730	chr6	108472785	108473136	+	351	0	3.78555	0610040F04Rik	NR_040757
1731	chr19	31781162	31781674	+	512	0	3.77497	Prkg1	NM_001013833
1732	chr16	92697319	92697601	+	282	0	3.7736	Runx1	NM_001111023
1733	chr3	61336127	61336516	+	389	0	3.77297	Rap2b	NM_028712
1734	chr5	75359057	75359298	+	241	0	3.77207	Pdgfra	NM_001083316
1735	chr3	59008616	59008877	+	261	0	3.77176	Med12l	NM_177855
1736	chr11	50359667	50359916	+	249	0	3.77171	Mir804	NR_030529
1737	chr18	59092925	59093249	+	324	0	3.77171	A730017C20Rik	NR_033765
1738	chr15	5288353	5288824	+	471	0	3.77138	Ptger4	NM_008965
1739	chr3	16915507	16915753	+	246	0	3.77138	Ythdf3	NM_001145919
1740	chr9	110695763	110696035	+	272	0	3.77138	Ccdc12	NM_028312
1741	chr3	68558765	68559030	+	265	0	3.76495	Schip1	NM_013928
1742	chr1	79858475	79858784	+	309	0	3.76475	Serpine2	NM_009255
1743	chr1	73540376	73540656	+	280	0	3.7625	Pinc	NR_003202
1744	chr11	79837204	79837665	+	461	0	3.7625	Mir365-2	NR_029959
1745	chr15	53266956	53267362	+	406	0	3.7625	Ext1	NM_010162
1746	chr6	82777252	82777519	+	267	0	3.7625	Hk2	NM_013820
1747	chr6	86547840	86548076	+	236	0	3.7625	1600020E01Rik	NR_037961
1748	chr6	127109626	127109914	+	288	0	3.7625	9630033F20Rik	NM_177003
1749	chr11	11733240	11733505	+	265	0	3.75955	Ikzf1	NM_001025597
1750	chr11	63601711	63601962	+	251	0	3.75955	Hs3st3b1	NM_018805
1751	chr19	37884073	37884416	+	343	0	3.75955	Myof	NM_001099634
1752	chr11	79962187	79962444	+	257	0	3.75626	Utp6	NM_144826
1753	chr6	127364747	127365005	+	258	0	3.75626	D130058E03	NR_073373
1754	chr8	11308977	11309550	+	573	0	3.75626	Col4a1	NM_009931
1755	chr16	66870774	66871024	+	250	0	3.75274	1700010K23Rik	NR_040512
1756	chr12	4719067	4719608	+	541	0	3.75256	Fam228a	NM_029107
1757	chr18	32162394	32162687	+	293	0	3.75256	Map3k2	NM_011946
1758	chr16	63857432	63857738	+	306	0	3.75213	Epha3	NM_010140
1759	chr18	70502218	70502449	+	231	0	3.7507	Poli	NM_001136090
1760	chr11	49771230	49771673	+	443	0	3.74839	Gfpt2	NM_013529
1761	chr14	31983186	31983449	+	263	0	3.74839	Galnt15	NM_030166
1762	chr14	64055303	64055587	+	284	0	3.74839	Prss55	NM_001081063
1763	chr16	3233439	3234100	+	661	0	3.74839	Olfr161	NM_146860
1764	chr18	67969073	67969363	+	290	0	3.74839	Ldlrad4	NM_172631
1765	chr6	119058916	119059150	+	234	0	3.74839	Cacna1c	NM_001159534
1766	chr11	8785007	8785267	+	260	0	3.74833	Tns3	NM_001083587
1767	chr15	100918501	100918764	+	263	0	3.74563	Scn8a	NM_011323
1768	chr11	117223703	117223941	+	238	0	3.74378	Sept9	NM_001113486
1769	chr12	54807544	54807806	+	262	0	3.74362	Snx6	NM_026998
1770	chr12	92058250	92058578	+	328	0	3.74362	Sel1l	NM_011344
1771	chr14	7808588	7808847	+	259	0	3.74362	Flnb	NM_134080
1772	chr14	65024101	65024488	+	387	0	3.74362	Extl3	NM_018788
1773	chr15	81990576	81990871	+	295	0	3.74362	1700029P11Rik	NM_025503
1774	chr16	39056663	39057178	+	515	0	3.74362	Igsf11	NM_170599
1775	chr18	37935520	37935755	+	235	0	3.74362	Diap1	NM_007858
1776	chr6	121211109	121211372	+	263	0	3.73959	Tuba8	NM_017379
1777	chr1	106756541	106756801	+	260	0	3.73814	Kdsr	NM_027534
1778	chr1	119472722	119472982	+	260	0	3.73814	Ralb	NM_022327
1779	chr12	32846556	32846788	+	232	0	3.73814	Gdap10	NR_045032
1780	chr2	122708144	122708414	+	270	0	3.73814	Slc30a4	NM_011774
1781	chr5	24601957	24602195	+	238	0	3.73814	Smarcd3	NM_025891
1782	chr5	35921615	35921989	+	374	0	3.73814	Afap1	NM_027373
1783	chr5	111790630	111790908	+	278	0	3.73814	E130006D01Rik	NR_045833
1784	chr8	110778281	110778587	+	306	0	3.73814	Il34	NM_029646
1785	chr11	117974546	117974893	+	347	0	3.73575	Socs3	NM_007707
1786	chr14	47365239	47365485	+	246	0	3.73575	Lgals3	NM_010705
1787	chr12	71753330	71753561	+	231	0	3.73249	Daam1	NM_026102
1788	chr15	36283151	36283632	+	481	0	3.73215	Rnf19a	NM_013923
1789	chr13	60672409	60672653	+	244	0	3.73176	Dapk1	NM_134062
1790	chr4	33109700	33109972	+	272	0	3.73176	Gabrr1	NM_008075
1791	chr6	97142739	97142971	+	232	0	3.73176	Eogt	NM_175313
1792	chr8	12587884	12588173	+	289	0	3.73176	Spaca7	NM_024279
1793	chr11	97635786	97636044	+	258	0	3.73107	E130012A19Rik	NM_175332
1794	chr16	40739079	40739310	+	231	0	3.72993	Lsamp	NM_175548
1795	chr6	135321959	135322279	+	320	0	3.72683	Pbp2	NM_029595
1796	chr5	99669985	99670521	+	536	0	3.72296	A930011G23Rik	NR_030692
1797	chr15	62221208	62221499	+	291	0	3.72119	H2afy3	NR_003523
1798	chr15	96846035	96846319	+	284	0	3.72094	Slc38a2	NM_175121
1799	chr15	102401336	102401635	+	299	0	3.7171	Sp1	NM_013672
1800	chr3	30012846	30013123	+	277	0	3.71135	Mecom	NM_007963
1801	chr1	153369129	153369383	+	254	0	3.70938	Lamc1	NM_010683
1802	chr2	59670431	59670878	+	447	0	3.70938	Tanc1	NM_198294
1803	chr4	53202961	53203271	+	310	0	3.70938	4930522O17Rik	NR_040665
1804	chr9	55424163	55424494	+	331	0	3.70938	Etfa	NM_145615
1805	chr3	61426461	61426703	+	242	0	3.70575	Rap2b	NM_028712
1806	chr8	117646308	117646643	+	335	0	3.70575	Sdr42e1	NM_028725
1807	chr11	52744763	52744994	+	231	0	3.70248	Fstl4	NM_177059
1808	chr12	70633552	70634197	+	645	0	3.7024	Tmx1	NM_028339
1809	chr16	72656761	72657046	+	285	0	3.7024	Robo1	NM_019413
1810	chr19	34758895	34759173	+	278	0	3.7024	Slc16a12	NM_172838
1811	chr1	85979417	85979827	+	410	0	3.70114	Gpr55	NM_001033290
1812	chr1	119497573	119497948	+	375	0	3.70114	Ralb	NM_022327
1813	chr1	180247929	180248171	+	242	0	3.70114	Psen2	NM_011183
1814	chr1	182857394	182857631	+	237	0	3.70114	Susd4	NM_144796
1815	chr1	189862820	189863063	+	243	0	3.70114	Smyd2	NM_026796
1816	chr10	59403981	59404560	+	579	0	3.70114	Pla2g12b	NM_023530
1817	chr10	95566760	95567035	+	275	0	3.70114	Nudt4	NM_027722
1818	chr13	42198238	42198779	+	541	0	3.70114	Edn1	NM_010104
1819	chr13	43191866	43192246	+	380	0	3.70114	Tbc1d7	NM_001252640
1820	chr14	19805777	19806030	+	253	0	3.70114	2700060E02Rik	NM_026528
1821	chr14	34106634	34106883	+	249	0	3.70114	A630023A22Rik	NM_001251843
1822	chr14	56571449	56571697	+	248	0	3.70114	Cenpj	NM_001014996
1823	chr17	70945033	70945414	+	381	0	3.70114	Myl12b	NM_023402
1824	chr18	13721009	13721242	+	233	0	3.70114	Zfp521	NM_145492
1825	chr19	25291271	25291527	+	256	0	3.70114	Kank1	NM_181404
1826	chr2	5098021	5098252	+	231	0	3.70114	Optn	NM_181848
1827	chr2	30062905	30063192	+	287	0	3.70114	Set	NM_023871
1828	chr2	32769046	32769293	+	247	0	3.70114	Ttc16	NM_177384
1829	chr2	37780385	37780622	+	237	0	3.70114	Crb2	NM_001163566
1830	chr2	165888544	165888782	+	238	0	3.70114	Zmynd8	NM_001252587
1831	chr2	167611451	167611696	+	245	0	3.70114	Ube2v1	NM_023230
1832	chr2	168284050	168284282	+	232	0	3.70114	Kcng1	NM_001081134
1833	chr3	88618499	88618744	+	245	0	3.70114	Arhgef2	NM_001198911
1834	chr3	95270951	95271222	+	271	0	3.70114	Prune	NM_173347
1835	chr3	121736236	121736501	+	265	0	3.70114	F3	NM_010171
1836	chr4	43728323	43728555	+	232	0	3.70114	Hrct1	NM_027511
1837	chr4	45012975	45013276	+	301	0	3.70114	Zbtb5	NM_001163284
1838	chr4	86886301	86886571	+	270	0	3.70114	Acer2	NM_139306
1839	chr4	107139389	107139674	+	285	0	3.70114	Tceanc2	NM_025617
1840	chr4	123624715	123624975	+	260	0	3.70114	Macf1	NM_001199136
1841	chr4	129914119	129914468	+	349	0	3.70114	E330017L17Rik	NR_045190
1842	chr4	142222566	142222806	+	240	0	3.70114	Kazn	NM_001109684
1843	chr4	145199985	145200253	+	268	0	3.70114	Vps13d	NM_001276465
1844	chr5	66193671	66193920	+	249	0	3.70114	1700126H18Rik	NR_040695
1845	chr5	99632867	99633376	+	509	0	3.70114	A930011G23Rik	NR_030692
1846	chr5	122240353	122240651	+	298	0	3.70114	Tctn1	NM_001039153
1847	chr5	123472456	123472774	+	318	0	3.70114	Il31	NM_029594
1848	chr5	131027142	131027412	+	270	0	3.70114	Wbscr17	NM_145218
1849	chr5	134595463	134595694	+	231	0	3.70114	Rfc2	NM_020022
1850	chr6	86125412	86125820	+	408	0	3.70114	Add2	NM_001271859
1851	chr6	91345414	91345734	+	320	0	3.70114	Wnt7a	NM_009527
1852	chr7	16804706	16804937	+	231	0	3.70114	Strn4	NM_133789
1853	chr7	19920928	19921204	+	276	0	3.70114	Pvr	NM_027514
1854	chr7	24449234	24449465	+	231	0	3.70114	Irgc1	NM_199013
1855	chr7	45056658	45056931	+	273	0	3.70114	Prr12	NM_175022
1856	chr7	45092198	45092446	+	248	0	3.70114	Rcn3	NM_026555
1857	chr7	70429186	70429513	+	327	0	3.70114	Nr2f2	NM_183261
1858	chr7	109703403	109703682	+	279	0	3.70114	Akip1	NM_020616
1859	chr7	120941099	120941395	+	296	0	3.70114	Polr3e	NM_001164096
1860	chr7	143785133	143785415	+	282	0	3.70114	Mrgpre	NM_175534
1861	chr8	23531774	23532005	+	231	0	3.70114	Sfrp1	NM_013834
1862	chr8	69863606	69863925	+	319	0	3.70114	Cilp2	NM_026818
1863	chr8	121254986	121255224	+	238	0	3.70114	Foxl1	NM_008024
1864	chr9	43230563	43230817	+	254	0	3.70114	Oaf	NM_178644
1865	chr9	53667424	53667723	+	299	0	3.70114	Cul5	NM_027807
1866	chr9	67230579	67230839	+	260	0	3.70114	Mir190	NR_029576
1867	chr9	72632274	72632530	+	256	0	3.70114	Nedd4	NM_010890
1868	chr9	99169171	99169412	+	241	0	3.70114	Pik3cb	NM_029094
1869	chrX	162749051	162749316	+	265	0	3.70114	Rbbp7	NM_009031
1870	chr6	145417022	145417676	+	654	0	3.70083	Ifltd1	NM_028742
1871	chr12	80290579	80290810	+	231	0	3.69952	Actn1	NM_134156
1872	chr8	36252082	36252323	+	241	0	3.69814	Lonrf1	NM_001081150
1873	chr11	49245575	49245813	+	238	0	3.69683	Mgat1	NM_001110148
1874	chr15	7252313	7252693	+	380	0	3.69649	Lifr	NM_013584
1875	chr18	53472900	53473207	+	307	0	3.69637	Prdm6	NM_001033281
1876	chr11	73047661	73047908	+	247	0	3.69211	1200014J11Rik	NM_025818
1877	chr18	77035050	77035286	+	236	0	3.69191	Katnal2	NM_027721
1878	chr6	125325268	125325578	+	310	0	3.69044	Scnn1a	NM_011324
1879	chr11	72671747	72672049	+	302	0	3.68993	Ankfy1	NM_009671
1880	chr11	79289332	79289623	+	291	0	3.68993	Wsb1	NM_019653
1881	chr14	20208426	20208786	+	360	0	3.68993	Kcnk5	NM_021542
1882	chr18	36384121	36384397	+	276	0	3.68811	Cystm1	NM_001081365
1883	chr18	54847000	54847425	+	425	0	3.68775	Zfp608	NM_175751
1884	chr8	127720230	127720631	+	401	0	3.68613	Pard3	NM_001013580
1885	chr16	88372127	88372383	+	256	0	3.68468	Grik1	NM_010348
1886	chr11	51945077	51945366	+	289	0	3.68261	Cdkn2aipnl	NM_029976
1887	chr3	63910500	63910765	+	265	0	3.68261	E130311K13Rik	NM_177856
1888	chr9	71677475	71677768	+	293	0	3.68261	Myzap	NM_001033208
1889	chr8	118861886	118862156	+	270	0	3.68002	Hsbp1	NM_024219
1890	chr10	40258539	40258770	+	231	0	3.67882	Gtf3c6	NM_026113
1891	chr15	98310297	98310658	+	361	0	3.67882	Olfr257	NM_207554
1892	chr18	75262279	75262541	+	262	0	3.67814	2010010A06Rik	NR_045394
1893	chr11	31812066	31812494	+	428	0	3.67664	D630024D03Rik	NR_102310
1894	chr11	48797420	48797757	+	337	0	3.67439	Gnb2l1	NM_008143
1895	chr16	89052950	89053302	+	352	0	3.67439	Krtap6-5	NM_130856
1896	chr18	47331184	47331419	+	235	0	3.67439	Sema6a	NM_018744
1897	chr6	31717541	31717776	+	235	0	3.67292	Podxl	NM_013723
1898	chr19	26461263	26461515	+	252	0	3.67155	Smarca2	NM_011416
1899	chr6	100565356	100565691	+	335	0	3.66989	1700049E22Rik	NR_040525
1900	chr19	29185873	29186183	+	310	0	3.66878	Mir101b	NR_029778
1901	chr16	44299981	44300284	+	303	0	3.66858	Sidt1	NM_198034
1902	chr16	92883754	92883995	+	241	0	3.66818	Runx1	NM_001111022
1903	chr6	8877564	8877834	+	270	0	3.66818	Nxph1	NM_008751
1904	chr11	115564109	115564363	+	254	0	3.66626	Nup85	NM_001002929
1905	chr15	55079899	55080152	+	253	0	3.66626	Taf2	NM_001081288
1906	chr3	30765713	30765958	+	245	0	3.66626	Samd7	NR_028060
1907	chr12	71638209	71638532	+	323	0	3.66509	4930404H11Rik	NR_045941
1908	chr18	76204647	76204885	+	238	0	3.66509	Smad2	NM_010754
1909	chr5	151049212	151049488	+	276	0	3.66509	Kl	NM_013823
1910	chr9	72685314	72685572	+	258	0	3.66509	Nedd4	NM_010890
1911	chr3	31134296	31134563	+	267	0	3.6636	Cldn11	NM_008770
1912	chr16	32670419	32670663	+	244	0	3.66323	Tnk2os	NR_033493
1913	chr11	117336252	117336518	+	266	0	3.65962	Sept9	NM_001113488
1914	chr18	51248487	51248733	+	246	0	3.65761	Prr16	NM_001081224
1915	chr6	85381144	85381514	+	370	0	3.65612	Rab11fip5	NM_001003955
1916	chr6	120288602	120288876	+	274	0	3.65568	B4galnt3	NM_198884
1917	chr13	13778881	13779441	+	560	0	3.65449	Gng4	NM_010317
1918	chr2	146959330	146959574	+	244	0	3.65449	Xrn2	NM_011917
1919	chr8	43179305	43179616	+	311	0	3.65449	Triml2	NM_001160412
1920	chr9	117455207	117455480	+	273	0	3.65449	Rbms3	NM_001172121
1921	chr15	27488373	27488710	+	337	0	3.65285	Ank	NM_020332
1922	chr14	70210312	70210596	+	284	0	3.65019	Sorbs3	NM_011366
1923	chr19	4436316	4436638	+	322	0	3.64883	A930001C03Rik	NR_045990
1924	chr19	46580066	46580579	+	513	0	3.64796	Sfxn2	NM_053196
1925	chr11	101777892	101778180	+	288	0	3.6476	Etv4	NM_008815
1926	chr13	44340502	44340950	+	448	0	3.64281	1700029N11Rik	NR_045489
1927	chr2	181202489	181202902	+	413	0	3.64265	Ptk6	NM_009184
1928	chr4	105300081	105300391	+	310	0	3.64249	Ppap2b	NM_080555
1929	chr11	73223617	73223863	+	246	0	3.64236	Trpv1	NM_001001445
1930	chr15	6241837	6242068	+	231	0	3.6423	Dab2	NM_001008702
1931	chr1	125477085	125477347	+	262	0	3.64229	Actr3	NM_001205386
1932	chr1	155482076	155482424	+	348	0	3.64229	Xpr1	NM_011273
1933	chr13	107585382	107585653	+	271	0	3.64229	1700006H21Rik	NR_045900
1934	chr15	93808104	93808356	+	252	0	3.64229	9430014N10Rik	NR_045737
1935	chr3	154058286	154058539	+	253	0	3.64229	Slc44a5	NM_001081263
1936	chr3	157516513	157516786	+	273	0	3.64229	Zranb2	NM_017381
1937	chr8	84745460	84745739	+	279	0	3.64229	Nfix	NM_001081981
1938	chr9	42461754	42462022	+	268	0	3.64229	Tbcel	NM_173038
1939	chr11	74468390	74468645	+	255	0	3.64224	Olfr412	NM_001011851
1940	chr11	77772320	77772568	+	248	0	3.64213	Myo18a	NM_011586
1941	chr6	81923645	81923892	+	247	0	3.64213	Gcfc2	NM_177884
1942	chr11	32352451	32352753	+	302	0	3.64193	Sh3pxd2b	NM_177364
1943	chr3	69410712	69411010	+	298	0	3.64193	Ppm1l	NM_178726
1944	chr11	120158915	120159350	+	435	0	3.64185	Slc38a10	NM_001164798
1945	chr3	51348980	51349218	+	238	0	3.64185	Elf2	NM_023502
1946	chr11	55428776	55429059	+	283	0	3.63965	Sparc	NM_009242
1947	chr19	42255844	42256202	+	358	0	3.63048	Golga7b	NM_027694
1948	chr6	82045888	82046354	+	466	0	3.63048	Eva1a	NM_145570
1949	chr18	78344359	78344638	+	279	0	3.62912	Slc14a2	NM_001110274
1950	chr14	64949036	64949267	+	231	0	3.62849	Hmbox1	NM_177338
1951	chr15	101845872	101846336	+	464	0	3.62814	Krt1	NM_008473
1952	chr10	77618264	77618568	+	304	0	3.6281	Ube2g2	NM_019803
1953	chr12	11814105	11814336	+	231	0	3.6281	Tubb2a-ps2	NR_003964
1954	chr12	108918896	108919154	+	258	0	3.6281	Wdr25	NM_177602
1955	chr14	11161708	11161948	+	240	0	3.6281	Fhit	NM_010210
1956	chr2	120121377	120121680	+	303	0	3.6281	Ehd4	NM_133838
1957	chr4	135898315	135898572	+	257	0	3.6281	Cnr2	NM_009924
1958	chr7	126780206	126780483	+	277	0	3.6281	Tbx6	NM_011538
1959	chr9	41228938	41229195	+	257	0	3.6281	1700063D05Rik	NR_040392
1960	chr9	50496046	50496346	+	300	0	3.6281	Plet1	NM_029639
1961	chr9	50753891	50754129	+	238	0	3.6281	Cryab	NM_009964
1962	chr9	96343591	96343834	+	243	0	3.6281	Atp1b3	NM_007502
1963	chr8	105811608	105811882	+	274	0	3.62454	Ranbp10	NM_145824
1964	chr11	54468141	54468379	+	238	0	3.62376	Fnip1	NM_173753
1965	chr6	55509185	55509417	+	232	0	3.62376	Adcyap1r1	NM_007407
1966	chr11	103170465	103170787	+	322	0	3.6229	Fmnl1	NM_001077698
1967	chr16	3232335	3232881	+	546	0	3.62031	Olfr161	NM_146860
1968	chr19	36337828	36338067	+	239	0	3.62031	Pcgf5	NM_029508
1969	chr12	81484922	81485160	+	238	0	3.62004	Cox16	NM_025461
1970	chr8	22873892	22874164	+	272	0	3.61853	Kat6a	NM_001081149
1971	chr11	117829258	117829526	+	268	0	3.61576	Tk1	NM_009387
1972	chr1	33993073	33993319	+	246	0	3.61073	Dst	NM_133833
1973	chr3	10091793	10092063	+	270	0	3.60913	Gm9833	NR_045710
1974	chr9	99098462	99098719	+	257	0	3.60913	Pik3cb	NM_029094
1975	chr18	32542509	32542823	+	314	0	3.60896	Gypc	NM_001048207
1976	chr16	10639156	10639469	+	313	0	3.60777	Clec16a	NM_001204229
1977	chr1	96239219	96239453	+	234	0	3.60733	1700063A18Rik	NR_040467
1978	chr8	40307695	40307983	+	288	0	3.60733	Micu3	NM_030110
1979	chr3	51733643	51733951	+	308	0	3.60641	Mgst2	NM_174995
1980	chr15	11037240	11037523	+	283	0	3.60636	Rxfp3	NM_178717
1981	chr9	99096202	99096502	+	300	0	3.60636	Pik3cb	NM_029094
1982	chr8	119663534	119663772	+	238	0	3.60351	Wfdc1	NM_023395
1983	chr12	16871563	16871802	+	239	0	3.603	Rock2	NM_009072
1984	chr16	30397417	30397921	+	504	0	3.60261	Atp13a3	NM_001128096
1985	chr16	87698418	87698743	+	325	0	3.59967	Bach1	NM_007520
1986	chr19	5058427	5058698	+	271	0	3.598	Rin1	NM_145495
1987	chr3	27729047	27729313	+	266	0	3.598	Fndc3b	NM_173182
1988	chr8	127091549	127091804	+	255	0	3.59648	Pard3	NM_001122850
1989	chr16	90748557	90748808	+	251	0	3.59644	Mrap	NM_029844
1990	chr16	92614273	92614566	+	293	0	3.59644	Runx1	NM_009821
1991	chr12	73842479	73842732	+	253	0	3.59621	Hif1a	NM_010431
1992	chr17	87446837	87447255	+	418	0	3.59621	Calm2	NM_007589
1993	chr9	92551823	92552088	+	265	0	3.59621	B430319G15Rik	NR_029474
1994	chr1	92074481	92074738	+	257	0	3.59544	Hdac4	NM_207225
1995	chr11	8701695	8701973	+	278	0	3.58935	Tns3	NM_001083587
1996	chr1	51879517	51879786	+	269	0	3.58898	Myo1b	NM_010863
1997	chr1	74971880	74972117	+	237	0	3.58898	Ihh	NM_010544
1998	chr1	134145494	134145740	+	246	0	3.58898	Chit1	NM_027979
[truncated: 1,822 more rows]
