# Supplementary material for: Gata6 potently initiates reprograming of pluripotent and differentiated cells to extraembryonic endoderm stem cells
Source: Genes Dev. 2015 Jun 15;29(12):1239–55. doi: 10.1101/gad.257071.114 (PMC4495396; doi:10.1101/gad.257071.114)
Supplement: Supplemental Material [file supp_29.12.1239_Table_S7.xlsx]

## Sheet: Gata6hESC_RPKM
Table S7: RNAseq analysis of GATA6 induction in hES cells (day 6) and control hES cells in KSR or mTeSR media
Ensembl ID	Gene Symbol	KSR1	KSR2	+GATA6 KSR1	+GATA6 KSR2	mTeSR1	mTeSR2	+GATA6 mTeSR1	+GATA6 mTeSR2
ENSG00000000003	TSPAN6	68.5229	66.2775	49.3895	38.7422	56.7473	54.2338	49.8798	53.967
ENSG00000000005	TNMD	5.99575	3.32422	0.219127	0.0670459	2.47893	4.16943	0.620842	0.247249
ENSG00000000419	DPM1	68.0139	64.2661	42.8365	25.0533	57.2479	53.8655	37.1032	63.7608
ENSG00000000457	SCYL3	2.06348	2.67914	2.25913	1.45298	2.2974	1.92381	2.31565	2.08087
ENSG00000000460	C1orf112	6.28096	8.41911	5.34495	5.81318	8.61988	7.38804	6.66365	5.47342
ENSG00000000938	FGR	0.0420264	0	0	0	0.0579191	0.0179452	0	0.0485256
ENSG00000000971	CFH	0	0	0	0	0	0.00701109	0	0
ENSG00000001036	FUCA2	28.8429	22.8314	33.5629	29.9502	26.8691	24.5694	28.2278	39.0365
ENSG00000001084	GCLC	13.4001	15.1954	12.8378	9.18228	18.2394	15.8489	12.9028	12.8675
ENSG00000001167	NFYA	10.8641	16.5693	16.5786	13.1446	14.7858	16.7825	19.4337	15.1156
ENSG00000001460	STPG1	2.3163	2.35759	1.56882	1.37288	2.65362	2.80029	1.36927	1.67294
ENSG00000001461	NIPAL3	1.96695	2.78041	7.84249	4.04566	1.4419	1.69764	2.67492	5.87112
ENSG00000001497	LAS1L	21.7812	16.4365	12.0352	13.3842	21.5759	18.1965	13.4159	17.7968
ENSG00000001561	ENPP4	2.61388	3.4388	1.24068	1.40906	3.24551	4.08543	1.81987	0.953834
ENSG00000001617	SEMA3F	5.30917	6.03225	3.13836	5.61976	3.86631	10.9486	6.61913	2.3859
ENSG00000001626	CFTR	0.346241	0.32009	8.33118	4.48286	0.245036	0.159832	2.04719	7.23936
ENSG00000001629	ANKIB1	8.97755	14.044	14.3384	11.0723	15.2967	16.2678	14.9755	13.48
ENSG00000001630	CYP51A1	0.410883	1.15162	0.883584	0.587309	0.640124	1.4646	1.45967	0.886968
ENSG00000001631	KRIT1	8.28505	11.3592	10.4335	8.74744	9.87469	9.88294	10.8551	10.2337
ENSG00000002016	RAD52	7.89357	6.72739	5.60658	4.03445	5.9287	5.59735	4.51943	3.56136
ENSG00000002079	MYH16	0.0728885	0.155824	0.0233088	0.114108	0.0753391	0.0233425	0.0360216	0.01052
ENSG00000002330	BAD	10.4083	5.28165	6.9739	8.76794	5.94267	3.64013	6.46652	6.40957
ENSG00000002549	LAP3	37.133	25.0908	24.1084	21.9061	34.2835	29.7199	20.7972	25.9108
ENSG00000002586	CD99	147.209	117.194	445.969	361.045	48.4341	76.5859	271.7	357.604
ENSG00000002587	HS3ST1	1.22102	0.901819	2.91669	3.73361	0.619964	0.859808	3.09596	5.49097
ENSG00000002726	AOC1	0.0182919	0	0.0311973	0	0.0252091	0.0624848	0.0241063	0.0211206
ENSG00000002745	WNT16	0.0911106	0	0.0466175	0.0855809	0	0.0311233	0.43226	1.64113
ENSG00000002746	HECW1	0.168999	0.524074	0.128675	0.151183	0.440862	0.38143	0.127268	0.097567
ENSG00000002822	MAD1L1	16.2775	12.309	12.6056	16.3881	12.7358	10.5116	12.5324	8.85499
ENSG00000002834	LASP1	47.9387	53.1533	105.837	92.0903	45.0258	51.964	75.0768	106.74
ENSG00000002919	SNX11	12.2747	10.8485	8.44554	9.06613	9.57159	9.78374	9.26348	12.4771
ENSG00000002933	TMEM176A	0.13885	0	0	0.130423	0.076543	0.0711465	0.256181	0.0320645
ENSG00000003056	M6PR	20.3288	26.4707	25.7639	22.5739	28.7332	24.8772	25.639	29.8632
ENSG00000003096	KLHL13	7.83102	9.63732	4.11872	2.98069	10.3032	10.8858	3.30306	5.17931
ENSG00000003137	CYP26B1	5.96233	3.39588	0.320363	0.588125	1.15239	4.22248	0.574946	0.377801
ENSG00000003147	ICA1	2.47298	0.951476	5.35174	3.03144	3.02233	3.0284	3.25906	4.68718
ENSG00000003249	DBNDD1	12.5182	11.6713	1.69129	4.34015	10.316	9.37926	3.11962	2.93022
ENSG00000003393	ALS2	11.5139	18.1908	16.7373	20.4033	16.9148	18.6558	21.828	18.7159
ENSG00000003400	CASP10	0.444985	0.470881	1.14665	0.757207	0.239972	0.875689	1.3386	0.75953
ENSG00000003402	CFLAR	0.672256	0.776436	3.67963	3.87317	0.872612	0.740996	4.82635	2.60394
ENSG00000003436	TFPI	12.9977	10.6542	40.3742	17.628	5.44685	8.6673	37.6589	61.5292
ENSG00000003509	NDUFAF7	15.8692	10.9841	8.91217	8.18052	22.4549	17.636	9.70714	10.4641
ENSG00000003756	RBM5	30.0918	26.9611	26.1576	19.6302	25.5555	22.7596	23.8858	20.1257
ENSG00000003987	MTMR7	1.10222	1.01897	0.749404	1.21254	2.05274	2.12426	0.824437	0.859911
ENSG00000003989	SLC7A2	0.84088	2.82491	9.75731	8.0395	3.42487	4.12913	11.1807	9.09369
ENSG00000004059	ARF5	73.7999	58.3944	51.7212	35.5171	50.5398	51.439	43.1705	49.3637
ENSG00000004139	SARM1	0.510327	0.939937	1.43947	2.04033	0.724953	0.382178	0.848442	1.5955
ENSG00000004142	POLDIP2	2.54818	1.95312	2.55091	2.28946	2.16815	1.45706	2.27771	4.32381
ENSG00000004399	PLXND1	7.55071	12.0585	25.9901	42.1754	5.96542	14.3517	41.4637	27.3767
ENSG00000004455	AK2	28.6405	24.7198	20.0598	14.1446	23.1626	23.8171	15.1105	17.0795
ENSG00000004468	CD38	0.0708213	0.0133103	0.189809	0.253421	0.0557732	0.164163	0.12	0.0934554
ENSG00000004478	FKBP4	70.094	70.0184	50.7354	70.9246	66.6549	82.1537	60.6721	53.4787
ENSG00000004487	KDM1A	125.657	125.976	68.6288	70.6398	103.032	116.884	79.3286	73.0098
ENSG00000004534	RBM6	36.5634	27.2355	24.8467	20.7204	40.0819	32.7767	28.5935	19.5853
ENSG00000004660	CAMKK1	1.41229	1.62576	0.878175	0.967297	1.48005	1.74633	1.35714	0.951241
ENSG00000004700	RECQL	10.1771	13.7762	18.6387	14.9382	14.9223	15.6627	15.3311	22.393
ENSG00000004766	CCDC132	6.85475	6.93055	7.37451	5.41528	6.14489	5.52871	5.68787	5.02004
ENSG00000004776	HSPB6	0.105285	0.0461706	0.239421	0.0549415	0.241832	0.119884	0.138752	0.364699
ENSG00000004777	ARHGAP33	10.854	8.26254	4.87796	4.81408	10.99	9.08011	5.28894	3.14441
ENSG00000004779	NDUFAB1	138.082	95.7314	75.1485	73.4426	91.1755	89.5892	63.1913	102.874
ENSG00000004799	PDK4	0.144325	1.43459	0.62905	0.326361	0.0221003	0.0410843	0	0.037032
ENSG00000004809	SLC22A16	0	0	0	0	0	0	0	0
ENSG00000004838	ZMYND10	1.16829	0.651267	0.371492	0.278995	0.354765	0.355118	0.313149	0.182909
ENSG00000004846	ABCB5	0.0888152	0.0389483	0.0841539	0.185389	0.122402	0.126413	0.143058	0.0227889
ENSG00000004848	ARX	2.05373	3.38391	0.153031	0	2.28079	1.26007	0.131386	0.0460453
ENSG00000004864	SLC25A13	39.5235	41.6921	24.5735	33.7498	49.8151	46.3029	37.1238	30.2025
ENSG00000004866	ST7	7.93217	6.61003	12.567	7.98958	4.798	3.69954	8.2638	11.0089
ENSG00000004897	CDC27	15.3915	20.275	24.9441	21.7124	18.2557	18.0492	21.8865	39.5727
ENSG00000004939	SLC4A1	0.0230997	0	0.00984931	0	0	0	0.0152212	0.013336
ENSG00000004948	CALCR	0.294793	0.694009	0.211696	1.72456	0.192445	1.32501	0.61342	1.59442
ENSG00000004961	HCCS	14.2544	12.3916	12.1986	10.2115	12.3214	11.2699	11.2182	16.546
ENSG00000004975	DVL2	30.3446	29.8972	22.3769	24.0945	32.4974	31.3989	25.692	28.1044
ENSG00000005001	PRSS22	0	0	0.0705654	0	0	0.38867	0	0.0477729
ENSG00000005007	UPF1	27.8147	34.1101	36.5301	50.8129	30.6044	25.6309	41.1075	32.339
ENSG00000005020	SKAP2	7.17172	6.84986	3.92633	3.99696	2.51048	4.45873	3.78056	3.85885
ENSG00000005022	SLC25A5	421.536	278.025	212.42	191.458	308.927	359.875	210.585	286.006
ENSG00000005059	CCDC109B	9.54909	6.51401	3.31757	1.54238	8.28604	7.0762	2.26387	2.45018
ENSG00000005073	HOXA11	0	0.328727	0.191772	0.195587	0	0	0.197578	0
ENSG00000005075	POLR2J	29.7185	22.5033	14.9014	13.2928	17.129	16.5519	10.8657	19.324
ENSG00000005100	DHX33	15.4744	18.1691	13.4049	16.1715	28.3458	22.7864	18.6848	24.4322
ENSG00000005102	MEOX1	1.22867	1.25413	3.8659	0.331638	0.0291949	0.144728	0.530438	5.2589
ENSG00000005108	THSD7A	0.414102	1.63437	1.10526	0.707217	0.874578	0.881808	1.03477	0.211127
ENSG00000005156	LIG3	16.574	20.0415	13.62	16.8038	24.7733	24.1187	17.6781	18.7822
ENSG00000005175	RPAP3	30.5906	30.7983	23.1088	20.3263	32.1274	32.3193	23.4628	34.0152
ENSG00000005187	ACSM3	0.201564	0.477318	1.94232	0.757324	0.0555576	0.223776	0.982853	0.39565
ENSG00000005189	AC004381.6	4.07046	3.27409	2.39203	1.88199	3.92392	3.24202	2.16798	2.16733
ENSG00000005194	CIAPIN1	53.6657	45.8466	36.6427	33.4083	39.5516	33.2169	31.8641	44.6378
ENSG00000005206	SPPL2B	33.119	22.0924	24.021	19.2458	27.0002	16.3713	24.2525	15.7758
ENSG00000005238	FAM214B	4.95844	4.09177	11.126	9.97148	2.56086	3.13132	7.54294	8.74275
ENSG00000005243	COPZ2	1.35157	1.18541	10.0987	3.72801	0.443494	0.439708	5.34357	4.90468
ENSG00000005249	PRKAR2B	10.5809	11.4826	5.31456	3.404	14.8354	14.6983	6.11448	2.89959
ENSG00000005302	MSL3	18.6213	16.3759	15.3971	9.561	14.4255	10.5449	13.5093	13.4309
ENSG00000005339	CREBBP	11.8002	20.308	19.0709	27.7891	19.4376	16.3151	28.0523	18.2342
ENSG00000005379	BZRAP1	3.66208	3.0371	0.936227	0.894683	4.2386	3.28795	0.614418	0.0607779
ENSG00000005381	MPO	0	0.0683565	0	0	0	0	0	0.0199979
ENSG00000005421	PON1	0	0.0881341	0.076171	0	0.0307752	0	0.0294289	0
ENSG00000005436	GCFC2	5.5666	6.43983	4.4276	2.68919	6.81729	6.73923	4.17015	4.71247
ENSG00000005448	WDR54	30.1086	17.7399	5.81176	6.51588	13.5855	19.747	6.12671	6.37962
ENSG00000005469	CROT	2.40217	2.09101	2.43354	2.14893	1.71752	1.60414	1.42816	1.89776
ENSG00000005471	ABCB4	0.0142649	0.0187669	0.097317	0.245651	0.0786375	0.0730933	0.0939968	0.0329419
ENSG00000005483	KMT2E	9.66517	18.8903	10.8291	8.57677	12.2158	17.0527	10.9486	8.07247
ENSG00000005486	RHBDD2	0.427492	0.482063	0.677022	0.621442	0.462906	0.521539	0.482897	0.423087
ENSG00000005513	SOX8	4.00435	1.90742	0.553428	1.21054	3.17797	3.95034	1.21922	0.398586
ENSG00000005700	IBTK	8.55345	12.4243	20.6383	17.7354	13.4068	13.954	17.9758	15.5854
ENSG00000005801	ZNF195	31.7425	26.6463	15.2139	15.7483	36.5351	27.5697	26.1326	18.7715
ENSG00000005810	MYCBP2	3.12965	7.27565	5.93657	4.95925	5.61236	5.76588	7.15747	4.99739
ENSG00000005812	FBXL3	8.67624	8.87309	15.5933	9.61045	7.76093	6.96212	10.9164	18.7317
ENSG00000005844	ITGAL	0.121004	0.260497	0.168853	0.0516638	0.181924	0.178492	0.202959	0.203225
ENSG00000005882	PDK2	3.16731	4.10111	3.6392	3.15776	2.84878	2.81876	2.63628	2.9257
ENSG00000005884	ITGA3	3.41202	4.72292	33.4789	32.967	2.30789	2.5027	42.304	32.9314
ENSG00000005889	ZFX	7.01828	8.13521	9.45944	7.92267	8.34433	7.19879	10.3791	8.34016
ENSG00000005893	LAMP2	14.443	19.7686	31.0763	20.4053	13.4921	16.6968	25.2786	35.3575
ENSG00000005955	GGNBP2	0.836316	0.90609	1.67807	0.924186	1.19778	0.938277	2.39881	2.95375
ENSG00000005961	ITGA2B	2.20227	2.21824	0.718928	0.188545	2.0392	3.37944	0.544183	0.615844
ENSG00000005981	ASB4	0.089953	0.118342	0.102278	0.0469409	0.165293	0.0640163	0.0395155	0.0519319
ENSG00000006007	GDE1	20.9657	24.5943	34.0525	30.2084	19.2092	18.2528	26.4788	32.9721
ENSG00000006015	C19orf60	34.4303	19.1285	18.3704	19.4481	22.6993	16.7877	17.9966	16.0631
ENSG00000006016	CRLF1	1.56803	0.589397	0.218312	0.601168	0.926141	3.03345	2.53036	0.443392
ENSG00000006025	OSBPL7	4.04233	2.6171	4.90432	3.39374	2.95245	1.8622	3.19301	4.43188
ENSG00000006042	TMEM98	33.9751	25.2327	40.3545	19.6799	25.2028	24.6409	28.5999	41.708
ENSG00000006047	YBX2	2.75831	2.18723	0.418882	0.354917	3.62781	3.87219	0.414965	0.465368
ENSG00000006059	KRT33A	0	0	0	0	0	0	0	0
ENSG00000006062	MAP3K14	3.01816	2.75413	1.57712	1.97041	2.58421	1.52456	1.69257	2.13543
ENSG00000006071	ABCC8	1.10522	0.893621	0.0785414	0.0360467	1.11065	0.629239	0.19724	0.0797589
ENSG00000006074	CCL18	0.043312	0	0	0	0	0	0	0
ENSG00000006075	CCL3	0	0	0	0	0	0	0	0
ENSG00000006114	SYNRG	8.43207	12.8443	10.6313	11.8041	12.6196	10.8252	12.7104	13.4293
ENSG00000006116	CACNG3	0	0.0732929	0.0316722	0.058144	0	0	0.0734198	0
ENSG00000006118	TMEM132A	42.9692	30.9844	33.3874	47.3565	33.788	27.0388	37.1318	23.0856
ENSG00000006125	AP2B1	16.7464	35.8803	36.0596	42.8881	34.2618	37.9547	35.1103	51.4363
ENSG00000006128	TAC1	2.17532	2.55738	0.157875	1.30423	20.1563	4.18974	1.21991	0.374086
ENSG00000006194	ZNF263	11.9631	9.15951	10.406	9.49312	11.2046	8.52863	11.4445	10.563
ENSG00000006210	CX3CL1	2.5922	3.46235	0.44717	0.96032	1.29536	1.65607	0.4694	0.468382
ENSG00000006282	SPATA20	11.0672	7.69564	12.3809	7.81309	9.87046	7.72157	10.2501	8.36318
ENSG00000006283	CACNA1G	1.83405	2.07641	0.398792	0.709227	1.76228	1.72227	1.12667	0.160302
ENSG00000006327	TNFRSF12A	39.5401	18.6134	33.1938	36.1666	20.5819	14.3007	26.4372	36.6579
ENSG00000006377	DLX6	0.0248893	0	0.084899	0.116894	0.102905	0	0	0.229907
ENSG00000006432	MAP3K9	3.51186	6.0184	2.75398	5.64255	6.06404	9.39637	6.59043	4.10831
ENSG00000006451	RALA	33.8495	32.8229	23.3302	16.7704	41.6558	38.5658	24.2202	26.2784
ENSG00000006453	BAIAP2L1	4.90805	6.33203	18.8884	12.269	6.80772	8.45052	5.98828	16.6538
ENSG00000006459	JHDM1D	2.71511	4.5972	4.20349	5.13163	4.73911	7.34693	6.44721	4.07048
ENSG00000006468	ETV1	5.76678	6.93868	2.52041	2.07417	17.9785	17.5016	4.40994	1.18658
ENSG00000006530	AGK	2.54768	4.03773	2.757	1.98255	2.6282	3.28264	2.25797	2.68362
ENSG00000006534	ALDH3B1	1.05399	1.00145	0.649139	0.855576	0.591789	0.700083	0.463009	0.721178
ENSG00000006555	TTC22	0.0857175	0.180431	0.0438581	0.0805152	0.259892	0.380653	0.0903718	0.0197947
ENSG00000006576	PHTF2	6.5308	9.52645	15.3985	8.80704	8.27414	8.57141	11.2492	11.2979
ENSG00000006606	CCL26	0	0	0	0	0	0	0	0
ENSG00000006607	FARP2	4.90718	10.0632	9.0547	7.9339	6.45015	7.92119	8.51057	8.38445
ENSG00000006611	USH1C	0.0424778	0.195592	0.0543353	0	0.0292706	0.399035	0.279901	0.171664
ENSG00000006625	GGCT	1.1733	0.450213	0.208448	0.306136	9.29773	0.709746	0.322137	32.6832
ENSG00000006634	DBF4	17.6717	18.4793	9.65019	7.21504	19.965	17.5484	10.2905	11.914
ENSG00000006638	TBXA2R	0.637656	0.954606	1.01254	0.860568	0.66667	0.582112	0.608528	0.482381
ENSG00000006652	IFRD1	54.2148	63.484	42.2392	48.1802	77.8918	54.105	54.4194	54.2717
ENSG00000006659	LGALS14	0.148178	0	0.0631806	0.46395	0	0	0	0.0855467
ENSG00000006695	COX10	7.74447	6.90618	6.41698	7.34319	8.74757	8.13083	6.78661	7.58236
ENSG00000006704	GTF2IRD1	0.263858	0.244276	0.27501	0.183588	0.269362	0.225334	0.154547	0.203108
ENSG00000006712	PAF1	41.0242	26.7665	32.1673	33.0679	29.4548	24.344	30.9463	32.081
ENSG00000006715	VPS41	12.6289	15.1831	15.1187	11.2237	15.7847	15.6466	14.1468	12.8097
ENSG00000006740	ARHGAP44	2.66781	3.16901	6.53791	2.63565	4.12287	4.13634	2.61128	6.54954
ENSG00000006744	ELAC2	35.9595	30.3951	31.5415	36.025	37.3799	27.6043	32.9547	53.1937
ENSG00000006747	SCIN	0.0182802	0	0.187065	0.0858538	0.0503862	0.109279	0.0722729	0.2955
ENSG00000006756	ARSD	2.36761	1.97418	6.41724	5.62069	1.79232	1.53781	2.76863	5.8397
ENSG00000006757	PNPLA4	8.86025	7.87541	4.07515	2.23637	5.99996	5.6786	2.39809	3.57378
ENSG00000006788	MYH13	0	0	0	0	0	0	0.0120034	0.0105167
ENSG00000006831	ADIPOR2	23.1921	23.8646	24.3657	20.8684	26.3763	27.387	29.3792	23.4992
ENSG00000006837	CDKL3	1.35398	1.11767	0.588633	0.332498	0.731766	0.453449	0.90968	0.551776
ENSG00000007001	UPP2	0.565208	0.216879	0.0602486	0.110605	0.324561	0.623469	0.124145	0.0543845
ENSG00000007038	PRSS21	0	0	0	0.232376	0	0	0	0
ENSG00000007047	MARK4	10.0401	10.6306	13.8754	17.6136	9.69488	13.2373	24.9251	10.6139
ENSG00000007062	PROM1	11.3925	15.3869	57.3801	45.9503	18.0449	17.7355	26.6392	35.1087
ENSG00000007080	CCDC124	99.0357	60.7118	58.9603	97.3478	60.5278	53.3359	63.6106	61.7571
ENSG00000007129	CEACAM21	0	0	0.0578377	0	0.373888	0.115843	0.268149	0
ENSG00000007168	PAFAH1B1	32.6002	39.2517	35.0684	31.9608	42.9586	38.3976	37.3811	57.6971
ENSG00000007171	NOS2	3.81751	8.23801	6.27667	2.08528	7.74031	4.98403	1.66493	2.3942
ENSG00000007174	DNAH9	0.30445	0.20301	0.113808	0.117523	0.385095	0.366848	0.153895	0.130019
ENSG00000007202	KIAA0100	15.2363	26.543	24.0647	26.7372	26.685	23.6102	29.9967	33.5044
ENSG00000007216	SLC13A2	0	0	0	0	0	0	0	0
ENSG00000007237	GAS7	2.44143	4.10413	17.234	14.1037	1.50525	2.38979	6.51024	27.2914
ENSG00000007255	TRAPPC6A	45.876	30.7394	12.1495	6.57974	25.5254	28.5926	9.57576	12.5846
ENSG00000007264	MATK	1.0485	0.459802	0.18341	0.0420883	1.07449	1.72196	0.141722	0.0931268
ENSG00000007306	CEACAM7	0	0	0	0	0	0	0	0
ENSG00000007312	CD79B	1.08454	1.12956	0.0385357	0	0.560501	2.04534	0.238214	0.573952
ENSG00000007314	SCN4A	0.911055	1.03426	0.194229	0.276052	4.20214	3.11843	0.793981	0.178152
ENSG00000007341	ST7L	3.21679	3.2823	2.32197	1.66543	3.12423	2.49838	2.31994	2.13497
ENSG00000007350	TKTL1	0	0	0	0	0	0	0	0
ENSG00000007372	PAX6	14.1913	16.4793	0.890151	0.726288	5.22913	3.50208	1.5285	0.3061
ENSG00000007376	RPUSD1	21.6206	12.4049	15.606	27.028	15.9233	10.6383	18.412	20.3332
ENSG00000007384	RHBDF1	15.1412	11.5232	26.069	26.6743	11.2259	15.1075	25.1827	24.3209
ENSG00000007392	LUC7L	65.4324	39.9128	27.9796	26.8306	52.87	36.3581	29.655	28.2561
ENSG00000007402	CACNA2D2	4.84826	5.06153	2.27616	4.99472	6.45178	8.38765	3.25653	2.16698
ENSG00000007516	BAIAP3	2.0349	1.96751	0.407689	0.690868	0.743341	1.41327	0.726978	0.141542
ENSG00000007520	TSR3	56.653	36.4772	40.8367	62.9071	35.9866	31.5189	38.5467	50.0727
ENSG00000007541	PIGQ	25.9255	15.7361	20.5303	21.2938	19.6919	12.0884	19.3082	14.6259
ENSG00000007545	CRAMP1L	4.29424	3.47511	3.46063	3.93889	3.99628	2.81661	5.01748	2.93921
ENSG00000007866	TEAD3	17.0709	15.8068	30.0001	33.2854	12.3461	13.1173	22.4972	25.6152
ENSG00000007908	SELE	0.0446033	0.0391199	0.0253574	0.0931028	0.286863	0.114273	0.137157	0
ENSG00000007923	DNAJC11	17.614	20.5981	18.8163	19.6576	22.246	20.722	22.5054	20.8978
ENSG00000007933	FMO3	0.109909	0.0361489	0.257748	0	0.151472	0.046931	0.108634	0.158632
ENSG00000007944	MYLIP	1.29211	1.05231	58.3813	22.2831	3.30708	6.53317	33.6242	90.2971
ENSG00000007952	NOX1	0.657575	0.417635	0.425401	0.141992	0.562496	0.367923	0.239062	0.314179
ENSG00000007968	E2F2	4.07635	6.29296	1.08336	1.78131	4.2172	3.82082	1.74703	0.420928
ENSG00000008018	PSMB1	184.013	118.942	117.551	91.6264	144.896	120.524	97.0099	169.443
ENSG00000008056	SYN1	2.88247	2.8029	2.13745	3.89592	3.45435	3.50131	4.81329	1.90185
ENSG00000008083	JARID2	27.1031	34.4245	19.5777	18.8908	46.8279	60.2221	29.5465	17.0969
ENSG00000008086	CDKL5	0.497355	5.49627	7.53532	6.22893	5.46063	7.50373	6.68559	5.91497
ENSG00000008118	CAMK1G	2.98581	1.18421	0.636547	0.58429	1.30104	1.55617	0.115733	0.583041
ENSG00000008128	CDK11A	0.7133	0.426552	0.940065	0.710615	0.685151	0.479941	0.769122	0.69882
ENSG00000008130	NADK	29.3535	23.9736	26.2332	22.2537	26.9045	25.2416	27.2337	24.7283
ENSG00000008196	TFAP2B	0.929866	1.78293	0.0843571	0.526536	0.58622	0.532218	0.19555	0
ENSG00000008197	TFAP2D	0	0.0881856	0	0	0	0.0286221	0	0
ENSG00000008226	DLEC1	2.28452	1.47927	0.22069	0.27941	2.09076	1.29557	0.470423	0.0412158
ENSG00000008256	CYTH3	6.47916	9.26079	10.855	7.95116	5.96458	6.01149	7.26377	9.15667
ENSG00000008277	ADAM22	1.58507	2.95822	0.681084	1.09645	3.83554	3.99272	1.39261	0.503657
ENSG00000008282	SYPL1	40.5228	34.898	40.4219	31.636	36.8883	38.7272	31.6909	46.851
ENSG00000008283	CYB561	9.76658	8.18083	10.9571	11.4462	7.01397	6.21338	19.838	12.7667
ENSG00000008294	SPAG9	21.4879	34.4157	18.7734	17.2105	20.2616	21.1447	17.5756	26.5397
ENSG00000008300	CELSR3	5.2023	7.41131	3.11279	3.65967	5.87564	6.37775	3.11233	1.73124
ENSG00000008311	AASS	14.1899	33.7428	17.3645	11.9125	41.6543	52.9563	20.5472	15.5242
ENSG00000008323	PLEKHG6	2.70965	2.54629	1.14749	1.35628	2.8198	4.12433	0.995985	0.89391
ENSG00000008324	SS18L2	33.5197	24.1388	11.4898	8.66019	32.9861	29.7951	9.09479	15.0513
ENSG00000008382	MPND	9.82448	6.22836	4.82644	7.9688	7.16231	6.62694	6.19223	2.83595
ENSG00000008394	MGST1	65.7389	49.4655	38.7442	32.4556	82.4828	98.4911	51.0612	40.8294
ENSG00000008405	CRY1	10.7541	13.5183	11.4921	10.6071	13.3779	13.182	13.0095	13.0388
ENSG00000008438	PGLYRP1	0.716813	0.523908	0.611273	0	1.09765	0.952243	0.524815	0.0919627
ENSG00000008441	NFIX	0.103698	0.0545699	0.114959	0.146107	0.0142913	0.0974136	2.71955	0.0957876
ENSG00000008513	ST3GAL1	1.34988	2.45809	36.5272	45.7828	1.28182	2.24232	40.9595	49.3344
ENSG00000008516	MMP25	1.40378	0.870331	0.178875	0.252601	4.42518	4.54725	0.595401	0.0558918
ENSG00000008517	IL32	2.98975	0.764808	1.38101	0.780082	0	0.283693	0.656684	1.82194
ENSG00000008710	PKD1	5.77993	5.80042	7.09419	7.1309	7.36196	5.52491	8.0983	3.67643
ENSG00000008735	MAPK8IP2	6.09836	6.29701	4.85085	6.49842	4.16694	2.1007	3.09317	4.91125
ENSG00000008838	MED24	39.7265	35.0104	30.7896	40.44	36.006	28.5338	36.4289	43.5246
ENSG00000008853	RHOBTB2	5.13381	4.55342	4.18953	4.5126	3.53761	2.83898	4.85245	4.09353
ENSG00000008869	HEATR5B	4.94139	7.2329	8.07358	7.34577	7.54254	7.63134	8.79957	8.04531
ENSG00000008952	SEC62	17.6104	18.6654	24.0265	14.0922	19.9382	18.387	20.0325	22.6423
ENSG00000008988	RPS20	434.422	323.049	148.741	122.174	293.314	290.751	126.521	207.632
ENSG00000009307	CSDE1	195.843	225.767	163.522	138.486	231.194	243.523	164.332	183.512
ENSG00000009335	UBE3C	14.7283	23.1999	29.9733	29.5128	20.9328	23.8915	33.6604	34.1006
ENSG00000009413	REV3L	1.99798	3.33726	3.84471	2.88221	2.5517	2.3718	3.94961	4.45085
ENSG00000009694	TENM1	0.262459	0.239947	0.485566	0.410883	0.53337	2.13122	0.521762	0.236274
ENSG00000009709	PAX7	2.0399	3.14686	0.194265	0.308002	0.313954	0.716282	1.43287	0.0597808
ENSG00000009724	MASP2	1.17558	1.91778	1.5238	1.3987	1.32852	1.06418	1.89011	1.43883
ENSG00000009765	IYD	0.104955	0.181228	0.0895023	0.215656	0.135605	0.168059	0.0950935	0.121186
ENSG00000009780	FAM76A	5.08019	3.38403	3.68786	3.22151	4.67493	4.79153	3.98312	3.32272
ENSG00000009790	TRAF3IP3	0.885705	0.662581	0.311005	0.815637	1.10097	1.51278	0.457743	0.260682
ENSG00000009830	POMT2	10.9064	10.3538	10.513	12.4797	11.0982	8.52487	12.7004	10.928
ENSG00000009844	VTA1	11.5294	12.9781	10.5903	7.00005	12.0773	13.4765	9.14021	13.5479
ENSG00000009950	MLXIPL	0.174939	0.0690447	0.253609	0.520352	0.216985	0.164337	0.253602	0.242391
ENSG00000009954	BAZ1B	1.33448	1.53309	1.00977	1.04457	1.13974	0.971103	1.39951	1.0634
ENSG00000010017	RANBP9	16.6896	18.9274	24.6473	20.5619	17.1364	17.8554	29.1078	22.695
ENSG00000010030	ETV7	0.23927	0	0.0680136	0	0.109917	0	0.0700727	0.0920906
ENSG00000010072	SPRTN	4.26986	6.38053	6.62284	4.717	4.64103	4.37574	6.32787	8.70687
ENSG00000010165	METTL13	21.7005	18.5716	12.8612	14.0854	25.0133	18.3555	14.3787	13.5133
ENSG00000010219	DYRK4	6.78153	4.29289	3.89569	2.84293	2.69823	2.85935	3.7768	3.04692
ENSG00000010244	ZNF207	20.4854	19.4834	15.8334	12.7225	20.6681	19.282	16.8684	22.1688
ENSG00000010256	UQCRC1	128.904	98.1327	61.9094	75.1663	89.024	84.7705	65.8269	71.0165
ENSG00000010270	STARD3NL	23.8925	26.1045	24.3103	17.891	18.584	18.4334	19.5709	29.3999
ENSG00000010278	CD9	55.6845	31.216	13.0908	8.95433	49.178	93.0918	8.26736	20.3241
ENSG00000010282	HHATL	0	0	0.0524416	0	0	0.0262587	0	0
ENSG00000010292	NCAPD2	42.8227	52.3667	28.6553	35.502	47.8486	54.4453	34.2042	24.0482
ENSG00000010295	IFFO1	12.2975	10.8262	17.4886	16.4147	11.6469	8.13313	16.2796	16.0142
ENSG00000010310	GIPR	0.383579	0.183503	0.550127	0.218363	0.240288	0.416914	0.459552	0.362371
ENSG00000010318	PHF7	3.09609	3.54192	1.8826	1.05369	3.48774	5.15016	2.19979	2.64231
ENSG00000010319	SEMA3G	0.807677	1.00098	0.359352	0.714677	0.88726	1.26955	2.52991	0.567657
ENSG00000010322	NISCH	36.8187	42.6851	40.6479	47.7398	43.947	39.5167	48.9885	30.2105
ENSG00000010327	STAB1	0.0433994	0.009516	0.24673	0.101913	0.0299057	0.0185315	3.82252	0.100222
ENSG00000010361	FUZ	13.5916	9.2333	5.48868	6.96757	8.39848	8.625	6.13611	4.50645
ENSG00000010379	SLC6A13	0.236204	0.13811	0.402852	0.0410867	0.0723393	0.0672391	0.242112	0.424249
ENSG00000010404	IDS	0.270957	0.425783	0.718861	0.43597	0.383795	0.385661	0.624901	0.573575
ENSG00000010438	PRSS3	0	0.390491	0.151869	0.743473	0.0818123	0.0506962	0.2347	0
ENSG00000010539	ZNF200	3.79372	4.34304	3.46218	3.35508	3.99923	2.967	4.15759	3.9193
ENSG00000010610	CD4	0.0552457	0.121135	0.0471116	0	0.101517	0.141539	0.0242689	0
ENSG00000010626	LRRC23	0	0	0	0	0	0	0	0
ENSG00000010671	BTK	0	0	0	0	0	0	0	0
ENSG00000010704	HFE	0.368848	0.413894	0.471811	0.577437	0.568136	0.565138	0.41461	0.538624
ENSG00000010803	SCMH1	11.2942	13.5734	17.3188	17.2519	10.8886	10.7868	18.0238	21.3125
ENSG00000010810	FYN	49.679	47.2453	19.8815	20.9342	39.6025	33.7057	34.7663	17.4111
ENSG00000010818	HIVEP2	0.58389	1.1406	2.07215	2.76073	0.447052	1.06276	2.44061	2.03618
ENSG00000010932	FMO1	0.274816	0.120516	1.24989	0.200773	0.126247	0.0469385	0.0241449	1.77697
ENSG00000011007	TCEB3	13.9635	14.4328	16.7276	18.6899	15.2879	11.9818	18.8567	23.4071
ENSG00000011009	LYPLA2	61.5588	39.5137	42.4986	54.4102	47.4621	45.4281	51.6488	39.5816
ENSG00000011021	CLCN6	8.04248	8.74288	9.17073	7.60582	12.9382	14.561	20.2774	11.1601
ENSG00000011028	MRC2	19.2682	18.7599	47.146	28.2307	15.9962	18.6796	38.7333	31.6802
ENSG00000011052	NME2	0	0	0	0	0	0	0	0
ENSG00000011083	SLC6A7	0.015337	0	0	0	0.0211368	0.0130977	0	0
ENSG00000011105	TSPAN9	15.2416	16.2648	20.2485	15.0143	13.3272	16.4714	20.5934	19.0537
ENSG00000011114	BTBD7	5.27193	9.77266	9.76296	10.3299	8.23119	9.70155	12.4611	11.4204
ENSG00000011132	APBA3	5.7345	4.34906	5.2814	5.97792	4.31415	3.66429	5.65467	5.53075
ENSG00000011143	MKS1	14.6239	12.5212	7.31892	5.59213	11.1343	8.43506	6.82435	7.88911
ENSG00000011198	ABHD5	9.33129	9.46383	13.4263	9.40241	10.3348	8.57743	8.85416	14.4964
ENSG00000011201	KAL1	15.0038	21.9374	5.406	9.85329	51.1809	54.5337	8.84522	7.61336
ENSG00000011243	AKAP8L	40.3647	29.0904	25.6161	23.5458	34.5274	29.7505	30.8727	28.4459
ENSG00000011258	MBTD1	17.7938	24.4607	8.53192	8.99079	26.3289	26.8612	12.4411	11.0724
ENSG00000011260	UTP18	53.409	43.298	25.2255	22.2777	65.0522	52.4114	28.1305	47.37
ENSG00000011275	RNF216	12.488	15.4525	15.6357	13.6437	12.8798	11.5245	17.1679	15.1707
ENSG00000011295	TTC19	35.3022	31.0358	17.1594	16.028	34.5165	28.7783	18.752	27.8203
ENSG00000011304	PTBP1	143.418	148.49	138.459	176.583	158.79	143.188	171.268	143.507
ENSG00000011332	DPF1	7.44677	6.63871	2.42316	4.7169	5.60405	3.13792	3.13141	2.06474
ENSG00000011347	SYT7	2.63452	3.12402	0.272013	0.443878	1.51418	2.70388	0.762896	0.791175
ENSG00000011376	LARS2	13.4418	15.4098	10.1638	12.66	17.1422	15.6084	11.5973	9.39323
ENSG00000011405	PIK3C2A	11.4802	24.466	22.0049	31.7435	24.8226	34.4361	33.3361	24.6277
ENSG00000011422	PLAUR	11.0772	8.85633	3.09813	4.5166	6.18501	8.30403	2.91028	2.42645
ENSG00000011426	ANLN	27.5165	37.8869	43.9473	45.2154	36.3373	40.8394	41.1731	43.1969
ENSG00000011451	WIZ	15.949	16.2127	15.2482	21.3977	16.0337	12.4866	19.9869	13.1778
ENSG00000011454	RABGAP1	13.5875	19.9138	14.6304	11.2645	15.8314	18.0033	14.2163	11.8725
ENSG00000011465	DCN	0.21573	0.516025	9.64991	0.368431	0.216226	0.184233	0.465226	1.63042
ENSG00000011478	QPCTL	10.5505	7.11971	7.83276	7.07314	8.92944	11.8297	9.48757	9.717
ENSG00000011485	PPP5C	27.2312	21.6888	19.3724	20.7969	23.2443	22.1031	21.5809	19.1912
ENSG00000011523	CEP68	10.1901	13.7931	4.1567	4.68295	13.8003	11.4998	6.217	3.11418
ENSG00000011566	MAP4K3	11.4375	14.6147	13.5539	12.4515	18.2267	19.6249	13.6524	15.0429
ENSG00000011590	ZBTB32	0.305027	0.218886	0.118235	0.130234	0.343944	0.236811	0.0730884	0.032018
ENSG00000011600	TYROBP	0	0	0.0788739	0.723987	0	0	0	0
ENSG00000011638	TMEM159	10.1365	11.1628	5.36609	3.78889	9.69244	12.158	5.25336	6.67392
ENSG00000011677	GABRA3	1.37492	2.35759	0.382045	0.435328	3.15101	2.6518	0.285029	0.356752
ENSG00000012048	BRCA1	9.33449	14.7301	6.21412	6.97853	14.3531	11.0625	7.25564	8.08817
ENSG00000012061	ERCC1	19.894	14.7023	9.415	8.74761	9.31109	8.89129	8.50892	7.87017
ENSG00000012124	CD22	0.122832	0.0923413	0.134675	0.219766	0.0725496	0.134869	0.185002	0.162089
ENSG00000012171	SEMA3B	0.244542	0.206819	0.16385	0.0546905	0.0481454	0.029834	0.0460392	0.080674
ENSG00000012174	MBTPS2	4.97925	5.56892	9.10669	5.90171	6.20613	6.24105	8.47806	8.02224
ENSG00000012211	PRICKLE3	0.570597	0	0.695122	1.30801	0.421272	0.539498	0.563981	0.376479
ENSG00000012223	LTF	0	0	0	0	0.0265293	0.0164392	0	0
ENSG00000012232	EXTL3	16.807	22.1111	16.956	28.4751	22.3587	22.188	20.0168	14.0734
ENSG00000012504	NR1H4	0	0	0	0	0	0	0	0
ENSG00000012660	ELOVL5	51.1062	66.2521	35.2029	24.8561	88.9159	102.491	52.5814	26.3774
ENSG00000012779	ALOX5	0	0	0	0	0	0	0	0
ENSG00000012817	KDM5D	0	0	0	0	0	0	0.0677302	0
ENSG00000012822	CALCOCO1	11.1062	8.47956	14.98	8.40481	5.85412	6.82693	10.1464	12.6875
ENSG00000012963	UBR7	20.864	20.178	12.5101	12.8319	17.6503	16.1872	13.7685	13.6764
ENSG00000012983	MAP4K5	12.2269	15.1607	20.8737	11.8841	13.7466	14.2175	21.5789	15.5901
ENSG00000013016	EHD3	3.58716	4.78434	25.3475	20.6233	6.35859	6.06346	33.9885	14.768
ENSG00000013275	PSMC4	106.564	68.9816	80.2677	83.9665	96.9988	68.7365	87.7266	108.723
ENSG00000013288	MAN2B2	2.31044	2.47273	5.09354	6.54787	2.16032	2.41087	5.03235	4.82938
ENSG00000013293	SLC7A14	0.289478	0.448042	0.421108	0.462068	0.477172	0.925838	0.299212	0.170399
ENSG00000013297	CLDN11	1.08398	0.660864	0.879286	0.786406	1.12953	1.73853	1.11496	0.427379
ENSG00000013306	SLC25A39	66.3723	49.4445	44.5344	50.8195	58.8898	57.0793	48.2688	50.5335
ENSG00000013364	MVP	2.62206	2.15927	8.61969	4.48089	1.68268	2.3076	2.9016	6.35554
ENSG00000013374	NUB1	22.9201	20.2826	15.478	10.208	20.2131	20.6874	14.8557	14.7484
ENSG00000013375	PGM3	9.70931	11.2787	22.1808	15.1854	11.414	11.7078	16.273	24.0696
ENSG00000013392	RWDD2A	3.67596	3.56661	3.97066	1.46267	3.12408	2.96922	2.88648	3.67851
ENSG00000013441	CLK1	37.9321	31.1837	25.96	16.6788	27.5425	22.3185	24.4765	22.477
ENSG00000013503	POLR3B	7.44828	8.06866	7.54184	6.0718	9.72856	7.19745	7.49898	5.93486
ENSG00000013523	ANGEL1	9.49005	12.1913	6.39092	6.33599	12.7903	13.718	6.63957	5.12431
ENSG00000013561	RNF14	7.58281	7.64226	13.7064	12.083	7.93106	7.0192	12.3309	15.5409
ENSG00000013563	DNASE1L1	0	0	0	0	0	0.0162807	0.0251241	0
ENSG00000013573	DDX11	22.3237	15.5684	10.6176	10.3685	27.8743	18.7833	14.4388	8.62893
ENSG00000013583	HEBP1	10.1804	8.32953	6.82627	5.45807	8.64879	12.529	4.44766	5.37821
ENSG00000013588	GPRC5A	0.124629	0.0307428	0.750598	1.18285	0.0536747	0.0731727	0.143715	1.16021
ENSG00000013619	MAMLD1	0.129954	0.0621696	0.0201491	0.0739797	0	0	0	0
ENSG00000013725	CD6	0.0705351	0.0695967	0.195487	0.0276059	0.0486044	0.120474	0.0929562	0.142525
ENSG00000013810	TACC3	64.7065	57.4299	35.2213	52.2312	58.3423	48.2153	41.5504	34.7375
ENSG00000014123	UFL1	9.01447	12.1452	12.376	4.95204	11.3195	11.7446	8.87415	10.2047
ENSG00000014138	POLA2	23.0667	16.9263	13.7014	19.5662	22.3962	17.3313	14.5132	14.4311
ENSG00000014164	ZC3H3	10.962	8.1423	10.0785	19.0223	9.03552	7.27122	12.9719	10.3761
ENSG00000014216	CAPN1	35.7338	32.0009	67.5213	82.9671	31.602	35.2138	65.9002	52.889
ENSG00000014257	ACPP	0.165154	0.168992	6.04035	3.18879	0.303478	0.517149	2.58763	6.78023
ENSG00000014641	MDH1	138.775	120.48	116.712	91.189	139.717	137.182	86.2453	142.94
ENSG00000014824	SLC30A9	23.2497	26.8139	16.7436	14.4667	24.149	24.5099	13.9528	16.1966
ENSG00000014914	MTMR11	0	0.0226419	0.0440292	0	0.0237187	0.0146976	0	0
ENSG00000014919	COX15	21.9672	24.9762	18.5925	17.678	26.2774	26.5765	18.0259	19.0232
ENSG00000015133	CCDC88C	6.89767	10.9016	2.29657	4.80462	8.15262	8.22324	6.22869	1.23142
ENSG00000015153	YAF2	5.30118	4.81235	3.12895	1.67391	5.24286	4.22922	3.26323	3.22294
ENSG00000015171	ZMYND11	15.5209	19.2686	20.0149	15.1225	19.2854	14.1801	17.2892	18.313
ENSG00000015285	WAS	0	0	0	0	0	0	0	0
ENSG00000015413	DPEP1	0.679597	0.42575	4.24993	1.72253	0.356798	0.746195	0.426486	1.15836
ENSG00000015475	BID	13.2264	10.4403	4.47237	3.78111	11.3807	10.3917	6.69945	4.86041
ENSG00000015479	MATR3	124.03	145.495	75.0328	62.8888	152.599	142.085	79.8869	83.5504
ENSG00000015520	NPC1L1	0.227199	0.0597804	0.271246	0.373467	0.156558	0.446263	1.34739	0.419735
ENSG00000015532	XYLT2	10.416	9.12112	10.709	7.09082	10.8394	11.2552	8.94296	10.5163
ENSG00000015568	RGPD5	0.110689	0.135221	0.107877	0.185663	0.272407	0.283585	0.26049	0.219098
ENSG00000015592	STMN4	5.21319	2.76975	0.106866	0	1.45074	1.24144	0.495455	0
ENSG00000015676	NUDCD3	12.1969	12.4733	12.2728	13.277	12.8559	12.0711	10.9845	9.20697
ENSG00000016082	ISL1	0.145704	0.246456	1.86377	3.81256	0.286863	0.284414	8.11968	2.71582
ENSG00000016391	CHDH	1.45888	1.99803	1.42271	1.628	2.27864	2.47897	1.18315	1.44261
ENSG00000016402	IL20RA	0.0491108	0	0.418799	0.256279	0.0676826	0.391444	0.151017	0.434742
ENSG00000016490	CLCA1	0	0	0.132966	0.162733	0	0.0147953	0.159823	0.10002
ENSG00000016602	CLCA4	0	0	0	0	0	0	0	0.0618622
ENSG00000016864	GLT8D1	30.3533	25.4945	23.6921	14.0466	21.5972	20.2011	19.0236	21.3195
ENSG00000017260	ATP2C1	20.8579	26.711	38.9902	34.6199	24.8618	27.3712	29.9788	31.3098
ENSG00000017373	SRCIN1	0.828732	1.50715	0.2425	0.330708	1.41086	1.43629	0.428299	0.318964
ENSG00000017427	IGF1	0.0544661	0.153547	0.577267	0.133992	0.139403	0.0797381	0.297372	0.422255
ENSG00000017483	SLC38A5	0.4093	0	1.04711	0.505866	0.475015	0.423128	0.0567794	0.223861
ENSG00000017621	MAGIX	0.249243	0.100893	0.261594	0.150074	0.132114	0.196479	0.202135	0.243512
ENSG00000017797	RALBP1	23.8675	28.2738	29.7688	27.0885	23.8286	27.2219	26.9732	35.8048
ENSG00000018189	RUFY3	11.9621	18.8384	15.8501	12.8946	17.1765	16.4283	16.8893	13.5148
ENSG00000018236	CNTN1	0.412777	0.339404	0.536802	0.420035	0.255993	0.449451	0.339992	0.262136
ENSG00000018280	SLC11A1	0.278181	0.326762	0.313473	0.373282	0.260149	0.263019	0.274955	0.298258
ENSG00000018408	WWTR1	9.26869	13.3337	9.54703	11.4226	5.86053	7.68177	17.6989	8.55637
ENSG00000018510	AGPS	12.4307	17.1797	15.0661	12.3839	18.9841	18.1471	14.5229	16.3657
ENSG00000018607	ZNF806	0.0969758	0.510323	0.0275658	0	0.0890988	0.0552114	0.127802	0
ENSG00000018610	CXorf56	14.9165	15.9346	9.77212	8.62924	14.0936	10.4676	8.31562	17.5861
ENSG00000018625	ATP1A2	27.9902	34.4997	3.2926	2.33503	37.7586	46.7592	5.06053	1.17256
ENSG00000018699	TTC27	13.0203	10.3091	10.066	6.30543	15.9106	12.9242	8.98682	11.5574
ENSG00000018869	ZNF582	2.27431	1.84333	1.2641	0.667586	2.65861	1.49137	1.12397	0.703398
ENSG00000019102	VSIG2	0.481486	0.190032	0.451654	0.0753773	0.663566	0.370069	1.20562	0.389162
ENSG00000019144	PHLDB1	2.40184	3.70552	3.89076	2.64264	3.04424	2.44656	3.49583	2.2498
ENSG00000019169	MARCO	0.0622301	0	0	0	0.0428815	0	0	0
ENSG00000019186	CYP24A1	0.0175797	0	0	0	0.0242277	0.0450391	0.0463356	0
ENSG00000019485	PRDM11	1.43777	3.10404	2.73511	3.14542	1.70204	1.76307	2.28348	2.27734
ENSG00000019505	SYT13	0.847244	1.70128	0.63694	0.820256	1.73609	3.25595	0.558279	0.463389
ENSG00000019549	SNAI2	6.63475	7.87289	65.6314	41.8323	3.11963	4.75504	30.7574	112.989
ENSG00000019582	CD74	2.45717	2.18422	2.20865	3.01501	1.32709	1.89992	1.40032	2.3004
ENSG00000019991	HGF	0.0574504	0.125969	1.43709	0.449696	0.0395879	0.0735936	0.441655	1.13875
ENSG00000019995	ZRANB1	10.5628	11.1277	9.73743	9.1272	9.70017	9.54512	10.3374	10.8708
ENSG00000020129	NCDN	18.6064	15.1992	13.5034	14.6496	20.8574	13.1905	18.0982	13.2139
ENSG00000020181	GPR124	0.612778	0.637714	60.2732	32.8886	0.642833	1.46839	41.8245	32.7898
ENSG00000020219	CCT8L1P	0.0685126	0	0	0	0	0.0292548	0	0
ENSG00000020256	ZFP64	12.7023	13.8451	7.4761	8.60888	14.8183	13.3234	9.67821	7.78979
ENSG00000020426	MNAT1	10.5985	9.36235	6.21712	3.81584	8.12801	7.17396	4.90438	7.51337
ENSG00000020577	SAMD4A	2.81266	5.95269	20.0002	14.3995	1.01121	1.5516	14.4125	21.2608
ENSG00000020633	RUNX3	0.132131	0.0695326	0.0225354	0	0.0364197	0.236964	0.0522397	0.0762825
ENSG00000020922	MRE11A	12.7387	15.0556	13.0714	9.87322	17.0667	17.1564	10.9535	13.9371
ENSG00000021300	PLEKHB1	7.61388	6.46653	8.1777	8.07215	9.33093	8.60105	6.60473	6.78824
ENSG00000021355	SERPINB1	9.45898	9.13149	18.5973	14.7739	7.66468	11.0137	16.5632	23.0318
ENSG00000021461	CYP3A43	0.186185	0.326592	0.13231	0.534371	0.256593	0.318003	0.327158	0.322467
ENSG00000021488	SLC7A9	0.373116	0.302073	0.489508	0.179729	0.276884	0.367661	0.491719	0.596515
ENSG00000021574	SPAST	10.8818	14.9795	9.17446	7.70197	14.2246	13.2074	8.87622	8.55324
ENSG00000021645	NRXN3	3.95882	4.33041	1.25175	1.44842	2.36626	1.86135	1.8524	0.400607
ENSG00000021762	OSBPL5	5.60327	6.0331	6.48839	6.09423	4.53172	5.85554	5.81035	5.99307
ENSG00000021776	AQR	11.4208	22.9564	17.4467	15.9465	22.8119	25.6766	19.6402	15.3365
ENSG00000021826	CPS1	8.97463	13.5048	8.79577	7.1252	9.4902	9.68344	7.21849	7.40505
ENSG00000021852	C8B	0	0	0	0	0	0	0.0317669	0
ENSG00000022267	FHL1	92.3716	97.3599	21.3353	19.7703	45.2073	49.7356	15.2822	8.09323
ENSG00000022277	RTFDC1	33.5755	28.2094	31.0849	22.8837	28.1815	24.1848	24.433	32.3669
ENSG00000022355	GABRA1	0.0134203	0	0.0686662	0.0420194	0.0739814	0.0687655	0.0530588	0.0309914
ENSG00000022556	NLRP2	0	0	0.0130614	0	0.0844345	0	0	0.0530554
ENSG00000022567	SLC45A4	2.39864	2.45998	2.91463	3.29921	4.74205	5.70026	7.26143	1.59273
ENSG00000022840	RNF10	44.3768	40.2953	46.3321	68.651	44.2778	43.1982	59.4906	40.5761
ENSG00000022976	ZNF839	9.86507	6.46653	5.8388	4.94097	8.1051	7.05498	6.45499	4.60007
ENSG00000023041	ZDHHC6	32.5308	29.447	24.5861	17.4171	30.1919	22.5454	21.7665	26.0581
ENSG00000023171	GRAMD1B	2.91069	3.13572	3.91316	2.8247	3.39741	5.06656	3.07265	1.97191
ENSG00000023191	RNH1	27.0908	19.0389	31.7169	33.6004	18.9568	15.0753	26.4426	27.0019
ENSG00000023228	NDUFS1	9.27205	12.6132	11.5066	9.42635	13.1528	13.3505	11.2858	12.6219
ENSG00000023287	RB1CC1	14.4421	21.9677	15.9788	14.2611	20.4277	22.2166	16.789	18.7513
ENSG00000023318	ERP44	15.3818	14.2524	20.5319	15.9056	10.5342	11.1989	15.9897	19.3019
ENSG00000023330	ALAS1	16.3068	18.3174	16.1195	17.7702	17.0745	19.2262	20.3084	21.1719
ENSG00000023445	BIRC3	0.0331028	0.0145166	0.0940962	0	0.0456209	0.00942322	0.0145417	0.0891846
ENSG00000023516	AKAP11	6.61206	14.2621	11.3708	9.3732	10.8266	10.6215	11.0086	8.87028
ENSG00000023572	GLRX2	9.93778	6.27023	11.0688	7.77886	7.26719	6.45172	8.88706	14.6945
ENSG00000023608	SNAPC1	4.94428	5.85136	3.07477	1.92663	4.017	4.33303	2.87384	4.2879
ENSG00000023697	DERA	31.7428	30.1065	24.4938	16.442	24.0005	26.4492	20.7396	24.0212
ENSG00000023734	STRAP	199.786	168.796	134.545	157.37	176.4	163.976	142.115	156.839
ENSG00000023839	ABCC2	0.226703	0.482879	2.62369	1.43653	0.2678	0.313453	0.469488	2.59268
ENSG00000023892	DEF6	1.01406	1.00057	0.583709	0.873137	1.8168	1.73201	1.3364	0.439079
ENSG00000023902	PLEKHO1	2.58918	2.21713	1.68537	1.12728	2.15365	1.30838	1.75658	1.60978
ENSG00000023909	GCLM	7.93409	9.98759	12.4142	15.6001	14.026	10.8592	19.8386	21.444
ENSG00000024048	UBR2	6.94826	11.2055	11.1098	9.68928	9.37465	9.00042	10.2823	9.8515
ENSG00000024422	EHD2	3.03921	4.29298	58.8322	42.8463	3.24059	6.91215	35.0568	43.1817
ENSG00000024526	DEPDC1	11.5959	15.0999	10.4298	8.40319	13.0309	13.5683	8.67584	10.9921
ENSG00000024862	CCDC28A	11.193	7.86703	6.57036	5.70091	7.34309	7.69287	5.15273	11.1093
ENSG00000025039	RRAGD	4.07267	5.55813	1.38721	1.70388	4.98377	6.08658	1.68112	0.770235
ENSG00000025156	HSF2	20.4602	22.2361	11.4715	8.38981	20.2735	19.2147	13.6964	17.0606
ENSG00000025293	PHF20	12.8983	18.332	10.6359	12.1276	15.5472	19.8057	12.9784	9.99571
ENSG00000025423	HSD17B6	1.73574	1.63725	0.390991	0.307622	2.57267	2.40527	0.345281	0.378145
ENSG00000025434	NR1H3	7.05527	4.69618	2.95452	3.15575	5.90343	5.95345	3.29302	4.19439
ENSG00000025708	TYMP	0.643697	0.147277	3.86632	1.44585	0.192852	0.0956027	1.58597	1.87426
ENSG00000025770	NCAPH2	51.9888	33.8893	30.9139	43.007	38.1646	26.29	31.5829	31.7517
ENSG00000025772	TOMM34	40.6032	31.3552	28.4351	28.8219	39.4387	33.155	30.8964	37.6343
ENSG00000025796	SEC63	18.0059	21.6644	21.4036	16.0056	23.5329	22.4581	19.9808	18.9313
ENSG00000025800	KPNA6	13.4308	19.9293	20.1029	19.067	17.5457	20.4041	19.8818	18.8642
ENSG00000026025	VIM	391.005	257.513	287.596	390.515	98.7142	117.618	250.617	332.531
ENSG00000026036	RTEL1-TNFRSF6B	0.558394	0.669029	1.01188	0.68685	1.12685	0.604599	0.854159	0.44902
ENSG00000026103	FAS	2.1703	2.38426	0.896756	0.525406	1.11007	0.783407	0.383322	0.594188
ENSG00000026297	RNASET2	6.37949	3.67186	2.08008	2.42336	3.16769	3.58531	1.6382	2.30189
ENSG00000026508	CD44	8.59738	7.46373	19.533	16.609	2.39383	2.84935	9.12348	26.3468
ENSG00000026559	KCNG1	6.94858	4.56062	8.77657	21.5632	6.47618	6.76299	16.3654	4.98111
ENSG00000026652	AGPAT4	11.0097	13.5154	14.4125	9.33699	10.1489	10.853	15.2012	9.07537
ENSG00000026751	SLAMF7	0.0647601	0.085198	0.11045	0.126728	0.0892498	0.179741	0.0426727	0.14955
ENSG00000026950	BTN3A1	1.6827	1.77538	1.05135	0.521641	1.53837	2.31915	0.52695	0.692526
ENSG00000027001	MIPEP	12.377	13.1711	5.48108	5.53609	9.97762	9.97814	6.67565	6.95238
ENSG00000027075	PRKCH	0.448258	0.842466	0.805474	1.15288	0.375076	1.35351	2.42628	0.998189
ENSG00000027644	INSRR	0.337258	0.133108	0.383468	0.862369	0.092959	0.0192011	0.651878	0.376432
ENSG00000027697	IFNGR1	20.9917	17.1413	23.9136	20.1877	20.3211	19.4379	20.4214	43.4611
ENSG00000027847	B4GALT7	12.1477	10.2657	11.8338	11.4714	7.80476	7.14374	9.65676	10.0331
ENSG00000027869	SH2D2A	2.02233	1.6234	0.49691	0.107321	1.74784	1.99051	1.26483	0.47493
ENSG00000028116	VRK2	5.79077	8.42023	13.8149	8.80861	7.68982	6.82732	7.01356	18.9219
ENSG00000028137	TNFRSF1B	0.79408	0.75791	0.371776	0.390006	0.300415	1.42277	1.10805	0.233715
ENSG00000028203	VEZT	22.6011	25.5169	21.353	16.4908	23.6815	22.3071	23.3247	21.2776
ENSG00000028277	POU2F2	0.905885	0.710693	0.248053	0.507421	0.939205	1.28464	0.394296	0.34546
ENSG00000028310	BRD9	10.6203	11.677	12.625	11.6808	14.2629	11.7474	13.002	11.6775
ENSG00000028528	SNX1	11.5693	13.2413	11.8053	7.23149	9.90925	9.88618	11.0582	11.1402
ENSG00000028839	TBPL1	12.7629	9.95674	6.09538	5.01106	10.2246	9.30106	6.3812	7.51711
ENSG00000029153	ARNTL2	2.02928	3.26647	1.60834	1.68187	4.34307	3.9859	1.69899	1.1302
ENSG00000029363	BCLAF1	44.1201	56.0913	39.7853	33.7318	60.1299	50.0446	43.0153	36.858
ENSG00000029364	SLC39A9	12.3813	14.3853	18.7809	14.9566	13.2885	13.4316	14.352	14.6148
ENSG00000029534	ANK1	0.418127	0.721423	1.34442	3.77726	0.22672	0.286834	0.722672	1.75703
ENSG00000029559	IBSP	0	0	0.0473396	0	0	0	0	0
ENSG00000029639	TFB1M	11.5979	8.42374	5.76931	5.54786	12.1543	13.1717	6.05012	8.04416
ENSG00000029725	RABEP1	16.8299	22.6875	18.7637	16.1317	20.9497	18.7272	18.4339	26.9671
ENSG00000029993	HMGB3	0	0	0	0	0	0	0	0
ENSG00000030066	NUP160	28.6832	38.2827	20.867	23.9799	47.6154	45.9664	29.4225	24.1402
ENSG00000030110	BAK1	15.2222	10.6665	15.2704	16.1392	12.4318	10.0192	13.6924	14.0114
ENSG00000030304	MUSK	0.034723	0.0913628	0.0148053	0	0.0239269	0.0296533	0	0
ENSG00000030419	IKZF2	1.16458	3.23269	0.805931	0.964085	2.02513	2.34318	1.80798	0.443533
ENSG00000030582	GRN	56.5174	43.7273	78.384	88.646	38.7427	44.6635	82.223	108.413
ENSG00000031003	FAM13B	8.43649	10.9333	10.3262	7.67148	9.0672	5.95914	9.33432	9.28075
ENSG00000031081	ARHGAP31	0.227731	0.502034	3.25942	3.14119	0.814312	1.19317	5.38593	2.35943
ENSG00000031544	NR2E3	0.272812	0	0.139587	0.298963	0.150391	0.186384	0.46739	0.0945002
ENSG00000031691	CENPQ	13.236	17.3697	6.71589	3.21178	13.9546	12.9708	6.1924	9.36078
ENSG00000031698	SARS	138.122	118.416	72.5992	87.8663	158.901	109.837	79.6291	87.7799
ENSG00000031823	RANBP3	36.61	29.4724	26.8332	30.7671	36.5942	28.1747	30.3649	26.5221
ENSG00000032219	ARID4A	4.17603	8.43945	5.02217	3.07833	4.61493	5.38689	5.20842	5.58614
ENSG00000032389	TSSC1	12.9867	9.44322	8.08915	7.65471	10.8896	10.1553	7.96459	9.03317
ENSG00000032444	PNPLA6	11.0542	8.49692	12.8477	16.6443	8.54154	10.1827	13.8641	12.3191
ENSG00000032742	IFT88	5.5434	4.37572	4.60282	3.19726	5.22716	3.31383	3.71042	4.76681
ENSG00000033011	ALG1	10.563	9.49037	8.65989	9.10852	13.5219	9.02076	8.62968	8.89949
ENSG00000033030	ZCCHC8	12.7665	13.9105	8.70503	7.35688	17.3605	12.0954	10.2703	11.5606
ENSG00000033050	ABCF2	29.5943	32.2749	26.5057	32.254	32.8069	23.8924	31.734	33.8722
ENSG00000033100	CHPF2	10.1902	10.8616	28.7281	29.7365	8.51375	7.77791	31.1766	23.4654
ENSG00000033122	LRRC7	1.02229	1.171	1.97651	1.69698	0.497965	0.534355	1.42854	0.488433
ENSG00000033170	FUT8	14.919	15.1733	8.60467	9.14079	14.8699	16.419	9.59662	9.02324
ENSG00000033178	UBA6	8.57417	10.373	11.4841	9.18958	10.7919	12.9241	13.5596	10.4886
ENSG00000033327	GAB2	3.65231	6.10527	10.2347	15.2522	4.35888	3.77021	12.4798	10.7058
ENSG00000033627	ATP6V0A1	9.91088	12.7792	10.3018	14.377	12.4016	11.3062	15.0107	13.5501
ENSG00000033800	PIAS1	9.81828	19.7613	13.6265	11.3596	14.232	15.7841	12.8104	13.8885
ENSG00000033867	SLC4A7	7.40747	14.5109	7.24355	8.42539	15.15	23.4982	12.4121	8.05791
ENSG00000034053	APBA2	23.3307	20.6247	6.07785	8.0621	17.6059	16.4983	9.11155	4.1722
ENSG00000034063	UHRF1	45.7908	47.4407	23.2477	24.1941	40.4693	33.7624	29.068	20.488
ENSG00000034152	MAP2K3	12.5151	10.4319	18.7175	23.1073	9.61139	11.5037	15.2343	24.3784
ENSG00000034239	EFCAB1	0.250853	0.594038	0.449229	0.392714	0.311144	0.257073	0.198355	0.868939
ENSG00000034510	TMSB10	1106.69	711.953	1143.13	1129.11	379.893	477.283	873.395	1460.32
ENSG00000034533	ASTE1	0.107428	0.084799	0.0916107	0	0.207274	0.146789	0.169891	0.0744247
ENSG00000034677	RNF19A	6.75427	8.9033	11.2485	7.29806	5.07403	7.75869	9.6343	11.4994
ENSG00000034693	PEX3	9.66915	9.19567	9.06509	6.65671	8.74997	7.80973	6.98545	10.7273
ENSG00000034713	GABARAPL2	31.5978	25.2803	24.6229	16.1468	23.598	24.5508	21.0369	30.224
ENSG00000034971	MYOC	0	0	0	0.171407	0	0	0	0
ENSG00000035115	SH3YL1	8.03478	9.14265	6.6722	1.97808	6.63054	5.74112	5.87081	4.86311
ENSG00000035141	FAM136A	55.4319	43.0697	24.7568	31.2975	64.8592	47.9514	31.5467	30.3178
ENSG00000035403	VCL	74.8142	95.7279	143.806	164.761	84.8693	105.333	123.203	103.197
ENSG00000035499	DEPDC1B	33.4111	34.8685	12.7978	12.6453	39.879	39.1937	14.274	13.8573
ENSG00000035664	DAPK2	1.00813	1.15466	0.394451	0.278514	1.24226	1.18506	0.578328	0.260197
ENSG00000035681	NSMAF	11.9382	13.7822	17.4698	15.0672	13.6405	11.0185	15.7118	16.0292
ENSG00000035687	ADSS	25.3308	29.0916	17.573	11.3348	33.5454	36.0247	19.872	19.9354
ENSG00000035720	STAP1	0	0.249645	0	0.0594139	0	0.0324106	0	0.0438208
ENSG00000035862	TIMP2	16.2834	16.671	24.7455	37.7829	11.4694	12.0822	18.852	38.5639
ENSG00000035928	RFC1	23.4263	32.7187	19.7969	15.5626	30.6515	31.6828	17.8184	19.4601
ENSG00000036054	TBC1D23	14.9657	15.632	14.2218	9.41148	17.1552	15.3537	10.5512	15.7448
ENSG00000036257	CUL3	21.0546	21.8796	18.1505	16.6338	23.5884	22.2741	22.422	20.0182
ENSG00000036448	MYOM2	0.011437	0	0	0.0179047	0.015762	0.00976715	0	0
ENSG00000036473	OTC	0	0	0.0925586	0	0	0	0.0476804	0
ENSG00000036530	CYP46A1	1.34491	1.49539	0.392162	0.81502	0.777273	0.563158	0.7204	0.320596
ENSG00000036549	ZZZ3	14.0064	17.9171	13.7094	10.3287	18.1519	18.1747	15.0764	14.8305
ENSG00000036565	SLC18A1	0.0581986	0.255219	0.0330865	0.121481	0	0	0.230095	0.313594
ENSG00000036672	USP2	0.691459	0.929895	1.21861	1.87631	1.14353	1.27286	1.88326	0.372582
ENSG00000036828	CASR	0	0	0.0390512	0.0358452	0.0157777	0.0097769	0	0
ENSG00000037042	TUBG2	8.20137	6.20194	10.3531	7.63285	8.09886	7.69331	9.61689	14.9129
ENSG00000037241	RPL26L1	43.0474	35.4846	27.3507	13.1879	25.5625	24.4202	16.8054	35.2483
ENSG00000037280	FLT4	4.42547	4.19914	0.910073	1.76269	5.72119	5.08371	1.79353	0.440894
ENSG00000037474	NSUN2	38.1333	35.1134	34.759	40.5474	46.1568	39.4753	41.4401	44.5887
ENSG00000037637	FBXO42	8.65446	9.11104	5.92152	5.97821	7.60744	7.06713	6.08048	6.46972
ENSG00000037749	MFAP3	11.5621	15.3306	16.1747	13.7978	14.9014	14.3552	14.7884	15.3042
ENSG00000037757	MRI1	3.37212	3.24003	4.73348	1.95742	2.66308	3.04157	2.74631	3.32488
ENSG00000037897	METTL1	9.63152	4.63758	5.18369	5.47511	8.91295	5.26229	5.3772	4.74325
ENSG00000037965	HOXC8	0.340226	0.626639	9.79197	2.60988	0	0.653741	2.26429	8.34785
ENSG00000038002	AGA	8.92699	6.62407	5.45416	3.70687	7.20166	5.9269	4.2324	6.50504
ENSG00000038210	PI4K2B	6.99804	9.50494	14.6982	9.30712	8.81839	8.72928	10.5888	11.5967
ENSG00000038219	BOD1L1	5.93262	11.9823	12.1364	10.0439	12.8963	12.3254	12.6111	13.2552
ENSG00000038274	MAT2B	22.4065	25.9148	14.9187	8.82207	22.8352	22.669	13.3899	15.5384
ENSG00000038295	TLL1	0.162426	0.236181	0.335343	0.374729	0.164942	0.0584049	0.191525	0
ENSG00000038358	EDC4	11.138	13.407	18.0213	25.4989	13.6094	11.3621	20.1166	15.7016
ENSG00000038382	TRIO	8.95306	17.8208	18.6267	25.1126	14.0902	13.7608	25.3273	17.2035
ENSG00000038427	VCAN	35.4245	71.7021	88.0891	88.5727	45.9599	43.1578	56.8731	65.6677
ENSG00000038532	CLEC16A	3.90289	5.93383	8.60802	8.75467	4.01404	3.80921	7.98396	8.20578
ENSG00000038945	MSR1	0.0802702	0	0.191664	0.0251328	0.0442501	0.109681	0.423143	0.129757
ENSG00000039068	CDH1	2.05264	1.91346	1.99048	3.36034	1.69732	5.8799	0.726519	8.81669
ENSG00000039123	SKIV2L2	30.9844	38.8372	25.3608	20.0022	42.8711	43.657	25.5096	25.0037
ENSG00000039139	DNAH5	0.172406	0.241293	0.0719466	0.0746541	0.20727	0.228682	0.101519	0.0592966
ENSG00000039319	ZFYVE16	8.05184	13.6004	17.0756	12.7246	12.2636	14.2803	16.592	15.6221
ENSG00000039523	FAM65A	6.63641	6.69422	18.6768	29.4823	3.33932	5.39157	20.7916	17.517
ENSG00000039537	C6	0.0156638	0	0	0	0	0	0	0
ENSG00000039560	RAI14	26.1611	41.4995	35.5527	32.1051	29.2563	32.9785	37.4453	28.1003
ENSG00000039600	SOX30	0.0351271	0	0.0149776	0	0	0.0149992	0.0694396	0.0608391
ENSG00000039650	PNKP	22.6161	14.6794	17.3785	16.5711	25.9801	21.1546	20.673	11.3085
ENSG00000039987	BEST2	0.0788067	0	0.0224012	0	0.0362028	0.0897343	0.0692381	0.151656
ENSG00000040199	PHLPP2	2.92584	4.89171	4.08911	4.62285	4.02294	4.30324	4.79307	4.71555
ENSG00000040275	SPDL1	34.5833	36.6186	32.8639	20.9631	34.3612	32.4342	31.0735	33.0321
ENSG00000040341	STAU2	13.542	23.6305	14.968	11.6059	18.8965	23.1296	13.678	10.1741
ENSG00000040487	PQLC2	13.0778	11.4934	14.7637	23.3505	11.8931	10.0083	20.1482	17.745
ENSG00000040531	CTNS	8.58375	8.71304	8.12186	10.4935	7.72107	4.52816	9.5983	12.8222
ENSG00000040608	RTN4R	13.9574	14.48	2.65253	7.32513	11.2849	14.6895	5.74596	2.21018
ENSG00000040633	PHF23	51.8273	36.6288	30.8967	23.7988	46.8287	36.8315	36.8406	55.2914
ENSG00000040731	CDH10	1.81809	2.78686	3.41374	1.30562	3.01135	2.03696	2.28611	3.15851
ENSG00000040933	INPP4A	5.04838	8.86053	5.9097	6.43042	8.53873	8.89696	8.60369	4.87524
ENSG00000041353	RAB27B	0.0551319	0.217594	0.308953	0.160289	0.0759806	0.18833	0.363284	0.291007
ENSG00000041357	PSMA4	142.097	118.463	83.5488	61.9348	121.386	113.096	69.618	121.024
ENSG00000041515	MYO16	0.342035	1.09751	0.156509	0.1306	0.229941	0.270724	0.208888	0.048162
ENSG00000041802	LSG1	23.3907	21.9866	19.6182	21.8404	26.7934	21.1547	21.4745	22.3738
ENSG00000041880	PARP3	1.76304	1.6175	1.54302	1.41634	1.21487	1.12922	1.52859	0.482135
ENSG00000041982	TNC	12.4506	16.8638	67.6792	112.744	13.0218	27.9568	62.5872	57.0971
ENSG00000041988	THAP3	10.0556	7.05554	5.31179	8.70195	6.89064	6.48832	5.81617	5.99886
ENSG00000042062	FAM65C	1.54597	0.758393	14.3454	3.19964	0.523621	0.55943	1.22589	6.82251
ENSG00000042088	TDP1	18.1996	17.8197	8.83831	11.7562	19.6935	19.7559	11.4096	10.0681
ENSG00000042286	AIFM2	6.65486	4.98295	9.93129	10.2243	6.63467	5.1542	8.98017	7.88836
ENSG00000042304	C2orf83	0.247414	0.325496	0.117214	0.344293	0.113659	0.234767	0.217373	0.3809
ENSG00000042317	SPATA7	7.13239	5.78883	3.12917	1.96459	4.00626	3.74416	2.90989	2.27436
ENSG00000042429	MED17	10.283	11.9959	9.22051	7.66232	10.6369	8.16878	8.59	10.3246
ENSG00000042445	RETSAT	6.10447	5.93808	8.84965	6.68964	6.83233	7.39326	8.23994	8.60771
ENSG00000042493	CAPG	14.7538	13.969	28.6221	29.6965	5.97389	14.9431	22.0641	48.5349
ENSG00000042753	AP2S1	156.089	102.312	107.689	108.977	91.2868	91.8169	96.2652	124.141
ENSG00000042781	USH2A	0.0211773	0.0636816	0.023219	0.0426257	0.0375245	0.124014	0.0438569	0.0104795
ENSG00000042813	ZPBP	0.0472754	0	0	0	0	0.040373	0.0623029	0
ENSG00000042832	TG	0.00678639	0	0.138893	0.138114	0.00935274	0.0289778	0.0983796	0.109702
ENSG00000042980	ADAM28	0.032527	0.0855846	6.48372	1.90955	0.582756	0.270835	3.62221	1.93419
ENSG00000043039	BARX2	0.934393	0.316101	0.0910648	0.250767	0.220756	0.0911964	0.140733	0.184953
ENSG00000043093	DCUN1D1	6.69049	8.51743	7.48836	4.54854	7.65069	9.08152	7.03097	7.99153
ENSG00000043143	PHF15	4.1791	4.29568	3.56379	2.25026	5.13583	5.41024	3.13379	2.95055
ENSG00000043355	ZIC2	80.1365	63.0635	10.392	22.7606	126.997	98.0438	21.93	9.06145
ENSG00000043462	LCP2	0.0245169	0.0645086	0	0	0.0337882	0.0418747	0.145396	0.0141542
ENSG00000043514	TRIT1	31.3063	20.6825	13.3832	12.4545	22.9009	23.0022	14.4563	14.5155
ENSG00000043591	ADRB1	0.0200367	0	0.0683463	0.219574	0	0.13689	0.184841	0.0694058
ENSG00000044012	GUCA2B	0	0	0	0	0	0	0	0
ENSG00000044090	CUL7	12.638	13.2135	18.4448	15.5605	11.4727	11.6292	15.2685	9.50371
ENSG00000044115	CTNNA1	101.514	105.893	107.855	118.456	105.311	126.343	115.915	116.19
ENSG00000044446	PHKA2	5.01344	4.6821	4.71512	4.78022	6.93775	6.57195	4.39111	3.29934
ENSG00000044459	CNTLN	4.28854	6.10199	4.61305	2.43112	7.5544	7.74636	3.87625	2.90929
ENSG00000044524	EPHA3	3.57358	3.7663	0.269385	0.401813	5.00659	5.57253	0.767573	0.159577
ENSG00000044574	HSPA5	164.405	142.121	243.871	227.124	146.251	151.867	250.487	245.487
ENSG00000046604	DSG2	14.7124	23.4958	68.8198	46.0342	27.8525	39.8852	50.2613	67.3714
ENSG00000046647	GEMIN8	9.7507	8.02869	5.40769	4.16314	8.83339	9.43346	4.98731	3.66101
ENSG00000046651	OFD1	9.69439	7.56377	5.10949	2.61377	8.81418	6.88765	4.79099	5.16149
ENSG00000046653	GPM6B	70.7212	87.2826	7.8846	14.9057	69.3241	59.1704	10.8289	7.19527
ENSG00000046774	MAGEC2	0	0	0	0	0	0	0	0
ENSG00000046889	PREX2	5.34509	9.90933	0.714194	0.843462	13.9756	14.3501	1.77861	0.437315
ENSG00000047056	WDR37	5.74452	7.31048	6.93718	7.77836	6.41628	6.0601	8.21378	7.39877
ENSG00000047188	YTHDC2	9.58315	14.5307	11.4746	9.89017	15.1864	13.455	11.6717	12.3878
ENSG00000047230	CTPS2	32.8483	35.3371	17.4366	17.959	35.0414	33.2795	17.7954	14.4415
ENSG00000047249	ATP6V1H	21.6287	17.162	25.7432	21.1055	17.5438	19.7961	26.6824	31.6927
ENSG00000047315	POLR2B	44.5024	60.4938	51.3064	40.1013	61.4085	60.8937	52.688	55.3657
ENSG00000047346	FAM214A	2.28631	2.39971	4.9328	3.9313	2.06616	2.49664	5.33459	4.61617
ENSG00000047365	ARAP2	0.183162	0.0602418	0.41001	0.238952	0.557443	0.299805	0.30173	0.475847
ENSG00000047410	TPR	22.1453	36.4158	29.468	20.9085	35.7706	37.1481	27.8379	30.3307
ENSG00000047457	CP	0.0613185	0.274279	0.0418322	0.0959949	0.219717	0.251356	0.226268	0.0283204
ENSG00000047578	KIAA0556	4.16913	4.31037	5.43271	4.53214	4.86177	4.35245	4.39779	3.77303
ENSG00000047579	DTNBP1	9.24231	6.90222	6.21677	7.73588	6.2636	5.67872	5.46701	6.12824
ENSG00000047597	XK	0	0	0	0	0	0	0	0
ENSG00000047617	ANO2	0.848528	0.832165	0.236813	0.483048	1.29698	0.711465	0.487964	0.178136
ENSG00000047621	C12orf4	6.99951	8.00569	10.1485	6.59347	7.02311	5.05597	8.19732	9.44914
ENSG00000047634	SCML1	2.77095	3.54737	2.78682	1.71184	1.88372	2.95002	3.32425	2.23819
ENSG00000047644	WWC3	7.09156	11.3159	12.1537	16.2612	11.2952	12.4439	13.5866	7.39133
ENSG00000047648	ARHGAP6	1.51124	2.41934	11.2803	4.85999	0.69006	1.08068	5.183	6.11781
ENSG00000047662	FAM184B	0.155876	0.250641	0.088617	0.108456	0.0716074	0.221863	0.205425	0.0899907
ENSG00000047849	MAP4	28.0296	35.9368	64.7181	67.2302	29.9112	36.7349	56.3581	54.804
ENSG00000047932	GOPC	5.9039	7.11168	8.76281	6.31775	6.54011	7.32885	8.19095	9.63571
ENSG00000047936	ROS1	0	0	0.0131545	0	0	0	0.0203291	0
ENSG00000048028	USP28	16.2246	19.5192	13.3121	13.7286	22.3094	29.7044	16.0243	10.5652
ENSG00000048052	HDAC9	1.76083	3.02393	1.04808	0.675274	1.46579	1.88724	0.552881	0.436645
ENSG00000048140	TSPAN17	16.2811	16.5312	10.5725	12.4008	15.9484	14.8735	11.1362	9.68247
ENSG00000048162	NOP16	27.8507	16.2178	13.0431	12.008	22.6521	17.7798	12.9365	19.4
ENSG00000048342	CC2D2A	6.97011	6.51088	5.40351	5.72955	5.96231	5.68189	5.74467	5.27283
ENSG00000048392	RRM2B	8.00109	11.8726	8.55856	7.10039	11.7961	14.8973	7.92364	9.22499
ENSG00000048405	ZNF800	2.69751	4.17203	7.11421	5.72677	2.68392	2.89924	7.54347	7.30806
ENSG00000048462	TNFRSF17	0.115382	0.303593	0.049197	0	0	0.147804	0	0
ENSG00000048471	SNX29	1.87384	3.53624	3.57891	3.83445	2.21491	2.31947	3.10766	3.49258
ENSG00000048540	LMO3	4.45458	7.10475	1.91236	1.31354	2.29166	2.60561	0.884605	0.211375
ENSG00000048544	MRPS10	23.2098	21.2384	19.862	16.5508	23.7092	20.2621	16.619	22.7196
ENSG00000048545	GUCA1A	2.82488	2.26362	1.62057	1.44733	4.99029	6.07496	0.304595	1.74947
ENSG00000048649	RSF1	7.49706	12.6261	8.3874	5.54192	11.9059	12.7795	7.47228	7.4411
ENSG00000048707	VPS13D	1.96445	3.87894	5.66995	5.13295	3.67596	4.4957	5.58534	4.98688
ENSG00000048740	CELF2	4.4532	6.57765	9.33758	7.38964	5.30694	5.18738	17.6635	5.52195
ENSG00000048828	FAM120A	12.0561	13.5172	24.3936	23.3996	14.6387	13.7023	27.6866	16.3269
ENSG00000048991	R3HDM1	18.5927	24.5903	15.0135	13.8486	26.797	22.811	18.682	13.3338
ENSG00000049089	COL9A2	6.91239	3.13583	6.72463	25.4988	5.44756	9.04133	69.1076	8.94463
ENSG00000049130	KITLG	12.0412	22.861	31.2666	41.8002	6.45521	9.13222	21.2555	39.1463
ENSG00000049167	ERCC8	6.31398	6.8304	3.64193	3.1463	7.06291	6.29319	3.68597	4.98919
ENSG00000049192	ADAMTS6	0.690243	0.763612	1.87955	0.982349	1.09179	1.43347	3.17344	2.01963
ENSG00000049239	H6PD	5.06613	8.55393	8.88638	6.97896	5.6253	7.2768	7.96553	4.67677
ENSG00000049245	VAMP3	40.9607	30.5535	62.9403	41.3654	30.2145	34.9581	45.344	66.5435
ENSG00000049246	PER3	1.01374	1.79025	0.249221	0.114381	2.2404	2.30862	0.794369	0.231994
ENSG00000049247	UTS2	0.0716365	0	0.0610891	0.224296	0	0	0.0472039	0.16543
ENSG00000049249	TNFRSF9	0.0298206	0.0392318	0.12715	0.140054	0.0410976	0.178267	0	0.30989
ENSG00000049283	EPN3	0.0845174	0	0.0360367	0.0661565	0.135892	0.0240592	0.0742554	0.0650584
ENSG00000049319	SRD5A2	0.0246805	0.0324695	0.0315699	0	0	0	0	0.0284972
ENSG00000049323	LTBP1	8.25812	14.2118	16.733	23.0354	8.26122	10.1997	16.993	5.89677
ENSG00000049449	RCN1	146.205	122.904	122.172	112.548	108.701	91.0596	88.0788	117.077
ENSG00000049540	ELN	0.0606665	0	0.0388007	0.166205	0.10451	0.129523	0.0399754	0.0350242
ENSG00000049541	RFC2	2.77421	2.18094	1.06747	0.953357	1.77178	1.30015	1.02548	1.56255
ENSG00000049618	ARID1B	10.9824	18.0095	12.9826	13.6911	16.3653	14.8254	16.4962	8.90261
ENSG00000049656	CLPTM1L	37.7764	32.4575	42.2434	52.977	34.6262	27.3776	44.9384	45.6759
ENSG00000049759	NEDD4L	8.17758	9.88197	5.99389	7.89623	7.0543	9.82236	4.59568	5.6512
ENSG00000049768	FOXP3	0	0	0	0	0	0.0205594	0	0
ENSG00000049769	PPP1R3F	0	0	0	0	0	0	0	0
ENSG00000049860	HEXB	23.1253	20.2326	35.0854	27.5853	26.3957	29.6597	32.1215	40.7239
ENSG00000049883	PTCD2	4.30954	6.52432	2.89939	2.16977	5.61094	5.40029	3.225	2.77555
ENSG00000050030	KIAA2022	0.2202	0.843332	0.492398	0.107248	0.33719	0.405353	0.16122	0.107351
ENSG00000050130	JKAMP	30.2668	26.4148	30.2291	25.388	25.6112	27.3157	26.8545	36.1843
ENSG00000050165	DKK3	11.1444	13.6366	25.2075	25.4756	8.97669	14.7841	17.2535	18.4647
ENSG00000050327	ARHGEF5	0.37237	0.54432	0.732116	0.890619	0.612972	0.69784	0.69521	0.764366
ENSG00000050344	NFE2L3	6.8142	5.50573	5.21389	3.02008	35.9562	39.0345	5.8228	4.0777
ENSG00000050393	MCUR1	11.6451	12.6175	13.774	14.2924	11.3974	12.4333	11.9486	13.8938
ENSG00000050405	LIMA1	9.11376	11.3164	29.2662	25.833	8.46757	10.2193	15.2689	53.7813
ENSG00000050426	LETMD1	20.4746	18.763	12.784	12.9397	14.1459	16.1473	11.3556	13.9101
ENSG00000050438	SLC4A8	3.48376	7.65586	63.4666	22.9594	5.89808	7.4768	24.211	66.9815
ENSG00000050555	LAMC3	1.66434	1.86977	6.96091	3.13252	3.22153	6.12455	18.6685	1.19838
ENSG00000050628	PTGER3	0.0739194	0.108053	0.203116	0.180012	0.158469	0.126254	0.184009	0.123284
ENSG00000050730	TNIP3	0.283302	0.155296	0.261722	0.332635	0.0325363	0.100808	0.0933389	0.190816
ENSG00000050748	MAPK9	12.1836	12.6913	16.1076	12.9954	13.0979	14.1374	17.4376	16.7217
ENSG00000050767	COL23A1	2.13569	1.28162	4.96846	1.75971	1.78148	4.2237	3.82681	1.79539
ENSG00000050820	BCAR1	22.9306	19.1886	38.8779	60.3891	14.9105	15.8406	43.7803	44.3269
ENSG00000051009	FAM160A2	10.955	10.4679	11.955	12.5854	11.6242	9.79168	13.5689	9.71989
ENSG00000051108	HERPUD1	22.2704	19.6241	30.2662	36.0077	24.4747	12.6941	32.6832	23.5766
ENSG00000051128	HOMER3	11.7935	7.35749	6.89419	6.26017	8.62589	8.26519	6.4919	4.14878
ENSG00000051180	RAD51	19.1572	15.4148	10.9414	11.2911	16.3572	12.9887	9.7385	13.1491
ENSG00000051341	POLQ	3.53546	5.57116	4.25766	3.69328	6.97992	6.8422	4.92627	4.4293
ENSG00000051382	PIK3CB	5.47236	6.7862	6.01615	6.73261	9.1567	11.8124	6.87755	5.50963
ENSG00000051523	CYBA	48.3481	31.7766	49.3856	45.2996	31.6681	33.1213	22.1112	49.1334
ENSG00000051596	THOC3	10.5367	8.06516	6.64368	6.84805	9.76883	8.86195	5.55439	7.77894
ENSG00000051620	HEBP2	5.61768	5.22088	4.00434	3.75629	4.86148	4.50895	3.78093	4.88631
ENSG00000051825	MPHOSPH9	9.26405	14.2309	7.59976	8.62264	14.3477	14.967	8.94839	7.13113
ENSG00000052126	PLEKHA5	11.934	14.2582	8.00581	6.55975	21.0887	21.1155	10.5665	7.20618
ENSG00000052344	PRSS8	8.12644	5.08331	13.3369	22.1316	10.9037	19.5366	17.0949	15.9691
ENSG00000052723	SIKE1	14.7997	20.2377	17.3279	12.4569	21.0567	21.6934	16.9237	16.9922
ENSG00000052749	RRP12	20.5837	18.0075	11.6724	21.5099	24.2895	14.7507	16.4238	14.3896
ENSG00000052795	FNIP2	2.69956	5.93738	23.7695	17.3197	4.39376	3.76222	11.4042	19.7062
ENSG00000052802	MSMO1	66.1149	72.7164	83.0188	57.3702	75.8263	142.687	104.484	73.3043
ENSG00000052841	TTC17	23.0971	25.3389	17.8253	13.5997	26.9153	26.9792	19.481	15.068
ENSG00000052850	ALX4	0.0598383	0.0656025	0.544298	0.156129	0.0549779	0.0425848	0.0394296	0.034546
ENSG00000053108	FSTL4	0.28572	0.556876	0.0992655	0.0993996	0.597944	0.885644	0.264974	0.207718
ENSG00000053254	FOXN3	7.84174	14.7668	9.10353	8.89491	14.2078	20.1843	11.2028	10.2549
ENSG00000053328	METTL24	1.48615	4.71939	2.44728	2.00568	0.988766	1.26917	1.4858	1.59764
ENSG00000053371	AKR7A2	41.9772	30.9637	21.1477	26.7609	27.0399	27.6144	19.6979	20.1751
ENSG00000053372	MRTO4	43.3246	28.0915	22.2012	29.9765	37.5865	26.0834	26.0181	28.8306
ENSG00000053438	NNAT	0.443161	1.10774	2.30526	1.80381	2.44299	1.93014	2.68654	1.63742
ENSG00000053501	USE1	7.20042	7.60375	5.91998	4.29664	6.71939	4.60496	6.17013	4.88397
ENSG00000053524	MCF2L2	0.623874	1.44841	2.4285	2.0338	0.748531	0.81485	4.14962	0.906798
ENSG00000053702	NRIP2	1.08592	1.31874	0.997269	1.40579	1.20877	1.03438	1.15589	0.74749
ENSG00000053747	LAMA3	0.0376527	0.0919948	1.33481	0.71577	0.0889568	0.0275617	0.467859	0.360225
ENSG00000053770	AP5M1	15.8566	22.4071	16.6877	14.8651	23.9869	21.2203	19.8644	18.9981
ENSG00000053900	ANAPC4	15.0932	14.7438	12.5241	10.3758	15.5487	12.5551	12.3474	12.0704
ENSG00000053918	KCNQ1	0.530154	0.395232	0.180839	0	0.365319	0.392384	0.0465784	0.102023
ENSG00000054116	TRAPPC3	21.2328	18.3636	18.167	15.4924	18.8463	21.8238	15.9675	21.4347
ENSG00000054118	THRAP3	60.9679	72.8725	55.4449	44.5023	81.8481	76.5858	59.0332	51.6618
ENSG00000054148	PHPT1	86.3662	65.0092	60.124	59.3493	45.0403	38.7017	45.2522	60.2258
ENSG00000054179	ENTPD2	0.0273723	0.108033	0.116711	0.557073	0	0.140255	0.0360732	0
ENSG00000054219	LY75	0.0499666	0.0219119	0	0.0260745	0.045908	0.0497832	0.0658496	0.0480781
ENSG00000054267	ARID4B	8.51622	14.81	11.1796	7.04345	11.9712	11.7366	11.734	10.8482
ENSG00000054277	OPN3	2.56083	4.11768	2.53841	1.81605	4.49449	6.35521	2.53834	1.46579
ENSG00000054282	SDCCAG8	6.5901	4.87866	9.81084	5.52566	4.64886	3.62476	9.53868	7.35129
ENSG00000054356	PTPRN	2.35048	2.3525	6.83801	11.2328	1.16244	1.58471	6.43241	8.7912
ENSG00000054392	HHAT	2.22991	2.18464	1.69929	1.33696	2.02699	1.44513	1.85495	1.46085
ENSG00000054523	KIF1B	18.2747	40.2211	20.933	24.6377	25.0077	31.1121	22.9787	23.1675
ENSG00000054598	FOXC1	0.532359	0.459617	1.03563	4.68796	0.160492	1.47756	9.33979	1.55592
ENSG00000054611	TBC1D22A	6.99588	4.84093	6.43071	5.68943	4.98768	4.86233	6.82495	5.08794
ENSG00000054654	SYNE2	7.44662	14.383	4.61346	4.83382	14.182	15.0177	6.1694	2.40605
ENSG00000054690	PLEKHH1	4.22012	6.22597	5.25006	5.43758	6.17502	7.73445	5.57302	2.94771
ENSG00000054793	ATP9A	4.37198	9.13951	5.67082	5.49323	4.44584	5.14737	6.5262	2.85895
ENSG00000054796	SPO11	0	0	0	0.0489501	0	0	0	0
ENSG00000054803	CBLN4	0	0	0	0	0	0	0	0
ENSG00000054938	CHRDL2	0.290944	0.267935	0.198485	0.819858	0.12029	0.198772	0.153371	0.369531
ENSG00000054965	FAM168A	7.91481	11.2709	9.93318	8.39174	10.0305	10.7329	10.1096	6.7157
ENSG00000054967	RELT	2.44106	2.58651	1.60906	2.80932	2.83681	2.40017	3.42567	2.05678
ENSG00000054983	GALC	9.37783	10.5499	13.1228	13.7794	7.22531	8.99237	15.8231	9.71968
ENSG00000055044	NOP58	93.6131	75.111	47.9697	37.4279	96.6446	64.9376	48.9048	63.2358
ENSG00000055070	SZRD1	29.398	27.6167	28.943	28.7397	23.2571	24.5401	31.3019	26.8422
ENSG00000055118	KCNH2	5.93266	6.18961	4.08465	5.72866	2.96554	4.45393	7.94666	5.06741
ENSG00000055130	CUL1	55.7916	54.1445	44.8799	35.3062	56.5647	47.2463	48.0966	50.1569
ENSG00000055147	FAM114A2	6.2469	8.20141	6.25168	3.71787	6.99056	5.32381	5.42604	5.97603
ENSG00000055163	CYFIP2	6.78075	9.96498	2.60675	3.33134	10.5902	9.74257	2.90453	1.39427
ENSG00000055208	TAB2	22.205	28.1191	27.861	27.7624	26.9395	28.0842	33.2636	26.8459
ENSG00000055211	GINM1	13.8829	12.7105	16.1395	10.1573	11.714	12.0737	10.1934	17.3057
ENSG00000055332	EIF2AK2	6.21305	10.8784	8.87264	6.991	11.4509	14.2011	8.37614	8.16291
ENSG00000055483	USP36	10.8769	9.84253	9.79972	13.2522	15.5637	9.92696	12.8386	15.6278
ENSG00000055609	KMT2C	3.22606	8.03205	7.32278	7.81289	5.21178	5.9127	8.44093	5.80906
ENSG00000055732	MCOLN3	0.388385	0.843079	4.86865	2.52329	1.57901	1.09454	8.54775	3.54273
ENSG00000055813	CCDC85A	0.0720053	0.284189	0.184211	0.360721	0.0595409	0.0860892	0.0948938	0.0498844
ENSG00000055917	PUM2	26.6429	35.4336	21.425	17.2299	37.1445	39.4374	28.7616	22.5473
ENSG00000055950	MRPL43	20.9871	14.1058	14.4368	11.653	13.8878	13.5168	11.0137	16.9411
ENSG00000055955	ITIH4	0.0859488	0.158303	0.0439764	0	0.118451	0.04404	0.0226539	0.0793923
ENSG00000055957	ITIH1	0.0393989	0	0	0.0308397	0.027149	0.067293	0.0259613	0
ENSG00000056050	C4orf27	43.8247	34.1639	15.9825	8.6125	31.4838	31.0557	15.7905	16.2034
ENSG00000056097	ZFR	38.7424	61.7332	40.8203	36.0007	57.9136	50.9467	47.0539	43.5598
ENSG00000056277	ZNF280C	10.1102	13.0893	3.75681	3.13842	13.6436	17.1731	6.68647	3.77218
ENSG00000056291	NPFFR2	0.626559	0.981306	0.763296	0.840759	1.48028	1.4014	0.825724	1.06795
ENSG00000056487	PHF21B	11.4971	12.5978	2.26459	3.4237	12.2281	10.6189	4.73492	1.04614
ENSG00000056558	TRAF1	1.19696	1.44348	0.703679	0.653008	0.874786	1.04543	0.46606	0.261754
ENSG00000056586	RC3H2	8.70593	14.5779	15.5198	13.008	12.3571	12.7991	15.9106	14.3123
ENSG00000056661	PCGF2	20.5259	17.7643	15.2199	23.5137	21.9386	18.4566	19.7695	18.5968
ENSG00000056678	KIFC1	0	0	0	0	0	0	0	0
ENSG00000056736	IL17RB	3.57644	4.35761	1.97548	1.97236	3.89272	3.55753	2.03529	1.85359
ENSG00000056972	TRAF3IP2	0.849887	1.05926	1.85957	1.76818	1.2021	1.97685	1.5769	1.80769
ENSG00000056998	GYG2	28.8838	33.7303	32.3994	34.4757	38.2459	42.7806	27.6857	31.8674
ENSG00000057019	DCBLD2	24.5229	35.5279	43.5419	35.5168	36.4171	34.6535	38.5027	39.888
ENSG00000057149	SERPINB3	0	0	0	0	0.0444742	0	0	0
ENSG00000057252	SOAT1	7.98719	9.22753	12.6851	8.5243	9.48137	7.22228	10.0949	9.90049
ENSG00000057294	PKP2	4.15891	6.89192	74.6486	56.0516	2.59027	3.76799	39.8069	73.0623
ENSG00000057468	MSH4	0.0702327	0.161696	0.14973	0.219901	0.24198	0.0449839	0.231394	0.121641
ENSG00000057593	F7	0.147559	0.218393	1.10104	0.490886	0.22878	0.126015	0.632007	0.255567
ENSG00000057608	GDI2	210.586	226.781	157.996	153.899	212.298	221.875	147.699	173.813
ENSG00000057657	PRDM1	0.577448	1.13953	1.9413	3.32047	0.229562	0.312954	11.3126	1.94895
ENSG00000057663	ATG5	17.6707	16.3272	12.6512	10.4402	17.1528	17.9688	10.8801	17.3357
ENSG00000057704	TMCC3	0.400059	1.05263	1.68082	0.641573	0.726162	1.13328	2.18606	0.957652
ENSG00000057757	PITHD1	52.2652	41.1335	31.8487	26.9939	46.2943	38.9519	30.1256	33.6229
ENSG00000057935	MTA3	19.3707	17.5283	12.0913	10.2212	24.4193	26.51	14.2154	11.6373
ENSG00000058056	USP13	5.25703	6.52635	6.41017	5.13428	7.92871	8.11991	5.03036	4.18456
ENSG00000058063	ATP11B	4.14137	9.88739	12.5709	8.51784	7.26111	9.21284	11.7513	8.4789
ENSG00000058085	LAMC2	0.891316	1.02603	2.17574	5.00588	0.813799	0.960991	1.67386	3.17751
ENSG00000058091	CDK14	7.3861	10.4916	16.7931	11.9456	10.3476	13.2984	11.4904	10.9137
ENSG00000058262	SEC61A1	80.7879	70.9183	150.338	174.412	71.5298	62.7818	146.531	129.512
ENSG00000058272	PPP1R12A	15.0755	23.6311	25.951	20.5252	23.8432	26.7846	26.4196	25.5432
ENSG00000058335	RASGRF1	0.0455553	0.167811	0.0543871	0.0713175	0.050226	0.124493	0.108065	0.0420802
ENSG00000058404	CAMK2B	0.502914	0.288403	0.109966	0.100938	0.231032	0.110125	0.135954	0.0148894
ENSG00000058453	CROCC	15.8095	12.7967	5.37802	4.42398	18.5466	14.8257	6.97146	3.46187
ENSG00000058600	POLR3E	18.2668	17.5876	12.2356	12.6993	20.3669	15.7426	15.9806	12.6081
ENSG00000058668	ATP2B4	8.52374	13.6282	28.4315	19.8909	8.74202	13.7448	15.2192	21.6847
ENSG00000058673	ZC3H11A	21.5829	24.202	21.6055	15.2117	26.4627	24.6669	23.2098	18.909
ENSG00000058729	RIOK2	14.9284	15.1001	10.7729	8.85841	13.8233	10.0018	10.5017	15.228
ENSG00000058799	YIPF1	22.8362	18.662	14.402	13.5433	22.0479	18.4971	12.6584	15.2771
ENSG00000058804	NDC1	25.8578	30.2271	16.9356	18.1507	35.6208	39.0998	17.9733	16.5726
ENSG00000058866	DGKG	0.322057	0.336465	0.735062	0.622816	0.626606	0.639053	1.14846	0.853093
ENSG00000059122	FLYWCH1	5.27606	6.88245	8.3992	13.3413	4.9961	4.46763	8.26148	8.5777
ENSG00000059145	UNKL	13.2239	11.0535	15.2926	15.5222	15.9524	13.5981	20.8058	18.4244
ENSG00000059377	TBXAS1	0.847941	1.01993	0.557815	0.417203	0.801325	0.993105	0.510847	0.419602
ENSG00000059378	PARP12	0.845975	1.19246	1.27536	0.662193	2.26932	1.79325	0.75653	0.401186
ENSG00000059573	ALDH18A1	55.3245	52.4653	51.2089	50.0206	63.385	54.3538	46.531	35.8053
ENSG00000059588	TARBP1	16.5216	16.2356	6.39632	4.82997	14.6353	14.8349	7.83724	3.96246
ENSG00000059691	PET112	5.1551	4.6173	3.53777	2.42522	4.82483	3.79701	2.99894	4.012
ENSG00000059728	MXD1	1.58066	1.29631	2.84466	2.63523	1.20236	1.04309	3.23287	2.09768
ENSG00000059758	CDK17	10.0288	13.8291	9.82271	9.32945	12.6807	14.29	14.5257	10.0188
ENSG00000059769	DNAJC25	7.0678	6.30646	5.60888	3.38574	6.20692	5.23617	4.55438	5.79237
ENSG00000059804	SLC2A3	113.261	135.195	133.555	364.487	111.581	229.552	271.561	200.35
ENSG00000059915	PSD	3.24905	2.05606	2.45503	0.987239	1.30364	1.99028	1.53568	0.71231
ENSG00000060069	CTDP1	16.8689	13.5085	15.8315	16.7206	17.1833	15.2672	17.9419	17.8544
ENSG00000060138	YBX3	33.4849	26.5519	26.6118	38.8559	32.6359	27.5542	30.0851	27.1461
ENSG00000060140	STYK1	0.478673	0.528981	0.685768	0.419647	0.738851	0.605002	0.504664	0.663237
ENSG00000060237	WNK1	18.7321	42.7523	34.0118	42.4414	31.9303	33.8648	42.5571	31.2438
ENSG00000060303	RPS17P5	0	0	0	0	0	0	0	0
ENSG00000060339	CCAR1	45.7487	48.0882	37.2585	23.0043	69.2763	42.4365	39.1826	37.7513
ENSG00000060491	OGFR	11.4283	7.19938	14.6402	13.8268	6.2088	6.271	10.1804	14.0332
ENSG00000060558	GNA15	0.0806541	0	0	0	0	0	0	0
ENSG00000060566	CREB3L3	0.0438083	0.144085	2.55903	1.5774	0	0.0561182	0.0577337	1.69453
ENSG00000060642	PIGV	6.12977	4.72734	3.13635	1.75379	4.51521	4.80158	2.11706	2.26975
ENSG00000060656	PTPRU	6.40365	8.05949	8.39719	9.0756	7.36619	10.4897	7.89735	5.31699
ENSG00000060688	SNRNP40	67.309	59.7908	27.1649	18.0201	61.6095	52.1222	29.1632	37.7772
ENSG00000060709	RIMBP2	0.798349	0.692245	3.58969	2.30082	0.950219	1.16214	1.66187	2.26262
ENSG00000060718	COL11A1	10.1041	21.0461	10.8456	21.0744	8.49955	11.5163	9.9018	20.0619
ENSG00000060749	QSER1	12.5502	22.3944	13.374	16.2719	30.0207	27.4634	19.3568	12.6185
ENSG00000060762	MPC1	15.7371	12.4692	22.6717	9.5187	9.61184	9.87595	17.1258	22.6446
ENSG00000060971	ACAA1	5.8803	3.53239	8.21592	8.33076	5.55894	3.4758	6.13233	7.65941
ENSG00000060982	BCAT1	73.1209	105.077	44.8359	48.727	135.874	136.465	41.4724	40.562
ENSG00000061273	HDAC7	15.8517	13.7147	22.5067	30.0368	13.3812	13.6136	29.8688	18.4373
ENSG00000061337	LZTS1	1.77884	2.28735	7.86748	12.2405	4.87536	5.69887	12.7677	4.14267
ENSG00000061455	PRDM6	0.0185643	0.0244231	6.34293	3.45845	0.00852818	0.0369923	4.25697	4.95866
ENSG00000061492	WNT8A	11.7778	11.9518	1.10236	0.449715	5.83946	8.00364	0.851798	0.0829219
ENSG00000061656	SPAG4	3.3152	1.60959	0.437525	0.123571	0.489522	4.11194	0.416096	0.59241
ENSG00000061676	NCKAP1	9.94597	16.4404	19.3689	16.5412	16.3406	18.6027	19.288	19.4926
ENSG00000061794	MRPS35	35.4458	29.4499	27.2742	15.7391	35.5387	30.089	20.9348	38.3672
ENSG00000061918	GUCY1B3	2.11097	2.63229	5.9014	3.70707	1.36609	1.72438	3.38677	4.28139
ENSG00000061936	SFSWAP	16.1177	12.5446	11.4801	10.642	18.0161	14.6751	12.9041	12.1227
ENSG00000061938	TNK2	10.687	8.67465	6.24856	7.78347	8.30221	8.09612	9.75838	4.89353
ENSG00000061987	MON2	5.34123	8.71277	8.0404	6.79664	6.49327	6.90577	7.63596	7.13026
ENSG00000062038	CDH3	2.10668	2.75116	22.6676	11.1066	1.28089	3.95537	5.94053	11.3932
ENSG00000062096	ARSF	0.105998	0.139451	1.15249	0.580796	0.0730413	0.0452611	0.663537	1.56048
ENSG00000062194	GPBP1	39.6015	36.3923	25.0513	16.9657	36.0136	40.7111	25.998	26.4542
ENSG00000062282	DGAT2	0.599965	0.802041	1.71643	1.95425	0.453433	0.78508	1.47933	0.860347
ENSG00000062370	ZNF112	3.06029	3.84027	2.46249	2.06378	3.11451	2.41244	1.84073	1.66711
ENSG00000062485	CS	66.4805	61.9436	60.4834	71.3614	53.4627	52.9614	64.869	68.0542
ENSG00000062524	LTK	0.0333014	0	0.454372	1.17301	0.0229474	0	0.43887	0.788252
ENSG00000062582	MRPS24	0.830125	0.873686	0.424741	0.259914	0.411856	0.340284	0.481359	0.65178
ENSG00000062598	ELMO2	17.6446	19.0941	15.9604	18.103	19.446	15.3537	19.3289	12.9984
ENSG00000062650	WAPAL	17.2859	25.0285	20.5244	17.9889	26.2936	26.9414	23.3415	24.3085
ENSG00000062716	VMP1	26.2528	23.444	30.9014	26.3407	20.3744	18.5812	27.5384	60.6712
ENSG00000062725	APPBP2	7.28782	10.2643	10.1614	5.02448	7.50229	6.7765	8.55283	13.9633
ENSG00000062822	POLD1	34.9121	31.5539	21.5089	28.7102	30.1427	25.9523	24.9736	19.4218
ENSG00000063015	SEZ6	0.538692	1.4849	0.0875004	0.240951	1.09593	2.05923	0.135224	0.0444284
ENSG00000063046	EIF4B	114.441	108.763	64.8527	52.1808	110.391	140.66	64.1864	64.4413
ENSG00000063127	SLC6A16	2.01851	2.12444	1.31148	1.35429	2.25196	1.75664	2.28012	2.30847
ENSG00000063169	GLTSCR1	7.8693	7.59206	8.37973	13.8515	7.70285	6.83237	12.4848	7.56023
ENSG00000063176	SPHK2	10.015	8.61297	12.9055	20.9338	13.2399	10.2	19.8221	9.82919
ENSG00000063177	RPL18	209.748	122.683	75.1083	82.698	119.821	128.139	76.2025	96.1676
ENSG00000063180	CA11	35.2964	20.4563	3.44752	4.47898	35.9581	25.6017	6.80325	3.23166
ENSG00000063241	ISOC2	20.3458	13.6808	9.87461	13.2912	14.5392	17.3967	8.93772	9.30987
ENSG00000063244	U2AF2	142.869	105.201	94.7938	104.212	128.065	101.348	110.509	93.5792
ENSG00000063245	EPN1	68.1095	52.9625	70.638	118.306	51.7423	47.3656	95.3822	60.8575
ENSG00000063322	MED29	17.4406	14.9523	14.3238	12.4352	17.2859	15.0416	13.2197	13.0868
ENSG00000063438	AHRR	0.364674	0.613031	0.69107	0.444035	0.223369	0.346034	0.600742	0.654997
ENSG00000063515	GSC2	0	0	0.0473396	0	0	0	0	0
ENSG00000063587	ZNF275	0	0	0	0	0	0	0	0
ENSG00000063601	MTMR1	0	0	0	0	0	0	0	0
ENSG00000063660	GPC1	30.3337	26.3674	36.9103	56.8015	26.1306	23.9122	27.7571	34.3466
ENSG00000063761	ADCK1	4.3492	4.49266	2.45883	2.8748	4.57312	3.98933	3.26919	1.74833
ENSG00000063854	HAGH	19.3342	13.2804	16.3754	15.4943	13.2322	13.0013	12.6967	13.516
ENSG00000063978	RNF4	26.3985	25.8002	23.3419	22.1878	26.8355	27.6755	26.1198	28.8428
ENSG00000064012	CASP8	1.83974	1.87963	8.56199	4.4734	1.40259	1.80513	7.29941	6.46313
ENSG00000064042	LIMCH1	4.57644	13.8281	2.83972	4.86369	5.44818	4.78207	9.54934	2.94281
ENSG00000064102	ASUN	20.0148	16.2098	14.8481	11.2293	18.522	22.8725	12.909	14.249
ENSG00000064115	TM7SF3	19.8559	30.6617	16.3909	16.3045	24.0389	24.5676	16.4593	12.1232
ENSG00000064195	DLX3	0.639126	0.173965	0.150351	0.448527	0.273357	0.470527	0.813242	0.534388
ENSG00000064199	SPA17	1.52951	2.77442	0.918947	0.925135	1.72465	2.06814	0.900956	0.963295
ENSG00000064201	TSPAN32	0.0862331	0.113448	0.338268	0.0269998	0.142612	0.2062	0.113644	0.119482
ENSG00000064205	WISP2	0.0415694	0.0546885	0.177245	0.0976162	0.143223	0.195251	0.16435	0.0719969
ENSG00000064218	DMRT3	2.12778	2.45371	0.0224012	0	0.615447	0.94221	0.173095	0
ENSG00000064225	ST3GAL6	4.86376	4.88892	7.33216	6.8443	2.93729	3.62471	7.32207	10.4957
ENSG00000064270	ATP2C2	0.302654	0	0.149422	0.249373	0.131718	0.204052	0.146948	0.220711
ENSG00000064300	NGFR	19.3835	16.0954	1.60287	3.15274	5.20395	9.61678	2.98578	0.484439
ENSG00000064309	CDON	3.98491	10.2126	3.79955	4.2048	4.2378	6.21133	3.39907	3.65194
ENSG00000064313	TAF2	10.8601	15.1992	15.7807	14.832	16.9866	16.8222	16.1986	15.9368
ENSG00000064393	HIPK2	5.64343	17.3004	12.1791	15.1762	9.81516	10.6054	15.5476	8.1397
ENSG00000064419	TNPO3	32.8468	45.9339	30.7468	34.6385	52.7919	48.9075	35.7726	28.2868
ENSG00000064489	MEF2BNB-MEF2B	0.0317877	0	0.0271074	0	0.0876172	0	0	0
ENSG00000064490	RFXANK	29.1005	18.9277	14.5976	16.2066	13.9862	13.2264	10.0979	11.8591
ENSG00000064545	TMEM161A	27.6326	18.3721	15.0253	19.2573	20.0648	20.0204	16.2111	16.3303
ENSG00000064547	LPAR2	26.8481	16.9791	16.5951	20.5924	22.4117	16.5229	23.331	12.7173
ENSG00000064601	CTSA	12.5536	8.86256	23.8908	18.4778	10.4219	7.29139	15.9258	19.3916
ENSG00000064607	SUGP2	26.5755	36.0336	27.9527	24.1657	33.2738	33.6955	29.3331	23.1181
ENSG00000064651	SLC12A2	4.17282	7.50593	8.48058	8.60583	6.03778	5.27779	10.0765	8.80919
ENSG00000064652	SNX24	8.47686	7.65615	14.2989	8.81936	9.63164	10.439	8.72001	17.8573
ENSG00000064655	EYA2	0.594249	0.474659	0.325771	0.564828	1.22846	0.706857	0.950961	0.367579
ENSG00000064666	CNN2	96.2893	92.7867	116.633	245.877	90.6509	105.862	131.839	85.0659
ENSG00000064687	ABCA7	2.77639	2.64537	4.85	4.47818	3.6176	3.24759	4.45723	3.25432
ENSG00000064692	SNCAIP	2.50726	2.76896	6.15931	2.86284	1.96546	1.74832	9.24584	4.70106
ENSG00000064703	DDX20	15.6468	16.5619	15.104	12.89	19.5023	13.3284	11.9675	14.9025
ENSG00000064726	BTBD1	21.8805	26.4977	27.9884	23.9344	22.3645	22.9489	25.1224	28.6984
ENSG00000064763	FAR2	1.57001	2.42018	1.06837	0.968253	2.8194	4.11716	2.29897	1.33672
ENSG00000064787	BCAS1	0.140736	0.148121	0.120014	0.16157	0.181026	0.216338	0.247295	0.119166
ENSG00000064835	POU1F1	0.0769216	0	0	0.180633	0	0.0328454	0	0
ENSG00000064886	CHI3L2	0.370139	0.208694	2.43494	1.82115	0.0364365	0	0.13937	1.4653
ENSG00000064932	SBNO2	9.28565	7.74048	11.0084	15.7406	8.23705	9.06419	14.6633	10.3181
ENSG00000064933	PMS1	24.1294	24.2821	10.7811	8.60164	25.4123	28.2294	12.3026	8.13036
ENSG00000064961	HMG20B	36.3531	24.3314	17.4994	16.3394	19.9363	25.4922	17.077	14.2818
ENSG00000064989	CALCRL	0.274483	0.592218	0.57113	0.429707	0.438807	0.543826	2.19934	0.418349
ENSG00000064995	TAF11	33.0278	26.023	23.5224	17.1594	23.309	22.7505	19.5152	24.348
ENSG00000064999	ANKS1A	8.95111	13.5383	64.0524	47.0692	12.0741	12.9929	35.3773	116.103
ENSG00000065000	AP3D1	43.6296	45.1848	59.0144	78.7176	48.621	47.1046	67.5116	54.3753
ENSG00000065029	ZNF76	11.1213	7.81841	6.00364	4.03415	8.7	6.4335	5.26463	4.00041
ENSG00000065054	SLC9A3R2	4.62629	2.61333	5.28247	8.71556	2.44945	4.93296	8.16358	3.38007
ENSG00000065057	NTHL1	31.2791	20.2218	8.52459	9.50751	24.0721	24.2797	13.7406	10.9838
ENSG00000065060	UHRF1BP1	6.00415	13.5513	6.78596	7.87989	13.5021	11.4679	7.73107	5.03691
ENSG00000065135	GNAI3	56.6475	57.8881	51.9677	45.5032	62.0462	58.7945	47.8993	63.7968
ENSG00000065150	IPO5	104.612	147.97	58.5877	76.9879	158.39	150.45	70.8524	73.7908
ENSG00000065154	OAT	43.7928	43.6154	60.0528	43.09	57.1892	62.9134	47.0489	75.6214
ENSG00000065183	WDR3	8.15272	9.68942	5.54521	5.02247	12.5511	11.2096	5.97828	6.8311
ENSG00000065243	PKN2	13.7062	17.6744	25.15	16.368	16.5524	16.3615	24.2981	27.2057
ENSG00000065268	WDR18	59.012	41.9614	36.392	51.7305	45.5396	35.5272	39.6907	40.7202
ENSG00000065308	TRAM2	6.29235	11.6419	18.3134	24.25	9.73583	9.0955	19.6482	18.3073
ENSG00000065320	NTN1	8.2348	10.8717	0.960953	1.61335	2.41578	3.24893	8.69462	0.378107
ENSG00000065325	GLP2R	0	0	0.149743	0.0785428	0	0	0	0
ENSG00000065328	MCM10	16.6147	20.2793	8.99785	9.10074	19.8826	16.6658	11.0881	9.55595
ENSG00000065357	DGKA	0.991618	1.01312	1.93412	0.957858	1.16307	1.29728	0.98707	1.04752
ENSG00000065361	ERBB3	1.39511	2.1668	3.46997	2.00206	2.88404	4.59195	3.99636	1.71154
ENSG00000065371	ROPN1	0	0	0	0	0	0.0476386	0	0
ENSG00000065413	ANKRD44	0.264478	0.757294	1.49916	2.26506	0.578901	0.345438	2.62436	3.28731
ENSG00000065427	KARS	116.46	89.4124	79.243	76.2111	114.159	104.216	81.5608	87.3794
ENSG00000065457	ADAT1	7.04383	11.7471	11.0594	11.8705	11.1351	10.0493	11.3579	8.2288
ENSG00000065485	PDIA5	11.7413	6.99671	19.0174	14.1177	7.68354	9.23719	14.5594	20.9141
ENSG00000065491	TBC1D22B	6.0956	7.84501	4.6331	5.29	7.92133	7.22846	4.4532	4.55192
ENSG00000065518	NDUFB4	79.8648	57.6138	37.8938	30.4704	55.3658	64.1862	27.3463	49.9153
ENSG00000065526	SPEN	6.97123	16.0914	11.3899	16.2712	13.9299	14.7454	17.6577	10.8912
ENSG00000065534	MYLK	2.23043	3.94256	0.985157	1.92495	4.02759	4.5666	1.16823	1.28768
ENSG00000065548	ZC3H15	56.8622	47.884	42.223	26.9995	59.6242	46.8193	33.9691	50.1709
ENSG00000065559	MAP2K4	14.7378	21.0324	19.5049	15.1099	19.3888	16.3961	16.5415	30.9086
ENSG00000065600	TMEM206	7.94721	10.7296	4.76175	4.17134	7.82324	8.92387	5.64892	5.35056
ENSG00000065609	SNAP91	0.618831	1.80386	0.55876	0.721842	1.05352	1.08805	0.81554	0.168125
ENSG00000065613	SLK	7.7607	12.0654	13.3432	12.4038	11.6114	14.775	13.1665	13.4541
ENSG00000065615	CYB5R4	2.3119	3.31877	3.17132	2.42581	3.01533	3.14415	2.71189	3.57832
ENSG00000065618	COL17A1	0.630055	0.539441	0.247323	0.579291	0.868318	0.871153	0.303137	0.288687
ENSG00000065621	GSTO2	0.937448	0.728235	0.312155	0.405334	1.07048	1.19705	0.32945	0.381424
ENSG00000065665	SEC61A2	16.0948	16.1488	12.9703	11.4132	15.7612	13.9438	14.7341	12.3982
ENSG00000065675	PRKCQ	2.44393	2.61811	2.42648	4.0173	3.29595	4.30839	4.46309	2.01562
ENSG00000065717	TLE2	0.699588	0.167341	6.14662	5.34332	0.525897	1.79234	15.4499	1.2239
ENSG00000065802	ASB1	7.14968	7.89593	8.65605	8.84395	9.07373	9.85191	9.14142	9.10739
ENSG00000065809	FAM107B	10.0903	13.793	41.3049	24.857	11.0037	11.3342	15.4541	56.8366
ENSG00000065833	ME1	8.13139	10.2276	23.8924	23.3291	11.6049	11.0991	32.2605	24.1989
ENSG00000065882	TBC1D1	16.5194	19.2181	18.3082	19.2621	19.5081	21.273	15.6981	20.0266
ENSG00000065883	CDK13	11.4722	15.0617	14.4065	15.192	16.6551	15.4004	16.2476	12.8652
ENSG00000065911	MTHFD2	33.0223	34.894	18.3601	16.6615	56.1515	44.5764	24.3036	23.7303
ENSG00000065923	SLC9A7	1.40449	3.43994	5.12208	7.34475	5.86861	8.39601	4.58796	5.05484
ENSG00000065970	FOXJ2	2.06621	2.64999	6.8266	12.3048	1.73143	3.00592	7.47113	11.0775
ENSG00000065978	YBX1	774.158	643.838	411.494	367.698	681.043	643.712	451.705	431.515
ENSG00000065989	PDE4A	1.05895	1.34397	0.775545	1.36524	0.635267	0.946894	2.11796	0.978165
ENSG00000066027	PPP2R5A	10.6317	11.2089	22.8772	22.6808	11.3371	13.1566	13.987	16.3254
ENSG00000066032	CTNNA2	1.99106	4.68373	1.16942	1.44498	3.94336	3.64844	1.25116	0.182699
ENSG00000066044	ELAVL1	36.2566	35.445	26.959	32.477	33.4649	31.9726	33.2824	25.6487
ENSG00000066056	TIE1	0.428389	0.544152	0.554271	0.508768	0.386807	0.706455	3.03695	0.341129
ENSG00000066084	DIP2B	6.07952	10.2984	21.5912	21.5216	10.0248	10.777	20.87	22.7774
ENSG00000066117	SMARCD1	63.2865	64.1615	38.5012	53.5505	73.7375	63.4848	50.1619	42.2295
ENSG00000066135	KDM4A	19.4696	25.7828	15.3023	17.7783	34.8519	31.6449	19.8815	14.4
ENSG00000066136	NFYC	26.5733	21.359	18.0459	17.4382	23.6457	18.9631	18.8054	13.3099
ENSG00000066185	ZMYND12	0.484606	0.212515	0.247953	0.101154	0.534292	0.275901	0.0851531	0.186516
ENSG00000066230	SLC9A3	1.08743	0.817492	1.43829	0.590621	1.10105	0.833897	0.818907	1.02497
ENSG00000066248	NGEF	1.12371	0.563181	1.21684	0.726014	0.78662	1.37092	0.705195	1.02975
ENSG00000066279	ASPM	12.9997	25.5357	13.9694	12.9545	21.9663	21.7041	16.41	13.8423
ENSG00000066294	CD84	0.0841145	0.193656	0.137482	0.0877882	0.144904	0.0778196	0.166278	0.0890288
ENSG00000066322	ELOVL1	18.7138	18.0307	50.6235	44.1274	12.1997	12.3343	38.8356	47.2503
ENSG00000066336	SPI1	0.122619	0	0.104566	0.127975	0.0563298	0.0349055	2.63941	0.047194
ENSG00000066379	ZNRD1	0.140552	0	0.026635	0	0.0645675	0.0133367	0.020581	0
ENSG00000066382	MPPED2	0.656427	0.688175	4.95928	2.4246	1.07429	0.718251	5.04183	0.971111
ENSG00000066405	CLDN18	0.390989	0.857305	1.08362	1.40273	0.381682	0.709544	1.33112	1.0722
ENSG00000066422	ZBTB11	3.79125	6.19082	6.95348	5.41331	5.64505	5.67007	8.53653	7.88619
ENSG00000066427	ATXN3	4.42258	4.92821	3.15927	1.87299	5.04887	4.82678	2.81633	3.29637
ENSG00000066455	GOLGA5	16.3595	15.7543	23.3062	11.8832	16.4237	17.7647	18.5052	24.1971
ENSG00000066468	FGFR2	28.9353	34.3615	106.504	50.9108	31.2408	33.2161	32.4317	97.787
ENSG00000066557	LRRC40	20.9178	30.9462	17.6175	11.3619	25.0739	24.6221	14.6744	19.3313
ENSG00000066583	ISOC1	19.3022	18.9774	22.6864	14.0215	22.039	21.7347	25.8664	17.8844
ENSG00000066629	EML1	17.3742	19.3972	13.1771	8.07673	13.7323	11.8247	8.66553	5.69419
ENSG00000066651	TRMT11	13.4527	10.4892	7.14952	4.28927	15.8968	15.7938	8.62974	9.68047
ENSG00000066654	THUMPD1	23.9981	29.9978	18.3411	16.0514	28.5101	27.6703	18.4075	20.6414
ENSG00000066697	MSANTD3	18.5774	19.0975	16.8737	15.1503	17.1478	15.1025	13.2092	21.2507
ENSG00000066735	KIF26A	15.374	12.394	15.7471	14.9891	23.6598	20.8465	15.5222	13.0375
ENSG00000066739	ATG2B	2.96884	5.65107	6.20314	5.12644	4.35661	4.36322	5.53737	5.61457
ENSG00000066777	ARFGEF1	12.3738	18.8059	17.0293	15.5319	18.497	22.8629	14.121	18.448
ENSG00000066813	ACSM2B	0.0390767	0.102818	0.0333232	0.0305875	0.0807809	0.0333714	0.102996	0.0225599
ENSG00000066827	ZFAT	1.80251	1.40628	1.82309	2.01796	2.46971	2.14792	2.29261	1.27054
ENSG00000066855	MTFR1	14.51	17.1461	12.1514	10.2696	15.417	21.982	13.712	13.7192
ENSG00000066923	STAG3	1.63659	2.4752	2.31872	2.03758	1.66941	2.32207	3.07388	1.83016
ENSG00000066926	FECH	9.88246	11.5524	10.7246	6.98996	10.6249	12.7992	10.0817	11.7544
ENSG00000066933	MYO9A	1.79304	4.48681	8.3388	7.11887	3.35	4.47536	5.21931	6.45644
ENSG00000067048	DDX3Y	0.025802	0	0	0	0	0	0.714079	0
ENSG00000067057	PFKP	29.387	32.0135	228.12	260.894	17.3816	38.4493	171.316	255.073
ENSG00000067064	IDI1	54.4292	62.0985	49.1993	33.2411	74.1535	98.9027	76.3616	62.2997
ENSG00000067066	SP100	0.221581	0.48585	1.20932	0.27751	0.244299	0.176614	0.622965	0.409355
ENSG00000067082	KLF6	12.1563	11.8609	52.9665	59.464	10.2183	10.0869	52.7683	69.9106
ENSG00000067113	PPAP2A	9.04881	10.2512	9.00259	10.5121	9.35304	9.78223	9.89032	16.1283
ENSG00000067141	NEO1	16.2616	35.8924	17.6238	22.6209	18.4391	20.6576	35.728	10.8041
ENSG00000067167	TRAM1	22.2351	35.9209	59.2038	36.6081	29.1999	31.1525	38.3434	62.3309
ENSG00000067177	PHKA1	0	0	0	0	0	0	0	0
ENSG00000067182	TNFRSF1A	27.731	22.3308	37.3528	39.092	34.4137	29.2777	38.2796	29.6664
ENSG00000067191	CACNB1	2.37677	2.52992	0.976562	0.727261	3.57335	2.30654	1.23867	1.5468
ENSG00000067208	EVI5	2.61047	3.59737	7.18037	4.43839	2.57279	3.34069	6.27822	6.85118
ENSG00000067221	STOML1	2.66111	3.37767	3.22816	3.43255	1.6271	1.79246	3.23533	2.5966
ENSG00000067225	PKM	597.217	524.147	472.172	774.691	350.292	512.181	754.155	569.179
ENSG00000067248	DHX29	14.2702	18.6413	17.0303	10.4609	16.3021	14.6692	15.0417	17.8283
ENSG00000067334	DNTTIP2	33.1873	28.531	21.2846	18.1895	34.054	26.0745	23.1588	29.0015
ENSG00000067365	METTL22	20.0639	13.9876	12.8689	15.4635	18.7178	18.7162	18.2154	16.6721
ENSG00000067369	TP53BP1	24.57	39.7781	25.0366	24.898	52.0437	43.6786	36.6673	18.3323
ENSG00000067445	TRO	59.8254	59.3704	67.3492	69.8374	50	45.3051	77.3948	29.5516
ENSG00000067533	RRP15	6.89233	5.62108	4.56232	4.25132	8.12579	6.56664	5.09593	7.42992
ENSG00000067560	RHOA	274.048	213.179	263.675	216.148	227.169	237.074	230.888	269.449
ENSG00000067596	DHX8	11.6166	14.7608	13.2503	12.3214	15.4501	13.6162	14.2757	20.956
ENSG00000067601	PMS2P4	0.817657	1.21913	0.650785	0.938706	0.375621	0.186207	0.287351	0.440582
ENSG00000067606	PRKCZ	7.98787	7.0383	3.30077	4.63153	7.27109	8.61124	3.08662	3.18825
ENSG00000067646	ZFY	0	0	0	0.0685432	0	0	0.115401	0
ENSG00000067704	IARS2	43.0451	46.8734	40.3368	38.0853	47.6361	51.3406	39.3271	47.9706
ENSG00000067715	SYT1	5.02127	6.32351	2.19692	1.56844	7.70911	9.67634	1.88619	2.69921
ENSG00000067798	NAV3	0.887531	1.17531	0.806648	1.59055	1.55309	1.10202	1.06192	0.647232
ENSG00000067829	IDH3G	0	0	0	0	0	0	0	0
ENSG00000067836	ROGDI	13.4816	9.24765	15.8512	9.59957	11.1597	8.22898	11.4599	10.5833
ENSG00000067840	PDZD4	0	0	0	0	0	0	0	0
ENSG00000067842	ATP2B3	0	0	0	0	0	0	0	0
ENSG00000067900	ROCK1	5.73209	12.2821	12.0553	8.99259	11.9163	12.6304	13.1162	11.9036
ENSG00000067955	CBFB	24.485	23.2872	36.614	35.1254	26.4864	28.7651	44.6066	43.938
ENSG00000067992	PDK3	4.35834	5.4589	2.29108	2.71052	6.4179	9.50897	3.06857	2.96425
ENSG00000068001	HYAL2	0.183889	0.186095	0.156814	0.177157	0.194945	0.205361	0.11185	0.146995
ENSG00000068024	HDAC4	3.79489	5.39598	4.38569	3.83061	5.45889	4.99218	4.7486	1.84417
ENSG00000068028	RASSF1	7.5161	5.09056	7.92874	6.84203	4.71882	4.35047	6.12658	6.65346
ENSG00000068078	FGFR3	42.5713	43.5119	27.6461	27.9173	18.6301	20.0316	23.4131	21.0531
ENSG00000068079	IFI35	1.80214	0.972671	1.97026	1.08511	2.48364	1.42064	0.548075	3.20128
ENSG00000068097	HEATR6	11.2882	14.1983	9.9495	10.0916	16.6021	14.9707	11.1092	15.8292
ENSG00000068120	COASY	29.0691	22.682	24.1724	38.0939	24.886	26.5982	32.3139	39.4909
ENSG00000068137	PLEKHH3	6.15874	4.88579	4.59828	6.80705	6.84848	6.53493	6.47921	4.02864
ENSG00000068305	MEF2A	3.85976	5.40173	8.49736	5.64173	5.03441	5.73476	9.61537	8.18569
ENSG00000068308	OTUD5	0	0.0275339	0.0892369	0.0655288	0.0288433	0	0.0275815	0.0966616
ENSG00000068323	TFE3	0.0671684	0.198824	0.171837	0.131441	0.277707	0.100383	0.177039	0.0581668
ENSG00000068354	TBC1D25	0	0	0	0	0	0	0	0
ENSG00000068366	ACSL4	23.0434	37.0636	26.6012	20.7224	53.8381	78.2292	49.7115	25.6758
ENSG00000068383	INPP5A	9.52524	12.404	11.8705	11.3961	10.7527	9.19267	11.3028	11.6689
ENSG00000068394	GPKOW	0	0	0	0	0.0455508	0	0	0.0381632
ENSG00000068400	GRIPAP1	18.3336	11.7146	10.0549	9.17463	16.515	11.5484	10.1671	6.86775
ENSG00000068438	FTSJ1	0	0	0	0	0	0	0	0
ENSG00000068489	PRR11	21.3263	31.6446	26.609	25.2707	22.6866	27.172	21.7589	34.4683
ENSG00000068615	REEP1	1.3827	2.3472	4.33612	3.46808	1.65971	1.25701	1.86141	2.12871
ENSG00000068650	ATP11A	5.45095	10.9698	29.9495	33.1409	11.8037	12.4228	31.9255	22.8808
ENSG00000068654	POLR1A	8.88356	13.2257	11.9637	17.393	14.5056	11.6199	16.3429	12.2881
ENSG00000068697	LAPTM4A	108.419	89.1208	171.392	126.396	122.151	143.255	140.442	170.016
ENSG00000068724	TTC7A	5.72672	5.22263	8.03177	10.4101	5.45568	4.93808	7.78155	11.1447
ENSG00000068745	IP6K2	63.9777	46.5685	41.7531	28.1582	38.2775	37.3096	38.7579	41.0309
ENSG00000068781	STON1-GTF2A1L	0.104973	0.0986439	0.0127881	0.0469531	0	0	0.0988146	0
ENSG00000068784	SRBD1	10.8427	11.5593	9.1666	7.97507	14.3204	13.2376	8.35598	8.72409
ENSG00000068793	CYFIP1	23.9641	29.8232	33.7674	37.2022	27.6256	27.9649	32.6387	34.4525
ENSG00000068796	KIF2A	24.0132	35.521	24.9894	24.9284	38.7391	36.2484	26.878	27.4312
ENSG00000068831	RASGRP2	1.288	0.5564	1.29509	1.35429	1.96053	2.93868	1.44408	0.42174
ENSG00000068878	PSME4	17.6906	25.431	31.336	35.4596	24.2358	26.4696	36.1526	28.2145
ENSG00000068885	IFT80	7.43115	7.0432	4.96286	2.54354	7.28639	5.73203	2.93097	3.3368
ENSG00000068903	SIRT2	4.82115	4.63749	10.4642	6.78902	3.73952	3.08276	6.20998	7.28709
ENSG00000068912	ERLEC1	18.6908	17.6126	30.2094	18.3386	18.7751	20.7927	22.7062	28.9019
ENSG00000068971	PPP2R5B	6.16276	4.31494	8.0345	7.06422	3.25336	4.81697	5.69898	5.28258
ENSG00000068976	PYGM	1.39866	1.58057	1.942	1.51589	0.543676	1.22508	0.80347	0.662546
ENSG00000068985	PAGE1	0	0	0	0	0	0	0	0
ENSG00000069011	PITX1	0.28601	0.125424	100.649	125.632	0	0.264606	45.4508	83.7709
ENSG00000069018	TRPC7	0	0	0.671233	0.12022	0	0.0491856	0.32891	0.243838
ENSG00000069020	MAST4	0.582373	1.63777	3.05266	2.95261	0.699517	0.903433	2.98548	1.5978
ENSG00000069122	GPR116	0	0	0	0.0154517	0.0272051	0.008429	0	0
ENSG00000069188	SDK2	9.9791	17.7438	4.62431	5.67631	8.45362	10.2302	3.9679	3.05039
ENSG00000069206	ADAM7	0	0	0.0145239	0	0	0	0.0224453	0
ENSG00000069248	NUP133	33.4662	40.463	27.2602	27.1972	40.0556	39.575	24.9253	27.0157
ENSG00000069275	NUCKS1	66.7466	136.984	70.6728	56.3163	130.882	144.701	70.0241	57.1924
ENSG00000069329	VPS35	21.8046	25.4926	24.7971	17.3061	23.7558	23.5617	21.6131	28.5361
ENSG00000069345	DNAJA2	37.0141	39.4144	32.2433	22.4943	38.4053	39.2792	33.7481	38.7615
ENSG00000069399	BCL3	1.23807	0.555271	3.14334	2.55491	0.504121	1.41775	2.89241	3.24893
ENSG00000069424	KCNAB2	2.17409	1.85385	0.995661	1.0925	1.9975	3.87379	1.13192	0.526854
ENSG00000069431	ABCC9	1.00957	1.67388	0.801959	1.20161	1.00063	0.903508	0.820162	0.950123
ENSG00000069482	GAL	74.0999	23.1493	8.54885	20.4133	24.1536	45.56	8.96164	17.6461
ENSG00000069493	CLEC2D	3.46234	1.70814	1.89808	0.483959	3.1101	2.50802	2.5259	1.67764
ENSG00000069509	FUNDC1	15.7267	13.6882	12.8797	7.95659	14.4713	12.0793	9.22552	16.3318
ENSG00000069535	MAOB	2.30185	1.26424	0.914765	0.769695	1.29357	2.29022	0.353422	1.62565
ENSG00000069667	RORA	1.0312	1.92016	0.811723	1.25009	0.736084	2.22643	2.5298	0.549538
ENSG00000069696	DRD4	17.8917	10.6992	1.4226	1.76284	3.44861	3.09862	0.604587	1.15572
ENSG00000069702	TGFBR3	1.67137	2.42226	27.7283	6.71629	2.09402	2.83179	11.9909	9.95881
ENSG00000069712	KIAA1107	0.645163	0.440709	0.380888	0.271926	0.512964	0.762877	0.261613	0.200559
ENSG00000069764	PLA2G10	0.172553	0.681028	0.196196	0	0.158537	0.0491198	0.303203	0.664124
ENSG00000069812	HES2	0.282554	0.424831	0.286848	0.37915	0.389405	0.252791	0.212783	0.264107
ENSG00000069849	ATP1B3	97.0545	83.0992	94.8459	92.3972	80.894	90.1887	113.418	117.595
ENSG00000069869	NEDD4	4.96171	6.88214	10.7672	7.49464	5.77847	5.90242	11.6363	9.51786
ENSG00000069943	PIGB	2.24417	2.3272	1.12573	0.661322	1.81931	1.53321	1.04383	1.76812
ENSG00000069956	MAPK6	38.6179	55.8968	43.5939	41.0319	62.8814	59.3378	47.22	43.8088
ENSG00000069966	GNB5	5.43581	5.394	4.95188	3.77569	6.18746	6.55924	3.76522	4.00578
ENSG00000069974	RAB27A	2.3873	2.44279	6.48914	3.60759	2.19339	2.69002	3.43019	5.26413
ENSG00000069998	CECR5	30.7829	21.9189	11.0821	14.0847	23.8142	26.4376	13.1114	12.4218
ENSG00000070010	UFD1L	16.4705	13.2227	16.5206	14.9327	12.6593	11.3148	15.8107	19.4776
ENSG00000070018	LRP6	8.25265	14.7497	13.0844	12.7046	13.8659	17.0719	17.498	10.8505
ENSG00000070019	GUCY2C	0.254269	0.0787093	0.0255096	0	0.144292	0.485382	0.295671	0.12089
ENSG00000070031	SCT	0.783402	0	0.267223	0.735856	0	0.133805	0	0.361821
ENSG00000070047	PHRF1	19.9353	16.9518	19.3642	29.3396	20.8058	17.6276	26.6826	21.9632
ENSG00000070061	IKBKAP	20.0246	21.4127	16.9189	16.2521	25.4959	19.9539	16.5353	14.3527
ENSG00000070081	NUCB2	13.7884	13.1726	14.8057	9.34161	12.5678	11.4298	11.5959	9.7899
ENSG00000070087	PFN2	171.147	206.175	112.857	106.768	137.893	143.127	104.92	133.978
ENSG00000070159	PTPN3	0.379465	0.714404	0.552342	0.542846	0.658213	0.843679	0.758752	0.664776
ENSG00000070182	SPTB	1.35627	0.974617	1.58422	3.0243	0.903163	0.700789	1.34429	1.05936
ENSG00000070190	DAPP1	0.116437	0.127653	0.0496465	0.425327	0.133724	0.066291	0.204598	0
ENSG00000070193	FGF10	0.575281	0.516025	3.50095	4.21649	0.360377	0.692269	2.61905	2.80795
ENSG00000070214	SLC44A1	5.54301	7.34977	10.9844	10.8556	9.12789	10.539	18.5716	12.4413
ENSG00000070269	TMEM260	6.4419	8.65186	7.13343	6.25305	7.69178	7.28156	7.00082	5.48153
ENSG00000070366	SMG6	12.853	17.7316	15.2939	18.7745	17.0644	13.7767	16.2105	18.7208
ENSG00000070367	EXOC5	15.1144	24.7237	18.7336	16.9311	23.1264	24.4325	18.9866	19.4029
ENSG00000070371	CLTCL1	0.436875	0.15053	0.354811	0.455956	0.774108	0.390856	0.507204	0.516446
ENSG00000070388	FGF22	0.736911	0.793207	0.714104	0.94389	0.969418	0.600714	0.92701	0.502787
ENSG00000070404	FSTL3	6.62644	4.04212	14.5083	6.2817	4.86634	3.19173	4.13977	8.23363
ENSG00000070413	DGCR2	26.7308	29.0864	27.6101	32.7656	27.6788	24.3642	29.5135	23.8775
ENSG00000070423	RNF126	29.6045	20.2311	23.2587	35.618	23.0821	20.5066	27.1298	28.5489
ENSG00000070444	MNT	5.3144	5.22482	6.46021	6.68456	5.2202	4.84236	6.3835	5.23503
ENSG00000070476	ZXDC	9.13515	11.1888	9.47677	9.59864	11.2609	8.73038	12.6417	9.64865
ENSG00000070495	JMJD6	5.54184	4.61372	6.97806	7.64218	4.26628	4.32599	7.14652	13.1227
ENSG00000070501	POLB	29.6347	24.1912	19.5461	15.6653	26.5793	25.2349	18.2593	15.5534
ENSG00000070526	ST6GALNAC1	0	0	1.41718	0.236515	0	0.0184315	0.312874	0.448565
ENSG00000070540	WIPI1	4.43922	5.88022	15.5055	8.56808	5.19608	7.66006	19.1939	14.0782
ENSG00000070601	FRMPD1	0.073452	0.110438	0.116326	0.213553	0.057845	0.170261	0.179772	0.0726952
ENSG00000070610	GBA2	28.2528	25.4622	33.5037	44.4929	33.1941	31.1536	41.1359	30.8595
ENSG00000070614	NDST1	15.7967	28.8712	40.0532	57.0509	21.3078	20.4062	42.0595	37.3037
ENSG00000070669	ASNS	153.269	162.477	19.5109	36.8471	244.74	156.458	42.2775	28.4975
ENSG00000070718	AP3M2	18.0053	18.3209	7.63716	6.45965	19.1707	12.9472	7.99195	5.84712
ENSG00000070729	CNGB1	0.0525619	0.155588	0.0560287	0.0822863	0.0905484	0.100997	0.0346349	0
ENSG00000070731	ST6GALNAC2	0.182563	0.0266865	0.752469	0.88917	0.125801	0.268508	0.400991	0.843182
ENSG00000070748	CHAT	0	0.0596858	0.0193441	0	0.0312621	0.464929	0.119578	0.0261919
ENSG00000070756	PABPC1	432.465	377.517	229.733	259.225	396.695	411.102	275.903	269.622
ENSG00000070759	TESK2	1.43642	1.54616	1.98853	1.75227	1.54256	3.56859	1.91761	2.11089
ENSG00000070761	C16orf80	34.8358	25.8997	20.5052	19.521	26.3436	22.9148	21.3771	23.3087
ENSG00000070770	CSNK2A2	27.6818	30.1438	28.1053	37.2227	26.4812	27.6638	31.2738	29.7015
ENSG00000070778	PTPN21	5.19881	7.09647	10.5243	9.1871	5.1525	4.05059	11.1534	8.71961
ENSG00000070785	EIF2B3	23.3321	17.5078	15.0331	15.0436	22.3896	16.9145	13.0739	19.4768
ENSG00000070808	CAMK2A	0.991308	0.75131	0.551317	0.286765	0.490044	0.368076	0.142002	0.273711
ENSG00000070814	TCOF1	39.4958	36.3824	29.0145	42.9512	50.646	41.2808	36.6473	35.3179
ENSG00000070831	CDC42	115.326	108.11	160.395	101.524	89.5845	99.4876	116.143	177.577
ENSG00000070882	OSBPL3	2.16316	3.5601	2.75615	3.69191	3.33191	3.94823	3.6557	2.72297
ENSG00000070886	EPHA8	0.382842	0.335776	0	0.0181619	0.319768	0.752966	0.0764449	0.0937674
ENSG00000070915	SLC12A3	0.0412035	0.0135518	0.0790581	0.20964	0.0141963	0	0.0950267	0.392498
ENSG00000070950	RAD18	6.14759	7.34433	5.0929	4.97221	9.34512	8.10384	5.34124	6.59207
ENSG00000070961	ATP2B1	15.5921	23.2808	93.0261	80.2506	26.5459	23.957	76.9383	190.288
ENSG00000070985	TRPM5	0.0437526	0.0191869	0.0746213	0	0.0803974	0.0373646	0	0.0841978
ENSG00000071051	NCK2	18.7232	17.1806	23.2388	23.1212	15.4939	17.9973	21.8298	20.4094
ENSG00000071054	MAP4K4	30.634	53.3456	56.4571	64.5245	39.7198	38.4784	57.1417	51.9009
ENSG00000071073	MGAT4A	1.02693	2.56785	1.38029	1.80997	1.14347	1.54491	2.03453	1.49985
ENSG00000071082	RPL31	339.71	327.47	118.011	62.2405	205.554	218.294	92.519	151.056
ENSG00000071127	WDR1	82.3711	64.2156	135.62	169.674	75.4688	69.5143	131.132	124.833
ENSG00000071189	SNX13	5.36768	7.02849	6.53603	4.99186	8.11641	8.44229	6.47519	6.00348
ENSG00000071203	MS4A12	0.0982777	0.19394	0	0	0.0677212	0	0	0
ENSG00000071205	ARHGAP10	1.08555	1.37286	5.94251	4.13348	0.328168	0.454556	3.17504	6.34799
ENSG00000071242	RPS6KA2	6.04841	10.7146	4.95384	7.22151	10.9472	8.17298	7.81968	1.80119
ENSG00000071243	ING3	6.93849	7.03094	6.05932	3.56531	7.30254	6.02918	5.72253	5.75005
ENSG00000071246	VASH1	4.97912	8.4089	4.33145	4.04644	5.50895	6.45951	8.10658	1.71201
ENSG00000071282	LMCD1	4.02747	8.35536	70.4598	19.2062	2.90334	3.41299	18.8219	46.5388
ENSG00000071462	WBSCR22	0.870653	0.407694	0.70471	0.92408	0.793154	0.642717	0.719561	0.6134
ENSG00000071537	SEL1L	7.22149	13.5369	19.5669	13.1178	10.1718	11.3888	18.6907	15.5987
ENSG00000071539	TRIP13	21.2469	22.7288	21.3945	21.8724	26.2351	22.4885	22.0894	26.8867
ENSG00000071553	ATP6AP1	0	0.0167094	0	0	0	0	0	0
ENSG00000071564	TCF3	78.5808	76.0498	41.6851	57.7271	75.2992	71.2138	63.8446	35.3987
ENSG00000071575	TRIB2	28.0522	29.105	8.60877	10.0999	36.7886	41.3996	15.008	4.81029
ENSG00000071626	DAZAP1	70.5897	49.6314	45.079	47.1202	71.1677	70.6124	55.8361	45.8787
ENSG00000071655	MBD3	56.974	30.5622	27.3161	40.4017	35.5951	25.472	34.7985	23.158
ENSG00000071677	PRLH	0	0	0	0	0	0	0	0
ENSG00000071794	HLTF	14.4306	20.8294	10.77	8.49286	19.9175	28.4422	11.7972	6.92393
ENSG00000071859	FAM50A	0	0.102643	0.0332665	0.244284	0.0537624	0	0	0.045043
ENSG00000071889	FAM3A	2.43899	1.90636	2.96078	2.42573	1.81907	1.51929	2.09874	2.25294
ENSG00000071894	CPSF1	1.30965	1.35496	1.64813	1.63226	1.6472	1.20531	1.62541	1.10111
ENSG00000071909	MYO3B	0.329894	0.396806	0.900231	0.737791	0.584546	0.901532	0.89436	0.707406
ENSG00000071967	CYBRD1	2.01003	3.05919	3.10328	1.58365	2.10024	2.98435	2.32001	2.48773
ENSG00000071991	CDH19	0	0.0832834	0.015424	0.113262	0	0.0231694	0.0595911	0
ENSG00000071994	PDCD2	34.2916	28.1626	21.0779	16.0786	26.6009	23.0365	17.0476	22.5219
ENSG00000072041	SLC6A15	4.06799	5.24478	1.34136	1.18878	5.84928	7.22602	1.01861	1.3465
ENSG00000072042	RDH11	21.6732	20.2864	21.9604	18.8671	26.8724	33.5707	27.2514	21.8577
ENSG00000072062	PRKACA	24.711	27.1157	34.3966	43.3982	22.3984	22.286	32.6633	28.1912
ENSG00000072071	LPHN1	22.8245	19.1474	5.96364	7.1242	29.9054	27.6455	10.6054	3.12459
ENSG00000072080	SPP2	0.224004	0.736746	0.191023	0.0876703	0.617427	0.430422	0.590417	0.258645
ENSG00000072110	ACTN1	55.3575	59.4794	232.205	304.165	59.1293	59.8797	189.936	232.001
ENSG00000072121	ZFYVE26	4.66466	7.50919	8.18316	8.83362	8.82203	7.25856	8.45172	7.19277
ENSG00000072133	RPS6KA6	1.84621	5.18355	5.47193	3.34848	5.77138	6.78731	6.23102	4.60139
ENSG00000072134	EPN2	4.42655	6.44307	7.0878	6.35848	6.06805	7.17848	6.31459	8.40069
ENSG00000072135	PTPN18	5.70481	4.09188	4.45168	4.67346	5.10501	4.27124	3.29565	3.93417
ENSG00000072163	LIMS2	1.99222	1.22416	7.41615	9.41259	0.378137	0.662203	2.7041	3.16809
ENSG00000072182	ASIC4	0.429229	0.880919	0.541727	0.403178	0.236619	0.234599	0.950324	0.0792972
ENSG00000072195	SPEG	3.52091	2.88981	4.96638	3.07241	3.89216	4.65561	3.29433	2.1678
ENSG00000072201	LNX1	0.442642	0.34137	0.585728	0.286743	0.799352	0.54747	0.422423	0.563966
ENSG00000072210	ALDH3A2	24.614	25.122	19.9566	15.0614	31.1053	31.119	15.4495	16.8061
ENSG00000072274	TFRC	23.1355	33.7581	28.1585	34.2341	29.2557	51.5787	29.3806	28.7343
ENSG00000072310	SREBF1	11.8437	7.78262	6.13769	9.72411	32.628	25.4914	32.7111	6.50321
ENSG00000072315	TRPC5	0.0392841	0.180887	0.435502	0.15375	0.13535	0.394195	0.1812	0.0680389
ENSG00000072364	AFF4	10.5061	23.5443	33.7941	38.0263	17.1018	23.0507	37.668	39.0125
ENSG00000072401	UBE2D1	22.2134	22.5846	13.4439	9.8924	23.3912	23.814	13.1877	17.1821
ENSG00000072415	MPP5	13.355	17.4747	16.1978	13.243	11.8432	12.2431	12.4957	16.8753
ENSG00000072422	RHOBTB1	6.56397	8.16327	10.4516	5.94081	7.9331	6.32821	11.151	5.89154
ENSG00000072444	ASAH2C	0	0	0	0	0	0	0	0
ENSG00000072501	SMC1A	0.0468888	0.100241	0.0149944	0.0183513	0.0403877	0.0200215	0.0386209	0.013535
ENSG00000072506	HSD17B10	0	0	0	0	0	0	0	0
ENSG00000072518	MARK2	11.1828	12.7653	14.0458	16.4814	12.8375	11.7252	16.0961	13.1782
ENSG00000072571	HMMR	24.6188	33.7033	16.1322	9.93952	30.7908	37.338	15.1732	13.8496
ENSG00000072609	CHFR	16.51	15.7462	22.1394	17.9108	17.7322	16.6849	22.0132	20.3436
ENSG00000072657	TRHDE	0.081659	0.241718	0.774699	0.511353	0.337618	0.252795	0.26904	0.341791
ENSG00000072682	P4HA2	3.35611	3.35652	12.7475	6.32629	0.920333	6.03931	5.79945	9.41101
ENSG00000072694	FCGR2B	0	0.0161203	0.0104491	0	0	0	0	0
ENSG00000072736	NFATC3	2.78207	7.74934	4.62898	6.3699	6.0447	6.74842	7.01036	4.447
ENSG00000072756	TRNT1	16.3267	18.6287	15.3839	13.8843	22.1883	17.0414	14.61	14.1968
ENSG00000072778	ACADVL	135.146	84.36	134.23	97.9808	89.884	65.8588	84.281	134.904
ENSG00000072786	STK10	3.65267	3.72234	13.9281	14.9772	4.51231	4.50127	9.88939	14.4882
ENSG00000072803	FBXW11	18.2054	26.8263	20.8148	17.0292	21.9385	26.3042	20.4959	21.1229
ENSG00000072818	ACAP1	1.07712	1.17061	0.708867	0.201617	1.01652	1.83972	0.462883	0.716476
ENSG00000072832	CRMP1	54.1734	71.7258	24.0623	40.6068	53.357	61.7993	43.2397	25.9086
ENSG00000072840	EVC	1.77808	5.59706	4.84656	4.96981	3.43514	3.72338	6.29154	2.82177
ENSG00000072849	DERL2	15.6817	13.1205	14.8483	10.11	14.9462	11.6352	12.6764	23.8802
ENSG00000072858	SIDT1	0.158038	0.297019	0.115516	0.0530164	0.155572	0.38561	0.17852	0.0782045
ENSG00000072864	NDE1	6.97873	8.817	5.80212	7.38997	6.66621	7.07961	5.49136	5.65234
ENSG00000072952	MRVI1	2.15229	2.97737	2.14261	2.81991	1.80772	2.61113	1.91125	0.68261
ENSG00000072954	TMEM38A	1.21228	0.740473	0.77534	1.38949	1.49171	2.03359	1.45498	0.324942
ENSG00000072958	AP1M1	30.6203	28.173	30.6402	34.7514	21.9546	21.336	29.0535	28.7971
ENSG00000073008	PVR	8.53708	8.96238	96.3917	99.3863	9.17469	8.98443	62.3907	118.467
ENSG00000073009	IKBKG	0.849945	0.52458	0.581632	0.673513	0.57845	0.394289	0.940346	0.666372
ENSG00000073050	XRCC1	21.1616	14.9701	12.7927	11.3419	14.1308	11.3955	11.0312	9.49953
ENSG00000073060	SCARB1	7.48069	7.15253	6.00766	9.3559	11.3105	15.4972	12.8121	6.75669
ENSG00000073067	CYP2W1	0.388615	0.223676	0.310685	0.152096	0.334734	0.331876	0.224063	0.392624
ENSG00000073111	MCM2	78.6731	85.1989	30.2545	41.2779	74.0517	62.6398	39.9063	34.2501
ENSG00000073146	MOV10L1	0.289621	0.228615	0.765634	0.521417	0.179615	0.272069	0.400768	0.434733
ENSG00000073150	PANX2	3.28921	2.62109	4.69624	8.59198	3.52284	3.37077	4.90447	4.73106
ENSG00000073169	SELO	15.7792	12.2859	12.6321	19.1958	11.334	8.69447	15.7023	13.4714
ENSG00000073282	TP63	0.0584081	0.184419	0.129502	0.23774	0.0482974	0.0399042	0.138554	0.161857
ENSG00000073331	ALPK1	0.173063	0.361611	0.156264	0.0478117	0.266569	0.269509	0.134162	0.1293
ENSG00000073350	LLGL2	3.96716	3.70048	34.0108	37.0603	8.5372	9.5529	19.2844	33.4351
ENSG00000073417	PDE8A	1.90576	2.02195	4.14156	3.21448	2.18588	1.94252	4.1157	2.59799
ENSG00000073464	CLCN4	2.15787	2.6377	3.47022	3.80377	2.68119	3.156	2.68705	1.24579
ENSG00000073536	NLE1	9.11272	9.46246	4.31106	6.70845	9.52375	8.59751	5.43282	6.81422
ENSG00000073578	SDHA	25.7393	27.452	22.6503	20.8506	22.4899	20.888	22.8911	27.1604
ENSG00000073584	SMARCE1	21.8873	20.5142	12.3008	9.74606	19.1487	16.1928	11.6725	15.6803
ENSG00000073598	FNDC8	0.123945	0.163061	0.140927	0.452753	0.113877	0	0.108895	0.23852
ENSG00000073605	GSDMB	5.12471	4.63515	4.00249	3.64498	4.26137	4.50273	4.36718	6.27283
ENSG00000073614	KDM5A	5.70094	12.0072	12.7127	11.3104	8.8334	10.1285	12.688	11.1104
ENSG00000073670	ADAM11	2.03236	2.22813	0.68469	0.53028	2.80091	1.99275	0.694396	0.593905
ENSG00000073711	PPP2R3A	4.68381	6.68382	12.5655	8.56127	6.5132	7.62515	8.96426	12.8334
ENSG00000073712	FERMT2	14.3339	15.8529	27.0137	32.5528	18.9905	16.2235	36.3699	24.5941
ENSG00000073734	ABCB11	0	0.0315991	0.0819297	0.244412	0.0165509	0.010256	0.0633076	0.0554665
ENSG00000073737	DHRS9	0	0.0263418	4.08084	0.97172	0	0	0.474972	0.184953
ENSG00000073754	CD5L	0	0	0	0	0	0	0	0
ENSG00000073756	PTGS2	0.0762229	0	2.04751	1.71037	0.0525237	0.0650941	2.12623	0.718752
ENSG00000073792	IGF2BP2	53.2245	62.9849	39.567	43.4997	52.5014	65.7304	46.3522	34.6506
ENSG00000073803	MAP3K13	1.93937	1.87156	1.21314	0.654491	1.16834	1.32398	1.01009	1.03919
ENSG00000073849	ST6GAL1	13.5364	17.2996	25.1355	22.6775	22.2249	33.7693	23.0597	12.9503
ENSG00000073861	TBX21	0	0.117329	0.0380263	0	0.0307273	0.0190406	0	0
ENSG00000073905	VDAC1P1	2.23159	0.266897	2.01835	1.48212	0.931966	1.84802	1.69327	2.88902
ENSG00000073910	FRY	1.3782	3.14843	1.36661	1.12061	1.59755	1.21348	1.43614	0.579789
ENSG00000073921	PICALM	31.5215	41.7619	85.744	68.8527	32.5704	35.7297	84.7978	76.1461
ENSG00000073969	NSF	13.404	12.7474	14.0947	9.7821	13.8696	9.49203	10.208	16.7071
ENSG00000074047	GLI2	10.6947	14.3917	8.06999	10.4444	12.1469	10.8692	10.404	5.81398
ENSG00000074054	CLASP1	12.9576	21.7283	15.6619	15.8687	19.0787	20.8057	20.1218	12.506
ENSG00000074071	MRPS34	142.811	78.9248	59.6226	80.6243	96.7366	87.1145	70.1234	62.7115
ENSG00000074181	NOTCH3	27.9514	43.0915	20.2308	39.2422	38.0319	36.3759	40.4132	13.0113
ENSG00000074201	CLNS1A	64.7215	47.7158	27.351	23.3659	46.2355	46.1909	24.2905	33.1398
ENSG00000074211	PPP2R2C	1.97131	2.8927	0.678892	1.62219	2.52522	3.82024	1.682	0.452316
ENSG00000074219	TEAD2	74.008	68.0841	32.3073	40.9136	68.9251	59.7906	43.8264	21.4379
ENSG00000074266	EED	19.6262	15.214	17.09	15.6708	16.1089	14.8847	14.3936	22.9006
ENSG00000074276	CDHR2	0.254358	0.234243	0.086763	0.0995502	0.420656	0.173777	0.201127	0.044054
ENSG00000074317	SNCB	1.70003	0.981902	0	0.324564	2.11434	3.68267	0.273223	0.0478765
ENSG00000074319	TSG101	35.6189	25.7102	29.2573	21.6211	27.2338	27.3882	25.323	35.3599
ENSG00000074356	C17orf85	16.1703	21.3656	21.3707	16.9204	24.8707	21.9515	22.2144	27.3517
ENSG00000074370	ATP2A3	0.908152	1.50917	0.31589	0.766983	1.99265	4.06148	0.818882	0.648472
ENSG00000074410	CA12	0.420274	0.352921	0.251639	0.153987	1.50347	1.98547	0.542083	0.113573
ENSG00000074416	MGLL	0.208907	0.290106	0.41568	0.272539	0.319898	0.267609	0.275313	0.469027
ENSG00000074527	NTN4	1.23732	2.81737	3.35481	2.68206	0.568409	1.13795	2.86405	2.67417
ENSG00000074582	BCS1L	20.4905	11.3071	12.2801	14.0342	12.9822	9.04107	11.9642	13.5712
ENSG00000074590	NUAK1	7.63425	13.0268	17.7258	20.2216	5.08121	5.74501	19.0483	19.0843
ENSG00000074603	DPP8	3.28948	5.95807	6.40294	5.98565	5.36925	6.07441	7.60165	6.4394
ENSG00000074621	SLC24A1	1.98839	2.75978	2.713	2.86382	1.89082	2.30938	2.25358	2.02037
ENSG00000074657	ZNF532	30.8649	45.8335	31.7686	27.7931	43.4574	37.1024	32.4031	20.6966
ENSG00000074660	SCARF1	0.749499	1.22707	1.09365	1.27765	0.390218	0.796532	5.15822	0.653862
ENSG00000074695	LMAN1	22.7157	34.1618	50.5139	36.4073	34.1975	42.4529	37.9989	45.6572
ENSG00000074696	PTPLAD1	95.9485	110.907	80.76	73.6289	94.4937	107.982	82.7441	85.5946
ENSG00000074706	IPCEF1	0.137169	0.101508	0.0584862	0.0134212	0.0590751	0.197676	0.0903853	0.0296964
ENSG00000074755	ZZEF1	3.44391	6.81593	9.57888	9.88177	6.09839	4.5527	10.6209	12.623
ENSG00000074771	NOX3	0.0280828	0.258619	0	0.043964	0	0	0.111029	0
ENSG00000074800	ENO1	1524.22	1119.86	797.881	1274.31	941.742	1287.27	987.123	1113.09
ENSG00000074803	SLC12A1	0.0531465	0.0611793	0.0169955	0.104002	0.0274666	0.0453869	0.0350201	0
ENSG00000074842	C19orf10	55.1481	32.5338	81.9033	79.2801	34.7021	34.1076	64.5863	104.003
ENSG00000074855	ANO8	13.9948	10.3901	8.23855	8.53421	14.4268	11.1349	10.0154	4.41612
ENSG00000074935	TUBE1	0.206506	0.292576	0.121916	0.0497365	0.218922	0.0949605	0.167476	0.146733
ENSG00000074964	ARHGEF10L	10.656	9.80674	3.77562	5.99149	11.3073	10.446	5.5382	2.61387
ENSG00000074966	TXK	0.177112	0.103559	0.486669	0.554543	0.27121	0.117642	0.207477	0.522616
ENSG00000075035	WSCD2	0.450481	0.720791	0.145356	0.228725	1.12422	1.6948	0.128362	0.014058
ENSG00000075043	KCNQ2	24.1462	21.4004	1.89634	4.13922	19.8844	22.9087	2.44604	1.69829
ENSG00000075073	TACR2	0	0	0.117383	0.172394	0	0.0705317	0.399091	0.190724
ENSG00000075089	ACTR6	14.8483	16.5031	9.70495	4.80934	14.69	16.238	9.23198	11.9313
ENSG00000075131	TIPIN	14.3034	13.3669	6.92589	6.74338	18.5341	13.7033	8.45001	11.9214
ENSG00000075142	SRI	35.9762	24.2843	18.3199	17.5976	27.4445	26.1918	13.0468	21.5769
ENSG00000075151	EIF4G3	21.9718	32.1691	30.6781	25.892	33.7245	37.4565	33.7129	19.802
ENSG00000075188	NUP37	29.0293	34.9642	18.6329	16.5447	32.3251	30.5031	15.1617	25.6924
ENSG00000075213	SEMA3A	5.11748	8.58535	9.83387	6.19962	10.2332	14.1708	6.35827	7.02785
ENSG00000075218	GTSE1	27.8249	32.0971	26.6351	32.4249	26.3605	23.0857	24.4545	27.5108
ENSG00000075223	SEMA3C	10.507	16.1413	15.2735	12.701	2.38283	2.97204	14.6356	32.7611
ENSG00000075234	TTC38	12.5895	14.1347	11.7102	13.3114	12.7781	12.6465	11.9585	11.34
ENSG00000075239	ACAT1	22.8313	17.7748	15.095	7.99143	17.4301	18.8256	10.7101	17.7409
ENSG00000075240	GRAMD4	7.00827	6.83091	8.43022	7.28766	6.27451	7.08812	12.1012	6.36438
ENSG00000075275	CELSR1	10.0199	14.4473	2.44316	5.45473	9.56223	9.21056	3.56998	1.96506
ENSG00000075290	WNT8B	20.5541	33.4706	2.47751	0.765123	14.5563	21.7733	2.5048	0.438913
ENSG00000075292	ZNF638	40.8671	44.7282	29.2651	22.6641	46.3571	39.5025	32.3744	25.2874
ENSG00000075303	SLC25A40	4.99022	6.19209	4.20713	3.88394	7.1704	6.88884	5.36207	4.33782
ENSG00000075336	TIMM21	17.9942	14.706	12.0317	8.57196	14.5286	12.864	9.61136	12.8019
ENSG00000075340	ADD2	0.303216	0.512884	0.0791548	0.0871878	0.631086	0.634153	0.0897062	0.0500153
ENSG00000075388	FGF4	0.611054	0.803899	0.521085	0.220757	1.29558	0.963393	0	0
ENSG00000075391	RASAL2	3.87282	8.36946	5.11993	5.76639	5.58393	6.81247	7.17732	3.60898
ENSG00000075399	VPS9D1	5.48589	3.94649	5.32646	4.34237	3.39795	2.00031	3.9804	2.51472
ENSG00000075407	ZNF37A	4.01638	7.4683	4.85772	4.00687	4.84784	3.85032	4.95577	4.60719
ENSG00000075413	MARK3	33.7606	33.1957	27.3981	22.8193	32.7016	28.8861	30.1745	27.2132
ENSG00000075415	SLC25A3	217.383	161.12	161.999	165.622	152.273	165.789	152.081	193.811
ENSG00000075420	FNDC3B	7.42932	12.9906	29.3015	24.7266	7.91907	11.3137	37.1939	21.7388
ENSG00000075426	FOSL2	2.54753	3.50897	38.4406	36.1078	1.7908	1.92736	23.6251	52.1769
ENSG00000075429	CACNG5	0.0437414	0.115092	0	0	0.241131	0.971232	0	0
ENSG00000075461	CACNG4	7.85525	8.14693	4.16678	8.36655	3.08641	2.608	2.01231	3.9963
ENSG00000075539	FRYL	4.64404	7.33418	6.64222	6.21197	6.44749	7.9027	7.8569	5.23778
ENSG00000075568	TMEM131	8.53308	13.7701	18.6629	23.3776	11.7071	10.9505	19.2953	17.7029
ENSG00000075618	FSCN1	248.399	226.165	511.928	980.762	210.483	229.714	617.16	556.792
ENSG00000075624	ACTB	1933.54	1316.67	1893.53	2982.31	1401.5	1486.23	2022.07	1632.44
ENSG00000075643	MOCOS	2.42041	2.47394	1.57978	0.903574	8.737	4.7621	1.11643	0.806167
ENSG00000075651	PLD1	0.264443	0.32213	4.80248	2.62193	0.377943	0.777872	4.38855	2.96291
ENSG00000075673	ATP12A	0.184389	0	0.707582	4.5224	0.0635295	0.393669	1.31626	0.958068
ENSG00000075702	WDR62	11.1694	10.4743	7.38728	11.5469	15.5123	11.5972	11.9606	7.37427
ENSG00000075711	DLG1	16.6886	22.0154	23.936	17.1559	26.7831	25.1964	22.0835	21.5712
ENSG00000075785	RAB7A	66.3403	63.4069	90.3943	79.8928	64.5558	71.5382	95.3087	100.441
ENSG00000075790	BCAP29	7.64865	8.429	9.54657	5.06954	7.25554	5.68362	6.46687	8.25801
ENSG00000075826	SEC31B	5.98589	4.65678	2.88393	1.5883	3.69752	3.10952	2.54041	1.73115
ENSG00000075856	SART3	31.5369	34.669	25.7455	27.6453	38.2916	35.8487	31.2373	25.0201
ENSG00000075884	ARHGAP15	1.7389	1.2201	0.378956	0.24198	0.692317	0.709507	0.585643	0.379253
ENSG00000075886	TUBA3D	0.222555	0.536786	0.221418	0.0580688	0.306717	0.443477	0.537715	0.256972
ENSG00000075891	PAX2	2.49326	1.41601	0.116184	0.618545	0.394308	0.767922	1.36459	0.094388
ENSG00000075914	EXOSC7	27.715	20.7044	13.0642	12.1552	22.7447	24.8282	14.041	18.1714
ENSG00000075945	KIFAP3	5.83075	5.90917	12.1808	7.97073	3.22967	2.76371	9.08131	14.3346
ENSG00000075975	MKRN2	13.3899	16.3442	17.016	12.3566	12.4318	11.4349	13.1086	15.8093
ENSG00000076003	MCM6	74.7051	81.2989	33.5218	37.438	71.5422	65.9608	46.3231	42.0213
ENSG00000076043	REXO2	37.8349	35.7395	41.615	21.9603	33.423	34.9261	37.0381	48.1913
ENSG00000076053	RBM7	6.48063	5.54182	5.85367	3.89801	6.6515	6.75056	5.21428	7.6699
ENSG00000076067	RBMS2	2.44177	6.3768	10.5356	7.95903	2.33551	3.87485	7.90075	7.30091
ENSG00000076108	BAZ2A	14.2909	28.2271	29.9029	34.9495	23.0998	33.2297	41.538	28.5396
ENSG00000076201	PTPN23	11.8102	13.8974	19.1728	29.5824	16.834	13.5319	27.6699	16.7048
ENSG00000076242	MLH1	37.3201	33.4723	22.0876	20.7799	31.1873	28.1699	21.5296	25.9848
ENSG00000076248	UNG	81.4228	77.2326	24.5822	25.0356	84.1249	73.4806	29.8369	31.7136
ENSG00000076258	FMO4	1.42599	1.57452	2.1932	0.677693	0.736965	1.08731	1.2081	1.82292
ENSG00000076321	KLHL20	5.49815	6.61586	8.59105	5.82576	6.88429	5.18212	7.46677	8.38068
ENSG00000076344	RGS11	0.721153	0.351387	0.512478	0.459953	0.386503	0.319336	0.105599	0.323818
ENSG00000076351	SLC46A1	0.01768	0.0581492	0.113076	0.110713	0.121829	0.0301973	0.0233	0.132692
ENSG00000076356	PLXNA2	2.96146	5.31343	12.1699	13.3752	1.5262	2.49484	18.233	7.73567
ENSG00000076382	SPAG5	36.5504	35.3872	22.8289	26.6657	40.6304	33.7959	25.5902	31.566
ENSG00000076513	ANKRD13A	10.1059	12.9861	12.697	9.86912	8.76425	8.04008	14.2474	12.1955
ENSG00000076554	TPD52	11.4749	9.78176	4.7429	6.55321	10.8118	16.3242	4.06993	7.90908
ENSG00000076555	ACACB	1.56841	2.5067	1.24344	1.50583	2.76945	2.53757	1.18689	0.820591
ENSG00000076604	TRAF4	29.7425	22.1602	25.514	28.1832	36.2821	35.7444	37.6703	38.7396
ENSG00000076641	PAG1	0.346931	0.954972	10.1272	5.62343	0.257453	0.373766	4.54397	6.19362
ENSG00000076650	GPATCH1	7.12707	5.55235	6.41381	6.81278	7.15169	5.28712	5.43211	6.56064
ENSG00000076662	ICAM3	4.14376	3.84634	2.88582	4.4689	4.25135	3.83365	3.79232	4.19979
ENSG00000076685	NT5C2	5.09927	9.48948	19.7726	12.9809	7.22283	8.42107	12.3634	15.6884
ENSG00000076706	MCAM	7.97998	7.9087	7.71975	11.1826	3.21646	4.2983	7.70491	12.0858
ENSG00000076716	GPC4	71.5426	102.715	18.5452	50.4076	94.3747	106.337	50.3721	17.0339
ENSG00000076770	MBNL3	8.55047	12.4981	20.6536	10.5322	7.76731	7.06359	13.3093	12.8041
ENSG00000076826	CAMSAP3	6.18871	4.87427	6.91576	13.7057	7.16742	5.85935	16.0225	6.27433
ENSG00000076864	RAP1GAP	2.08333	2.86381	1.68548	1.23351	2.06135	2.86262	1.70718	1.04856
ENSG00000076924	XAB2	19.904	14.8236	14.8155	21.0098	13.8803	13.493	17.0227	15.8592
ENSG00000076928	ARHGEF1	1.65082	1.09687	3.56916	1.22693	1.72355	1.45251	2.32939	2.4067
ENSG00000076944	STXBP2	8.48265	5.04481	9.76054	7.68585	5.88526	5.3835	8.30771	9.72737
ENSG00000076984	MAP2K7	17.6774	15.1015	14.6132	14.941	14.4637	14.7324	15.5815	14.1439
ENSG00000077009	NMRK2	16.0933	8.04009	5.73272	14.9092	8.1417	8.52452	2.8189	6.46843
ENSG00000077044	DGKD	4.84478	5.36738	9.51322	11.4196	7.14125	6.20614	10.8133	11.1459
ENSG00000077063	CTTNBP2	2.82403	3.69	5.54548	2.58647	6.03651	5.51248	4.12679	8.30715
ENSG00000077080	ACTL6B	0.522336	0.834436	0	0	0.514188	0.159312	0.0491694	0
ENSG00000077092	RARB	7.66088	6.89847	3.23475	4.13358	0.435643	0.539904	3.06312	3.30636
ENSG00000077097	TOP2B	61.5696	85.0604	51.6241	50.7261	70.7888	75.2899	56.1787	45.2152
ENSG00000077147	TM9SF3	37.8378	44.6564	67.1614	53.5343	47.6423	48.9167	58.8614	73.5019
ENSG00000077150	NFKB2	16.2364	10.4126	18.1509	27.6184	7.31435	10.6757	16.767	16.3771
ENSG00000077152	UBE2T	65.555	52.2045	28.8531	21.0317	59.1444	57.1523	27.4589	31.8139
ENSG00000077157	PPP1R12B	1.30124	3.028	2.95694	2.71419	1.96436	2.36062	2.57231	2.14081
ENSG00000077232	DNAJC10	9.1164	11.109	12.7763	12.5235	13.4983	11.897	12.8928	12.1479
ENSG00000077235	GTF3C1	29.6531	32.9055	42.5748	54.8778	38.3217	34.9883	54.0256	35.4841
ENSG00000077238	IL4R	7.00279	6.34661	4.77738	8.38057	10.5946	10.4988	13.2074	3.97099
ENSG00000077254	USP33	22.2145	32.1076	25.2438	17.7674	34.6352	39.8894	26.7579	22.7378
ENSG00000077264	PAK3	2.47597	5.43458	1.59177	1.10461	4.19906	4.49188	1.4878	1.00727
ENSG00000077274	CAPN6	2.31437	2.9602	5.0848	2.26449	17.6534	16.5117	3.70665	1.44749
ENSG00000077279	DCX	6.12778	14.6394	0.717539	1.16454	3.90742	4.81133	1.29371	0.288649
ENSG00000077312	SNRPA	86.2475	61.5271	36.3822	49.6224	62.4055	72.0539	46.6215	39.4175
ENSG00000077327	SPAG6	0.653505	0.510475	0.174152	0.223797	0.422172	0.592972	0.107654	0.306542
ENSG00000077348	EXOSC5	30.1087	14.3733	9.09801	15.9795	21.9137	20.4125	11.8971	14.3324
ENSG00000077380	DYNC1I2	44.5552	55.8653	52.2808	37.9086	46.0229	45.0058	36.8148	55.0802
ENSG00000077420	APBB1IP	0	0	0.370602	0.323978	0.0285206	0.0353464	0.354549	0.23895
ENSG00000077454	LRCH4	10.6753	7.82358	19.4517	16.6179	8.21228	7.51996	15.2291	12.7719
ENSG00000077458	FAM76B	8.98193	10.3658	6.86754	6.74671	12.0986	11.1774	7.99334	7.99182
ENSG00000077463	SIRT6	19.6741	11.1256	10.6088	11.9262	13.4848	11.9969	11.0528	9.72418
ENSG00000077498	TYR	0	0	0	0	0	0	0.121647	0.0266451
ENSG00000077514	POLD3	20.7559	24.6013	9.62422	7.11899	25.399	20.5067	9.84966	10.5705
ENSG00000077522	ACTN2	0.365555	0.465409	2.33297	2.52912	0.487543	0.453169	1.2277	1.2118
ENSG00000077549	CAPZB	118.766	95.0696	111.353	101.582	114.992	128.872	108.5	97.2066
ENSG00000077585	GPR137B	2.47492	1.628	1.67883	0.396258	2.28681	2.69	3.33576	0.519574
ENSG00000077616	NAALAD2	10.6566	7.98437	76.3683	27.9548	4.32473	4.04023	26.6816	77.7637
ENSG00000077684	PHF17	16.654	19.7921	28.3276	20.6119	30.3058	32.9086	21.9348	28.2361
ENSG00000077713	SLC25A43	5.54287	5.88253	16.2537	10.6774	5.87831	7.14439	13.5505	9.56439
ENSG00000077721	UBE2A	35.5396	29.4578	34.9325	30.1965	36.5999	28.8499	32.4826	53.8123
ENSG00000077782	FGFR1	114.496	101.797	72.4659	106.664	133.481	128.773	111.644	78.154
ENSG00000077800	FKBP6	0.0296663	0	0.0252984	0	0	0	0.0390964	0.137016
ENSG00000077809	GTF2I	20.0985	18.6285	21.9994	19.8972	20.2268	19.3715	26.9525	16.1311
ENSG00000077935	SMC1B	0.0682516	0	0.116405	0	0.169311	0.0816014	0.28783	0.0630452
ENSG00000077942	FBLN1	85.463	67.3533	253.851	202.091	68.6256	77.7046	248.313	143.863
ENSG00000077943	ITGA8	0.152807	0.256874	10.2944	1.62139	0.152095	0.471238	4.2066	9.91972
ENSG00000077984	CST7	0.184984	0	0.0525826	0.0965316	0.0849792	0.105317	0	0
ENSG00000078018	MAP2	25.4985	42.4798	2.57325	2.22795	22.2256	21.1604	2.8483	0.620471
ENSG00000078043	PIAS2	6.09455	6.15391	3.68274	3.46396	6.08546	7.88168	5.80645	3.38405
ENSG00000078053	AMPH	9.17722	13.3537	1.17319	2.15375	9.29501	9.59964	2.36581	0.50367
ENSG00000078061	ARAF	40.0575	30.9076	40.1679	53.6893	33.2778	28.5905	44.3663	40.299
ENSG00000078070	MCCC1	8.16079	6.53628	8.16732	6.93456	9.59698	8.3836	8.23051	5.69055
ENSG00000078081	LAMP3	0.237876	0.312948	0.521619	1.06399	1.05374	0.145104	0.716548	0.451231
ENSG00000078098	FAP	0.0412554	0	0.0527717	0	0	0.052848	0.163108	0
ENSG00000078114	NEBL	8.08281	14.3092	7.2058	7.86111	10.8993	15.3942	10.8899	4.36823
ENSG00000078124	ACER3	0.380849	0.490818	0.662806	0.450211	0.653412	0.650488	0.747744	0.646157
ENSG00000078140	UBE2K	35.3036	39.0663	35.2615	33.8729	49.1663	51.8483	39.8688	42.8082
ENSG00000078142	PIK3C3	6.47356	6.79089	6.5665	4.48729	7.44025	6.87679	5.9223	6.6683
ENSG00000078177	N4BP2	5.06557	11.1071	16.5264	11.7526	10.7109	11.7218	12.9018	14.8975
ENSG00000078237	C12orf5	21.3201	21.3967	30.7927	28.2318	17.5366	17.8474	21.3782	48.2612
ENSG00000078246	TULP3	13.0499	14.6177	12.4798	11.2364	12.0499	13.1506	15.5274	11.6885
ENSG00000078269	SYNJ2	3.80849	5.64441	12.8385	14.0052	4.75598	4.14852	11.1445	14.1975
ENSG00000078295	ADCY2	2.58134	2.5508	0.587335	1.18696	2.7439	3.84544	1.1365	0.474479
ENSG00000078304	PPP2R5C	34.2202	32.982	24.1071	16.4884	29.6475	29.3988	22.3465	22.2976
ENSG00000078319	PMS2P1	5.32803	3.75769	2.81045	0.859908	3.55789	3.09596	1.44777	1.83925
ENSG00000078328	RBFOX1	0.57359	0.607371	0.0715811	0.481834	0.713378	0.943846	0.553111	0.0807675
ENSG00000078369	GNB1	152.987	165.598	175.862	208.88	138.051	151.27	195.022	161.702
ENSG00000078399	HOXA9	0.668098	3.36929	0.807117	0.784437	0	0.499234	0.183431	0.546419
ENSG00000078401	EDN1	4.03362	3.78513	9.40512	15.4113	1.12734	1.87892	27.3596	5.99273
ENSG00000078403	MLLT10	13.7377	18.7945	13.7757	10.2629	18.4703	19.1266	15.4213	13.8472
ENSG00000078487	ZCWPW1	2.50702	2.01736	1.1416	0.876406	1.5095	0.976955	1.34723	0.983642
ENSG00000078549	ADCYAP1R1	2.62548	3.41918	0.452306	0.484369	6.54223	6.85479	0.582499	0.112278
ENSG00000078579	FGF20	0	0	0	0	0	0.0870364	0.179084	0.0392258
ENSG00000078589	P2RY10	0	0	0	0	0	0	0	0
ENSG00000078596	ITM2A	0	0.0444304	1.98718	0.634448	0	0.0288413	1.8248	0.311958
ENSG00000078618	NRD1	62.6599	62.02	49.8058	51.5137	78.9901	78.3183	66.493	47.3947
ENSG00000078668	VDAC3	141.497	124.436	73.6436	85.8794	107.679	98.9045	76.4725	101.428
ENSG00000078674	PCM1	33.7848	44.4139	24.4581	25.458	43.8493	39.8027	27.7029	22.5921
ENSG00000078687	TNRC6C	1.83104	3.98127	2.41497	2.69139	4.49517	5.50061	4.3994	2.37253
ENSG00000078699	CBFA2T2	4.8798	6.81625	5.00737	5.00472	5.13502	6.9351	5.84016	4.32766
ENSG00000078725	BRINP1	3.34901	2.33255	0.855247	0.953257	5.05974	7.11187	1.93536	0.454931
ENSG00000078747	ITCH	8.81542	14.1551	15.7989	9.87364	11.0379	12.2259	14.0852	17.3162
ENSG00000078795	PKD2L2	0.294959	0.485059	0.251531	0.115441	0.406502	0.230903	0.323932	0.283811
ENSG00000078804	TP53INP2	3.64574	4.74222	14.4695	18.4098	2.51221	3.13686	17.4845	11.3784
ENSG00000078808	SDF4	39.4533	27.0144	44.7571	34.9804	26.9954	24.4305	41.0323	42.2589
ENSG00000078814	MYH7B	0.501188	0.131872	0.357458	0.485036	0.351638	0.311282	0.444337	0.178869
ENSG00000078898	BPIFB2	0	0	0	0	0	0	0	0
ENSG00000078900	TP73	0.364762	0.189043	0.0848335	0	0.213267	0.349264	0.116536	0.0638138
ENSG00000078902	TOLLIP	11.7474	9.85737	15.1934	13.3462	10.6495	8.93688	14.2241	16.6707
ENSG00000078967	UBE2D4	2.40982	1.82247	1.24285	1.35543	2.08813	1.67596	1.55939	1.2163
ENSG00000079101	CLUL1	0.679055	0.5545	0.199681	0.0366576	0.290435	0.239963	0.154294	0.0540736
ENSG00000079102	RUNX1T1	0.821715	1.07103	4.99594	1.82241	0.524285	0.838192	2.82761	2.71459
ENSG00000079112	CDH17	0.108696	0	0.0794505	0.0486187	0	0.14587	0.0818558	0.0896469
ENSG00000079134	THOC1	37.0452	36.1942	17.9768	12.8019	37.2076	28.0745	19.198	18.8842
ENSG00000079150	FKBP7	3.17684	2.76854	5.83233	2.75595	2.23093	3.49063	2.8	4.53259
ENSG00000079156	OSBPL6	5.27526	7.52824	2.84192	2.67224	6.20595	5.54628	3.93132	2.86251
ENSG00000079215	SLC1A3	10.2038	12.1215	38.066	31.0443	7.67564	9.51264	18.5037	35.4884
ENSG00000079246	XRCC5	240.739	248.594	141.557	141.763	293.975	280.189	150.946	159.679
ENSG00000079257	LXN	10.7907	10.1402	5.21444	3.70038	6.86915	6.23127	4.33396	5.5771
ENSG00000079263	SP140	0.123665	0.162692	0.557414	0.248912	0.0730413	0.0452611	0.256102	0.856732
ENSG00000079277	MKNK1	6.64651	8.25709	7.82027	6.21677	6.42356	6.63888	6.36431	8.16007
ENSG00000079308	TNS1	1.63748	3.00136	8.61024	3.83221	2.33321	2.95797	7.95894	4.63383
ENSG00000079313	REXO1	10.046	9.04721	11.5151	18.2765	8.76968	9.10345	13.9822	9.69044
ENSG00000079332	SAR1A	30.0963	27.5989	33.1463	24.7364	26.9558	25.7267	26.6737	33.6435
ENSG00000079335	CDC14A	2.97629	5.10651	4.78375	6.9784	4.42315	4.52126	4.37426	4.59264
ENSG00000079337	RAPGEF3	0.568365	0.65591	1.15643	0.796122	0.39852	0.936702	1.14326	0.58718
ENSG00000079385	CEACAM1	0.374804	0.214387	1.82044	0.918408	0.404249	0.459247	6.74341	0.602109
ENSG00000079387	SENP1	10.0172	12.1158	8.06993	8.85278	13.1373	11.5902	9.29268	7.87522
ENSG00000079393	DUSP13	0.903071	1.3578	0.550077	1.00984	0.666738	1.65261	1.36015	1.26617
ENSG00000079432	CIC	12.7697	11.3559	14.5194	18.0685	14.5021	11.4237	21.6936	11.1349
ENSG00000079435	LIPE	0.391023	0.197857	0.166725	0.117721	0.518166	0.346776	0.178379	0.156286
ENSG00000079459	FDFT1	184.316	198.211	144.346	111.475	225.434	327.954	225.817	156.009
ENSG00000079462	PAFAH1B3	45.3329	31.4689	12.4259	17.497	30.8781	29.7046	21.2679	14.7743
ENSG00000079482	OPHN1	2.96223	3.60027	3.07227	2.47253	3.26996	3.54288	3.58731	2.40347
ENSG00000079557	AFM	0	0.0371274	0.69791	0.132541	0	0	0.706641	0.325852
ENSG00000079616	KIF22	88.9134	61.2276	34.9438	43.7941	71.522	55.7172	42.0858	36.0009
ENSG00000079689	SCGN	0	0.156412	0.236567	0	0.273085	0	0.104455	0
ENSG00000079691	LRRC16A	2.01674	2.75045	13.9565	7.35585	4.14726	5.52755	6.72104	11.0823
ENSG00000079739	PGM1	42.6257	28.9903	20.1902	41.5591	24.3606	60.8977	26.8503	20.7835
ENSG00000079785	DDX1	87.0659	84.1467	69.8895	59.2441	90.7576	71.7811	70.5566	91.7394
ENSG00000079805	DNM2	29.7938	28.503	34.1819	42.3533	31.5647	29.8636	38.2481	32.2454
ENSG00000079819	EPB41L2	23.1979	31.213	46.6855	52.7326	31.6867	37.8638	42.4751	33.3369
ENSG00000079841	RIMS1	0.227592	0.320806	0.45748	0.292673	0.784146	0.610854	0.278513	0.394182
ENSG00000079931	MOXD1	0.824839	2.71288	0.895228	1.43803	1.34344	1.56891	0.419989	0.909105
ENSG00000079950	STX7	3.35188	4.18516	4.96419	3.62713	3.92876	4.3263	3.76647	5.30427
ENSG00000079974	RABL2B	0.734604	0.332214	0.548139	0.359385	0.601114	0.705768	1.05887	0.344584
ENSG00000079999	KEAP1	34.3876	27.9304	24.8398	33.2667	28.4029	24.2294	34.0144	30.2721
ENSG00000080007	DDX43	0	0	0	0	0	0	0.030073	0.0263483
ENSG00000080031	PTPRH	0.236657	0.136213	0.782025	0.602047	0.18346	0.315789	0.136449	0.358648
ENSG00000080166	DCT	0.0753219	0.14864	0.0214106	0.0196529	0.276815	0.225136	0.0827204	0.02899
ENSG00000080189	SLC35C2	25.4283	19.8676	16.7357	15.4154	22.4498	19.2768	16.7406	15.7223
ENSG00000080200	CRYBG3	1.11524	2.52423	1.6771	1.33291	2.87565	2.33495	1.61198	0.803087
ENSG00000080224	EPHA6	0.158851	0.24698	1.18221	0.248683	0.159216	0.456304	0.742222	0.600271
ENSG00000080293	SCTR	0.100826	0	0.494392	0.512997	0.347388	0.581212	0.73082	0.320152
ENSG00000080298	RFX3	4.88607	8.80315	2.52207	2.46935	6.2158	6.43004	3.06126	1.37307
ENSG00000080345	RIF1	9.71613	16.8908	10.313	10.3399	16.9724	18.0705	12.6132	12.2779
ENSG00000080371	RAB21	10.6896	10.3642	12.3125	11.5486	9.66783	10.2779	12.7301	13.6498
ENSG00000080493	SLC4A4	0.300236	0.217244	3.84046	2.0446	0.279297	0.801251	2.31468	1.93266
ENSG00000080503	SMARCA2	2.51196	3.58762	16.4701	11.5374	2.85572	2.10347	12.4303	12.1547
ENSG00000080511	RDH8	0	0	0.0570283	0	0	0.171332	0	0.0386083
ENSG00000080546	SESN1	5.85053	5.86945	4.96126	2.02114	4.79725	4.94051	3.63976	3.39651
ENSG00000080561	MID2	0.578236	0.865651	2.46549	2.52842	1.31901	1.10682	2.57517	2.62458
ENSG00000080572	PIH1D3	0.0297742	0	0.0253903	0	0.0410336	0.025427	0	0
ENSG00000080573	COL5A3	0.938103	0.916458	0.0712854	0.247192	0.396817	0.444195	0.110165	0.193041
ENSG00000080603	SRCAP	11.5975	18.6233	22.6947	33.0796	18.0972	15.7742	31.7221	21.1313
ENSG00000080608	KIAA0020	33.3051	29.9691	29.0124	20.8481	37.932	35.975	32.9189	37.1718
ENSG00000080618	CPB2	0.0667968	0	0.028481	0	0.27617	0	0	0
ENSG00000080644	CHRNA3	1.05664	1.36655	0.33599	0.448592	1.53026	2.03415	0.542845	0.268823
ENSG00000080709	KCNN2	4.29731	2.97924	10.7657	4.68971	5.13601	3.70035	8.7182	5.62071
ENSG00000080802	CNOT4	6.59678	8.97123	6.74217	6.4981	7.71239	7.00511	8.27042	7.87369
ENSG00000080815	PSEN1	16.3789	14.7212	16.3086	14.8147	15.8633	13.7619	15.4554	15.3713
ENSG00000080819	CPOX	13.2553	16.4772	17.7604	12.0123	15.8341	16.5206	15.1949	21.9382
ENSG00000080822	CLDND1	25.3352	26.0757	42.1166	25.2948	24.7637	26.45	32.7717	51.0579
ENSG00000080823	MOK	3.80895	2.63426	2.60621	2.21549	2.30307	2.39141	3.82926	1.68618
ENSG00000080824	HSP90AA1	457.323	521.351	357.136	405.954	532.996	519.597	397.116	493.411
ENSG00000080839	RBL1	3.91447	6.3046	2.55521	2.7482	5.88142	4.81626	3.23088	1.93374
ENSG00000080845	DLGAP4	14.5858	14.3992	17.3033	29.4927	14.5525	12.1463	21.7034	16.1604
ENSG00000080854	IGSF9B	0.957189	2.39468	0.454963	1.15458	3.35196	3.65166	1.48893	0.326129
ENSG00000080910	CFHR2	0	0	0	0	0	0	0	0
ENSG00000080947	CROCCP3	1.65583	1.92542	1.79465	0.869648	2.01699	2.36287	1.74573	1.25815
ENSG00000080986	NDC80	40.8702	33.4491	19.8129	10.3745	35.8403	28.4996	15.7966	22.7417
ENSG00000081014	AP4E1	3.80151	5.92781	9.46487	8.07677	5.27417	5.37697	6.67613	10.7579
ENSG00000081019	RSBN1	5.67301	8.91048	4.10654	3.19993	5.5146	8.07702	4.38305	3.74018
ENSG00000081026	MAGI3	3.15451	6.37578	6.124	6.34546	4.0924	4.16883	8.55833	5.85012
ENSG00000081041	CXCL2	0.235407	0.495519	0	0	0.194657	0	0.0620471	0.0543622
ENSG00000081051	AFP	1.01577	2.24749	19.6277	9.25211	0.445423	0.256297	4.74616	70.3182
ENSG00000081052	COL4A4	0.173861	0.198233	1.0576	0.662307	0.231621	0.267258	0.832491	0.615625
ENSG00000081059	TCF7	5.90632	4.69045	3.77295	6.0354	4.52872	3.76923	4.92501	3.64544
ENSG00000081087	OSTM1	5.66133	8.14046	11.2429	7.93841	8.54529	8.43068	8.45908	10.6575
ENSG00000081138	CDH7	2.52769	4.34708	0.519403	0.500601	1.07025	1.50845	1.00336	0.703273
ENSG00000081148	IMPG2	0.0137568	0.0995407	0.287416	0.161523	0.0663566	0.0646152	0.163167	0.103247
ENSG00000081154	PCNP	86.4338	77.6977	68.3414	47.8388	82.2364	87.3851	68.442	84.1094
ENSG00000081177	EXD2	8.94542	12.234	9.89816	5.74936	9.98331	11.3655	6.74921	7.13873
ENSG00000081181	ARG2	9.92672	9.22284	9.46949	7.55071	15.2651	15.47	9.05403	15.1206
ENSG00000081189	MEF2C	0.328549	0.315416	1.1207	1.30672	0.122376	0.23508	1.14682	0.38961
ENSG00000081237	PTPRC	0.0323313	0	0.00919034	0	0.0297052	0.0552217	0.09942	0.0248875
ENSG00000081248	CACNA1S	0.213905	0.342588	0.0396544	0.0436788	0.0512687	0.13502	0.0245129	0.0107384
ENSG00000081277	PKP1	0	0	0.00897775	0.0824072	0	0	0.0971202	0
ENSG00000081307	UBA5	18.6202	16.5116	14.1492	10.4223	15.393	14.9729	15.7073	15.0855
ENSG00000081320	STK17B	1.9849	1.84076	7.16832	5.62045	1.22575	2.2416	11.0351	9.78106
ENSG00000081377	CDC14B	8.06463	9.01696	10.8058	8.25623	21.8045	24.6922	12.3725	6.25524
ENSG00000081386	ZNF510	3.42069	7.46905	3.61365	2.76549	6.41702	5.59835	3.80827	3.38376
ENSG00000081479	LRP2	7.08107	18.7032	16.213	26.2713	7.37913	7.39482	12.1621	20.7377
ENSG00000081665	ZNF506	1.52366	1.34849	1.09852	1.01918	1.92804	1.76254	1.49686	1.31147
ENSG00000081692	JMJD4	2.14145	1.0263	1.187	0.957849	1.43347	0.783769	1.16918	1.00671
ENSG00000081721	DUSP12	36.0777	24.5932	17.982	18.5911	26.5717	20.3217	18.3875	26.3289
ENSG00000081760	AACS	5.83814	5.73774	5.20686	6.16523	6.49861	6.20269	7.19313	6.32216
ENSG00000081791	KIAA0141	18.2189	16.7735	13.0274	11.145	19.2886	18.6332	11.891	10.3383
ENSG00000081800	SLC13A1	0.0150315	0	0.0256366	0	0	0	0.0198095	0
ENSG00000081803	CADPS2	1.75498	2.97029	1.43186	1.55936	2.45786	2.57622	1.11266	1.04057
ENSG00000081818	PCDHB4	0.0316736	0.0625044	0	0	0	0.0405737	0	0
ENSG00000081842	PCDHA6	0	0	0	0	0	0	0	0
ENSG00000081853	PCDHGA2	0	0	0.0530964	0.058485	0.137295	0.106346	0.098467	0.0287571
ENSG00000081870	HSPB11	36.3499	33.2278	26.8826	24.6266	27.0345	27.1356	15.6102	31.9126
ENSG00000081913	PHLPP1	8.03601	12.7997	8.5794	11.0097	11.4206	14.2075	7.993	7.44782
ENSG00000081923	ATP8B1	0.231892	0.203384	0.247187	0.24202	0.159792	0.231041	0.432939	0.12272
ENSG00000081985	IL12RB2	0.681327	0.522871	0.0847309	0.0888856	1.5454	1.7698	0.0748251	0.27862
ENSG00000082014	SMARCD3	13.1074	10.4964	15.9564	14.8695	6.64316	5.96187	13.4874	6.71728
ENSG00000082068	WDR70	9.79159	7.85313	6.04856	4.28769	8.43399	7.70228	4.6407	6.22052
ENSG00000082074	FYB	0	0	0.0720658	0	0	0	0.127282	0.0557585
ENSG00000082126	MPP4	0.326089	0.0919287	0.278077	0.218784	0.192601	0.119348	0.337655	0.376517
ENSG00000082146	STRADB	20.2821	18.8525	14.2461	15.5823	17.9913	18.8586	11.4695	13.1676
ENSG00000082153	BZW1	123.352	121.025	116.986	86.5634	139.513	118.472	92.0374	124.265
ENSG00000082175	PGR	0.0625673	0	0.142281	0.12407	0.0632337	0.0748052	0.0659646	0.120405
ENSG00000082196	C1QTNF3	1.494	0.969287	0.331597	0.0320394	0.620512	0.419465	0.404569	0.070892
ENSG00000082212	ME2	27.2045	30.3059	18.5932	17.8187	35.0692	38.401	20.7564	12.326
ENSG00000082213	C5orf22	12.1664	15.5294	10.1691	10.0432	17.4745	15.9202	10.8417	11.5555
ENSG00000082258	CCNT2	13.7787	16.9056	12.7256	11.5382	19.492	17.9832	15.6238	11.2956
ENSG00000082269	FAM135A	5.40822	9.66703	5.99933	4.50621	10.5826	9.53494	6.55009	4.98534
ENSG00000082293	COL19A1	0	0.0484229	0.219713	0.504189	0.0380443	0.0235747	0.460813	0.563109
ENSG00000082397	EPB41L3	8.44753	9.83769	6.92477	9.63959	5.92569	9.00024	16.9378	7.56838
ENSG00000082438	COBLL1	0.48364	0.491301	36.0381	14.3953	0.70872	0.575101	10.3674	40.1435
ENSG00000082458	DLG3	21.59	23.9332	12.9839	13.6668	25.369	26.6467	16.9604	11.1421
ENSG00000082482	KCNK2	0.899463	1.36194	0.13025	0	0.584719	0.449289	0.134194	0.0587865
ENSG00000082497	SERTAD4	1.80199	1.85029	0.758967	1.34171	1.68086	0.985267	1.01363	0.507478
ENSG00000082512	TRAF5	6.03754	6.80172	5.95738	8.05761	7.57152	9.15641	8.26155	4.34031
ENSG00000082515	MRPL22	15.0404	13.1597	9.06901	5.8229	11.5709	11.5647	8.13794	14.3017
ENSG00000082516	GEMIN5	14.153	15.5023	9.31463	11.7104	16.8693	15.0992	13.1767	11.5324
ENSG00000082556	OPRK1	1.37244	1.0683	0.204814	0.447619	0.598956	0.957181	0.693334	0.171674
ENSG00000082641	NFE2L1	56.5522	69.9908	53.3474	62.6578	97.4557	82.7731	68.8931	73.2034
ENSG00000082684	SEMA5B	21.5519	18.8607	1.87228	3.51146	17.059	15.9525	3.22188	0.452201
ENSG00000082701	GSK3B	11.2593	18.9023	15.8355	15.5775	17.7207	19.5547	20.6697	14.6234
ENSG00000082781	ITGB5	19.9239	17.6183	73.8337	70.6778	26.1748	35.1388	68.5899	63.1842
ENSG00000082805	ERC1	4.22306	8.60516	13.5979	11.8737	6.20472	7.87104	10.971	8.75042
ENSG00000082898	XPO1	76.3867	101.964	63.8841	58.3613	94.4146	101.327	63.74	57.5847
ENSG00000082929	C4orf6	0	0	0.224063	0	0.0905277	0.336581	0.34627	0.0758456
ENSG00000082996	RNF13	10.1244	10.3714	8.05361	4.88653	12.1055	9.03923	7.22509	8.40949
ENSG00000083067	TRPM3	1.34264	1.70482	0.554524	0.256331	1.92773	1.66198	0.647349	0.226868
ENSG00000083093	PALB2	7.93634	10.1583	3.62824	2.62393	11.3127	9.57918	4.98411	4.43296
ENSG00000083097	DOPEY1	2.19322	5.00808	4.42558	3.34604	4.29326	3.60285	3.68202	3.20985
ENSG00000083099	LYRM2	6.98467	8.69573	7.06167	5.29959	7.51478	6.55955	6.2119	7.43398
ENSG00000083123	BCKDHB	8.63144	8.21119	5.91962	4.62337	11.8745	13.8064	5.1158	6.18716
ENSG00000083168	KAT6A	6.27491	14.7473	12.5717	11.3221	11.7716	11.9781	13.8205	11.0748
ENSG00000083223	ZCCHC6	3.00551	6.03648	5.79235	5.69324	5.23281	7.47763	6.28458	6.3275
ENSG00000083290	ULK2	5.75359	8.00874	6.69654	4.78	4.8786	5.41875	5.25619	5.65181
ENSG00000083307	GRHL2	0.0109458	0.0432007	0	0.0342716	0	0	0.0288503	0.290686
ENSG00000083312	TNPO1	29.5161	56.9785	65.6805	52.4453	54.4727	53.6495	68.5925	73.8333
ENSG00000083444	PLOD1	37.7424	30.7417	64.5204	84.4918	18.1986	27.3846	55.8832	55.7182
ENSG00000083454	P2RX5	0.596051	0.130693	0.105894	0.155521	0.821454	0.530235	0.261839	0.258085
ENSG00000083457	ITGAE	10.6426	8.52594	5.57719	4.28162	7.21068	6.10569	5.07349	11.7049
ENSG00000083520	DIS3	12.4321	15.3117	13.8393	12.0698	16.19	15.4007	13.4004	18.5947
ENSG00000083535	PIBF1	7.29117	8.53708	7.19693	3.96651	7.83775	8.35926	5.38094	6.2088
ENSG00000083544	TDRD3	9.80127	8.99616	4.45445	4.10363	10.1046	9.37598	5.00652	5.32951
ENSG00000083622	AC000111.6	0	0	0.130058	0	0	0	0	0.880494
ENSG00000083635	NUFIP1	6.81506	6.56776	3.86509	4.39617	8.23802	7.19441	5.19405	5.04373
ENSG00000083642	PDS5B	12.881	19.3312	11.0823	8.62179	17.7943	16.8271	13.1248	11.4992
ENSG00000083720	OXCT1	16.5197	16.1218	15.2133	9.32721	20.994	16.7819	11.5546	13.485
ENSG00000083750	RRAGB	16.2492	15.5571	14.1889	10.4541	10.1616	9.74222	9.82711	7.03575
ENSG00000083782	EPYC	0	0	0.0317751	0	0	0.031821	0	0
ENSG00000083799	CYLD	3.60669	3.54139	4.3048	3.29712	2.65764	2.48432	3.77303	4.03526
ENSG00000083807	SLC27A5	2.68947	2.05399	1.22449	1.87327	2.26161	2.54984	2.14765	1.46058
ENSG00000083812	ZNF324	2.6897	3.45904	3.42764	5.13335	2.83219	1.60015	3.84339	3.99547
ENSG00000083814	ZNF671	5.25449	3.50836	4.21132	2.90692	3.83856	2.64853	3.90493	3.17039
ENSG00000083817	ZNF416	3.82897	3.06367	2.29138	3.29512	3.61054	2.2182	3.12799	1.65468
ENSG00000083828	ZNF586	6.63329	6.76154	5.85094	5.43006	6.6644	6.37831	5.77227	6.28514
ENSG00000083838	ZNF446	2.13472	1.8274	1.5087	1.35051	1.77325	1.14877	1.67641	0.962303
ENSG00000083842	ZNF8	0	0	0	0	0	0	0	0
ENSG00000083844	ZNF264	2.25261	7.05601	3.8236	4.50048	4.78974	5.16657	4.86293	3.26979
ENSG00000083845	RPS5	448.978	301.167	162.521	196.815	280.43	275.109	160.145	229.567
ENSG00000083857	FAT1	14.4274	43.5278	30.9266	48.0141	27.0616	33.1308	39.2229	31.8617
ENSG00000083896	YTHDC1	0.855759	1.25899	1.20057	0.950756	1.38228	1.10015	1.62497	1.09434
ENSG00000083937	CHMP2B	20.0466	21.7122	17.3014	11.7816	20.7433	24.5426	15.2249	22.0795
ENSG00000084070	SMAP2	6.59497	8.36827	6.68885	8.73613	5.18983	4.91558	10.0027	7.1868
ENSG00000084072	PPIE	12.3543	11.3383	7.28638	6.27321	11.0789	10.5505	7.0195	7.50255
ENSG00000084073	ZMPSTE24	26.975	25.1476	37.1484	26.9785	32.2683	25.3529	33.6773	42.2034
ENSG00000084090	STARD7	90.4615	78.1308	56.815	63.7857	91.7253	81.9213	64.3989	61.9274
ENSG00000084092	NOA1	14.139	12.7248	8.37703	8.78028	10.4371	12.3041	8.8962	9.30668
ENSG00000084093	REST	16.7636	23.0876	17.9999	15.9134	20.2448	22.4468	20.8603	17.5964
ENSG00000084110	HAL	0.102585	0.250641	0.0874809	0.0917704	0.161576	0.125153	0.231761	0.25382
ENSG00000084112	SSH1	5.38659	9.9318	27.2918	26.6442	7.57169	9.09128	32.6529	21.9237
ENSG00000084207	GSTP1	565.058	343.644	308.218	434.987	381.284	353.353	331.831	315.743
ENSG00000084234	APLP2	139.786	172.788	388.743	366.289	160.887	194.442	253.658	308.763
ENSG00000084444	KIAA1467	6.19012	9.24206	3.89546	4.08914	8.87616	11.7746	6.17728	3.36024
ENSG00000084453	SLCO1A2	2.49326	1.9445	1.12037	0.373963	2.26331	2.12286	0.550913	1.39632
ENSG00000084463	WBP11	47.8119	50.6611	46.8205	49.7041	56.1178	55.0295	48.4121	55.4948
ENSG00000084623	EIF3I	163.854	115.234	101.795	125.672	130.742	129.418	105.378	134.288
ENSG00000084628	NKAIN1	27.709	26.692	3.45656	9.36234	36.0202	32.4781	7.4435	1.84139
ENSG00000084636	COL16A1	2.18943	1.72298	5.18346	2.01899	2.02537	1.81	2.91174	3.25525
ENSG00000084652	TXLNA	24.2103	22.1271	22.6068	20.33	26.1438	23.0304	26.3874	20.3052
ENSG00000084674	APOB	0.105585	0.609056	12.1553	4.88893	0.263044	0.294785	9.63867	13.4715
ENSG00000084676	NCOA1	4.63097	7.77351	9.24545	9.49269	6.53164	5.78014	9.16474	5.63326
ENSG00000084693	AGBL5	26.7118	25.5178	14.0512	13.875	19.582	21.4151	11.8424	13.2183
ENSG00000084710	EFR3B	1.92187	7.16137	1.40207	2.57393	5.25136	5.03766	2.85486	0.602871
ENSG00000084731	KIF3C	9.54351	18.2737	13.4028	16.9293	13.4419	18.2638	15.5934	11.0315
ENSG00000084733	RAB10	45.3245	59.2445	53.4669	44.7221	53.1193	53.2117	48.6791	44.1671
ENSG00000084734	GCKR	0.104931	0.0690236	0.268445	0	0.180766	0.134417	0.207429	0.393765
ENSG00000084754	HADHA	72.3563	67.8166	61.0105	59.4456	72.3429	83.0291	65.4455	60.6754
ENSG00000084764	MAPRE3	11.0932	6.81856	18.3511	10.7236	6.39096	7.19575	10.9046	11.8988
ENSG00000084774	CAD	22.788	34.632	20.5435	36.9478	37.3016	32.2147	33.3397	20.6797
ENSG00000085063	CD59	21.5121	23.5708	28.1093	22.0571	14.3769	14.958	19.6255	30.2556
ENSG00000085117	CD82	9.19425	8.009	3.50367	1.52958	7.25052	6.73933	1.98095	0.752094
ENSG00000085185	BCORL1	7.03235	12.4591	8.16517	10.9714	7.61808	10.2865	9.80853	6.06668
ENSG00000085224	ATRX	0.0203568	0.0937344	0.0911376	0.0239016	0.0911785	0.139077	0.0871898	0.0881432
ENSG00000085231	TAF9	0.800325	0.686676	0.94955	1.14397	1.00707	0.980638	1.23816	1.48658
ENSG00000085265	FCN1	0	0	0	0	0	0	0	0
ENSG00000085274	MYNN	4.74912	5.14623	3.6488	3.37619	4.28432	4.35942	3.52242	3.77491
ENSG00000085276	MECOM	3.06134	4.29071	1.73187	1.20597	3.03328	3.78486	3.96853	0.219478
ENSG00000085365	SCAMP1	8.88871	12.8295	8.6371	6.87144	11.63	15.0878	8.54361	9.39389
ENSG00000085377	PREP	25.2871	27.5022	18.3655	26.7624	24.8382	33.3788	21.9566	17.1174
ENSG00000085382	HACE1	5.01419	8.00108	3.46671	3.42689	5.51342	6.53826	3.78009	2.76407
ENSG00000085415	SEH1L	13.791	14.9987	10.4736	11.9504	17.3971	18.3341	14.2408	13.4054
ENSG00000085433	WDR47	3.81942	5.89176	5.99804	3.9371	3.02111	3.36514	4.02326	6.64616
ENSG00000085449	WDFY1	16.9943	23.7337	22.3416	19.3612	30.0181	34.4804	20.807	19.3098
ENSG00000085465	OVGP1	1.30388	0.7736	1.43893	0.880534	1.09227	1.13534	1.38141	1.91879
ENSG00000085491	SLC25A24	14.4202	22.08	27.3191	23.5209	14.7662	15.6629	23.0029	28.82
ENSG00000085511	MAP3K4	16.3679	15.6657	11.1966	13.2127	18.5269	15.3964	14.275	11.0355
ENSG00000085514	PILRA	1.92169	1.32154	0.968353	0.546988	0.6621	0.745963	0.690694	0.655576
ENSG00000085552	IGSF9	10.2826	11.0338	3.38417	4.39799	13.2501	9.37523	3.64837	0.897539
ENSG00000085563	ABCB1	0.0740732	0.113692	0.252668	0.251252	0.153127	0.316292	0.244048	0.24233
ENSG00000085644	ZNF213	3.33028	2.85681	2.83164	4.39039	2.79137	2.46983	3.40074	2.29368
ENSG00000085662	AKR1B1	99.8933	85.9579	58.2514	60.7954	82.6342	73.002	57.6786	63.4343
ENSG00000085719	CPNE3	11.8604	16.3015	18.1874	14.1011	16.898	20.5999	17.4173	18.0916
ENSG00000085721	RRN3	14.7097	14.8599	12.7129	9.2113	14.4532	11.2082	11.6514	16.1573
ENSG00000085733	CTTN	59.6585	54.53	120.85	100.447	59.9493	56.022	102.366	108.183
ENSG00000085741	WNT11	0.475399	0.0781791	17.103	10.3264	0.204743	0.17762	11.5905	13.1397
ENSG00000085760	MTIF2	24.0316	20.9663	13.806	11.9415	22.5266	18.9276	12.4374	15.3007
ENSG00000085788	DDHD2	11.8745	20.8345	15.5719	13.9925	11.0331	14.3803	13.023	13.6436
ENSG00000085831	TTC39A	0.893878	1.53598	1.04228	1.25658	1.25705	1.76821	1.37035	1.01105
ENSG00000085832	EPS15	15.8591	21.6871	17.5017	15.0855	25.1839	23.0382	17.4723	17.5766
ENSG00000085840	ORC1	28.3001	25.2352	12.0977	14.6733	32.2681	23.2375	17.7862	18.6244
ENSG00000085871	MGST2	8.34402	4.53505	22.3355	12.054	4.39553	4.64963	10.0198	24.9229
ENSG00000085872	CHERP	12.1891	15.4755	14.1092	20.8893	19.0333	15.5966	20.3014	13.963
ENSG00000085978	ATG16L1	9.94816	10.0578	11.5979	8.29901	13.4848	10.3112	12.4639	12.8713
ENSG00000085982	USP40	6.30675	5.72581	7.80951	5.91451	6.41465	4.89553	5.32413	6.58409
ENSG00000085998	POMGNT1	26.8928	23.3049	21.0222	23.3207	20.9613	19.6312	20.0878	18.3038
ENSG00000085999	RAD54L	15.7939	14.3943	9.07862	10.8896	16.4266	13.9764	12.0363	8.03165
ENSG00000086015	MAST2	10.4436	11.7411	15.383	19.7604	10.6742	10.2929	17.1746	12.3472
ENSG00000086061	DNAJA1	197.492	175.188	165.827	112.095	191.088	144.017	151.528	168.967
ENSG00000086062	B4GALT1	6.33375	8.49428	41.8709	40.1538	7.71306	8.82461	27.5957	46.811
ENSG00000086065	CHMP5	35.005	39.9091	39.534	26.9797	31.9456	34.3123	27.8032	48.1374
ENSG00000086102	NFX1	10.338	10.094	11.6306	10.9001	12.5996	10.4455	12.2454	12.8428
ENSG00000086159	AQP6	0.100625	0.0294181	0.181153	0.0175033	0.154086	0.0668371	0.0736726	0.167824
ENSG00000086189	DIMT1	18.9546	19.9228	14.8296	15.0409	20.0134	21.1375	15.9658	17.3928
ENSG00000086200	IPO11	14.9287	18.3065	11.956	13.561	19.9754	19.607	13.5324	13.878
ENSG00000086205	FOLH1	0	0	0	0	0	0	0	0
ENSG00000086232	EIF2AK1	37.7503	43.3589	31.1183	26.7734	38.4617	42.1583	29.5486	28.3516
ENSG00000086288	NME8	0.0248032	0.065262	0.0423026	0	0.0341828	0.0635456	0.0653749	0.0572778
ENSG00000086289	EPDR1	11.9588	11.3788	9.50189	7.42651	11.0381	10.552	8.49074	10.802
ENSG00000086300	SNX10	5.83361	5.30411	2.86189	2.32722	9.71587	10.0215	2.73085	3.32886
ENSG00000086475	SEPHS1	87.5681	77.4943	33.2885	31.6528	205.436	177.68	42.5548	31.5994
ENSG00000086504	MRPL28	51.2221	34.3537	30.2318	37.0133	33.4701	34.6696	28.2086	35.4087
ENSG00000086506	HBQ1	2.13974	0.703758	0.821112	0.16749	0.442336	1.46187	1.40995	0.123532
ENSG00000086544	ITPKC	6.60696	5.43812	9.72258	8.80505	5.72009	4.81768	9.1983	12.0885
ENSG00000086548	CEACAM6	0	0	0	0	0	0	0	0
ENSG00000086570	FAT2	0.181497	0.674802	0.114398	0.31502	0.250132	0.515535	0.187192	0.0911149
ENSG00000086589	RBM22	34.5001	29.346	26.2257	24.1877	27.2322	23.8798	25.9763	26.7171
ENSG00000086598	TMED2	80.4224	74.4968	99.6049	78.236	83.3972	83.802	88.2183	107.337
ENSG00000086619	ERO1LB	0.878947	1.2059	0.920857	0.393144	0.847932	1.44762	0.976315	0.463942
ENSG00000086666	ZFAND6	31.1706	30.8286	21.1895	12.6321	34.8235	39.7972	20.889	22.1561
ENSG00000086696	HSD17B2	0.275887	0.0518507	0.201657	0	0	0.0673161	0.0519405	0.0910147
ENSG00000086712	TXLNG	18.9847	25.4733	14.4005	12.9939	32.7544	29.9666	18.4426	16.0681
ENSG00000086717	PPEF1	0.654805	0.339362	0.541473	0.465957	0.300809	0.372801	0.3138	0.893534
ENSG00000086730	LAT2	0.249622	0.298547	0.251572	0.284209	0.469118	0.426353	0.358876	0.183416
ENSG00000086758	HUWE1	0.589108	1.08096	1.14686	1.30451	0.90803	0.979714	1.20542	0.850264
ENSG00000086827	ZW10	22.7502	19.6424	20.6591	17.4328	24.5914	17.4153	17.0242	23.0374
ENSG00000086848	ALG9	0.319649	0.285959	0.185358	0.1201	0.229074	0.185626	0.117952	0.265738
ENSG00000086967	MYBPC2	0.542647	0.29396	0.0816618	0	0.263949	0.817798	0.147235	0.147427
ENSG00000086991	NOX4	2.21465	1.79297	4.14593	3.30294	1.6254	0.917674	1.48522	3.75248
ENSG00000087008	ACOX3	5.6543	8.52029	11.6783	19.1791	4.86343	5.44519	16.4095	7.94095
ENSG00000087053	MTMR2	20.5326	21.5596	19.6445	18.735	26.0024	25.9543	22.5757	17.0132
ENSG00000087074	PPP1R15A	18.4478	14.9426	54.6598	52.6264	11.1002	8.1964	44.3016	44.2442
ENSG00000087076	HSD17B14	9.31046	8.47056	15.4843	11.4575	9.70328	12.2233	11.1101	9.19925
ENSG00000087077	TRIP6	55.9867	36.0898	54.1395	55.6583	43.8291	37.8515	50.7455	46.2674
ENSG00000087085	ACHE	2.92933	2.01623	6.78273	6.40812	1.06943	2.3194	2.8634	4.99511
ENSG00000087086	FTL	1019.02	909.009	1259.75	1561.34	822.981	869.959	1451.73	1315.21
ENSG00000087087	SRRT	88.0207	67.677	64.8283	73.898	89.9131	60.79	75.3694	63.3751
ENSG00000087088	BAX	59.7942	42.7769	56.824	63.5957	41.7268	41.183	54.5932	69.5287
ENSG00000087095	NLK	13.1354	15.7708	13.0743	10.3373	14.9	17.2438	13.6693	14.0378
ENSG00000087111	PIGS	15.0419	13.8279	22.804	19.6236	14.4855	13.3374	16.8865	31.3269
ENSG00000087116	ADAMTS2	1.49433	1.72019	6.40053	5.48961	0.737183	1.52269	4.53172	4.1371
ENSG00000087128	TMPRSS11E	0	0	0	0	0	0.0229272	0	0
ENSG00000087152	ATXN7L3	32.0055	32.3864	39.5218	41.3655	37.0165	35.3769	45.2925	49.7945
ENSG00000087157	PGS1	13.6527	13.8221	14.086	17.8259	15.8732	12.9388	16.018	21.1484
ENSG00000087191	PSMC5	76.7705	49.4784	45.4412	43.4292	64.2392	46.397	47.4891	84.9556
ENSG00000087206	UIMC1	22.2862	17.6729	16.3194	9.10155	20.8503	22.0414	16.1072	18.7146
ENSG00000087237	CETP	0	0.0842466	0.0273042	0	0	0	0	0
ENSG00000087245	MMP2	48.8529	42.1681	99.1239	109.452	36.5049	44.3907	110.986	117.931
ENSG00000087250	MT3	0.147987	0.194691	0.126198	0.115838	0	0.221166	0	0
ENSG00000087253	LPCAT2	1.1169	2.421	5.07977	2.2148	1.24608	2.15294	3.32237	6.48499
ENSG00000087258	GNAO1	5.28801	6.59143	0.710629	1.6428	8.84735	8.07422	1.66766	0.534552
ENSG00000087263	OGFOD1	14.4381	14.1567	16.711	15.0687	15.8163	14.7645	13.8071	18.8794
ENSG00000087266	SH3BP2	3.9471	4.55393	4.81532	4.73677	4.92494	5.55068	5.29203	3.56549
ENSG00000087269	NOP14	17.6995	14.9052	14.665	17.9397	20.0369	13.8142	17.3661	19.8752
ENSG00000087274	ADD1	40.7693	47.1536	69.5805	67.7078	41.5067	40.0366	65.0961	58.5934
ENSG00000087299	L2HGDH	4.37659	6.63354	3.36324	2.9699	7.49943	8.79686	3.68437	3.22804
ENSG00000087301	TXNDC16	3.97043	6.66158	3.05368	3.32425	7.11692	10.1615	5.18284	2.17616
ENSG00000087302	C14orf166	279.451	199.225	120.851	109.142	210.675	181.289	111.331	135.614
ENSG00000087303	NID2	5.87635	8.01315	210.254	112.782	4.43531	7.53266	70.8609	111.176
ENSG00000087338	GMCL1	9.03071	9.07258	7.47937	7.2188	10.5601	10.8789	8.78173	6.14577
ENSG00000087365	SF3B2	85.055	74.5218	62.1968	75.5502	81.3622	72.4374	71.3642	64.344
ENSG00000087448	KLHL42	8.64068	9.88196	6.60973	7.90197	9.83315	8.18278	7.62161	4.95883
ENSG00000087460	GNAS	381.944	310.048	327.723	345.617	304.432	290.383	347.086	288.14
ENSG00000087470	DNM1L	31.211	35.1296	33.0933	26.3114	37.2098	37.2672	33.9646	36.7834
ENSG00000087494	PTHLH	0.303252	1.11708	0.491346	0.332322	0	0.0517953	0.359683	0.0350149
ENSG00000087495	PHACTR3	2.92191	3.04205	0.0717035	0.0987255	0.840136	0.897589	0.360137	0.169902
ENSG00000087502	ERGIC2	5.93579	7.08687	7.68541	4.512	5.57975	5.64541	7.40059	8.90061
ENSG00000087510	TFAP2C	10.4045	7.55481	1.4674	3.85284	3.19873	4.16933	2.08315	2.70305
ENSG00000087586	AURKA	36.699	38.0324	28.1277	23.2631	38.569	37.3591	24.7164	32.9376
ENSG00000087589	CASS4	0.127231	0.0956486	0.216997	0.512184	0.125247	0.0620887	0.0718606	0.104934
ENSG00000087842	PIR	74.0753	73.0898	40.1954	31.4998	80.4685	94.031	49.1055	47.4549
ENSG00000087884	AAMDC	5.45015	6.13103	8.28502	5.19356	3.91888	3.9124	3.22696	6.5666
ENSG00000087903	RFX2	4.3515	4.00548	0.698072	0.854352	1.95944	2.08498	1.02203	0.464305
ENSG00000087916	SLC6A14	0	0	0	0.0595716	0.0174808	0	0.0501482	0.0146457
ENSG00000087995	METTL2A	8.81536	9.36716	5.10799	5.55561	7.85011	8.33903	6.04706	7.9602
ENSG00000088002	SULT2B1	0.237782	0.0521374	0.168977	0.248167	0.163851	0.609195	0.417821	0.0915179
ENSG00000088035	ALG6	10.6831	11.19	4.99028	6.84427	11.2064	9.8497	5.11146	5.55869
ENSG00000088038	CNOT3	0.0888677	0.0334039	0.119088	0.0794991	0.13997	0.0325254	0.100385	0.0732933
ENSG00000088053	GP6	0	0	0	0	0	0	0	0
ENSG00000088179	PTPN4	2.84498	5.49341	2.85814	2.06568	6.0846	6.76581	3.18435	2.2821
ENSG00000088205	DDX18	27.0454	31.6051	24.9766	24.9039	39.6268	33.7387	26.0524	32.0563
ENSG00000088247	KHSRP	159.313	170.874	135.432	205.584	176.36	160.531	163.696	141.452
ENSG00000088256	GNA11	11.9198	10.8243	18.0537	17.1885	8.30899	7.43975	17.1484	15.5833
ENSG00000088280	ASAP3	8.65131	11.0836	13.0405	12.2138	10.3813	15.5745	10.6363	7.35702
ENSG00000088298	EDEM2	7.81112	6.01537	11.6568	10.9981	6.10453	6.75202	8.66207	10.3664
ENSG00000088305	DNMT3B	72.0648	75.0078	58.4092	64.8256	174.611	164.074	58.7193	49.1712
ENSG00000088320	REM1	0.103324	0	0.205593	0.0539186	0.0474659	0	0.0453894	0.198838
ENSG00000088325	TPX2	78.6287	74.5848	48.8882	53.9145	78.3511	67.7464	43.2477	48.3604
ENSG00000088340	FER1L4	2.06614	0.717305	0.171299	0.164724	0.421848	1.24984	0.189091	0.287163
ENSG00000088356	PDRG1	33.6203	22.5511	17.301	17.0474	23.966	23.3724	15.7695	18.358
ENSG00000088367	EPB41L1	9.96629	10.6073	9.25591	10.4445	8.62703	9.64444	6.15104	7.3124
ENSG00000088386	SLC15A1	0.332328	0.364341	0.251909	0	0.27989	0.394176	0.389303	0.0852713
ENSG00000088387	DOCK9	1.21542	2.11868	21.5261	24.5099	2.75335	3.44475	18.3202	29.3306
ENSG00000088448	ANKRD10	67.5377	54.5707	37.3944	35.1744	52.3716	53.9114	47.7152	42.3682
ENSG00000088451	TGDS	13.085	8.96429	9.84721	5.2392	14.6676	11.947	6.23818	11.9058
ENSG00000088538	DOCK3	0.818747	3.29174	0.837838	0.810072	2.43727	2.19831	1.69188	0.582343
ENSG00000088543	C3orf18	5.57251	5.39892	2.91016	2.43456	4.82221	5.84719	2.87492	2.1697
ENSG00000088682	COQ9	16.2274	12.6357	11.8574	9.63097	15.0967	12.7323	13.1126	7.8644
ENSG00000088726	TMEM40	0.372693	0.13075	0.275443	0.0388971	0.205452	0.14853	0.294697	0.114754
ENSG00000088727	KIF9	2.71607	1.16861	1.0197	0.829016	1.24773	1.22541	0.810439	1.38067
ENSG00000088756	ARHGAP28	7.88338	11.4428	20.729	15.4147	10.6055	12.5909	17.3797	26.0778
ENSG00000088766	CRLS1	19.0377	18.2984	77.5411	59.8572	17.092	15.0209	50.0831	68.3712
ENSG00000088782	DEFB127	0	0	0	0	0	0	0	0
ENSG00000088808	PPP1R13B	1.19131	0.928199	1.86415	2.3358	1.17956	1.21493	2.1035	1.08174
ENSG00000088812	ATRN	7.526	12.2432	12.8585	11.5429	9.81361	10.9824	12.2031	10.3772
ENSG00000088826	SMOX	8.44896	7.53415	14.9793	22.4336	7.92784	6.88641	13.876	15.6267
ENSG00000088827	SIGLEC1	0	0.0112266	0	0	0	0	0.011246	0
ENSG00000088832	FKBP1A	144.176	109.908	130.063	136.986	131.848	123.307	134.187	132.304
ENSG00000088833	NSFL1C	38.7936	29.073	31.2282	26.6086	34.117	29.5975	33.1417	32.0173
ENSG00000088836	SLC4A11	1.0478	0.654196	0.499771	0.750669	2.76571	2.5328	0.959588	0.799726
ENSG00000088854	C20orf194	4.00722	5.22795	9.29056	5.86821	4.22249	4.29195	5.94113	6.93074
ENSG00000088876	ZNF343	3.42618	3.1573	4.05271	3.01555	4.13431	3.23607	3.24599	3.84664
ENSG00000088881	EBF4	4.51272	4.51101	2.4703	2.40632	2.49856	2.97874	3.32419	0.978408
ENSG00000088882	CPXM1	102.578	60.3606	47.0406	38.2226	87.7237	87.3967	63.7206	36.2497
ENSG00000088888	MAVS	4.52047	14.939	17.3355	18.8787	11.5086	12.0206	18.6213	14.1271
ENSG00000088899	LZTS3	6.30501	4.17612	3.7395	2.68111	5.65257	4.76962	3.53644	3.42591
ENSG00000088926	F11	0.0367361	0	0	0	0.0506282	0.062745	0.0726202	0
ENSG00000088930	XRN2	67.5787	81.6144	53.7849	46.3638	82.2517	81.963	53.7264	57.0378
ENSG00000088970	PLK1S1	5.14692	3.34649	2.82882	1.37398	4.71519	5.91989	2.68575	1.75194
ENSG00000088986	DYNLL1	211.21	149.35	148.198	94.0804	157.257	130.403	110.779	145.082
ENSG00000088992	TESC	4.34021	1.14199	3.97877	2.8028	5.7572	7.0424	5.86284	1.94192
ENSG00000089006	SNX5	41.1671	34.5452	31.8341	30.2141	37.5954	34.6707	37.9886	41.2843
ENSG00000089009	RPL6	561.856	376.538	185.549	145.213	344.106	339.954	166.578	252.586
ENSG00000089012	SIRPG	0	0	0	0	0	0	0	0
ENSG00000089022	MAPKAPK5	23.6914	17.7038	13.0431	10.6578	25.6138	21.3952	17.0167	14.0182
ENSG00000089041	P2RX7	0.190959	0.40196	0.11399	0.269054	0.28949	0.293541	0.176162	0.044098
ENSG00000089048	ESF1	15.6558	16.3272	10.1271	5.6109	22.9277	19.3849	11.7496	14.2268
ENSG00000089050	RBBP9	7.84206	9.06643	8.63793	5.20836	9.51807	9.05629	5.6959	7.95724
ENSG00000089053	ANAPC5	14.4645	10.0729	9.09006	7.97151	9.39526	7.35901	8.89822	8.66834
ENSG00000089057	SLC23A2	3.72306	6.75106	6.05478	5.78982	6.70887	5.65554	6.4588	4.79337
ENSG00000089060	SLC8B1	4.44603	4.15176	3.03313	1.93797	5.33439	4.43715	2.50456	1.63067
ENSG00000089063	TMEM230	61.774	52.8752	48.8736	38.2382	56.0275	53.2064	36.676	55.9473
ENSG00000089091	DZANK1	4.34037	4.39865	1.8572	1.72874	4.16396	3.66737	2.36483	1.8063
ENSG00000089094	KDM2B	0.352179	0.576331	0.1758	0.282394	0.414331	0.528163	0.464127	0.178526
ENSG00000089101	C20orf26	0.140483	0.129373	0.0119799	0.087971	0.0580823	0.0719831	0.0555415	0.0162208
ENSG00000089116	LHX5	9.71685	7.29015	1.61398	0.397097	14.3863	10.3144	1.36284	0.112646
ENSG00000089123	TASP1	3.46216	2.88684	3.61774	1.83213	4.20018	2.51942	2.82758	3.71605
ENSG00000089127	OAS1	0.0288166	0.303288	0.810935	0.81203	0.0397139	0.147656	3.03813	0.0665459
ENSG00000089154	GCN1L1	23.804	34.8646	33.862	48.0384	37.461	35.8925	37.2248	30.8969
ENSG00000089157	RPLP0	723.154	519.481	260.891	312.807	543.515	533.065	301.185	334.541
ENSG00000089159	PXN	9.77293	9.15213	18.8725	32.3431	9.61634	10.3473	27.4485	20.2389
ENSG00000089163	SIRT4	1.69632	2.23167	1.64747	0.147534	0.649389	1.52913	0.807275	3.10119
ENSG00000089169	RPH3A	0.121587	0.203585	0.0848335	0.363389	0.121867	0.330385	0.320473	0.0638138
ENSG00000089177	KIF16B	2.29991	3.42726	3.71806	2.25247	3.87567	3.09976	4.10834	3.61209
ENSG00000089195	TRMT6	16.3031	14.066	10.1522	9.11099	19.5421	12.1743	12.7163	14.5997
ENSG00000089199	CHGB	1.19188	1.50886	0.690378	1.19699	2.0455	1.74765	0.444549	0.493353
ENSG00000089220	PEBP1	256.076	211.347	138.147	133.947	226.614	227.721	120.463	156.695
ENSG00000089225	TBX5	0.0299843	0	0.703163	1.12658	0	0	0.296366	0.138485
ENSG00000089234	BRAP	11.5231	12.0304	10.4338	10.2128	11.8762	10.9598	10.8311	11.4302
ENSG00000089248	ERP29	137.959	96.6625	87.6005	78.5979	139.704	122.135	97.9623	105.025
ENSG00000089250	NOS1	0.0990497	0.161335	0.0442441	0.0295359	1.00105	0.853937	0.161614	0.0490145
ENSG00000089280	FUS	156.3	102.354	103.628	87.8402	146.817	105.52	105.864	88.3515
ENSG00000089289	IGBP1	25.3772	19.1646	15.2063	12.8731	15.0252	17.5428	13.5561	21.4428
ENSG00000089327	FXYD5	34.6248	15.8525	24.3581	31.8756	23.9093	24.9512	32.6209	22.5041
ENSG00000089335	ZNF302	18.5374	19.2783	10.0759	7.2493	14.1016	12.4504	9.76411	7.76138
ENSG00000089351	GRAMD1A	28.8857	24.4355	22.7631	29.5223	28.0034	39.022	35.6332	19.2663
ENSG00000089356	FXYD3	0.11727	0.15428	0	0	0	0.100148	0	0.135405
ENSG00000089472	HEPH	23.7086	33.2862	37.9715	27.8147	27.0226	37.6762	35.7318	29.6985
ENSG00000089486	CDIP1	24.8895	19.1052	17.5682	23.361	17.9914	17.6913	17.1541	14.5893
ENSG00000089505	CMTM1	0.431166	0.212715	0.689405	0.421872	0.222831	1.28875	1.20747	0.373383
ENSG00000089558	KCNH4	0.0292577	0	0.012475	0.114508	0	0.0374789	0	0.0168911
ENSG00000089597	GANAB	132.968	137.887	172.696	183.318	145.011	155.656	168.947	141.275
ENSG00000089639	GMIP	3.74412	5.82134	5.73608	7.05407	3.46234	4.26329	4.84883	4.41671
ENSG00000089682	RBM41	7.87089	12.9493	10.4442	6.98697	11.4434	12.2911	10.2588	10.5861
ENSG00000089685	BIRC5	24.5795	19.1181	11.9955	9.76889	17.8118	16.5831	10.621	17.1456
ENSG00000089692	LAG3	0.753665	0.495759	0.472573	1.49219	1.03867	0.908651	0.876383	0.255946
ENSG00000089693	MLF2	111.644	79.1418	94.3071	105.639	100.342	93.2928	100.314	88.5322
ENSG00000089723	OTUB2	2.35404	4.15493	0.935144	1.6023	2.65988	3.18409	1.09834	1.09736
ENSG00000089737	DDX24	38.0414	37.7823	29.7026	30.6551	34.7576	33.366	30.3758	35.8689
ENSG00000089775	ZBTB25	2.42163	2.35668	1.4993	1.67916	2.82688	2.90851	1.66856	1.44913
ENSG00000089818	NECAP1	8.08219	8.10124	11.5651	8.89424	8.96641	10.1733	9.46781	11.6386
ENSG00000089820	ARHGAP4	0	0	0	0	0	0	0	0
ENSG00000089847	ANKRD24	1.66651	1.18055	0.376542	0.0891946	2.33598	2.21386	0.356655	0.460499
ENSG00000089876	DHX32	14.5324	17.3494	13.5237	10.2934	11.0437	13.4156	12.7761	15.1622
ENSG00000089902	RCOR1	8.81005	13.2294	15.2128	16.3354	10.8094	14.1368	20.5811	15.8916
ENSG00000089916	GPATCH2L	5.64157	13.0451	8.372	8.15257	9.40559	12.3943	11.8267	9.26994
ENSG00000090006	LTBP4	19.8622	17.0781	7.54164	7.85657	13.2179	16.0384	9.56793	3.54116
ENSG00000090013	BLVRB	16.9316	13.3326	14.5089	12.4472	13.4557	14.1077	14.17	24.5445
ENSG00000090020	SLC9A1	6.90782	7.03309	8.13225	13.1799	7.64757	7.27647	13.6722	8.19601
ENSG00000090054	SPTLC1	35.8179	48.1974	49.9346	42.0432	54.4953	49.8775	45.8867	61.8083
ENSG00000090060	PAPOLA	58.9186	74.6749	62.2662	57.9491	77.6666	84.908	71.7437	68.5429
ENSG00000090061	CCNK	12.4025	14.024	17.8765	22.5912	14.6348	12.3932	19.6891	17.4035
ENSG00000090097	PCBP4	54.4767	31.3789	10.2357	18.8253	20.9208	12.9639	13.7248	7.74483
ENSG00000090104	RGS1	0	0.0853104	6.67262	3.24853	0	0.0369186	5.24143	12.5538
ENSG00000090238	YPEL3	7.2383	4.04227	7.2811	4.48641	3.9495	4.81903	8.41002	6.345
ENSG00000090263	MRPS33	36.9079	40.8612	24.1929	15.6816	28.9995	28.7634	16.3905	27.7894
ENSG00000090266	NDUFB2	32.149	27.8043	18.3749	12.4477	20.3506	18.0193	14.2891	23.4886
ENSG00000090273	NUDC	118.832	71.1677	60.4752	76.4579	90.4462	74.8191	72.1306	76.6969
ENSG00000090316	MAEA	24.6741	17.2348	17.8181	17.6841	21.9096	17.4882	16.7863	18.7507
ENSG00000090339	ICAM1	0.458478	0.255188	0.466161	0.662542	0.850576	2.80101	1.069	0.427576
ENSG00000090372	STRN4	50.9751	43.2736	38.5904	49.0691	52.2369	47.3257	49.0144	36.5012
ENSG00000090376	IRAK3	0.112532	0.261259	0.129833	0.0207259	0.547367	0.401367	0.200645	0.0764322
ENSG00000090382	LYZ	0.0374804	0	0.127848	0.117352	0.154962	0.0640163	8.89099	0
ENSG00000090402	SI	0	0.0251016	0.0162708	0.0448051	0	0	0.025145	0
ENSG00000090432	MUL1	19.2798	16.0734	17.9869	18.3897	17.1298	13.2081	19.1105	19.4073
ENSG00000090447	TFAP4	6.75843	5.90432	2.01905	2.07459	5.7468	4.65506	3.1552	2.45838
ENSG00000090470	PDCD7	21.0393	19.5024	11.9896	12.7529	17.5193	15.7516	13.3864	14.1437
ENSG00000090487	SPG21	44.8957	49.7578	31.5166	31.9595	38.9972	47.6405	32.5197	27.4629
ENSG00000090512	FETUB	0.0349665	0	0.119273	0.328443	0.0963789	0	0.138244	0.322991
ENSG00000090520	DNAJB11	30.0573	24.0071	39.4667	35.1042	28.1325	23.5078	37.6107	40.9389
ENSG00000090530	LEPREL1	22.1438	23.8433	22.897	34.1291	14.2566	27.745	30.4533	22.134
ENSG00000090534	THPO	1.97848	0.89474	0.263622	0.629147	1.10771	1.16161	0.366663	1.21361
ENSG00000090539	CHRD	2.97723	1.37489	0.901559	1.19851	2.31113	2.0963	0.976897	1.7539
ENSG00000090554	FLT3LG	0.396699	0.637872	1.05246	1.31108	0.485969	0.790486	0.522798	0.966987
ENSG00000090565	RAB11FIP3	23.0164	19.0364	23.6158	24.4366	22.1829	16.3715	20.9778	14.6516
ENSG00000090581	GNPTG	14.1929	10.2791	9.86186	6.2468	10.6362	7.16223	9.1003	9.49055
ENSG00000090612	ZNF268	6.47573	7.52331	4.62171	3.63402	8.36165	5.13037	4.81853	3.8076
ENSG00000090615	GOLGA3	8.86951	9.78506	23.3832	22.9191	8.93494	7.91859	21.2295	19.3659
ENSG00000090621	PABPC4	67.1473	63.4081	51.0392	70.18	58.5249	47.7727	66.9893	57.2361
ENSG00000090659	CD209	0.147382	0.0881341	0.137108	0.0209753	0.0923256	0.0457687	0.26486	0.201115
ENSG00000090661	CERS4	18.4144	15.3337	31.6711	40.7182	16.03	21.1514	28.9892	19.442
ENSG00000090674	MCOLN1	6.5159	5.69253	12.5239	15.2613	7.9627	4.65162	14.1553	13.0487
ENSG00000090686	USP48	22.6135	24.4635	26.6273	20.3775	24.2682	24.9179	23.4039	20.3035
ENSG00000090776	EFNB1	97.092	80.6332	35.7984	30.3402	81.3916	72.8381	30.763	27.9118
ENSG00000090857	PDPR	2.83177	8.47895	6.38248	6.91349	6.59989	7.05292	6.85914	5.91854
ENSG00000090861	AARS	91.1715	96.7716	53.4727	63.1545	126.285	119.002	66.2925	46.1417
ENSG00000090863	GLG1	37.0303	45.3483	56.6985	46.362	47.1721	61.9067	45.6496	47.3449
ENSG00000090889	KIF4A	24.3861	27.5189	14.9922	16.4972	26.7737	22.2336	12.9316	13.9492
ENSG00000090905	TNRC6A	15.1144	22.6024	16.8705	15.9483	25.1197	21.7294	20.304	15.4351
ENSG00000090920	FCGBP	0.101465	0.00920596	0.00895091	0.0547739	0.10126	0.056771	0.0322766	0.0161594
ENSG00000090924	PLEKHG2	12.1722	12.6123	16.5976	22.3988	14.568	11.2287	22.6851	11.1838
ENSG00000090932	DLL3	5.85254	8.21719	0.692007	1.53987	3.08396	8.52608	1.42591	0.198753
ENSG00000090971	NAT14	50.9983	27.6034	16.428	16.0729	23.4622	24.0718	14.8588	11.0786
ENSG00000090975	PITPNM2	1.75796	1.82353	5.24694	6.66858	2.07332	2.03541	7.17307	4.33289
ENSG00000090989	EXOC1	15.7776	17.5275	14.5287	11.8317	16.7142	15.584	14.0889	15.5138
ENSG00000091009	RBM27	10.0449	15.2967	10.9008	8.51681	19.381	19.9655	13.6128	12.6658
ENSG00000091010	POU4F3	0	0.127653	0.0413721	0	0.0668618	0	0.0639369	0
ENSG00000091039	OSBPL8	11.3993	26.6171	25.3392	21.901	20.6665	23.2448	27.8011	23.9461
ENSG00000091073	DTX2	4.86677	3.67814	4.53874	9.27247	3.88161	4.82827	5.04914	4.83029
ENSG00000091106	NLRC4	0.208178	0.105338	0.327742	0.350975	0.242764	0.177783	0.5276	0.351313
ENSG00000091127	PUS7	17.7308	19.3593	8.23462	9.95774	24.4586	24.2611	14.094	11.1116
ENSG00000091128	LAMB4	0.0391567	0.1803	0.425741	0.183901	0.12142	0.100319	0.180612	0.293879
ENSG00000091129	NRCAM	10.0584	13.618	3.80405	6.09371	6.62248	6.74392	8.26212	2.48585
ENSG00000091136	LAMB1	25.4999	29.4523	248.571	180.935	35.705	45.728	122.351	186.41
ENSG00000091137	SLC26A4	0.0930548	0	0.119031	0.127469	0.0320611	0.0794685	0.107305	0.120876
ENSG00000091138	SLC26A3	0	0.105404	0.0341612	0	0	0.0342106	0.0263966	0.0231272
ENSG00000091140	DLD	38.3929	38.9168	31.5029	29.3112	44.7034	37.7564	29.2633	41.9673
ENSG00000091157	WDR7	2.55948	4.67257	3.50838	3.40339	3.92802	3.08709	3.76451	3.29096
ENSG00000091164	TXNL1	21.0531	17.3013	13.7186	12.8268	19.1673	18.1853	14.799	19.1129
ENSG00000091181	IL5RA	0.0228103	0.0300091	0.272325	0.142839	0	0	0.030061	0.342391
ENSG00000091262	ABCC6	0.429065	0.354438	0.799856	0.640465	0.24753	0.468677	1.26241	0.495418
ENSG00000091317	CMTM6	18.9715	23.7675	41.7874	33.3488	23.5476	25.8491	31.4188	48.1644
ENSG00000091409	ITGA6	19.6697	23.1534	24.422	30.7175	41.2421	43.767	21.5359	25.0911
ENSG00000091428	RAPGEF4	0.528769	0.60869	0.202912	0.310423	0.728729	0.790243	0.505216	0.0610541
ENSG00000091436	MLTK	3.66644	5.97952	5.93988	5.8274	4.39243	5.91435	5.38983	4.55625
ENSG00000091482	SMPX	0.794761	0.160859	1.56402	2.48842	0.337018	0.156628	1.77251	1.05885
ENSG00000091483	FH	75.407	59.7413	47.7861	35.9697	56.6892	46.0292	37.261	56.3752
ENSG00000091490	SEL1L3	11.0269	19.7381	12.1659	11.5549	37.8171	37.9499	8.78955	5.07527
ENSG00000091513	TF	0.224296	0.0983609	0.255029	0.234092	0.206077	0.106416	0.147797	0.129491
ENSG00000091527	CDV3	87.5458	89.1313	94.792	83.9481	75.1457	71.1798	73.6742	93.5506
ENSG00000091536	MYO15A	0.314206	0.203504	0.0453443	0.075676	0.226506	0.206409	0.0637051	0.0948853
ENSG00000091542	ALKBH5	44.6782	37.639	31.4445	31.1989	33.2746	43.6974	29.4263	41.9736
ENSG00000091583	APOH	0.0487628	0	0.0831663	0.0763388	0.067203	0	0	0.0563037
ENSG00000091592	NLRP1	13.834	12.6243	7.87069	9.8457	7.38389	6.95266	5.79212	8.04708
ENSG00000091622	PITPNM3	0.857829	1.02209	0.420972	0.139362	1.29376	1.51354	0.319955	0.205573
ENSG00000091640	SPAG7	53.1851	36.0479	37.9663	29.1175	43.5901	42.4546	32.9841	60.8542
ENSG00000091651	ORC6	52.0266	38.8121	39.1908	37.5652	50.1002	40.5566	48.7331	55.9543
ENSG00000091656	ZFHX4	2.28251	8.63726	2.20458	1.28075	3.50082	3.46884	1.94068	0.826543
ENSG00000091664	SLC17A6	0.392078	0.229251	0.0123833	0	0.28018	0.260426	0.0382747	0
ENSG00000091704	CPA1	0	0	0.126623	0	0	0	0	0
ENSG00000091732	ZC3HC1	23.002	17.2157	13.3414	14.6134	20.7997	16.8126	15.3293	18.3329
ENSG00000091831	ESR1	0.0354748	0.0933409	0.18151	0.0833044	0.04889	0.09846	0.0935025	0.112642
ENSG00000091844	RGS17	0.826276	1.1744	0.415222	0.461981	1.17941	1.49318	0.602798	0.374808
ENSG00000091879	ANGPT2	0.783518	0.529326	2.63651	4.75725	0.364802	0.78667	4.70241	6.74846
ENSG00000091947	TMEM101	19.8357	14.8824	10.4217	7.89819	12.3512	11.4002	7.10307	9.40734
ENSG00000091972	CD200	21.0903	16.9383	5.83422	4.93359	35.7104	43.7739	8.19984	1.36843
ENSG00000091986	CCDC80	4.15579	5.33794	191.151	77.8019	4.16843	7.89608	119.679	85.6484
ENSG00000092009	CMA1	0	0	0.0521898	0.287431	0.168689	0.10453	0.241964	0.0706651
ENSG00000092010	PSME1	26.1485	25.6346	17.0468	11.696	22.5404	28.3661	16.2988	11.3658
ENSG00000092020	PPP2R3C	19.9123	17.5734	11.0466	10.3586	17.8097	16.3418	9.94818	12.9485
ENSG00000092036	HAUS4	14.7728	12.5891	4.70553	4.10054	10.2518	11.244	4.5565	4.95994
ENSG00000092051	JPH4	8.04086	8.308	0.657822	0.921078	16.6855	20.0312	1.80921	0.935982
ENSG00000092054	MYH7	0.226102	0.111547	0.546299	0.81117	0.0649176	0.0643634	0.384882	0
ENSG00000092067	CEBPE	0.147606	0.0485475	0.0314683	0	0.101713	0	0	0
ENSG00000092068	SLC7A8	24.1295	24.9269	47.1271	69.5666	60.8851	67.1745	26.5475	46.5502
ENSG00000092094	OSGEP	17.4253	12.597	12.8784	9.03806	13.8025	8.80843	10.995	10.5681
ENSG00000092096	SLC22A17	23.5188	17.3497	16.7269	14.0866	23.2926	19.9021	13.1446	8.3007
ENSG00000092098	RNF31	3.4309	4.24327	5.82453	5.94041	5.99212	5.69793	6.4801	4.54565
ENSG00000092108	SCFD1	38.4812	29.8701	33.0434	19.0281	38.728	33.4856	27.1347	33.6539
ENSG00000092140	G2E3	13.0222	18.8347	11.2565	10.1932	17.2114	22.6468	12.6563	9.78823
ENSG00000092148	HECTD1	15.7834	28.702	30.0403	29.5153	25.8186	24.6739	36.2643	27.909
ENSG00000092199	HNRNPC	256.314	251.588	132.125	100.625	236.6	237.943	122.351	169.203
ENSG00000092200	RPGRIP1	0.305336	0.248671	0.111591	0.113811	0.641223	0.310424	0.0574848	0.151095
ENSG00000092201	SUPT16H	93.1183	115.79	65.011	56.3869	126.088	115.75	62.5046	68.6728
ENSG00000092203	TOX4	13.7472	16.8168	16.6893	11.4488	14.9413	11.7609	14.4647	16.9445
ENSG00000092208	GEMIN2	29.3718	23.9209	12.623	7.96778	22.3278	18.9453	10.1379	14.7589
ENSG00000092295	TGM1	0.68145	0.516173	0.475459	0.517245	0.967606	0.405606	0.435425	0.762989
ENSG00000092330	TINF2	18.2774	17.9907	13.06	15.8596	15.8572	14.8182	12.6885	11.117
ENSG00000092345	DAZL	0.886779	0.631931	0.0157544	0	5.52502	5.60091	0.0243471	0
ENSG00000092377	TBL1Y	0	0.125372	0	0	0	0	0.282576	0
ENSG00000092421	SEMA6A	40.1365	47.9772	13.7505	29.8378	58.7962	77.5742	28.3922	32.6734
ENSG00000092439	TRPM7	7.29544	13.545	16.7854	14.4865	13.7322	13.7417	14.4425	18.5521
ENSG00000092445	TYRO3	29.5656	30.8916	51.3909	65.9043	34.322	31.3503	58.9813	33.836
ENSG00000092470	WDR76	8.38985	10.298	5.23685	4.94233	9.23813	8.35905	4.93944	6.80774
ENSG00000092529	CAPN3	0.0532946	0	0.0757463	0.0556223	0.122414	0.0455135	0.117059	0
ENSG00000092531	SNAP23	11.2257	13.6454	26.9533	16.5717	17.1179	16.8588	19.0691	26.6134
ENSG00000092607	TBX15	0.981936	0.796628	0.265164	0.204964	0.40598	0.964355	1.22936	0.642479
ENSG00000092621	PHGDH	217.226	181.442	90.8067	111.851	257.073	198.262	85.6499	98.2162
[truncated: 61,679 more rows]
