# Supplementary material for: Gata6 potently initiates reprograming of pluripotent and differentiated cells to extraembryonic endoderm stem cells
Source: Genes Dev. 2015 Jun 15;29(12):1239–55. doi: 10.1101/gad.257071.114 (PMC4495396; doi:10.1101/gad.257071.114)
Supplement: Supplemental Material [file supp_29.12.1239_Table_S8.xlsx]

## Sheet: diffGeneTable_gata6
Table S8: DESeq analysis comparing hES cells in the presence or absence of GATA6 induction (day 6)
Ensembl ID	Gene Symbol	baseMean +GATA6 samples (KSR and mTeSR)	baseMean (Control KSP and mTeSR)	Fold Change	log2 Fold Change	pval	padj	res$padj < 0.05
ENSG00000125872	LRRN4	5509.55	15.5768	0.00282724	-8.46639	1.89285e-85	7.40671e-81	TRUE
ENSG00000145681	HAPLN1	26695.5	141.985	0.0053187	-7.55471	8.23558e-57	1.07419e-52	TRUE
ENSG00000164619	BMPER	2343.19	30.2385	0.0129049	-6.27594	6.57788e-57	1.07419e-52	TRUE
ENSG00000168702	LRP1B	1057.91	6.7116	0.00634421	-7.30034	3.27071e-51	3.19957e-47	TRUE
ENSG00000115414	FN1	326165	5276.17	0.0161764	-5.94997	5.70288e-51	4.46307e-47	TRUE
ENSG00000061455	PRDM6	705.585	2.86393	0.00405894	-7.94468	1.01497e-47	6.61928e-44	TRUE
ENSG00000101076	HNF4A	1114.14	11.4814	0.0103052	-6.60048	4.69272e-47	2.62323e-43	TRUE
ENSG00000164741	DLC1	5291.65	130.288	0.0246214	-5.34395	5.86164e-47	2.86707e-43	TRUE
ENSG00000171992	SYNPO	3604.04	96.5428	0.0267874	-5.2223	3.02263e-46	1.31417e-42	TRUE
ENSG00000130635	COL5A1	39220.6	1178.95	0.0300594	-5.05604	4.78602e-45	1.87277e-41	TRUE
ENSG00000085741	WNT11	403.36	6.25402	0.0155048	-6.01114	8.60298e-43	3.06031e-39	TRUE
ENSG00000147041	SYTL5	3565.72	92.1742	0.0258501	-5.27369	1.12524e-42	3.66923e-39	TRUE
ENSG00000135074	ADAM19	17000.1	663.478	0.0390278	-4.67935	1.66389e-40	5.00831e-37	TRUE
ENSG00000171956	FOXB1	4.94289	367.724	74.3946	6.21713	3.1389e-40	8.77324e-37	TRUE
ENSG00000008513	ST3GAL1	4834.81	177.607	0.0367351	-4.7667	3.79795e-40	9.90758e-37	TRUE
ENSG00000165124	SVEP1	2076.02	43.7308	0.0210647	-5.56903	3.50952e-39	8.58297e-36	TRUE
ENSG00000102554	KLF5	1005.61	34.1485	0.0339579	-4.88011	1.76733e-37	4.06797e-34	TRUE
ENSG00000140795	MYLK3	1206.45	33.9735	0.0281597	-5.15022	2.18867e-37	4.75792e-34	TRUE
ENSG00000164076	CAMKV	26.7089	793.025	29.6913	4.89197	3.49246e-37	7.19263e-34	TRUE
ENSG00000168505	GBX2	20.6371	614.654	29.784	4.89647	1.53633e-36	3.00582e-33	TRUE
ENSG00000135111	TBX3	2782.31	24.1968	0.00869667	-6.84532	1.72774e-36	3.21935e-33	TRUE
ENSG00000112414	GPR126	1769.53	75.6922	0.0427753	-4.54708	6.18945e-36	1.10088e-32	TRUE
ENSG00000261788	RP11-480G7.1	262.286	0.766053	0.00292068	-8.41948	1.22864e-35	2.09029e-32	TRUE
ENSG00000178695	KCTD12	9289.33	216.376	0.023293	-5.42396	3.41597e-35	5.56945e-32	TRUE
ENSG00000225783	MIAT	227.692	4411.48	19.3748	4.27611	5.35188e-35	8.37676e-32	TRUE
ENSG00000166317	SYNPO2L	1220.84	29.8843	0.0244785	-5.35234	4.78266e-34	7.1979e-31	TRUE
ENSG00000134853	PDGFRA	3718.97	83.7752	0.0225265	-5.47224	1.43449e-33	2.07895e-30	TRUE
ENSG00000113594	LIFR	9755.55	555.584	0.0569505	-4.13415	1.78556e-33	2.49532e-30	TRUE
ENSG00000143248	RGS5	12083.3	670.744	0.05551	-4.17111	1.96118e-33	2.64625e-30	TRUE
ENSG00000136110	LECT1	32.2156	1071.24	33.2521	5.05537	5.89732e-32	7.69207e-29	TRUE
ENSG00000163217	BMP10	173.984	0	Inf	Inf	6.54457e-32	8.26093e-29	TRUE
ENSG00000125378	BMP4	1340.06	70.6039	0.0526871	-4.24641	8.0918e-32	9.89476e-29	TRUE
ENSG00000170961	HAS2	5583.32	317.417	0.056851	-4.13667	3.67909e-31	4.36251e-28	TRUE
ENSG00000174358	SLC6A19	238.402	0.371892	0.00155994	-9.3243	6.44257e-31	7.41464e-28	TRUE
ENSG00000181449	SOX2	452.685	6864.98	15.165	3.92267	1.38202e-30	1.5451e-27	TRUE
ENSG00000147596	PRDM14	25.4707	528.72	20.758	4.37559	7.4037e-30	8.04741e-27	TRUE
ENSG00000108821	COL1A1	23965.5	1248.62	0.052101	-4.26254	1.80806e-29	1.91214e-26	TRUE
ENSG00000137507	LRRC32	5352.64	46.0695	0.00860689	-6.86029	3.02639e-29	3.11639e-26	TRUE
ENSG00000259977	AL121578.2	119.853	1.43046	0.0119351	-6.38864	7.53468e-29	7.55979e-26	TRUE
ENSG00000157613	CREB3L1	1839.36	121.156	0.0658683	-3.92427	1.25055e-28	1.22335e-25	TRUE
ENSG00000187498	COL4A1	43229.6	3296.42	0.0762538	-3.71305	1.28255e-28	1.22405e-25	TRUE
ENSG00000141668	CBLN2	377.917	2.95929	0.00783052	-6.99668	3.67506e-28	3.42393e-25	TRUE
ENSG00000172137	CALB2	1198.49	85.8471	0.0716291	-3.80331	7.40196e-28	6.73578e-25	TRUE
ENSG00000244300	RP11-475N22.4	153.502	0.174812	0.00113883	-9.77824	7.89119e-28	7.01778e-25	TRUE
ENSG00000020181	GPR124	4204.05	73.6608	0.0175214	-5.83474	9.73007e-28	8.46084e-25	TRUE
ENSG00000164532	TBX20	241.389	0.349624	0.00144839	-9.43134	2.1733e-27	1.84873e-24	TRUE
ENSG00000229891	Z83851.1	2.73263	147.962	54.1462	5.75879	2.97031e-27	2.47294e-24	TRUE
ENSG00000005884	ITGA3	3102.53	245.543	0.0791429	-3.6594	3.25904e-27	2.6568e-24	TRUE
ENSG00000158560	DYNC1I1	505.47	30.6405	0.0606179	-4.04411	3.33779e-27	2.66546e-24	TRUE
ENSG00000130055	GDPD2	59.8283	893.702	14.9378	3.90089	4.94368e-27	3.86892e-24	TRUE
ENSG00000185668	POU3F1	25.4414	402.161	15.8073	3.98252	1.00606e-26	7.71907e-24	TRUE
ENSG00000099250	NRP1	2263.5	184.019	0.0812984	-3.62063	2.80316e-26	2.10938e-23	TRUE
ENSG00000187800	PEAR1	971.096	62.0741	0.0639216	-3.96755	2.91662e-26	2.15334e-23	TRUE
ENSG00000166387	PPFIBP2	1219.52	88.0313	0.072185	-3.79216	3.38182e-26	2.45056e-23	TRUE
ENSG00000134817	APLNR	12059.4	961.071	0.0796945	-3.64938	4.78588e-26	3.40493e-23	TRUE
ENSG00000164292	RHOBTB3	6267.01	534.957	0.0853607	-3.55028	7.93396e-26	5.54386e-23	TRUE
ENSG00000170542	SERPINB9	4966.36	338.784	0.0682159	-3.87375	1.55132e-25	1.06497e-22	TRUE
ENSG00000163492	CCDC141	423.067	21.1664	0.0500308	-4.32104	2.04269e-25	1.37811e-22	TRUE
ENSG00000147883	CDKN2B	1376.98	85.2987	0.0619463	-4.01284	2.55855e-25	1.69688e-22	TRUE
ENSG00000122691	TWIST1	226.627	10.5403	0.0465096	-4.42633	3.53167e-25	2.30324e-22	TRUE
ENSG00000069011	PITX1	3471.17	5.67381	0.00163455	-9.25689	4.64849e-25	2.98189e-22	TRUE
ENSG00000198796	ALPK2	2358.6	223.027	0.0945591	-3.40264	5.14742e-25	3.24869e-22	TRUE
ENSG00000163520	FBLN2	4804.35	382.239	0.079561	-3.65179	9.44093e-25	5.86387e-22	TRUE
ENSG00000109339	MAPK10	136.18	1564.82	11.4909	3.52242	1.36203e-24	8.32752e-22	TRUE
ENSG00000128849	CGNL1	4482.7	396.52	0.0884555	-3.4989	2.04009e-24	1.22813e-21	TRUE
ENSG00000171132	PRKCE	578.239	43.6048	0.0754097	-3.72911	2.09481e-24	1.24197e-21	TRUE
ENSG00000169851	PCDH7	3524.95	327.358	0.0928686	-3.42867	6.35612e-24	3.71216e-21	TRUE
ENSG00000174804	FZD4	2573.83	233.488	0.0907161	-3.4625	8.4845e-24	4.88233e-21	TRUE
ENSG00000024422	EHD2	2593.01	218.703	0.0843434	-3.56758	1.10048e-23	6.24082e-21	TRUE
ENSG00000088387	DOCK9	2850.6	250.76	0.0879674	-3.50689	1.89402e-23	1.05875e-20	TRUE
ENSG00000125246	CLYBL	24.4251	362.092	14.8246	3.88992	1.97383e-23	1.08783e-20	TRUE
ENSG00000135324	MRAP2	641.85	56.3451	0.0877854	-3.50988	2.3175e-23	1.2595e-20	TRUE
ENSG00000149218	ENDOD1	1007.61	95.6498	0.0949276	-3.39703	2.71877e-23	1.45733e-20	TRUE
ENSG00000106341	PPP1R17	4.561	135.213	29.6454	4.88973	4.36335e-23	2.30727e-20	TRUE
ENSG00000164125	FAM198B	1420.83	103.442	0.0728038	-3.77984	5.54326e-23	2.8921e-20	TRUE
ENSG00000120279	MYCT1	141.885	4.57861	0.0322697	-4.95367	5.92432e-23	3.05025e-20	TRUE
ENSG00000144655	CSRNP1	1370.96	128.5	0.0937304	-3.41534	6.19693e-23	3.14917e-20	TRUE
ENSG00000169435	RASSF6	169.777	7.20285	0.0424254	-4.55893	1.11841e-22	5.61069e-20	TRUE
ENSG00000177511	ST8SIA3	31.9785	386.107	12.0739	3.59382	1.34998e-22	6.68667e-20	TRUE
ENSG00000187688	TRPV2	915.236	14.9033	0.0162836	-5.94044	1.70181e-22	8.32399e-20	TRUE
ENSG00000018625	ATP1A2	254.104	2772.46	10.9107	3.44767	2.89032e-22	1.39628e-19	TRUE
ENSG00000141448	GATA6	5042.36	53.2556	0.0105616	-6.56502	3.23582e-22	1.54412e-19	TRUE
ENSG00000159784	FAM131B	75.5071	732.664	9.70325	3.27847	6.17775e-22	2.91248e-19	TRUE
ENSG00000162849	KIF26B	2062.79	221.84	0.107544	-3.21701	7.8096e-22	3.63797e-19	TRUE
ENSG00000095739	BAMBI	7907.95	224.654	0.0284087	-5.13753	8.74626e-22	4.02637e-19	TRUE
ENSG00000179348	GATA2	2097.83	8.77481	0.0041828	-7.90132	9.56053e-22	4.35004e-19	TRUE
ENSG00000162490	DRAXIN	247.013	2047.54	8.28922	3.05124	1.27447e-21	5.7322e-19	TRUE
ENSG00000134352	IL6ST	8052.28	532.343	0.0661108	-3.91897	1.57531e-21	7.00476e-19	TRUE
ENSG00000067057	PFKP	10226.8	1129.62	0.110457	-3.17845	2.5143e-21	1.10544e-18	TRUE
ENSG00000134871	COL4A2	30323.7	3550.62	0.117091	-3.0943	2.94798e-21	1.28172e-18	TRUE
ENSG00000182752	PAPPA	2057.33	219.524	0.106703	-3.22832	3.15038e-21	1.35467e-18	TRUE
ENSG00000125170	DOK4	9431.95	435.072	0.0461275	-4.43823	3.3368e-21	1.41923e-18	TRUE
ENSG00000171621	SPSB1	760.701	74.3329	0.0977163	-3.35526	3.65191e-21	1.53655e-18	TRUE
ENSG00000165757	KIAA1462	2960.83	254.1	0.0858204	-3.54254	4.09299e-21	1.70382e-18	TRUE
ENSG00000145423	SFRP2	704.789	6840.2	9.70532	3.27878	5.21862e-21	2.14952e-18	TRUE
ENSG00000198074	AKR1B10	101.47	3.44093	0.0339107	-4.88211	5.29132e-21	2.15677e-18	TRUE
ENSG00000123560	PLP1	200.298	2830.17	14.1298	3.82067	5.43597e-21	2.19288e-18	TRUE
ENSG00000259974	LINC00261	1159.41	49.9025	0.0430414	-4.53813	6.69988e-21	2.67517e-18	TRUE
ENSG00000133135	RNF128	164.464	9.36425	0.0569381	-4.13446	9.34993e-21	3.69558e-18	TRUE
ENSG00000124839	RAB17	1255.29	15.308	0.0121948	-6.3576	1.12845e-20	4.41561e-18	TRUE
ENSG00000153266	FEZF2	9.90948	179.817	18.146	4.18158	2.45248e-20	9.50155e-18	TRUE
ENSG00000138448	ITGAV	10991.9	1371.01	0.124729	-3.00313	3.75715e-20	1.44134e-17	TRUE
ENSG00000118733	OLFM3	10.6369	177.942	16.7287	4.06426	5.37158e-20	2.04068e-17	TRUE
ENSG00000158764	ITLN2	174.571	6.55443	0.037546	-4.7352	6.71973e-20	2.5283e-17	TRUE
ENSG00000113196	HAND1	15772.4	24.4669	0.00155125	-9.33236	9.65086e-20	3.59655e-17	TRUE
ENSG00000187098	MITF	193.805	5.77727	0.0298096	-5.06808	1.1688e-19	4.31463e-17	TRUE
ENSG00000057294	PKP2	4222.4	259.489	0.0614554	-4.02432	1.27679e-19	4.66924e-17	TRUE
ENSG00000138449	SLC40A1	1595.73	11.1967	0.00701667	-7.155	1.3104e-19	4.74778e-17	TRUE
ENSG00000044524	EPHA3	36.6978	362.041	9.86546	3.30239	1.41591e-19	5.08299e-17	TRUE
ENSG00000137834	SMAD6	1311.08	148.844	0.113528	-3.13888	1.59887e-19	5.6876e-17	TRUE
ENSG00000139364	TMEM132B	184.513	1444.37	7.82799	2.96864	1.6823e-19	5.9305e-17	TRUE
ENSG00000130287	NCAN	20.3241	226.457	11.1423	3.47798	2.19288e-19	7.66138e-17	TRUE
ENSG00000154127	UBASH3B	1506.89	175.648	0.116563	-3.10082	2.30137e-19	7.96925e-17	TRUE
ENSG00000168209	DDIT4	132.885	1082.59	8.14682	3.02624	3.05825e-19	1.04973e-16	TRUE
ENSG00000133816	MICAL2	3789.15	55.1334	0.0145503	-6.1028	3.29441e-19	1.12096e-16	TRUE
ENSG00000120075	HOXB5	444.557	13.1347	0.0295456	-5.08091	3.3624e-19	1.13423e-16	TRUE
ENSG00000179761	PIPOX	25.6406	355.079	13.8483	3.79164	3.63674e-19	1.21629e-16	TRUE
ENSG00000169126	ARMC4	18.6764	213.829	11.4491	3.51717	3.73225e-19	1.23765e-16	TRUE
ENSG00000104331	IMPAD1	10024.9	1288.69	0.128549	-2.95961	3.86256e-19	1.2701e-16	TRUE
ENSG00000176153	GPX2	585.999	10.6486	0.0181717	-5.78216	4.12829e-19	1.34617e-16	TRUE
ENSG00000157227	MMP14	5803.89	757.554	0.130525	-2.9376	8.03181e-19	2.59739e-16	TRUE
ENSG00000075043	KCNQ2	134.713	1004.21	7.45445	2.8981	8.26013e-19	2.64934e-16	TRUE
ENSG00000116285	ERRFI1	4179.01	585.654	0.140142	-2.83504	1.1476e-18	3.65087e-16	TRUE
ENSG00000141052	MYOCD	1592.77	29.3873	0.0184504	-5.7602	1.26828e-18	4.00223e-16	TRUE
ENSG00000113319	RASGRF2	691.068	83.612	0.12099	-3.04705	1.73806e-18	5.44082e-16	TRUE
ENSG00000115525	ST3GAL5	788.498	71.2513	0.0903633	-3.46812	2.18976e-18	6.80041e-16	TRUE
ENSG00000198732	SMOC1	118.277	1176.11	9.94364	3.31377	2.49647e-18	7.69189e-16	TRUE
ENSG00000150556	LYPD6B	375.492	12.5557	0.0334379	-4.90237	3.33763e-18	1.02032e-15	TRUE
ENSG00000020577	SAMD4A	1847.41	256.851	0.139033	-2.8465	3.83396e-18	1.15402e-15	TRUE
ENSG00000073008	PVR	5056.14	411.432	0.0813727	-3.61931	3.82288e-18	1.15402e-15	TRUE
ENSG00000158292	GPR153	88.7363	672.791	7.58191	2.92256	4.47579e-18	1.33693e-15	TRUE
ENSG00000166922	SCG5	46.5318	409.45	8.79936	3.1374	4.67682e-18	1.38639e-15	TRUE
ENSG00000082684	SEMA5B	175.224	1229.48	7.01662	2.81078	5.65615e-18	1.6641e-15	TRUE
ENSG00000155980	KIF5A	87.428	689.834	7.8903	2.98008	6.45438e-18	1.88478e-15	TRUE
ENSG00000198435	NRARP	104.744	998.242	9.53034	3.25253	8.04181e-18	2.33093e-15	TRUE
ENSG00000140873	ADAMTS18	320.131	36.1419	0.112897	-3.14692	9.74102e-18	2.80269e-15	TRUE
ENSG00000124134	KCNS1	371.488	7.98283	0.0214888	-5.54027	1.13651e-17	3.24609e-15	TRUE
ENSG00000144285	SCN1A	4.76499	102.367	21.4832	4.42514	1.24966e-17	3.54343e-15	TRUE
ENSG00000253304	TMEM200B	723.141	88.7578	0.122739	-3.02633	1.49199e-17	4.2001e-15	TRUE
ENSG00000232301	RP11-132A1.3	10.0502	280.887	27.9483	4.80469	1.54088e-17	4.30675e-15	TRUE
ENSG00000115183	TANC1	2276.66	334.824	0.147068	-2.76544	1.55969e-17	4.32514e-15	TRUE
ENSG00000134954	ETS1	2058.63	300.548	0.145994	-2.77601	1.56956e-17	4.32514e-15	TRUE
ENSG00000111321	LTBR	263.676	28.7048	0.108864	-3.1994	1.85966e-17	5.05338e-15	TRUE
ENSG00000170820	FSHR	506.476	5.42257	0.0107065	-6.54537	1.85548e-17	5.05338e-15	TRUE
ENSG00000272761	RP11-572C15.6	1156.91	36.4084	0.0314705	-4.98986	2.94303e-17	7.94213e-15	TRUE
ENSG00000134013	LOXL2	6117.42	888.574	0.145253	-2.78336	3.12897e-17	8.38606e-15	TRUE
ENSG00000162624	LHX8	127.672	3.33921	0.0261546	-5.25679	3.35264e-17	8.92441e-15	TRUE
ENSG00000137936	BCAR3	1833.41	268.494	0.146446	-2.77156	3.44956e-17	9.12035e-15	TRUE
ENSG00000196562	SULF2	3675.94	550.148	0.149662	-2.74022	3.67051e-17	9.6394e-15	TRUE
ENSG00000114541	FRMD4B	1899.34	288.307	0.151793	-2.71982	3.71178e-17	9.68281e-15	TRUE
ENSG00000185760	KCNQ5	377.72	6.50027	0.0172092	-5.86067	4.0014e-17	1.03692e-14	TRUE
ENSG00000163191	S100A11	6424.25	629.619	0.0980066	-3.35098	5.30391e-17	1.36541e-14	TRUE
ENSG00000188064	WNT7B	34.6179	313.964	9.0694	3.18101	5.93677e-17	1.51834e-14	TRUE
ENSG00000173673	HES3	2.55729	650.719	254.456	7.99127	6.80088e-17	1.72804e-14	TRUE
ENSG00000188517	COL25A1	449.636	59.7717	0.132933	-2.91122	7.30628e-17	1.84448e-14	TRUE
ENSG00000179314	WSCD1	330.272	2125.74	6.43632	2.68624	7.5479e-17	1.89326e-14	TRUE
ENSG00000261409	RP6-24A23.7	38.6275	336.144	8.70219	3.12138	8.42296e-17	2.0993e-14	TRUE
ENSG00000122176	FMOD	324.899	7.24231	0.0222909	-5.4874	8.56508e-17	2.12121e-14	TRUE
ENSG00000154734	ADAMTS1	2711.3	418.756	0.154449	-2.6948	8.8544e-17	2.17907e-14	TRUE
ENSG00000075651	PLD1	344.57	35.6654	0.103507	-3.2722	1.43231e-16	3.50289e-14	TRUE
ENSG00000185818	NAT8L	147.328	1024.15	6.95154	2.79733	1.69033e-16	4.10823e-14	TRUE
ENSG00000176438	SYNE3	202.27	5.67215	0.0280425	-5.15624	1.84974e-16	4.46793e-14	TRUE
ENSG00000196338	NLGN3	162.085	1098.04	6.77443	2.7601	2.2471e-16	5.39442e-14	TRUE
ENSG00000046653	GPM6B	650.438	3926.92	6.03735	2.59391	2.83205e-16	6.75721e-14	TRUE
ENSG00000116962	NID1	3641.41	558.714	0.153434	-2.70431	3.16963e-16	7.51682e-14	TRUE
ENSG00000184905	TCEAL2	29.8286	268.335	8.9959	3.16927	3.32118e-16	7.82878e-14	TRUE
ENSG00000152207	CYSLTR2	45.4617	0.468862	0.0103133	-6.59935	3.62831e-16	8.50154e-14	TRUE
ENSG00000121068	TBX2	71.0886	2.70496	0.0380506	-4.71594	4.02171e-16	9.36722e-14	TRUE
ENSG00000084674	APOB	2264.33	62.2912	0.0275098	-5.18391	4.09915e-16	9.4911e-14	TRUE
ENSG00000139629	GALNT6	664.205	76.676	0.11544	-3.11478	5.68422e-16	1.30837e-13	TRUE
ENSG00000131370	SH3BP5	448.091	62.7578	0.140056	-2.83592	6.46114e-16	1.4785e-13	TRUE
ENSG00000184613	NELL2	285.913	1707.41	5.97178	2.57816	6.63811e-16	1.50388e-13	TRUE
ENSG00000229645	LINC00341	101.423	2.35059	0.0231762	-5.43121	6.6489e-16	1.50388e-13	TRUE
ENSG00000067082	KLF6	4402.21	715.417	0.162513	-2.62137	7.47894e-16	1.6819e-13	TRUE
ENSG00000197702	PARVA	3808.44	649.574	0.170562	-2.55164	8.24472e-16	1.83304e-13	TRUE
ENSG00000266010	GATA6-AS1	157.961	9.09555	0.0575809	-4.11827	8.2407e-16	1.83304e-13	TRUE
ENSG00000096696	DSP	10542.7	1779.21	0.168762	-2.56694	8.55137e-16	1.87986e-13	TRUE
ENSG00000150687	PRSS23	5850.48	662.958	0.113317	-3.14156	8.53562e-16	1.87986e-13	TRUE
ENSG00000164171	ITGA2	1040.21	144.722	0.139128	-2.84552	9.67255e-16	2.11445e-13	TRUE
ENSG00000180861	C12orf36	61.7048	0.766053	0.0124148	-6.3318	1.10784e-15	2.40831e-13	TRUE
ENSG00000116016	EPAS1	2394.72	19.3644	0.00808629	-6.95031	1.26175e-15	2.71288e-13	TRUE
ENSG00000173706	HEG1	5553.78	924.917	0.166538	-2.58608	1.2618e-15	2.71288e-13	TRUE
ENSG00000120708	TGFBI	3601.76	285.403	0.0792398	-3.65763	1.45665e-15	3.11469e-13	TRUE
ENSG00000106236	NPTX2	102.971	652.019	6.33207	2.66268	1.61782e-15	3.4405e-13	TRUE
ENSG00000175115	PACS1	4040.35	672.697	0.166495	-2.58645	1.64846e-15	3.48672e-13	TRUE
ENSG00000236304	AP001189.4	145.708	0.665942	0.0045704	-7.77346	1.71929e-15	3.59764e-13	TRUE
ENSG00000256552	RP11-113C12.4	101.009	7.68602	0.0760928	-3.7161	1.71899e-15	3.59764e-13	TRUE
ENSG00000163501	IHH	348.033	5.27022	0.0151429	-6.04522	1.84326e-15	3.83654e-13	TRUE
ENSG00000224940	PRRT4	311.213	44.5847	0.143261	-2.80328	1.87343e-15	3.8787e-13	TRUE
ENSG00000168830	HTR1E	109.329	0.743784	0.00680318	-7.19958	1.96156e-15	4.03978e-13	TRUE
ENSG00000221946	FXYD7	1.19869	55.5532	46.345	5.53434	2.1336e-15	4.37109e-13	TRUE
ENSG00000182871	COL18A1	33617.6	3906.97	0.116218	-3.10509	2.20414e-15	4.49208e-13	TRUE
ENSG00000151388	ADAMTS12	3266.07	560.901	0.171736	-2.54174	2.58383e-15	5.23861e-13	TRUE
ENSG00000075426	FOSL2	4071.22	227.022	0.0557627	-4.16456	2.6158e-15	5.2761e-13	TRUE
ENSG00000159251	ACTC1	53629.3	1070.86	0.0199678	-5.64618	3.04212e-15	6.10452e-13	TRUE
ENSG00000138119	MYOF	3791.71	175.118	0.0461844	-4.43645	3.06507e-15	6.1192e-13	TRUE
ENSG00000185070	FLRT2	4139.07	386.797	0.0934502	-3.41966	3.16033e-15	6.27734e-13	TRUE
ENSG00000145623	OSMR	205.103	24.1306	0.117651	-3.08741	3.29531e-15	6.5124e-13	TRUE
ENSG00000112077	RHAG	65.3299	0.371892	0.00569252	-7.45672	3.4382e-15	6.76064e-13	TRUE
ENSG00000086062	B4GALT1	2650.03	457.75	0.172734	-2.53337	4.42124e-15	8.65015e-13	TRUE
ENSG00000111348	ARHGDIB	366.875	4.66153	0.012706	-6.29834	5.24129e-15	1.01765e-12	TRUE
ENSG00000139793	MBNL2	1039.48	173.341	0.166758	-2.58417	5.25337e-15	1.01765e-12	TRUE
ENSG00000135144	DTX1	14.394	139.653	9.70221	3.27831	5.97398e-15	1.15154e-12	TRUE
ENSG00000131378	RFTN1	562.399	91.4561	0.162618	-2.62044	6.65721e-15	1.27136e-12	TRUE
ENSG00000169783	LINGO1	214.929	1186.75	5.52158	2.46508	6.66059e-15	1.27136e-12	TRUE
ENSG00000169129	AFAP1L2	3372.29	114.083	0.0338297	-4.88557	7.19454e-15	1.36426e-12	TRUE
ENSG00000169946	ZFPM2	1067.01	22.7595	0.0213302	-5.55096	7.217e-15	1.36426e-12	TRUE
ENSG00000112837	TBX18	1081.68	3.39959	0.00314287	-8.3137	7.39132e-15	1.39049e-12	TRUE
ENSG00000168994	PXDC1	480.644	75.9881	0.158097	-2.66112	8.444e-15	1.58093e-12	TRUE
ENSG00000080503	SMARCA2	1236.34	224.602	0.181667	-2.46063	8.96097e-15	1.66973e-12	TRUE
ENSG00000118137	APOA1	6152.61	36.1134	0.00586961	-7.41252	9.35044e-15	1.72724e-12	TRUE
ENSG00000145391	SETD7	2280.17	408.126	0.17899	-2.48205	9.35791e-15	1.72724e-12	TRUE
ENSG00000113721	PDGFRB	2445.39	420.609	0.172001	-2.53951	1.0483e-14	1.92581e-12	TRUE
ENSG00000135926	TMBIM1	1639.83	285.466	0.174083	-2.52215	1.08082e-14	1.97628e-12	TRUE
ENSG00000138685	FGF2	106.08	639.959	6.03279	2.59283	1.14638e-14	2.08641e-12	TRUE
ENSG00000118503	TNFAIP3	1695.04	78.1507	0.0461055	-4.43892	1.18756e-14	2.15135e-12	TRUE
ENSG00000140937	CDH11	6379.9	1110.01	0.173985	-2.52297	1.23594e-14	2.22869e-12	TRUE
ENSG00000108950	FAM20A	557.459	53.8945	0.0966788	-3.37066	1.40327e-14	2.5188e-12	TRUE
ENSG00000177335	C8orf31	414.951	65.2143	0.157161	-2.66968	1.42884e-14	2.553e-12	TRUE
ENSG00000167771	RCOR2	283.705	1877.62	6.6182	2.72644	1.48118e-14	2.63447e-12	TRUE
ENSG00000168672	FAM84B	6808.5	1229.37	0.180564	-2.46942	1.547e-14	2.7391e-12	TRUE
ENSG00000135409	AMHR2	124.835	5.27338	0.0422429	-4.56515	1.89391e-14	3.33823e-12	TRUE
ENSG00000124920	MYRF	4897.68	281.153	0.0574053	-4.12267	1.94949e-14	3.42079e-12	TRUE
ENSG00000135862	LAMC1	18266.7	3397.85	0.186013	-2.42652	2.13049e-14	3.72171e-12	TRUE
ENSG00000130545	CRB3	197.964	12.26	0.0619303	-4.01321	2.20009e-14	3.8262e-12	TRUE
ENSG00000143344	RGL1	1633.73	306.024	0.187316	-2.41645	2.29414e-14	3.97211e-12	TRUE
ENSG00000110076	NRXN2	43.0115	287.317	6.68001	2.73985	2.63537e-14	4.54282e-12	TRUE
ENSG00000203727	SAMD5	628.755	104.979	0.166964	-2.58239	2.71224e-14	4.65482e-12	TRUE
ENSG00000222040	ADRA2B	10.2876	102.502	9.96369	3.31668	3.71176e-14	6.3424e-12	TRUE
ENSG00000198959	TGM2	3469.5	83.1614	0.0239693	-5.38267	4.13549e-14	7.03573e-12	TRUE
ENSG00000117525	F3	997.34	90.1099	0.0903503	-3.46833	4.23536e-14	7.17444e-12	TRUE
ENSG00000198523	PLN	240.99	0	Inf	Inf	4.5594e-14	7.69006e-12	TRUE
ENSG00000254285	KRT8P3	188.918	11.9009	0.062995	-3.98862	4.67548e-14	7.85199e-12	TRUE
ENSG00000107819	SFXN3	391.555	62.5314	0.1597	-2.64656	4.72572e-14	7.90245e-12	TRUE
ENSG00000073756	PTGS2	118.86	3.0467	0.0256327	-5.28587	4.98675e-14	8.30347e-12	TRUE
ENSG00000155926	SLA	98.2724	5.54837	0.0564591	-4.14665	5.23174e-14	8.67449e-12	TRUE
ENSG00000078053	AMPH	84.5478	490.923	5.80645	2.53766	5.44531e-14	8.9905e-12	TRUE
ENSG00000205744	DENND1C	212.089	25.0756	0.118231	-3.08032	5.66053e-14	9.30658e-12	TRUE
ENSG00000106631	MYL7	2129.43	31.9986	0.0150269	-6.05631	6.55622e-14	1.07341e-11	TRUE
ENSG00000130558	OLFM1	179.611	929.993	5.17782	2.37235	6.81209e-14	1.11065e-11	TRUE
ENSG00000003402	CFLAR	877.731	155.855	0.177566	-2.49358	6.9158e-14	1.12289e-11	TRUE
ENSG00000133980	VRTN	385.808	2005.38	5.19788	2.37792	6.99655e-14	1.1313e-11	TRUE
ENSG00000120675	DNAJC15	1511.59	56.3423	0.0372736	-4.7457	7.51728e-14	1.2105e-11	TRUE
ENSG00000161082	CELF5	43.4952	272.134	6.25665	2.64539	7.62659e-14	1.22307e-11	TRUE
ENSG00000206384	COL6A6	112.228	11.532	0.102756	-3.28271	7.90055e-14	1.26183e-11	TRUE
ENSG00000087258	GNAO1	101.593	557.712	5.48965	2.45671	8.01045e-14	1.27418e-11	TRUE
ENSG00000165449	SLC16A9	129.592	790.578	6.1005	2.60893	8.12491e-14	1.28716e-11	TRUE
ENSG00000109610	SOD3	480.542	78.5687	0.1635	-2.61264	8.40845e-14	1.32446e-11	TRUE
ENSG00000151572	ANO4	369.556	25.2987	0.068457	-3.86866	8.42809e-14	1.32446e-11	TRUE
ENSG00000153294	GPR115	136.749	5.60715	0.0410031	-4.60812	1.09785e-13	1.71836e-11	TRUE
ENSG00000158270	COLEC12	4493.79	208.531	0.0464043	-4.4296	1.12953e-13	1.76089e-11	TRUE
ENSG00000120149	MSX2	845.753	86.7083	0.102522	-3.28599	1.1511e-13	1.78741e-11	TRUE
ENSG00000170396	ZNF804A	146.15	15.9484	0.109123	-3.19597	1.19749e-13	1.85209e-11	TRUE
ENSG00000269825	CTD-3099C6.9	601.507	109.09	0.181361	-2.46306	1.21861e-13	1.87733e-11	TRUE
ENSG00000257345	RP11-511B23.1	110.407	0.915455	0.00829165	-6.91413	1.34526e-13	2.06432e-11	TRUE
ENSG00000145428	RNF175	55.182	325.635	5.9011	2.56098	1.39794e-13	2.13678e-11	TRUE
ENSG00000089116	LHX5	40.3408	425.335	10.5435	3.39829	1.40958e-13	2.14618e-11	TRUE
ENSG00000096060	FKBP5	270.647	1405.48	5.19304	2.37658	1.51147e-13	2.28355e-11	TRUE
ENSG00000203952	CCDC160	95.1798	804.942	8.45707	3.08016	1.50654e-13	2.28355e-11	TRUE
ENSG00000269113	TRABD2B	930.979	165.662	0.177944	-2.49051	1.56841e-13	2.36046e-11	TRUE
ENSG00000158258	CLSTN2	1783.54	128.974	0.0723138	-3.78958	1.61284e-13	2.41803e-11	TRUE
ENSG00000197324	LRP10	1808.45	329.907	0.182425	-2.45462	1.64653e-13	2.45912e-11	TRUE
ENSG00000124942	AHNAK	53914.3	1781.01	0.0330341	-4.9199	1.67789e-13	2.49642e-11	TRUE
ENSG00000178726	THBD	380.722	14.3961	0.0378126	-4.72499	1.70105e-13	2.5213e-11	TRUE
ENSG00000135312	HTR1B	57.9658	3.35667	0.0579077	-4.1101	1.79446e-13	2.64971e-11	TRUE
ENSG00000063180	CA11	131.802	749.766	5.68859	2.50807	2.00963e-13	2.95627e-11	TRUE
ENSG00000170421	KRT8	58949.5	3796.23	0.064398	-3.95684	2.04986e-13	3.00416e-11	TRUE
ENSG00000264514	RP11-720L2.4	66.3403	2.481	0.0373981	-4.74089	2.09665e-13	3.06127e-11	TRUE
ENSG00000253230	LINC00599	13.9697	154.192	11.0376	3.46435	2.11109e-13	3.07089e-11	TRUE
ENSG00000070669	ASNS	1198.42	5854.28	4.885	2.28836	2.56216e-13	3.71323e-11	TRUE
ENSG00000108231	LGI1	166.305	887.667	5.33757	2.41618	2.87584e-13	4.13782e-11	TRUE
ENSG00000116678	LEPR	896.786	92.0833	0.102681	-3.28375	2.87628e-13	4.13782e-11	TRUE
ENSG00000084628	NKAIN1	229.918	1104.71	4.80482	2.26448	2.8911e-13	4.14391e-11	TRUE
ENSG00000163638	ADAMTS9	10167.2	384.651	0.0378324	-4.72423	3.18451e-13	4.54781e-11	TRUE
ENSG00000168143	FAM83B	177.907	9.58355	0.0538683	-4.21442	3.28882e-13	4.67969e-11	TRUE
ENSG00000103460	TOX3	51.8498	521.631	10.0604	3.33062	3.36103e-13	4.76511e-11	TRUE
ENSG00000183248	CTD-3193O13.9	82.5007	442.066	5.35832	2.42178	3.40982e-13	4.81683e-11	TRUE
ENSG00000230316	FEZF1-AS1	20.5068	446.71	21.7835	4.44516	3.52643e-13	4.96364e-11	TRUE
ENSG00000115884	SDC1	232.01	1164.44	5.01894	2.32738	3.60777e-13	5.05993e-11	TRUE
ENSG00000061492	WNT8A	15.7316	207.884	13.2144	3.72404	3.67361e-13	5.13387e-11	TRUE
ENSG00000112773	FAM46A	1642.73	131.01	0.0797515	-3.64834	3.72008e-13	5.18031e-11	TRUE
ENSG00000206052	DOK6	252.286	36.3559	0.144106	-2.7948	3.75681e-13	5.21291e-11	TRUE
ENSG00000130203	APOE	16254.1	3226.89	0.198527	-2.33259	4.12961e-13	5.70995e-11	TRUE
ENSG00000271736	RP11-85G21.3	152.795	0.621405	0.00406692	-7.94185	4.23431e-13	5.8341e-11	TRUE
ENSG00000183150	GPR19	46.3351	275.064	5.93641	2.56959	4.93691e-13	6.77829e-11	TRUE
ENSG00000176658	MYO1D	1129.7	221.756	0.196296	-2.3489	5.40149e-13	7.3894e-11	TRUE
ENSG00000182197	EXT1	4335.17	902.556	0.208194	-2.264	5.41978e-13	7.3894e-11	TRUE
ENSG00000170561	IRX2	473.875	2212.96	4.66994	2.2234	5.90566e-13	8.0239e-11	TRUE
ENSG00000111885	MAN1A1	2166.95	139.834	0.0645302	-3.95388	6.01357e-13	8.14226e-11	TRUE
ENSG00000152137	HSPB8	748.914	140.951	0.188208	-2.4096	6.07421e-13	8.19599e-11	TRUE
ENSG00000168487	BMP1	1823.37	384.259	0.210741	-2.24646	6.26337e-13	8.42219e-11	TRUE
ENSG00000232434	C9orf172	182.977	27.5562	0.1506	-2.73121	6.52132e-13	8.73902e-11	TRUE
ENSG00000205678	TECRL	541.747	1.09341	0.0020183	-8.95264	6.85248e-13	9.15145e-11	TRUE
ENSG00000166825	ANPEP	760.006	50.8646	0.0669266	-3.90128	7.07889e-13	9.42166e-11	TRUE
ENSG00000123572	NRK	1361.15	74.6907	0.0548732	-4.18776	7.53444e-13	9.99399e-11	TRUE
ENSG00000146215	CRIP3	3.88041	62.0771	15.9976	3.99978	7.57004e-13	1.00073e-10	TRUE
ENSG00000166016	ABTB2	3255.55	273.705	0.0840734	-3.57221	9.59202e-13	1.26376e-10	TRUE
ENSG00000254252	CTC-438O3.1	3.80877	80.7676	21.2057	4.40638	9.79915e-13	1.28671e-10	TRUE
ENSG00000169594	BNC1	742.238	16.8728	0.0227324	-5.45911	1.02069e-12	1.33577e-10	TRUE
ENSG00000175426	PCSK1	6.20206	99.9775	16.12	4.01078	1.03832e-12	1.35432e-10	TRUE
ENSG00000112232	KHDRBS2	17.1839	136.379	7.93642	2.98849	1.12212e-12	1.45875e-10	TRUE
ENSG00000155465	SLC7A7	1834.41	61.1383	0.0333286	-4.9071	1.22137e-12	1.58252e-10	TRUE
ENSG00000141837	CACNA1A	64.1362	350.721	5.46839	2.45112	1.2615e-12	1.62913e-10	TRUE
ENSG00000236384	LINC00479	149.91	2.39179	0.0159548	-5.96986	1.27729e-12	1.64409e-10	TRUE
ENSG00000166689	PLEKHA7	1729.89	355.984	0.205784	-2.2808	1.28981e-12	1.65476e-10	TRUE
ENSG00000164107	HAND2	407.422	2.74142	0.00672869	-7.21546	1.35031e-12	1.72672e-10	TRUE
ENSG00000140564	FURIN	3861.58	682.655	0.176781	-2.49996	1.38213e-12	1.76166e-10	TRUE
ENSG00000141314	RHBDL3	58.8919	480.347	8.15643	3.02794	1.58846e-12	2.01806e-10	TRUE
ENSG00000100167	SEPT3	223.546	1225.78	5.48332	2.45505	1.76933e-12	2.24058e-10	TRUE
ENSG00000166900	STX3	3627.76	713.828	0.196768	-2.34543	1.82096e-12	2.29853e-10	TRUE
ENSG00000078804	TP53INP2	1035.92	203.556	0.196497	-2.34742	1.8361e-12	2.31018e-10	TRUE
ENSG00000127074	RGS13	579.018	0.867771	0.0014987	-9.38208	1.90807e-12	2.39304e-10	TRUE
ENSG00000102034	ELF4	1092.93	77.124	0.0705663	-3.82488	1.99428e-12	2.49317e-10	TRUE
ENSG00000167680	SEMA6B	162.779	780.734	4.79629	2.26192	2.06606e-12	2.57468e-10	TRUE
ENSG00000006047	YBX2	30.1749	197.093	6.53169	2.70746	2.09603e-12	2.60374e-10	TRUE
ENSG00000072110	ACTN1	18079.5	3793.38	0.209817	-2.2528	2.47056e-12	3.05927e-10	TRUE
ENSG00000076641	PAG1	1143.79	71.8912	0.0628537	-3.99186	2.65516e-12	3.27475e-10	TRUE
ENSG00000213420	GPC2	152.528	749.454	4.91355	2.29677	2.66131e-12	3.27475e-10	TRUE
ENSG00000136141	LRCH1	719.653	149.209	0.207335	-2.26997	2.86098e-12	3.50941e-10	TRUE
ENSG00000184347	SLIT3	2787.22	93.8602	0.0336753	-4.89217	2.87259e-12	3.51264e-10	TRUE
ENSG00000204466	DGKK	591.139	42.3344	0.071615	-3.80359	2.97691e-12	3.62886e-10	TRUE
ENSG00000170370	EMX2	40.9615	265.771	6.4883	2.69784	3.5029e-12	4.25678e-10	TRUE
ENSG00000165300	SLITRK5	99.5818	506.917	5.09046	2.3478	3.55193e-12	4.303e-10	TRUE
ENSG00000156463	SH3RF2	1290.99	44.4352	0.0344195	-4.86063	4.14938e-12	5.01128e-10	TRUE
ENSG00000162551	ALPL	624.838	2586.62	4.13967	2.04951	4.19734e-12	5.0536e-10	TRUE
ENSG00000204531	POU5F1	43.5076	417.84	9.60385	3.26361	4.23713e-12	5.08586e-10	TRUE
ENSG00000129514	FOXA1	115.593	14.9683	0.129492	-2.94907	4.27118e-12	5.11105e-10	TRUE
ENSG00000117298	ECE1	6169	1327.77	0.215232	-2.21603	4.30805e-12	5.13945e-10	TRUE
ENSG00000111145	ELK3	2016.27	424.228	0.210402	-2.24878	4.45393e-12	5.29733e-10	TRUE
ENSG00000198517	MAFK	226.802	39.1547	0.172639	-2.53417	4.47891e-12	5.3109e-10	TRUE
ENSG00000144485	HES6	228.319	1033.33	4.52582	2.17818	4.54535e-12	5.37341e-10	TRUE
ENSG00000134755	DSC2	3845.66	870.9	0.226463	-2.14265	4.7238e-12	5.56754e-10	TRUE
ENSG00000164512	ANKRD55	32.0986	0.349624	0.0108922	-6.52056	4.85983e-12	5.71067e-10	TRUE
ENSG00000170412	GPRC5C	3553.55	227.856	0.0641205	-3.96307	5.06809e-12	5.93755e-10	TRUE
ENSG00000119698	PPP4R4	41.3673	236.659	5.72093	2.51625	5.67198e-12	6.60549e-10	TRUE
ENSG00000255545	RP11-627G23.1	1.03639	39.8239	38.4257	5.264	5.66049e-12	6.60549e-10	TRUE
ENSG00000104967	NOVA2	137.794	639.728	4.64265	2.21495	6.19467e-12	7.17262e-10	TRUE
ENSG00000149201	CCDC81	155.113	23.8974	0.154065	-2.69839	6.19562e-12	7.17262e-10	TRUE
ENSG00000183508	FAM46C	136.541	18.8746	0.138234	-2.85481	6.22213e-12	7.18207e-10	TRUE
ENSG00000152977	ZIC1	104.122	830.116	7.97255	2.99504	6.55271e-12	7.5414e-10	TRUE
ENSG00000150938	CRIM1	1763.39	373.951	0.212063	-2.23743	6.73631e-12	7.72997e-10	TRUE
ENSG00000180347	CCDC129	185.693	4.3404	0.0233741	-5.41895	7.7552e-12	8.87312e-10	TRUE
ENSG00000116990	MYCL	153.81	710.424	4.61884	2.20753	8.52996e-12	9.73112e-10	TRUE
ENSG00000130208	APOC1	1845.55	345.51	0.187212	-2.41725	8.77358e-12	9.97994e-10	TRUE
ENSG00000187123	LYPD6	896.659	139.918	0.156044	-2.67997	8.86992e-12	1.00603e-09	TRUE
ENSG00000147003	TMEM27	294.207	23.5074	0.0799007	-3.64565	8.91759e-12	1.00851e-09	TRUE
ENSG00000166963	MAP1A	5126.77	1158.83	0.226034	-2.14539	9.07393e-12	1.02324e-09	TRUE
ENSG00000128266	GNAZ	67.0253	345.641	5.15687	2.3665	9.15594e-12	1.02952e-09	TRUE
ENSG00000102755	FLT1	3333.59	658.313	0.197479	-2.34023	9.99055e-12	1.12014e-09	TRUE
ENSG00000185811	IKZF1	189.034	26.2288	0.138752	-2.84942	1.01049e-11	1.12973e-09	TRUE
ENSG00000138650	PCDH10	2370.77	304.825	0.128576	-2.9593	1.01629e-11	1.13298e-09	TRUE
ENSG00000107338	SHB	318.44	56.0036	0.175869	-2.50743	1.06526e-11	1.1842e-09	TRUE
ENSG00000182118	FAM89A	594.955	79.1249	0.132993	-2.91058	1.11242e-11	1.23311e-09	TRUE
ENSG00000138131	LOXL4	482.103	40.7539	0.0845335	-3.56433	1.15628e-11	1.27812e-09	TRUE
ENSG00000186654	PRR5	868.719	136.799	0.157472	-2.66683	1.25724e-11	1.3858e-09	TRUE
ENSG00000105605	CACNG7	97.4559	906.872	9.30545	3.21808	1.26351e-11	1.3888e-09	TRUE
ENSG00000182645	CCDC172	0.377394	31.0919	82.3859	6.36433	1.28121e-11	1.4043e-09	TRUE
ENSG00000081320	STK17B	707.323	134.077	0.189555	-2.39931	1.30774e-11	1.42938e-09	TRUE
ENSG00000198846	TOX	30.8006	263.764	8.5636	3.09822	1.36458e-11	1.48735e-09	TRUE
ENSG00000197965	MPZL1	8618.93	1977.51	0.229438	-2.12382	1.37102e-11	1.49023e-09	TRUE
ENSG00000184809	C21orf88	13.6349	115.9	8.50024	3.0875	1.37945e-11	1.49523e-09	TRUE
ENSG00000213020	ZNF611	1129.13	238.214	0.210972	-2.24488	1.39281e-11	1.50555e-09	TRUE
ENSG00000120693	SMAD9	434.119	84.9537	0.195692	-2.35334	1.40681e-11	1.51649e-09	TRUE
ENSG00000088766	CRLS1	4072.09	952.541	0.233919	-2.09592	1.42834e-11	1.53546e-09	TRUE
ENSG00000165462	PHOX2A	8.68713	104.888	12.074	3.59383	1.45077e-11	1.5553e-09	TRUE
ENSG00000114200	BCHE	58.1629	311.007	5.34718	2.41878	1.55066e-11	1.65333e-09	TRUE
ENSG00000204347	BTBD17	33.8084	520.604	15.3987	3.94474	1.54872e-11	1.65333e-09	TRUE
ENSG00000111339	ART4	1220.2	10.4086	0.00853025	-6.8732	1.57826e-11	1.67819e-09	TRUE
ENSG00000126878	AIF1L	1003.05	4154.78	4.14215	2.05038	1.6122e-11	1.70963e-09	TRUE
ENSG00000151929	BAG3	1772.47	394.026	0.222303	-2.1694	1.63187e-11	1.72581e-09	TRUE
ENSG00000223477	LINC00842	179.944	0.863022	0.00479606	-7.70393	1.76044e-11	1.85677e-09	TRUE
ENSG00000182158	CREB3L2	3876.27	892.637	0.230283	-2.11852	1.8003e-11	1.8937e-09	TRUE
ENSG00000163449	TMEM169	43.508	267.175	6.14083	2.61843	1.80806e-11	1.89677e-09	TRUE
ENSG00000115008	IL1A	121.607	16.2875	0.133936	-2.90039	1.81403e-11	1.89794e-09	TRUE
ENSG00000121075	TBX4	112.522	2.79712	0.0248585	-5.33011	1.86681e-11	1.94796e-09	TRUE
ENSG00000175229	GAL3ST3	57.0076	289.911	5.08548	2.34638	2.01849e-11	2.10063e-09	TRUE
ENSG00000139926	FRMD6	1549.68	301.118	0.19431	-2.36357	2.03052e-11	2.10754e-09	TRUE
ENSG00000168938	PPIC	573.133	61.0557	0.10653	-3.23067	2.13598e-11	2.21114e-09	TRUE
ENSG00000151702	FLI1	442.324	5.72611	0.0129455	-6.2714	2.23455e-11	2.30707e-09	TRUE
ENSG00000002586	CD99	7197.26	1678.65	0.233234	-2.10015	2.29171e-11	2.35986e-09	TRUE
ENSG00000132669	RIN2	721.77	155.774	0.215822	-2.21208	2.33397e-11	2.39707e-09	TRUE
ENSG00000008226	DLEC1	25.7219	159.017	6.18214	2.62811	2.36748e-11	2.42512e-09	TRUE
ENSG00000197043	ANXA6	11717.9	2643.45	0.225591	-2.14822	2.39712e-11	2.44906e-09	TRUE
ENSG00000186174	BCL9L	2887.43	645.702	0.223625	-2.16085	2.4596e-11	2.50636e-09	TRUE
ENSG00000091136	LAMB1	17149.4	2737.67	0.159636	-2.64714	2.61892e-11	2.66178e-09	TRUE
ENSG00000130475	FCHO1	47.3404	248.225	5.24341	2.39051	2.62896e-11	2.66506e-09	TRUE
ENSG00000175906	ARL4D	643.384	137.246	0.213319	-2.22892	2.71514e-11	2.74531e-09	TRUE
ENSG00000091986	CCDC80	8821.32	350.424	0.0397247	-4.65382	2.9187e-11	2.94352e-09	TRUE
ENSG00000136574	GATA4	1603.7	35.2644	0.0219894	-5.50705	2.95526e-11	2.97273e-09	TRUE
ENSG00000087074	PPP1R15A	1871.59	433.14	0.231429	-2.11136	3.00513e-11	3.01515e-09	TRUE
ENSG00000178233	TMEM151B	27.9294	152.16	5.44801	2.44573	3.20951e-11	3.21198e-09	TRUE
ENSG00000197457	STMN3	208.519	882.268	4.23112	2.08104	3.45902e-11	3.45285e-09	TRUE
ENSG00000150893	FREM2	5585.46	1014.61	0.181653	-2.46075	3.48549e-11	3.47041e-09	TRUE
ENSG00000167874	TMEM88	5044.77	263.418	0.052216	-4.25936	3.55743e-11	3.53306e-09	TRUE
ENSG00000174099	MSRB3	828.2	193.689	0.233867	-2.09624	3.89379e-11	3.85732e-09	TRUE
ENSG00000129038	LOXL1	2297.2	449.169	0.195529	-2.35455	3.97355e-11	3.92639e-09	TRUE
ENSG00000075290	WNT8B	51.4646	661.813	12.8596	3.68477	4.17521e-11	4.11526e-09	TRUE
ENSG00000078018	MAP2	319.856	3743.35	11.7032	3.54884	4.22713e-11	4.15597e-09	TRUE
ENSG00000135547	HEY2	265.11	52.1792	0.196821	-2.34504	4.59211e-11	4.50349e-09	TRUE
ENSG00000139737	SLAIN1	139.744	620.195	4.4381	2.14994	4.64151e-11	4.54056e-09	TRUE
ENSG00000101327	PDYN	2.8483	46.0766	16.1769	4.01586	4.66025e-11	4.54752e-09	TRUE
ENSG00000155366	RHOC	1836.24	426.396	0.232211	-2.10649	4.70217e-11	4.56619e-09	TRUE
ENSG00000168542	COL3A1	35085.6	208.938	0.00595509	-7.39166	4.70272e-11	4.56619e-09	TRUE
ENSG00000168461	RAB31	2369.03	568.831	0.240111	-2.05822	4.72508e-11	4.57655e-09	TRUE
ENSG00000260641	RP11-1299A16.3	157.775	8.15957	0.0517165	-4.27323	4.84795e-11	4.68396e-09	TRUE
ENSG00000082293	COL19A1	43.8173	2.37608	0.0542268	-4.20485	4.88054e-11	4.70383e-09	TRUE
ENSG00000183914	DNAH2	627.233	23.5473	0.0375415	-4.73537	4.97083e-11	4.77908e-09	TRUE
ENSG00000251348	HSPD1P11	40.327	0.621405	0.0154092	-6.02007	5.03734e-11	4.83115e-09	TRUE
ENSG00000134207	SYT6	88.9785	551.057	6.19315	2.63067	5.43656e-11	5.20128e-09	TRUE
ENSG00000135447	PPP1R1A	93.1248	553.818	5.94706	2.57218	5.53887e-11	5.28625e-09	TRUE
ENSG00000127831	VIL1	346.093	56.4786	0.163189	-2.61538	5.62523e-11	5.34402e-09	TRUE
ENSG00000133083	DCLK1	166.333	1181.12	7.10093	2.82801	5.62672e-11	5.34402e-09	TRUE
ENSG00000168619	ADAM18	33.8	0.446593	0.0132128	-6.24192	5.72838e-11	5.4274e-09	TRUE
ENSG00000231213	PLSCR5	26.2403	0.259074	0.00987312	-6.66228	5.75533e-11	5.43976e-09	TRUE
ENSG00000221869	CEBPD	449.833	28.6033	0.0635865	-3.97513	5.82686e-11	5.4941e-09	TRUE
ENSG00000156466	GDF6	422.746	46.0387	0.108904	-3.19887	6.15658e-11	5.79103e-09	TRUE
ENSG00000114251	WNT5A	1353.09	313.808	0.23192	-2.1083	6.57778e-11	6.15568e-09	TRUE
ENSG00000135472	FAIM2	11.5752	88.5583	7.65069	2.93559	6.59144e-11	6.15568e-09	TRUE
ENSG00000141622	RNF165	60.4665	411.854	6.81128	2.76793	6.58987e-11	6.15568e-09	TRUE
ENSG00000153162	BMP6	1443.61	34.4299	0.0238498	-5.38988	6.62808e-11	6.17516e-09	TRUE
ENSG00000153071	DAB2	1695.36	236.953	0.139766	-2.83892	6.72672e-11	6.25218e-09	TRUE
ENSG00000070193	FGF10	116.303	16.3589	0.140657	-2.82975	7.1123e-11	6.59489e-09	TRUE
ENSG00000165424	ZCCHC24	1708.04	309.523	0.181216	-2.46422	7.54154e-11	6.97637e-09	TRUE
ENSG00000269975	RP11-58B17.2	9.3076	79.8759	8.5818	3.10128	7.63929e-11	7.05013e-09	TRUE
ENSG00000196116	TDRD7	439.078	79.8437	0.181844	-2.45923	7.80955e-11	7.1903e-09	TRUE
ENSG00000142149	HUNK	1758.94	437.351	0.248645	-2.00784	7.92523e-11	7.27828e-09	TRUE
ENSG00000145632	PLK2	1177.19	237.605	0.201841	-2.30871	7.94231e-11	7.27828e-09	TRUE
ENSG00000168913	ENHO	36.3303	185.247	5.09897	2.35021	7.98089e-11	7.29655e-09	TRUE
ENSG00000005379	BZRAP1	76.794	376.176	4.89851	2.29234	8.06263e-11	7.35002e-09	TRUE
ENSG00000197506	SLC28A3	44.1492	1.13794	0.025775	-5.27788	8.07694e-11	7.35002e-09	TRUE
ENSG00000146833	TRIM4	60.4857	5.89163	0.0974055	-3.35985	8.28242e-11	7.51951e-09	TRUE
ENSG00000120549	KIAA1217	1695.66	413.811	0.244041	-2.03481	8.43504e-11	7.64035e-09	TRUE
ENSG00000259223	RP11-82L7.4	0.766972	98.3806	128.272	7.00306	8.63998e-11	7.80791e-09	TRUE
ENSG00000134323	MYCN	438.57	1815.06	4.13859	2.04914	8.71417e-11	7.83875e-09	TRUE
ENSG00000137285	TUBB2B	1657.63	6404.43	3.86362	1.94995	8.70695e-11	7.83875e-09	TRUE
ENSG00000178568	ERBB4	1690.68	171.871	0.101657	-3.29821	9.09221e-11	8.16005e-09	TRUE
ENSG00000110047	EHD1	3882.32	917.17	0.236243	-2.08166	9.19851e-11	8.23656e-09	TRUE
ENSG00000233056	ERVH48-1	2310.85	87.5501	0.0378865	-4.72217	9.35847e-11	8.36066e-09	TRUE
ENSG00000165895	ARHGAP42	1460.57	338.984	0.23209	-2.10725	9.96002e-11	8.87781e-09	TRUE
ENSG00000004848	ARX	3.72518	89.2137	23.9488	4.58188	1.04511e-10	9.29431e-09	TRUE
ENSG00000128285	MCHR1	972.403	52.0419	0.0535189	-4.22381	1.14214e-10	1.01342e-08	TRUE
ENSG00000135604	STX11	31.7089	0.89004	0.0280691	-5.15487	1.17028e-10	1.03605e-08	TRUE
ENSG00000172731	LRRC20	93.8701	417.5	4.44763	2.15304	1.21182e-10	1.0704e-08	TRUE
ENSG00000100027	YPEL1	43.4518	220.357	5.07131	2.34236	1.24105e-10	1.09375e-08	TRUE
ENSG00000090104	RGS1	295.017	1.12685	0.00381959	-8.03236	1.35776e-10	1.19391e-08	TRUE
ENSG00000163359	COL6A3	6733.16	139.734	0.0207531	-5.59053	1.36146e-10	1.19448e-08	TRUE
ENSG00000151414	NEK7	1138.22	285.006	0.250395	-1.99772	1.48264e-10	1.29789e-08	TRUE
ENSG00000112343	TRIM38	132.931	9.43074	0.0709444	-3.81717	1.50895e-10	1.31797e-08	TRUE
ENSG00000196376	SLC35F1	162.352	653.951	4.02797	2.01005	1.55189e-10	1.35246e-08	TRUE
ENSG00000168961	LGALS9	70.8332	8.62529	0.121769	-3.03778	1.5934e-10	1.38555e-08	TRUE
ENSG00000234949	AC104667.3	70.3252	3.81911	0.0543064	-4.20274	1.61004e-10	1.39691e-08	TRUE
ENSG00000100234	TIMP3	1585.99	220.904	0.139285	-2.84389	1.80352e-10	1.56133e-08	TRUE
ENSG00000221391	AC013489.1	36.0395	1.583	0.043924	-4.50885	1.92212e-10	1.66032e-08	TRUE
ENSG00000197712	FAM114A1	1126.57	137.828	0.122344	-3.03099	2.00761e-10	1.72654e-08	TRUE
ENSG00000236106	AC010729.2	1.21515	37.744	31.0612	4.95704	2.00716e-10	1.72654e-08	TRUE
ENSG00000160932	LY6E	2771.85	643.928	0.23231	-2.10588	2.03335e-10	1.74485e-08	TRUE
ENSG00000117245	KIF17	20.57	125.459	6.09915	2.60861	2.14121e-10	1.83338e-08	TRUE
ENSG00000178401	DNAJC22	112.563	19.4504	0.172795	-2.53286	2.30065e-10	1.9656e-08	TRUE
ENSG00000162645	GBP2	42.0508	2.42214	0.0576004	-4.11778	2.31521e-10	1.97373e-08	TRUE
ENSG00000128606	LRRC17	30.4756	182.215	5.97904	2.57991	2.38202e-10	2.02627e-08	TRUE
ENSG00000122786	CALD1	17185.1	4429.11	0.25773	-1.95607	2.41676e-10	2.05136e-08	TRUE
ENSG00000257935	RP11-82C23.2	6.11163	69.0519	11.2984	3.49805	2.46433e-10	2.08722e-08	TRUE
ENSG00000172247	C1QTNF4	10.3989	97.5313	9.37896	3.22943	2.53957e-10	2.1463e-08	TRUE
ENSG00000087116	ADAMTS2	557.91	128.416	0.230174	-2.11921	2.558e-10	2.15721e-08	TRUE
ENSG00000125848	FLRT3	5470.63	548.461	0.100256	-3.31825	2.59606e-10	2.1846e-08	TRUE
ENSG00000198964	SGMS1	848.643	206.494	0.243323	-2.03906	2.69196e-10	2.26043e-08	TRUE
ENSG00000064012	CASP8	313.203	70.4503	0.224935	-2.15242	2.74786e-10	2.30243e-08	TRUE
ENSG00000171631	P2RY6	412.554	2.69707	0.0065375	-7.25705	2.76031e-10	2.30792e-08	TRUE
ENSG00000204711	C9orf135	14.9602	106.759	7.13622	2.83516	2.77932e-10	2.31886e-08	TRUE
ENSG00000124570	SERPINB6	1691.49	332.722	0.196704	-2.3459	2.82948e-10	2.3557e-08	TRUE
ENSG00000204262	COL5A2	7158.52	1117.05	0.156045	-2.67997	2.83594e-10	2.35606e-08	TRUE
ENSG00000183833	MAATS1	12.6695	103.176	8.14367	3.02568	2.88662e-10	2.39308e-08	TRUE
ENSG00000110244	APOA4	73.284	0	Inf	Inf	2.90162e-10	2.40043e-08	TRUE
ENSG00000118526	TCF21	84.2595	0.896328	0.0106377	-6.55467	2.94581e-10	2.43185e-08	TRUE
ENSG00000244486	SCARF2	569.648	127.023	0.222985	-2.16498	3.13859e-10	2.58554e-08	TRUE
ENSG00000255320	RP11-755F10.1	65.5724	7.13142	0.108756	-3.20083	3.15226e-10	2.59134e-08	TRUE
ENSG00000162909	CAPN2	7951.97	2062.85	0.259413	-1.94668	3.17414e-10	2.60386e-08	TRUE
ENSG00000107485	GATA3	675.088	20.0159	0.0296493	-5.07586	3.29519e-10	2.6975e-08	TRUE
ENSG00000250155	CTD-2353F22.1	65.1791	6.9708	0.106948	-3.22501	3.41802e-10	2.79222e-08	TRUE
ENSG00000071205	ARHGAP10	646.353	91.6757	0.141835	-2.81771	3.59264e-10	2.92875e-08	TRUE
ENSG00000230479	AP000695.6	21.2837	0	Inf	Inf	3.64132e-10	2.96226e-08	TRUE
ENSG00000160789	LMNA	5150.95	1288.05	0.250061	-1.99965	3.75393e-10	3.04754e-08	TRUE
ENSG00000132563	REEP2	184.729	902.773	4.887	2.28895	3.9597e-10	3.20793e-08	TRUE
ENSG00000164929	BAALC	13.225	146.862	11.1049	3.47313	4.02137e-10	3.25116e-08	TRUE
ENSG00000175155	YPEL2	505.504	118.208	0.233841	-2.0964	4.71295e-10	3.80243e-08	TRUE
ENSG00000084112	SSH1	3702.77	948.651	0.2562	-1.96466	4.82418e-10	3.88416e-08	TRUE
ENSG00000155984	TMEM185A	119.521	20.3593	0.170341	-2.55351	5.08363e-10	4.08465e-08	TRUE
ENSG00000125657	TNFSF9	614.266	64.1009	0.104354	-3.26045	5.13365e-10	4.11639e-08	TRUE
ENSG00000172379	ARNT2	194.08	796.108	4.10196	2.03631	5.29331e-10	4.23573e-08	TRUE
ENSG00000137501	SYTL2	50.8022	340.304	6.69861	2.74386	5.58861e-10	4.4629e-08	TRUE
ENSG00000231698	AP002856.5	3.18764	54.7472	17.1748	4.10222	5.84324e-10	4.65674e-08	TRUE
ENSG00000186648	LRRC16B	27.4336	166.052	6.05285	2.59761	5.93733e-10	4.72211e-08	TRUE
ENSG00000243978	RGAG1	240.704	8.45689	0.035134	-4.83099	5.97628e-10	4.74344e-08	TRUE
ENSG00000251196	RP11-54F2.1	111.566	18.8084	0.168585	-2.56845	6.21367e-10	4.92188e-08	TRUE
ENSG00000115594	IL1R1	276.598	22.1523	0.0800885	-3.64226	6.59594e-10	5.21413e-08	TRUE
ENSG00000174307	PHLDA3	216.914	46.2279	0.213116	-2.23029	6.81459e-10	5.37611e-08	TRUE
ENSG00000162733	DDR2	2022.52	165.476	0.0818166	-3.61146	6.87304e-10	5.41131e-08	TRUE
ENSG00000103154	NECAB2	77.8209	365.679	4.69898	2.23235	6.97335e-10	5.47926e-08	TRUE
ENSG00000114631	PODXL2	240.684	884.228	3.67382	1.87728	7.23348e-10	5.67226e-08	TRUE
ENSG00000171798	KNDC1	89.6725	394.124	4.39515	2.13591	7.77156e-10	6.08203e-08	TRUE
ENSG00000197879	MYO1C	3709.77	952.505	0.256756	-1.96153	7.89478e-10	6.16612e-08	TRUE
ENSG00000198336	MYL4	6247.56	71.3419	0.0114192	-6.4524	7.94507e-10	6.19304e-08	TRUE
ENSG00000197747	S100A10	13115.3	958.291	0.0730667	-3.77464	8.38797e-10	6.52527e-08	TRUE
ENSG00000163947	ARHGEF3	691.415	52.3684	0.0757408	-3.72278	8.96998e-10	6.96419e-08	TRUE
ENSG00000149256	TENM4	3400.38	919.492	0.270408	-1.88679	9.18717e-10	7.10462e-08	TRUE
ENSG00000204217	BMPR2	2723.28	729.445	0.267855	-1.90048	9.17224e-10	7.10462e-08	TRUE
ENSG00000249082	CTC-276P9.1	103.759	0.446593	0.00430412	-7.86006	9.35927e-10	7.22344e-08	TRUE
ENSG00000104290	FZD3	759.151	3744.16	4.93203	2.30218	9.55818e-10	7.34797e-08	TRUE
ENSG00000157851	DPYSL5	604.735	3259.73	5.39035	2.43038	9.55572e-10	7.34797e-08	TRUE
ENSG00000107984	DKK1	733.915	190.406	0.259438	-1.94654	9.65903e-10	7.41094e-08	TRUE
ENSG00000003989	SLC7A2	1161.31	298.707	0.257215	-1.95895	9.7166e-10	7.42599e-08	TRUE
ENSG00000073350	LLGL2	1765.48	316.727	0.1794	-2.47875	9.70302e-10	7.42599e-08	TRUE
ENSG00000181541	MAB21L2	1287.82	44.3901	0.0344692	-4.85855	1.06126e-09	8.09496e-08	TRUE
ENSG00000164465	DCBLD1	1151.9	280.006	0.243082	-2.04048	1.08751e-09	8.27902e-08	TRUE
ENSG00000117477	CCDC181	30.1791	158.949	5.26686	2.39694	1.13119e-09	8.59485e-08	TRUE
ENSG00000107736	CDH23	59.306	325.892	5.49509	2.45814	1.143e-09	8.66776e-08	TRUE
ENSG00000052795	FNIP2	2015.31	403.079	0.200008	-2.32187	1.18207e-09	8.94672e-08	TRUE
ENSG00000172638	EFEMP2	951.023	240.533	0.252921	-1.98324	1.22689e-09	9.26802e-08	TRUE
ENSG00000175984	DENND2C	366.988	85.4542	0.232853	-2.10251	1.23876e-09	9.33961e-08	TRUE
ENSG00000166394	CYB5R2	162.885	22.4906	0.138077	-2.85645	1.24797e-09	9.39098e-08	TRUE
ENSG00000133665	DYDC2	5.40626	53.9894	9.98645	3.31997	1.25483e-09	9.42446e-08	TRUE
ENSG00000116675	DNAJC6	464.985	111.177	0.239098	-2.06433	1.26362e-09	9.47234e-08	TRUE
ENSG00000124194	GDAP1L1	15.1362	96.8559	6.39897	2.67784	1.28589e-09	9.62084e-08	TRUE
ENSG00000172572	PDE3A	879.881	138.73	0.157669	-2.66503	1.29393e-09	9.66248e-08	TRUE
ENSG00000169242	EFNA1	131.213	23.325	0.177765	-2.49196	1.38078e-09	1.02914e-07	TRUE
ENSG00000130513	GDF15	117.059	20.9715	0.179153	-2.48073	1.41922e-09	1.05573e-07	TRUE
ENSG00000166401	SERPINB8	188.569	40.1598	0.212971	-2.23127	1.42186e-09	1.05573e-07	TRUE
ENSG00000105810	CDK6	5285.36	1412.29	0.267209	-1.90396	1.5293e-09	1.13336e-07	TRUE
ENSG00000167601	AXL	2635.66	692.049	0.262572	-1.92922	1.57785e-09	1.16713e-07	TRUE
ENSG00000178597	PSAPL1	79.3619	0.993297	0.0125161	-6.32008	1.59194e-09	1.17534e-07	TRUE
ENSG00000114805	PLCH1	277.303	1060.26	3.82348	1.93488	1.61045e-09	1.18676e-07	TRUE
ENSG00000134762	DSC3	4620.67	55.6082	0.0120347	-6.37666	1.63053e-09	1.1993e-07	TRUE
ENSG00000153044	CENPH	323.545	1255.99	3.88196	1.95679	1.64452e-09	1.20732e-07	TRUE
ENSG00000125878	TCF15	9.25672	83.3456	9.00379	3.17053	1.66494e-09	1.21947e-07	TRUE
ENSG00000170927	PKHD1	58.8523	6.51137	0.110639	-3.17607	1.66731e-09	1.21947e-07	TRUE
ENSG00000155657	TTN	2434.31	645.133	0.265017	-1.91584	1.68139e-09	1.22629e-07	TRUE
ENSG00000186340	THBS2	121.12	775.16	6.39994	2.67806	1.68289e-09	1.22629e-07	TRUE
ENSG00000171345	KRT19	16638.4	938.413	0.0564005	-4.14815	1.69885e-09	1.23561e-07	TRUE
ENSG00000165821	SALL2	1261.8	5052.87	4.0045	2.00162	1.72078e-09	1.24924e-07	TRUE
ENSG00000170955	PRKCDBP	575.59	149.381	0.259527	-1.94604	1.78194e-09	1.29125e-07	TRUE
ENSG00000176049	JAKMIP2	147.994	771.983	5.21632	2.38303	1.81148e-09	1.31022e-07	TRUE
ENSG00000125844	RRBP1	7531.96	1960.52	0.260294	-1.94179	1.8374e-09	1.32652e-07	TRUE
ENSG00000168785	TSPAN5	3558.09	752.719	0.211551	-2.24092	1.85245e-09	1.33492e-07	TRUE
ENSG00000123684	LPGAT1	2309.66	630.874	0.273145	-1.87226	1.86384e-09	1.34066e-07	TRUE
ENSG00000205730	ITPRIPL2	952.265	254.769	0.26754	-1.90217	1.89282e-09	1.35901e-07	TRUE
ENSG00000149596	JPH2	592.418	67.1516	0.113352	-3.14112	1.93141e-09	1.38418e-07	TRUE
ENSG00000125266	EFNB2	9016.08	2490.53	0.276232	-1.85605	1.96245e-09	1.40385e-07	TRUE
ENSG00000107957	SH3PXD2A	2794.61	736.414	0.263512	-1.92406	2.08765e-09	1.48866e-07	TRUE
ENSG00000116991	SIPA1L2	8172.03	1900.55	0.232568	-2.10428	2.08861e-09	1.48866e-07	TRUE
ENSG00000171729	TMEM51	645.217	161.548	0.250377	-1.99783	2.11582e-09	1.50531e-07	TRUE
ENSG00000160216	AGPAT3	1057.19	270.484	0.255852	-1.96662	2.14772e-09	1.52523e-07	TRUE
ENSG00000106868	SUSD1	505.832	131.18	0.259334	-1.94712	2.3182e-09	1.64332e-07	TRUE
ENSG00000000005	TNMD	6.04043	74.22	12.2872	3.61908	2.49006e-09	1.76196e-07	TRUE
ENSG00000167216	KATNAL2	27.9049	144.375	5.17384	2.37123	2.5008e-09	1.76636e-07	TRUE
ENSG00000130234	ACE2	351.006	5.39094	0.0153585	-6.02481	2.50882e-09	1.76883e-07	TRUE
ENSG00000271156	RP11-642C5.1	74.4726	10.0892	0.135475	-2.8839	2.53318e-09	1.78279e-07	TRUE
ENSG00000013016	EHD3	1745.66	335.038	0.191926	-2.38138	2.67248e-09	1.87745e-07	TRUE
ENSG00000145685	LHFPL2	2776.72	748.917	0.269713	-1.8905	2.74487e-09	1.92485e-07	TRUE
ENSG00000105967	TFEC	57.4574	1.47018	0.0255873	-5.28843	2.81101e-09	1.96771e-07	TRUE
ENSG00000072786	STK10	1302.44	344.943	0.264844	-1.91679	2.82857e-09	1.97646e-07	TRUE
ENSG00000006071	ABCC8	7.64943	64.4177	8.42124	3.07403	2.91652e-09	2.03067e-07	TRUE
ENSG00000112378	PERP	3793.72	1047.03	0.27599	-1.85731	2.91269e-09	2.03067e-07	TRUE
ENSG00000204604	ZNF468	1006.79	262.583	0.260813	-1.93891	2.92606e-09	2.03369e-07	TRUE
ENSG00000043355	ZIC2	764.297	3802.8	4.97555	2.31486	2.93649e-09	2.03732e-07	TRUE
ENSG00000185274	WBSCR17	305.295	1057.41	3.46356	1.79225	3.06655e-09	2.12379e-07	TRUE
ENSG00000166272	WBP1L	2454.39	676.346	0.275566	-1.85953	3.10939e-09	2.14966e-07	TRUE
ENSG00000152578	GRIA4	11.1505	81.2557	7.28717	2.86536	3.12254e-09	2.15494e-07	TRUE
ENSG00000169031	COL4A3	104.154	11.3734	0.109199	-3.19497	3.17019e-09	2.18397e-07	TRUE
ENSG00000166780	C16orf45	105.786	442.946	4.18719	2.06598	3.19178e-09	2.19498e-07	TRUE
ENSG00000101938	CHRDL1	75.4959	639.81	8.47477	3.08317	3.20051e-09	2.19713e-07	TRUE
ENSG00000105737	GRIK5	129.324	603.171	4.66403	2.22158	3.22617e-09	2.21086e-07	TRUE
ENSG00000188643	S100A16	2989.25	135.195	0.045227	-4.46667	3.25634e-09	2.22763e-07	TRUE
ENSG00000115507	OTX1	55.2331	295.352	5.34738	2.41883	3.26242e-09	2.2279e-07	TRUE
ENSG00000158445	KCNB1	20.3611	113.454	5.57213	2.47823	3.29415e-09	2.24564e-07	TRUE
ENSG00000135069	PSAT1	2888.77	10250.8	3.54849	1.82721	3.39945e-09	2.3134e-07	TRUE
ENSG00000164236	ANKRD33B	183.323	28.567	0.155829	-2.68196	3.52067e-09	2.39173e-07	TRUE
ENSG00000264433	RP11-720L2.3	41.6933	3.30262	0.0792123	-3.65813	3.58325e-09	2.43003e-07	TRUE
ENSG00000125845	BMP2	1965.58	172.826	0.0879262	-3.50756	3.68747e-09	2.49638e-07	TRUE
ENSG00000103241	FOXF1	416.492	6.17278	0.0148209	-6.07622	3.7242e-09	2.51689e-07	TRUE
ENSG00000087303	NID2	9784.99	432.289	0.0441788	-4.5005	3.75987e-09	2.53662e-07	TRUE
ENSG00000155093	PTPRN2	90.1294	385.6	4.27829	2.09703	3.9317e-09	2.64713e-07	TRUE
ENSG00000185742	C11orf87	2.52609	177.579	70.298	6.13541	3.93721e-09	2.64713e-07	TRUE
ENSG00000124491	F13A1	9.01704	62.8631	6.97159	2.80149	4.06646e-09	2.72934e-07	TRUE
ENSG00000143850	PLEKHA6	1781.19	242.988	0.136419	-2.87389	4.11404e-09	2.75655e-07	TRUE
ENSG00000108753	HNF1B	559.015	15.3687	0.0274924	-5.18482	4.15931e-09	2.78212e-07	TRUE
ENSG00000108852	MPP2	244.05	897.753	3.67857	1.87914	4.17516e-09	2.78795e-07	TRUE
ENSG00000153822	KCNJ16	292.925	5.69128	0.0194292	-5.68563	4.20523e-09	2.80325e-07	TRUE
ENSG00000143595	AQP10	19.4356	0	Inf	Inf	4.4962e-09	2.992e-07	TRUE
ENSG00000162687	KCNT2	92.7043	413.422	4.45958	2.15691	4.50367e-09	2.992e-07	TRUE
ENSG00000065413	ANKRD44	143.053	24.8193	0.173497	-2.52701	4.60911e-09	3.05686e-07	TRUE
ENSG00000197122	SRC	4509.33	1211.49	0.268662	-1.89614	4.62167e-09	3.06e-07	TRUE
ENSG00000151952	TMEM132D	44.4644	204.575	4.60086	2.2019	4.74689e-09	3.1376e-07	TRUE
ENSG00000198691	ABCA4	149.489	6.5862	0.0440581	-4.50445	5.35505e-09	3.53361e-07	TRUE
ENSG00000164733	CTSB	6705.28	1335.64	0.199192	-2.32777	5.44572e-09	3.58739e-07	TRUE
ENSG00000133454	MYO18B	153.219	9.73463	0.0635341	-3.97633	5.4936e-09	3.61285e-07	TRUE
ENSG00000197106	SLC6A17	60.7929	8.35048	0.13736	-2.86397	5.55802e-09	3.64908e-07	TRUE
ENSG00000119699	TGFB3	119.523	22.3734	0.187189	-2.41744	5.9153e-09	3.87715e-07	TRUE
ENSG00000205683	DPF3	213.071	12.7367	0.0597768	-4.06427	5.97934e-09	3.91257e-07	TRUE
ENSG00000197355	UAP1L1	269.585	65.3179	0.242291	-2.04519	6.09884e-09	3.9841e-07	TRUE
ENSG00000164985	PSIP1	2026.91	7330.41	3.61655	1.85461	6.11521e-09	3.98814e-07	TRUE
ENSG00000146376	ARHGAP18	382.924	94.2707	0.246186	-2.02218	6.1328e-09	3.99295e-07	TRUE
ENSG00000221972	C3orf36	18.7666	0	Inf	Inf	6.27317e-09	4.07756e-07	TRUE
ENSG00000223652	AC106786.1	27.3096	1.29537	0.0474327	-4.39797	6.87593e-09	4.46194e-07	TRUE
ENSG00000162104	ADCY9	729.742	203.12	0.278345	-1.84505	6.93432e-09	4.49238e-07	TRUE
ENSG00000168386	FILIP1L	254.135	65.4781	0.257651	-1.95651	7.07688e-09	4.57716e-07	TRUE
ENSG00000168243	GNG4	85.0164	388.835	4.57364	2.19334	7.2192e-09	4.66151e-07	TRUE
ENSG00000197380	DACT3	582.84	146.113	0.250691	-1.99602	7.34236e-09	4.73322e-07	TRUE
ENSG00000132510	KDM6B	3718	1022.02	0.274885	-1.8631	7.41975e-09	4.77524e-07	TRUE
ENSG00000143061	IGSF3	3416.52	961.401	0.281397	-1.82932	7.63865e-09	4.90805e-07	TRUE
ENSG00000120156	TEK	1574.59	425.293	0.270098	-1.88844	7.72069e-09	4.95263e-07	TRUE
ENSG00000107611	CUBN	363.595	41.1071	0.113057	-3.14487	7.77626e-09	4.97105e-07	TRUE
ENSG00000137821	LRRC49	97.4805	382.09	3.91965	1.97073	7.78751e-09	4.97105e-07	TRUE
ENSG00000226846	LINC00348	20.2277	0.174812	0.00864219	-6.85439	7.77716e-09	4.97105e-07	TRUE
ENSG00000140575	IQGAP1	8476.89	2439.05	0.287729	-1.79722	7.94211e-09	5.06148e-07	TRUE
ENSG00000273087	RP11-566J3.4	2.41937	49.0888	20.2899	4.34269	8.26638e-09	5.25957e-07	TRUE
ENSG00000122733	KIAA1045	145.613	13.2264	0.090833	-3.46064	8.35766e-09	5.30902e-07	TRUE
ENSG00000224594	RPL29P19	73.8456	3.3265	0.0450467	-4.47243	8.45402e-09	5.36152e-07	TRUE
ENSG00000124788	ATXN1	406.705	104.788	0.257652	-1.9565	8.5561e-09	5.41748e-07	TRUE
ENSG00000105971	CAV2	323.517	49.0746	0.151691	-2.72079	8.66047e-09	5.47471e-07	TRUE
ENSG00000156113	KCNMA1	674.097	77.4341	0.114871	-3.12191	8.75707e-09	5.52684e-07	TRUE
ENSG00000204950	LRRC10B	5.74963	52.4942	9.13001	3.19062	8.81471e-09	5.55426e-07	TRUE
ENSG00000164251	F2RL1	2240.41	644.109	0.287496	-1.79839	9.03449e-09	5.6836e-07	TRUE
ENSG00000101230	ISM1	252.613	28.8038	0.114023	-3.1326	9.07676e-09	5.70102e-07	TRUE
ENSG00000144645	OSBPL10	932.148	256.976	0.275681	-1.85893	9.24176e-09	5.79535e-07	TRUE
ENSG00000161638	ITGA5	6638.75	1453.59	0.218955	-2.19129	9.27506e-09	5.80693e-07	TRUE
ENSG00000120949	TNFRSF8	50.4365	187.451	3.71658	1.89397	9.33747e-09	5.83667e-07	TRUE
ENSG00000212993	POU5F1B	32.1264	189.462	5.8974	2.56008	9.36378e-09	5.84377e-07	TRUE
ENSG00000122359	ANXA11	2596.58	351.438	0.135347	-2.88527	9.62003e-09	5.99413e-07	TRUE
ENSG00000183778	B3GALT5	111.931	515.184	4.60271	2.20248	9.73303e-09	6.0549e-07	TRUE
ENSG00000146242	TPBG	834.45	2962.32	3.55002	1.82783	9.91721e-09	6.15969e-07	TRUE
ENSG00000171551	ECEL1	12.4029	92.1197	7.42726	2.89283	1.0124e-08	6.27813e-07	TRUE
ENSG00000165156	ZHX1	802.042	238.842	0.297793	-1.74762	1.06061e-08	6.56674e-07	TRUE
ENSG00000011677	GABRA3	21.845	122.954	5.62845	2.49274	1.09538e-08	6.77126e-07	TRUE
ENSG00000072041	SLC6A15	83.2442	329.442	3.95754	1.9846	1.0991e-08	6.78356e-07	TRUE
ENSG00000056487	PHF21B	167.4	597.385	3.56861	1.83536	1.1084e-08	6.83019e-07	TRUE
ENSG00000129354	AP1M2	414.92	90.2424	0.217494	-2.20095	1.13391e-08	6.97638e-07	TRUE
ENSG00000164393	GPR111	148.057	14.0019	0.0945706	-3.40246	1.14685e-08	7.04493e-07	TRUE
ENSG00000033100	CHPF2	1800.18	513.958	0.285503	-1.80842	1.16675e-08	7.15595e-07	TRUE
ENSG00000014257	ACPP	234.047	12.6174	0.0539097	-4.21331	1.20116e-08	7.35545e-07	TRUE
ENSG00000116670	MAD2L2	545.833	1814.74	3.32472	1.73323	1.22035e-08	7.46127e-07	TRUE
ENSG00000257060	RP11-266O8.1	6.72274	55.9403	8.32107	3.05677	1.24861e-08	7.62217e-07	TRUE
ENSG00000039523	FAM65A	1484.27	325.998	0.219635	-2.18682	1.33098e-08	8.09975e-07	TRUE
ENSG00000124107	SLPI	26.4263	0	Inf	Inf	1.32914e-08	8.09975e-07	TRUE
ENSG00000269936	MIR145	69.1487	5.17794	0.0748812	-3.73925	1.34052e-08	8.1451e-07	TRUE
ENSG00000257316	RP11-267D19.2	18.1373	0	Inf	Inf	1.3809e-08	8.37748e-07	TRUE
ENSG00000188322	SBK1	437.855	1461.02	3.33677	1.73845	1.38612e-08	8.39613e-07	TRUE
ENSG00000167912	RP11-25K19.1	17.3319	93.448	5.39169	2.43074	1.41006e-08	8.5279e-07	TRUE
ENSG00000248187	RP11-184M15.1	33.2381	2.4079	0.0724442	-3.78699	1.43989e-08	8.69487e-07	TRUE
ENSG00000054356	PTPRN	686.434	131.61	0.19173	-2.38285	1.51025e-08	9.10574e-07	TRUE
ENSG00000046889	PREX2	160.221	1630.6	10.1772	3.34726	1.55877e-08	9.38377e-07	TRUE
ENSG00000116096	SPR	284.485	73.5213	0.258437	-1.95212	1.56397e-08	9.40063e-07	TRUE
ENSG00000100505	TRIM9	15.8606	82.1454	5.17922	2.37273	1.58566e-08	9.51639e-07	TRUE
ENSG00000135929	CYP27A1	296.777	74.9841	0.252661	-1.98472	1.60406e-08	9.60884e-07	TRUE
ENSG00000213694	S1PR3	1261.58	347.526	0.275469	-1.86004	1.60598e-08	9.60884e-07	TRUE
ENSG00000080493	SLC4A4	309.772	42.7724	0.138077	-2.85646	1.62402e-08	9.70197e-07	TRUE
ENSG00000147526	TACC1	1185.19	340.944	0.28767	-1.79752	1.67238e-08	9.97566e-07	TRUE
ENSG00000110841	PPFIBP1	2469.99	714.82	0.289402	-1.78885	1.70462e-08	1.01525e-06	TRUE
ENSG00000189190	ZNF600	405.165	104.963	0.259063	-1.94862	1.81655e-08	1.08027e-06	TRUE
ENSG00000267257	RP11-1151B14.4	25.6074	0.918596	0.0358723	-4.80099	1.89547e-08	1.12549e-06	TRUE
ENSG00000204936	CD177	158.26	3.19115	0.020164	-5.63207	1.93573e-08	1.14765e-06	TRUE
ENSG00000119771	KLHL29	713.731	160.245	0.224517	-2.1551	1.98049e-08	1.17242e-06	TRUE
ENSG00000132164	SLC6A11	10.2865	70.5201	6.85562	2.77729	2.00443e-08	1.18479e-06	TRUE
ENSG00000259498	RP11-244F12.3	433.724	80.9513	0.186642	-2.42165	2.10323e-08	1.24132e-06	TRUE
ENSG00000066322	ELOVL1	1073.42	313.442	0.292002	-1.77595	2.1187e-08	1.24857e-06	TRUE
ENSG00000167889	MGAT5B	67.348	247.91	3.68102	1.88011	2.12303e-08	1.24924e-06	TRUE
ENSG00000128283	CDC42EP1	1403.72	397.672	0.283299	-1.8196	2.226e-08	1.30786e-06	TRUE
ENSG00000091879	ANGPT2	410.375	46.4319	0.113145	-3.14375	2.25631e-08	1.32368e-06	TRUE
ENSG00000137872	SEMA6D	2910.59	458.068	0.15738	-2.66768	2.37171e-08	1.38722e-06	TRUE
ENSG00000246465	RP11-57A19.2	13.8282	83.6259	6.04749	2.59634	2.3702e-08	1.38722e-06	TRUE
ENSG00000174807	CD248	569.708	46.6916	0.0819572	-3.60899	2.4165e-08	1.40921e-06	TRUE
ENSG00000175662	TOM1L2	576.772	168.339	0.291864	-1.77663	2.41318e-08	1.40921e-06	TRUE
ENSG00000153707	PTPRD	5882.84	1833.9	0.311738	-1.6816	2.45834e-08	1.43147e-06	TRUE
ENSG00000139800	ZIC5	107.745	1178.6	10.9387	3.45137	2.47134e-08	1.4369e-06	TRUE
ENSG00000166741	NNMT	621.403	21.3706	0.0343909	-4.86183	2.49027e-08	1.44576e-06	TRUE
ENSG00000101665	SMAD7	879.517	252.137	0.286676	-1.80251	2.49916e-08	1.44877e-06	TRUE
ENSG00000106484	MEST	380.863	103.551	0.271886	-1.87893	2.53632e-08	1.46814e-06	TRUE
ENSG00000146072	TNFRSF21	4731.51	785.458	0.166006	-2.59069	2.55666e-08	1.47773e-06	TRUE
ENSG00000169548	ZNF280A	111.299	22.1123	0.198674	-2.33153	2.58472e-08	1.49174e-06	TRUE
ENSG00000261116	RP3-523K23.2	94.4908	6.35421	0.0672468	-3.89439	2.62496e-08	1.51274e-06	TRUE
ENSG00000107438	PDLIM1	4785.42	1044.8	0.218329	-2.19542	2.67092e-08	1.53696e-06	TRUE
ENSG00000148677	ANKRD1	5020.17	377.628	0.0752221	-3.7327	2.67575e-08	1.53747e-06	TRUE
ENSG00000103196	CRISPLD2	213.024	23.5118	0.110372	-3.17955	2.68473e-08	1.54038e-06	TRUE
ENSG00000186907	RTN4RL2	22.9624	106.74	4.64847	2.21676	2.70225e-08	1.54816e-06	TRUE
ENSG00000149926	FAM57B	31.147	255.149	8.19178	3.03418	2.76939e-08	1.5843e-06	TRUE
ENSG00000171533	MAP6	167.624	736.725	4.3951	2.1359	2.87145e-08	1.64029e-06	TRUE
ENSG00000144749	LRIG1	483.049	3312.54	6.85755	2.77769	2.88619e-08	1.64391e-06	TRUE
ENSG00000147145	LPAR4	90.5699	617.981	6.82325	2.77046	2.88457e-08	1.64391e-06	TRUE
ENSG00000117016	RIMS3	240.662	1151.17	4.78333	2.25801	2.99562e-08	1.70376e-06	TRUE
ENSG00000237499	RP11-356I2.4	81.1579	15.2177	0.187507	-2.41498	3.06718e-08	1.74193e-06	TRUE
ENSG00000107104	KANK1	2236.87	681.378	0.304613	-1.71495	3.08392e-08	1.74889e-06	TRUE
ENSG00000068650	ATP11A	4187.57	1252	0.298979	-1.74188	3.12835e-08	1.77152e-06	TRUE
ENSG00000037280	FLT4	114.923	395.059	3.43759	1.7814	3.13738e-08	1.77407e-06	TRUE
ENSG00000158457	TSPAN33	91.7389	326.665	3.56081	1.83221	3.17115e-08	1.79058e-06	TRUE
ENSG00000182175	RGMA	165.191	2121	12.8397	3.68254	3.1873e-08	1.79711e-06	TRUE
ENSG00000136167	LCP1	592.048	16.2127	0.0273841	-5.19052	3.30402e-08	1.86023e-06	TRUE
ENSG00000162688	AGL	2138.31	632.923	0.295993	-1.75637	3.40118e-08	1.91219e-06	TRUE
ENSG00000188674	C2orf80	3.47609	37.5117	10.7913	3.4318	3.48809e-08	1.95823e-06	TRUE
ENSG00000198719	DLL1	147.986	659.445	4.45612	2.15579	3.54598e-08	1.98788e-06	TRUE
ENSG00000150627	WDR17	41.1934	186.394	4.52485	2.17787	3.56221e-08	1.99413e-06	TRUE
ENSG00000138193	PLCE1	734.271	148.977	0.20289	-2.30123	3.6211e-08	2.02419e-06	TRUE
ENSG00000242779	ZNF702P	501.916	140.476	0.279879	-1.83713	3.64119e-08	2.03252e-06	TRUE
ENSG00000160145	KALRN	917.043	271.399	0.29595	-1.75658	3.68389e-08	2.05343e-06	TRUE
ENSG00000187135	VSTM2B	1.60558	31.0192	19.3196	4.27199	3.69934e-08	2.05911e-06	TRUE
ENSG00000123360	PDE1B	34.3601	232.818	6.77583	2.7604	3.74582e-08	2.08202e-06	TRUE
ENSG00000072071	LPHN1	603.071	1956.09	3.24355	1.69757	3.77311e-08	2.09421e-06	TRUE
ENSG00000227640	SOX21-AS1	140.583	494.935	3.52058	1.81581	3.84664e-08	2.132e-06	TRUE
ENSG00000187569	DPPA3	120.723	4.54378	0.0376379	-4.73167	3.85552e-08	2.1339e-06	TRUE
ENSG00000101542	CDH20	8.25367	61.3845	7.43725	2.89477	3.87629e-08	2.14236e-06	TRUE
ENSG00000077942	FBLN1	9983.3	3060.11	0.306523	-1.70593	3.88488e-08	2.14408e-06	TRUE
ENSG00000120899	PTK2B	1578.67	113.653	0.0719929	-3.796	3.90198e-08	2.15049e-06	TRUE
ENSG00000167371	PRRT2	98.3052	512.77	5.2161	2.38297	3.98368e-08	2.19242e-06	TRUE
ENSG00000267909	CCDC177	8.26671	111.923	13.539	3.75905	4.11713e-08	2.26269e-06	TRUE
ENSG00000273066	RP11-216L13.19	160.333	39.5333	0.24657	-2.01993	4.14424e-08	2.27439e-06	TRUE
ENSG00000184117	NIPSNAP1	888.242	3030.48	3.41177	1.77052	4.24722e-08	2.32764e-06	TRUE
ENSG00000102580	DNAJC3	2144.61	666.067	0.310578	-1.68697	4.3351e-08	2.37248e-06	TRUE
ENSG00000178776	C5orf46	56.1454	3.70788	0.0660408	-3.9205	4.36022e-08	2.38028e-06	TRUE
ENSG00000254810	RP11-672A2.4	15.3166	0	Inf	Inf	4.36152e-08	2.38028e-06	TRUE
ENSG00000163888	CAMK2N2	15.8495	80.107	5.05424	2.33749	4.37832e-08	2.38612e-06	TRUE
ENSG00000078269	SYNJ2	1549.77	469.507	0.302952	-1.72284	4.39685e-08	2.39289e-06	TRUE
ENSG00000075420	FNDC3B	3557.34	1088.87	0.306091	-1.70797	4.43752e-08	2.41167e-06	TRUE
ENSG00000134996	OSTF1	245.714	60.9126	0.2479	-2.01217	4.49498e-08	2.43951e-06	TRUE
ENSG00000167654	ATCAY	67.1677	444.386	6.61606	2.72597	4.5387e-08	2.45982e-06	TRUE
ENSG00000187079	TEAD1	10134.1	3178.53	0.313646	-1.67279	4.57787e-08	2.47762e-06	TRUE
ENSG00000184226	PCDH9	170.885	40.8162	0.238852	-2.06581	4.59681e-08	2.48444e-06	TRUE
ENSG00000179820	MYADM	4295.8	942.48	0.219396	-2.18839	4.62982e-08	2.49882e-06	TRUE
ENSG00000031081	ARHGAP31	523.529	89.1279	0.170244	-2.55432	4.65457e-08	2.50795e-06	TRUE
ENSG00000122756	CNTFR	345.993	1246.57	3.60288	1.84915	4.65955e-08	2.50795e-06	TRUE
ENSG00000004399	PLXND1	3900.52	987.777	0.253242	-1.98141	4.67695e-08	2.51386e-06	TRUE
ENSG00000223839	FAM95B1	186.518	47.3394	0.253805	-1.97821	4.68923e-08	2.51701e-06	TRUE
ENSG00000109436	TBC1D9	948.472	300.889	0.317236	-1.65637	4.70505e-08	2.52204e-06	TRUE
ENSG00000157214	STEAP2	45.1498	217.476	4.81677	2.26807	4.71842e-08	2.52547e-06	TRUE
ENSG00000177519	RPRM	170.891	586.713	3.43326	1.77958	4.72437e-08	2.52547e-06	TRUE
ENSG00000249487	RP11-97O12.2	28.293	1.48757	0.0525774	-4.24941	4.77553e-08	2.54934e-06	TRUE
ENSG00000001626	CFTR	547.255	22.688	0.0414578	-4.59221	4.8552e-08	2.58834e-06	TRUE
ENSG00000164093	PITX2	2762.21	87.5595	0.0316991	-4.97941	4.9981e-08	2.6609e-06	TRUE
ENSG00000132824	SERINC3	3380.81	1029.39	0.30448	-1.71558	5.07145e-08	2.69628e-06	TRUE
ENSG00000106397	PLOD3	1985.06	582.143	0.293262	-1.76974	5.08311e-08	2.69881e-06	TRUE
ENSG00000133131	MORC4	1277.17	285.732	0.223722	-2.16022	5.12834e-08	2.71913e-06	TRUE
ENSG00000135631	RAB11FIP5	928.835	272.868	0.293774	-1.76722	5.17493e-08	2.74012e-06	TRUE
ENSG00000174130	TLR6	207.42	15.6372	0.0753892	-3.7295	5.18858e-08	2.74364e-06	TRUE
ENSG00000109205	ODAM	148.82	1.0363	0.00696341	-7.16599	5.29618e-08	2.79676e-06	TRUE
ENSG00000151490	PTPRO	17.0928	90.4817	5.29355	2.40424	5.34774e-08	2.81638e-06	TRUE
ENSG00000248927	CTD-2334D19.1	0.646811	21.9103	33.8743	5.08212	5.34545e-08	2.81638e-06	TRUE
ENSG00000137441	FGFBP2	63.0559	1.80235	0.0285833	-5.12868	5.60159e-08	2.9461e-06	TRUE
ENSG00000240694	PNMA2	214.893	1199.46	5.58169	2.4807	5.62275e-08	2.95326e-06	TRUE
ENSG00000076356	PLXNA2	2348.95	487.267	0.20744	-2.26923	5.67571e-08	2.97708e-06	TRUE
ENSG00000178562	CD28	58.453	1.93102	0.0330355	-4.91984	5.71599e-08	2.9942e-06	TRUE
ENSG00000198795	ZNF521	419.948	1361.81	3.24281	1.69725	5.95973e-08	3.1177e-06	TRUE
ENSG00000140682	TGFB1I1	1070.63	122.726	0.11463	-3.12494	6.28413e-08	3.28302e-06	TRUE
ENSG00000182836	PLCXD3	88.0142	14.9524	0.169886	-2.55736	6.32302e-08	3.29893e-06	TRUE
ENSG00000249406	RP11-893F2.5	83.325	2.55403	0.0306514	-5.0279	6.41442e-08	3.34216e-06	TRUE
ENSG00000164112	TMEM155	2.64967	71.0111	26.8	4.74416	6.43371e-08	3.34775e-06	TRUE
ENSG00000236494	RP11-89N17.4	72.8375	0	Inf	Inf	6.55495e-08	3.40631e-06	TRUE
ENSG00000186318	BACE1	1959.13	611.741	0.312251	-1.67922	6.67344e-08	3.46328e-06	TRUE
ENSG00000090975	PITPNM2	636.051	181.155	0.284812	-1.81192	6.80757e-08	3.52821e-06	TRUE
ENSG00000149798	CDC42EP2	526.874	94.1625	0.178719	-2.48423	7.04158e-08	3.64467e-06	TRUE
ENSG00000175161	CADM2	32.4577	137.71	4.24276	2.085	7.15531e-08	3.69865e-06	TRUE
ENSG00000144834	TAGLN3	52.887	370.617	7.00772	2.80895	7.26091e-08	3.74828e-06	TRUE
ENSG00000062524	LTK	39.9933	0.665942	0.0166513	-5.90822	7.29813e-08	3.76253e-06	TRUE
ENSG00000227838	RP1-213J1P__B.1	0.766972	23.4982	30.6376	4.93723	7.40623e-08	3.81324e-06	TRUE
ENSG00000203943	SAMD13	2.38111	30.3816	12.7595	3.6735	7.55049e-08	3.8824e-06	TRUE
ENSG00000082438	COBLL1	3811.81	73.4318	0.0192643	-5.69793	8.1486e-08	4.18444e-06	TRUE
ENSG00000179832	MROH1	170.381	41.7736	0.245177	-2.0281	8.18839e-08	4.19936e-06	TRUE
ENSG00000241015	TPM3P9	524.926	149.947	0.285653	-1.80766	8.25128e-08	4.22608e-06	TRUE
ENSG00000176595	KBTBD11	172.126	571.318	3.3192	1.73083	8.27957e-08	4.23503e-06	TRUE
ENSG00000196141	SPATS2L	2537	814.724	0.321137	-1.63874	8.34466e-08	4.26275e-06	TRUE
ENSG00000255794	RMST	194.655	799.202	4.10574	2.03764	8.37681e-08	4.27359e-06	TRUE
ENSG00000089847	ANKRD24	20.5367	103.538	5.0416	2.33388	8.41711e-08	4.28856e-06	TRUE
ENSG00000112280	COL9A1	96.0436	572.229	5.95801	2.57483	8.55483e-08	4.35306e-06	TRUE
ENSG00000011347	SYT7	43.9625	168.148	3.8248	1.93539	8.60706e-08	4.37395e-06	TRUE
ENSG00000081052	COL4A4	125.273	29.9698	0.239236	-2.0635	8.80813e-08	4.47033e-06	TRUE
ENSG00000115604	IL18R1	45.8467	5.15727	0.11249	-3.15214	8.87987e-08	4.5009e-06	TRUE
ENSG00000133107	TRPC4	93.3397	398.902	4.27366	2.09547	8.95269e-08	4.53194e-06	TRUE
ENSG00000105613	MAST1	74.7534	250.94	3.35691	1.74713	9.12042e-08	4.61088e-06	TRUE
ENSG00000075340	ADD2	11.3554	67.0678	5.90626	2.56225	9.18373e-08	4.63689e-06	TRUE
ENSG00000179603	GRM8	365.99	29.1623	0.0796807	-3.64963	9.20717e-08	4.64274e-06	TRUE
ENSG00000134115	CNTN6	139.187	34.376	0.246977	-2.01755	9.36771e-08	4.71761e-06	TRUE
ENSG00000165272	AQP3	314.083	21.0078	0.0668861	-3.90215	9.49023e-08	4.77317e-06	TRUE
ENSG00000186377	CYP4X1	175.065	8.54905	0.0488335	-4.35599	9.56486e-08	4.80453e-06	TRUE
ENSG00000133627	ACTR3B	108.063	368.21	3.40735	1.76865	9.5892e-08	4.81058e-06	TRUE
ENSG00000144642	RBMS3	426.888	101.831	0.238542	-2.06769	9.62243e-08	4.82107e-06	TRUE
ENSG00000140416	TPM1	18189.2	5932.14	0.326135	-1.61646	9.91749e-08	4.96255e-06	TRUE
ENSG00000169330	KIAA1024	330.257	61.0791	0.184944	-2.43484	9.97112e-08	4.98301e-06	TRUE
ENSG00000137877	SPTBN5	220.324	61.0639	0.277155	-1.85124	1.0152e-07	5.06693e-06	TRUE
ENSG00000101098	RIMS4	47.9518	458.193	9.55529	3.2563	1.03577e-07	5.16304e-06	TRUE
ENSG00000182742	HOXB4	428.639	41.1855	0.0960844	-3.37955	1.04952e-07	5.22491e-06	TRUE
ENSG00000165899	OTOGL	89.7952	17.583	0.195812	-2.35246	1.05873e-07	5.26406e-06	TRUE
ENSG00000119138	KLF9	71.6857	13.4093	0.187056	-2.41846	1.08765e-07	5.39668e-06	TRUE
ENSG00000161040	FBXL13	32.3552	141.286	4.36674	2.12656	1.08816e-07	5.39668e-06	TRUE
ENSG00000197635	DPP4	1054.25	38.8353	0.036837	-4.7627	1.10321e-07	5.4644e-06	TRUE
ENSG00000203783	PRR9	246.102	0.19708	0.000800806	-10.2863	1.12372e-07	5.55893e-06	TRUE
ENSG00000101680	LAMA1	16474.1	2369.61	0.143839	-2.79748	1.12872e-07	5.5766e-06	TRUE
ENSG00000112964	GHR	419.773	36.1862	0.0862041	-3.5361	1.16565e-07	5.74457e-06	TRUE
ENSG00000123700	KCNJ2	119.956	16.0429	0.133739	-2.90251	1.16443e-07	5.74457e-06	TRUE
ENSG00000164048	ZNF589	399.496	1255.41	3.14249	1.65191	1.17193e-07	5.76825e-06	TRUE
ENSG00000141298	SSH2	1529.37	476.697	0.311695	-1.68179	1.19923e-07	5.89521e-06	TRUE
ENSG00000165617	DACT1	2580.67	834.254	0.32327	-1.62919	1.201e-07	5.89652e-06	TRUE
ENSG00000168779	SHOX2	62.3306	5.15433	0.0826934	-3.59608	1.20405e-07	5.90406e-06	TRUE
ENSG00000071575	TRIB2	672.565	2066.62	3.07275	1.61953	1.21286e-07	5.93983e-06	TRUE
ENSG00000111863	ADTRP	56.4478	5.45293	0.0966014	-3.37181	1.2314e-07	6.0231e-06	TRUE
ENSG00000232640	RP1-266L20.2	12.4136	73.0606	5.88554	2.55717	1.27327e-07	6.22008e-06	TRUE
ENSG00000146373	RNF217	867.003	271.227	0.312832	-1.67654	1.27756e-07	6.23329e-06	TRUE
ENSG00000082781	ITGB5	4845.99	1505.8	0.310732	-1.68626	1.30967e-07	6.37003e-06	TRUE
ENSG00000137962	ARHGAP29	2873.45	238.247	0.082913	-3.59226	1.31156e-07	6.37003e-06	TRUE
ENSG00000155744	FAM126B	954.488	288.822	0.302593	-1.72455	1.30964e-07	6.37003e-06	TRUE
ENSG00000174963	ZIC4	25.401	206.812	8.14188	3.02536	1.3121e-07	6.37003e-06	TRUE
ENSG00000249152	RP11-562F9.2	5.90809	125.952	21.3186	4.41404	1.31628e-07	6.38243e-06	TRUE
ENSG00000170549	IRX1	130.606	560.965	4.2951	2.10269	1.34415e-07	6.50946e-06	TRUE
ENSG00000183798	EMILIN3	24.3548	108.253	4.44484	2.15213	1.35598e-07	6.55863e-06	TRUE
ENSG00000233818	AP000695.4	21.0017	0.568972	0.0270917	-5.20601	1.36375e-07	6.58807e-06	TRUE
ENSG00000106080	FKBP14	855.628	273.037	0.319108	-1.64789	1.37361e-07	6.62754e-06	TRUE
ENSG00000176887	SOX11	1737.97	5220.87	3.00401	1.58689	1.38713e-07	6.68452e-06	TRUE
ENSG00000132329	RAMP1	103.481	7.61004	0.0735402	-3.76532	1.39424e-07	6.71054e-06	TRUE
ENSG00000164764	SBSPON	825.765	71.4681	0.0865478	-3.53036	1.41499e-07	6.80201e-06	TRUE
ENSG00000141480	ARRB2	244.728	791.082	3.23249	1.69265	1.43608e-07	6.89493e-06	TRUE
ENSG00000185761	ADAMTSL5	81.0713	5.03342	0.0620863	-4.00958	1.46389e-07	7.01985e-06	TRUE
ENSG00000143369	ECM1	432.272	63.1604	0.146113	-2.77485	1.47355e-07	7.05751e-06	TRUE
ENSG00000138271	GPR87	52.5306	0.371892	0.00707954	-7.14213	1.49009e-07	7.128e-06	TRUE
ENSG00000186594	MIR22HG	919.035	88.1281	0.095892	-3.38245	1.49353e-07	7.13576e-06	TRUE
ENSG00000171867	PRNP	1568.51	483.233	0.308085	-1.6986	1.50611e-07	7.18708e-06	TRUE
ENSG00000173926	2003-03-01	401.997	94.9896	0.236295	-2.08134	1.5099e-07	7.19639e-06	TRUE
ENSG00000172965	MIR4435-1HG	253.285	70.9426	0.28009	-1.83604	1.518e-07	7.22618e-06	TRUE
ENSG00000099139	PCSK5	638.41	159.505	0.249847	-2.00088	1.53148e-07	7.2815e-06	TRUE
ENSG00000257698	RP11-620J15.3	5.42016	44.5985	8.22826	3.04059	1.53962e-07	7.31131e-06	TRUE
ENSG00000204365	C10orf126	21.6748	1.09027	0.0503011	-4.31327	1.60957e-07	7.63424e-06	TRUE
ENSG00000175329	ISX	13.9112	0	Inf	Inf	1.65363e-07	7.83374e-06	TRUE
ENSG00000141522	ARHGDIA	3770.25	1169.77	0.310264	-1.68843	1.66796e-07	7.89205e-06	TRUE
ENSG00000179294	C17orf96	303.582	929.583	3.06205	1.6145	1.67577e-07	7.91943e-06	TRUE
ENSG00000170837	GPR27	111.132	380.1	3.42025	1.7741	1.68897e-07	7.97219e-06	TRUE
ENSG00000213212	NCLP1	45.3854	7.18553	0.158322	-2.65906	1.71803e-07	8.09959e-06	TRUE
ENSG00000185340	GAS2L1	600.153	173.078	0.288389	-1.79391	1.73804e-07	8.18404e-06	TRUE
ENSG00000174032	SLC25A30	589.042	179.177	0.304183	-1.71699	1.74215e-07	8.19355e-06	TRUE
ENSG00000145012	LPP	6130.96	1851.73	0.302029	-1.72724	1.77753e-07	8.34992e-06	TRUE
ENSG00000099860	GADD45B	343.568	97.8079	0.284683	-1.81257	1.78042e-07	8.35345e-06	TRUE
ENSG00000269898	RP11-568J23.4	48.225	5.58475	0.115806	-3.11022	1.82041e-07	8.53086e-06	TRUE
ENSG00000111057	KRT18	11296.6	902.913	0.079928	-3.64516	1.83081e-07	8.56935e-06	TRUE
ENSG00000263874	LINC00672	41.9357	170.548	4.0669	2.02393	1.83778e-07	8.59167e-06	TRUE
ENSG00000003249	DBNDD1	131.009	408.884	3.12103	1.64202	1.86185e-07	8.69382e-06	TRUE
ENSG00000130226	DPP6	23.1168	119.671	5.17681	2.37206	1.8917e-07	8.82267e-06	TRUE
ENSG00000129195	FAM64A	420.718	1258.1	2.99035	1.58031	1.90353e-07	8.86726e-06	TRUE
ENSG00000227115	RP11-267C16.1	48.6962	7.0772	0.145334	-2.78256	1.90795e-07	8.87732e-06	TRUE
ENSG00000272767	JMJD1C-AS1	38.2872	4.51374	0.117892	-3.08447	1.93464e-07	8.99079e-06	TRUE
ENSG00000151689	INPP1	273.889	80.4277	0.29365	-1.76783	1.95314e-07	9.06602e-06	TRUE
ENSG00000112175	BMP5	561.735	70.7331	0.125919	-2.98943	2.11986e-07	9.82823e-06	TRUE
ENSG00000232650	RP5-834N19.1	1.12791	39.7906	35.2783	5.14071	2.13062e-07	9.86643e-06	TRUE
ENSG00000133115	STOML3	2.9364	60.0856	20.4623	4.3549	2.16667e-07	1.00215e-05	TRUE
ENSG00000002587	HS3ST1	493.044	100.343	0.203516	-2.29678	2.18306e-07	1.00854e-05	TRUE
ENSG00000174640	SLCO2A1	1840.98	62.5128	0.0339563	-4.88018	2.18687e-07	1.00911e-05	TRUE
ENSG00000079215	SLC1A3	2071.91	571.482	0.275824	-1.85818	2.20949e-07	1.01834e-05	TRUE
ENSG00000170091	NSG2	4.15325	36.2148	8.71963	3.12427	2.22479e-07	1.02419e-05	TRUE
ENSG00000055163	CYFIP2	278.913	874.137	3.13409	1.64805	2.2592e-07	1.03881e-05	TRUE
ENSG00000108830	RND2	419.537	1279.23	3.04915	1.60841	2.27478e-07	1.04352e-05	TRUE
ENSG00000158710	TAGLN2	8349.64	1432.45	0.171558	-2.54323	2.27454e-07	1.04352e-05	TRUE
ENSG00000102981	PARD6A	23.9721	104.099	4.3425	2.11852	2.42209e-07	1.10979e-05	TRUE
ENSG00000105939	ZC3HAV1	2617.17	856.988	0.327448	-1.61066	2.44061e-07	1.11697e-05	TRUE
ENSG00000102871	TRADD	68.8211	12.6845	0.184311	-2.43979	2.45372e-07	1.12061e-05	TRUE
ENSG00000261452	RP11-509E16.1	85.2189	281.271	3.30057	1.72272	2.4543e-07	1.12061e-05	TRUE
ENSG00000273038	RP11-479G22.8	72.0687	14.1849	0.196825	-2.34501	2.47976e-07	1.13092e-05	TRUE
ENSG00000172594	SMPDL3A	195.051	38.0774	0.195218	-2.35684	2.53616e-07	1.1553e-05	TRUE
ENSG00000179766	ATP8B5P	100.147	7.17757	0.07167	-3.80249	2.57635e-07	1.17224e-05	TRUE
ENSG00000128610	FEZF1	14.1784	315.328	22.24	4.47508	2.66382e-07	1.21063e-05	TRUE
ENSG00000138308	PLA2G12B	40.092	0.867771	0.0216445	-5.52985	2.77232e-07	1.25848e-05	TRUE
ENSG00000213626	LBH	838.62	125.983	0.150227	-2.73478	2.79385e-07	1.26678e-05	TRUE
ENSG00000033327	GAB2	1192.47	377.496	0.316565	-1.65942	2.83209e-07	1.28263e-05	TRUE
ENSG00000143578	CREB3L4	102.687	345.352	3.36316	1.74982	2.87574e-07	1.3009e-05	TRUE
ENSG00000228064	AC023469.2	66.6119	0	Inf	Inf	2.89088e-07	1.30624e-05	TRUE
ENSG00000119630	PGF	158.805	39.1938	0.246805	-2.01856	2.97999e-07	1.34495e-05	TRUE
ENSG00000179630	LACC1	138.901	36.1301	0.260114	-1.94278	2.9878e-07	1.34692e-05	TRUE
ENSG00000078295	ADCY2	134.394	404.184	3.00746	1.58855	3.02982e-07	1.36272e-05	TRUE
ENSG00000102924	CBLN1	30.7297	123.001	4.00268	2.00097	3.02803e-07	1.36272e-05	TRUE
ENSG00000107020	PLGRKT	72.6526	257.947	3.55042	1.82799	3.04458e-07	1.36779e-05	TRUE
ENSG00000164855	TMEM184A	69.9176	14.3039	0.204582	-2.28925	3.08737e-07	1.38542e-05	TRUE
ENSG00000100139	MICALL1	2045.78	644.818	0.315194	-1.66569	3.16054e-07	1.41663e-05	TRUE
ENSG00000148702	HABP2	139.186	1.87705	0.0134859	-6.2124	3.22566e-07	1.44417e-05	TRUE
ENSG00000152229	PSTPIP2	874.587	102.893	0.117647	-3.08746	3.25423e-07	1.45529e-05	TRUE
ENSG00000095587	TLL2	40.7213	193.756	4.7581	2.25039	3.28336e-07	1.46664e-05	TRUE
ENSG00000272163	GS1-72M22.1	4.93906	40.1986	8.13891	3.02484	3.31835e-07	1.48058e-05	TRUE
ENSG00000094975	SUCO	4716.46	1601.55	0.339565	-1.55824	3.34893e-07	1.49253e-05	TRUE
ENSG00000025039	RRAGD	108.75	352.551	3.24184	1.69681	3.3815e-07	1.50532e-05	TRUE
ENSG00000100385	IL2RB	129.927	30.3111	0.233293	-2.09979	3.40891e-07	1.5158e-05	TRUE
ENSG00000104368	PLAT	3700.58	315.768	0.0853292	-3.55082	3.44189e-07	1.52873e-05	TRUE
ENSG00000176014	TUBB6	4727.17	1584.29	0.335146	-1.57714	3.52264e-07	1.56282e-05	TRUE
ENSG00000139329	LUM	7166.91	42.2167	0.0058905	-7.40739	3.60669e-07	1.5983e-05	TRUE
ENSG00000173482	PTPRM	1196	401.941	0.336071	-1.57316	3.62287e-07	1.60365e-05	TRUE
ENSG00000236404	RP11-125B21.2	23.9229	102.437	4.28195	2.09827	3.68945e-07	1.63128e-05	TRUE
ENSG00000154258	ABCA9	66.4339	13.2183	0.19897	-2.32938	3.69781e-07	1.63313e-05	TRUE
ENSG00000177380	PPFIA3	75.957	253.24	3.33399	1.73725	3.70538e-07	1.63463e-05	TRUE
ENSG00000166147	FBN1	2746.44	921.997	0.335706	-1.57473	3.71679e-07	1.63782e-05	TRUE
ENSG00000137831	UACA	3706.69	725.523	0.195733	-2.35304	3.7854e-07	1.66617e-05	TRUE
ENSG00000164506	STXBP5	452.886	141.332	0.312068	-1.68007	3.88803e-07	1.70942e-05	TRUE
ENSG00000106483	SFRP4	3.11943	30.5056	9.77922	3.28972	3.91946e-07	1.72131e-05	TRUE
ENSG00000168615	ADAM9	4169.25	624.895	0.149882	-2.7381	3.9563e-07	1.73554e-05	TRUE
ENSG00000105339	DENND3	378.453	120.564	0.318571	-1.65031	3.96832e-07	1.73886e-05	TRUE
ENSG00000109956	B3GAT1	157.351	996.096	6.33039	2.6623	3.97439e-07	1.73957e-05	TRUE
ENSG00000101439	CST3	4221.36	775.168	0.18363	-2.44513	3.98945e-07	1.74421e-05	TRUE
ENSG00000143494	VASH2	194.593	1306.94	6.71626	2.74766	4.02378e-07	1.75726e-05	TRUE
ENSG00000138030	KHK	20.2112	89.8913	4.4476	2.15303	4.07324e-07	1.77688e-05	TRUE
ENSG00000198734	F5	19.1494	0.546704	0.0285494	-5.1304	4.07928e-07	1.77753e-05	TRUE
ENSG00000142156	COL6A1	8286.98	2514.4	0.303416	-1.72063	4.09784e-07	1.78363e-05	TRUE
ENSG00000125798	FOXA2	590.402	68.234	0.115572	-3.11313	4.10869e-07	1.78637e-05	TRUE
ENSG00000120690	ELF1	722.854	235.902	0.326348	-1.61552	4.18035e-07	1.8155e-05	TRUE
ENSG00000198113	TOR4A	365.44	110.185	0.301512	-1.72971	4.23039e-07	1.8352e-05	TRUE
ENSG00000131094	C1QL1	3.98753	49.1477	12.3253	3.62356	4.2511e-07	1.84215e-05	TRUE
ENSG00000065970	FOXJ2	841.231	181.626	0.215905	-2.21153	4.37708e-07	1.89464e-05	TRUE
ENSG00000114656	KIAA1257	35.1363	142.351	4.05141	2.01842	4.48299e-07	1.93834e-05	TRUE
ENSG00000254277	RP11-1144P22.1	26.8499	514.878	19.1762	4.26125	4.51107e-07	1.94833e-05	TRUE
ENSG00000124374	PAIP2B	101.566	424.91	4.1836	2.06475	4.51698e-07	1.94873e-05	TRUE
ENSG00000163328	GPR155	229.362	39.5866	0.172594	-2.53454	4.52263e-07	1.94901e-05	TRUE
ENSG00000100242	SUN2	1143.46	366.125	0.32019	-1.643	4.52983e-07	1.94997e-05	TRUE
ENSG00000167779	IGFBP6	444.401	35.6955	0.0803226	-3.63805	4.57139e-07	1.9657e-05	TRUE
ENSG00000154928	EPHB1	137.938	440.695	3.19489	1.67577	4.71704e-07	2.0261e-05	TRUE
ENSG00000122025	FLT3	1.90001	27.8407	14.6529	3.87312	4.83052e-07	2.07257e-05	TRUE
ENSG00000128872	TMOD2	569.873	192.646	0.338051	-1.56469	4.85299e-07	2.07993e-05	TRUE
ENSG00000173114	LRRN3	142.493	445.662	3.12759	1.64505	4.96654e-07	2.12627e-05	TRUE
ENSG00000174672	BRSK2	209	624.589	2.98847	1.57941	4.97752e-07	2.12864e-05	TRUE
ENSG00000104415	WISP1	1193.86	3.14373	0.00263324	-8.56895	4.9967e-07	2.13451e-05	TRUE
ENSG00000162434	JAK1	1270.5	439.567	0.34598	-1.53124	5.13425e-07	2.19088e-05	TRUE
ENSG00000085552	IGSF9	207.941	640.258	3.07903	1.62248	5.20425e-07	2.21833e-05	TRUE
ENSG00000230269	RP1-40E16.9	3.46668	33.7079	9.72337	3.28146	5.22592e-07	2.22514e-05	TRUE
ENSG00000101825	MXRA5	2521.43	208.269	0.0825995	-3.59772	5.42956e-07	2.30933e-05	TRUE
ENSG00000007968	E2F2	104.518	330.984	3.16678	1.66301	5.55019e-07	2.35808e-05	TRUE
ENSG00000164796	CSMD3	100.795	9.66499	0.0958875	-3.38251	5.5905e-07	2.37263e-05	TRUE
ENSG00000187456	RDM1	8.11322	50.7072	6.24995	2.64384	5.68928e-07	2.41193e-05	TRUE
ENSG00000244067	GSTA2	120.562	0.952033	0.00789662	-6.98455	5.72069e-07	2.42262e-05	TRUE
ENSG00000112419	PHACTR2	2337.11	804.692	0.344311	-1.53822	5.74761e-07	2.43139e-05	TRUE
ENSG00000121211	MND1	108.524	343.439	3.16463	1.66204	5.7955e-07	2.44901e-05	TRUE
ENSG00000117385	LEPRE1	3632.72	1217.05	0.335024	-1.57766	5.96826e-07	2.51657e-05	TRUE
ENSG00000123191	ATP7B	2288.47	216.919	0.0947877	-3.39916	5.96348e-07	2.51657e-05	TRUE
ENSG00000169933	FRMPD4	474.365	33.9937	0.0716614	-3.80266	6.03441e-07	2.54173e-05	TRUE
ENSG00000137076	TLN1	9516.12	2795.74	0.29379	-1.76714	6.05647e-07	2.54828e-05	TRUE
ENSG00000105427	CNFN	16.2404	74.8014	4.60589	2.20348	6.14502e-07	2.58276e-05	TRUE
ENSG00000264164	RP11-640N20.6	0.195218	55.2775	283.158	8.14546	6.22492e-07	2.61353e-05	TRUE
ENSG00000174720	LARP7	859.526	2589.29	3.01246	1.59094	6.24517e-07	2.61923e-05	TRUE
ENSG00000165730	STOX1	86.9134	295.296	3.39758	1.76451	6.2576e-07	2.62163e-05	TRUE
ENSG00000183765	CHEK2	217.78	668.328	3.06883	1.61769	6.32301e-07	2.6462e-05	TRUE
ENSG00000105255	FSD1	274.932	818.193	2.97598	1.57337	6.36522e-07	2.66102e-05	TRUE
ENSG00000112320	SOBP	76.459	267.614	3.5001	1.80739	6.45605e-07	2.69611e-05	TRUE
ENSG00000139910	NOVA1	155.524	481.421	3.09548	1.63016	6.5049e-07	2.71072e-05	TRUE
ENSG00000183908	LRRC55	171.208	528.422	3.08642	1.62594	6.50479e-07	2.71072e-05	TRUE
ENSG00000139508	SLC46A3	155.349	19.3467	0.124537	-3.00535	6.7567e-07	2.81266e-05	TRUE
ENSG00000162073	PAQR4	70.0664	238.312	3.40122	1.76605	6.87003e-07	2.85679e-05	TRUE
ENSG00000136542	GALNT5	171.176	10.1051	0.0590333	-4.08233	6.91691e-07	2.87323e-05	TRUE
ENSG00000174721	FGFBP3	246.114	5519.48	22.4265	4.48713	6.9999e-07	2.90462e-05	TRUE
ENSG00000169184	MN1	496.274	1914.13	3.85701	1.94748	7.10244e-07	2.9437e-05	TRUE
ENSG00000196189	SEMA4A	49.6606	163.395	3.29023	1.71819	7.10912e-07	2.9437e-05	TRUE
ENSG00000224717	RP11-576D8.4	34.9605	129.069	3.69186	1.88435	7.1418e-07	2.95411e-05	TRUE
ENSG00000196588	MKL1	1705.29	550.722	0.322949	-1.63062	7.17748e-07	2.96573e-05	TRUE
ENSG00000168772	CXXC4	157.469	511.239	3.2466	1.69893	7.22001e-07	2.98016e-05	TRUE
ENSG00000075275	CELSR1	617.1	1706.19	2.76485	1.4672	7.41936e-07	3.05922e-05	TRUE
ENSG00000100889	PCK2	594.008	1941.62	3.26868	1.70871	7.43538e-07	3.06259e-05	TRUE
ENSG00000159409	CELF3	18.7069	106.229	5.67859	2.50553	7.61299e-07	3.13064e-05	TRUE
ENSG00000181790	BAI1	115.09	430.531	3.74082	1.90335	7.61659e-07	3.13064e-05	TRUE
ENSG00000152078	TMEM56	253.366	45.5834	0.179911	-2.47465	7.64649e-07	3.13964e-05	TRUE
ENSG00000138772	ANXA3	3010.87	330.008	0.109605	-3.18961	7.66954e-07	3.1458e-05	TRUE
ENSG00000121281	ADCY7	194.552	56.3149	0.289459	-1.78857	7.69927e-07	3.15469e-05	TRUE
ENSG00000078549	ADCYAP1R1	42.1793	439.376	10.4169	3.38085	7.71161e-07	3.15643e-05	TRUE
ENSG00000182224	CYB5D1	3451.44	392.106	0.113607	-3.13788	7.72519e-07	3.15869e-05	TRUE
ENSG00000116017	ARID3A	4168.46	1406.02	0.3373	-1.5679	7.74954e-07	3.16534e-05	TRUE
ENSG00000146352	CLVS2	250.379	73.6524	0.294164	-1.76531	7.81991e-07	3.19075e-05	TRUE
ENSG00000103381	CPPED1	732.834	256.95	0.350625	-1.512	7.92534e-07	3.2304e-05	TRUE
ENSG00000198108	CHSY3	82.0167	15.1557	0.184788	-2.43606	7.95163e-07	3.23775e-05	TRUE
ENSG00000118194	TNNT2	740.501	40.7636	0.0550487	-4.18315	8.17929e-07	3.32698e-05	TRUE
ENSG00000179242	CDH4	195.976	575.537	2.93678	1.55424	8.21559e-07	3.33828e-05	TRUE
ENSG00000062096	ARSF	34.4116	2.7178	0.0789793	-3.66238	8.40179e-07	3.41039e-05	TRUE
ENSG00000258302	RP11-981P6.1	32.8892	2.57784	0.0783795	-3.67338	8.41477e-07	3.41212e-05	TRUE
ENSG00000005961	ITGA2B	27.4204	114.195	4.16461	2.05818	8.60174e-07	3.48115e-05	TRUE
ENSG00000135048	TMEM2	10400.3	3757.58	0.361296	-1.46875	8.60279e-07	3.48115e-05	TRUE
ENSG00000129116	PALLD	5346.45	1876.76	0.351029	-1.51034	8.66884e-07	3.50425e-05	TRUE
ENSG00000177119	ANO6	3802.85	1324.89	0.348393	-1.52121	8.82834e-07	3.56505e-05	TRUE
ENSG00000170017	ALCAM	2227.39	787.666	0.353628	-1.4997	8.89293e-07	3.58743e-05	TRUE
ENSG00000010818	HIVEP2	363.592	109.428	0.300964	-1.73234	9.05087e-07	3.64738e-05	TRUE
ENSG00000140538	NTRK3	771.58	219.163	0.284045	-1.81581	9.15421e-07	3.68523e-05	TRUE
ENSG00000120658	ENOX1	95.5892	23.2983	0.243733	-2.03663	9.2388e-07	3.71546e-05	TRUE
ENSG00000135898	GPR55	67.6068	3.72695	0.0551268	-4.1811	9.35975e-07	3.76024e-05	TRUE
ENSG00000259495	RP11-210M15.2	1.35262	23.9179	17.6826	4.14426	9.53287e-07	3.82586e-05	TRUE
ENSG00000147573	TRIM55	54.9023	1.99943	0.0364179	-4.77921	9.65126e-07	3.8694e-05	TRUE
ENSG00000092051	JPH4	75.2215	811.619	10.7897	3.43159	9.67521e-07	3.87503e-05	TRUE
ENSG00000173221	GLRX	1421.71	186.833	0.131415	-2.9278	9.82451e-07	3.93081e-05	TRUE
ENSG00000183801	OLFML1	93.673	11.0463	0.117924	-3.08407	9.88528e-07	3.95108e-05	TRUE
ENSG00000186567	CEACAM19	461.059	122.418	0.265514	-1.91314	9.99082e-07	3.98919e-05	TRUE
ENSG00000083067	TRPM3	81.6767	282.31	3.45643	1.78928	1.00458e-06	4.00705e-05	TRUE
ENSG00000143164	DCAF6	797.04	272.885	0.342373	-1.54636	1.01352e-06	4.03451e-05	TRUE
ENSG00000196361	ELAVL3	14.543	129.489	8.90389	3.15444	1.01256e-06	4.03451e-05	TRUE
ENSG00000105610	KLF1	40.0719	2.49685	0.0623093	-4.00441	1.01727e-06	4.04532e-05	TRUE
ENSG00000087245	MMP2	6567.37	2232.24	0.339899	-1.55682	1.03089e-06	4.09528e-05	TRUE
ENSG00000108798	ABI3	111.436	28.7276	0.257794	-1.95571	1.05961e-06	4.20512e-05	TRUE
ENSG00000138801	PAPSS1	4841.34	1720.57	0.355392	-1.49252	1.06809e-06	4.22666e-05	TRUE
ENSG00000143603	KCNN3	22.4749	172.055	7.65543	2.93648	1.06665e-06	4.22666e-05	TRUE
ENSG00000173559	NABP1	814.576	71.6149	0.0879168	-3.50772	1.06828e-06	4.22666e-05	TRUE
ENSG00000110169	HPX	84.0622	10.6503	0.126695	-2.98057	1.07839e-06	4.26237e-05	TRUE
ENSG00000102265	TIMP1	2692.05	945.397	0.351181	-1.50971	1.08928e-06	4.30106e-05	TRUE
ENSG00000005238	FAM214B	868.192	294.762	0.339512	-1.55846	1.0928e-06	4.31062e-05	TRUE
ENSG00000205221	VIT	32.4452	3.79061	0.116831	-3.0975	1.09407e-06	4.31128e-05	TRUE
ENSG00000145911	N4BP3	389.292	1068.24	2.74406	1.45631	1.14064e-06	4.49026e-05	TRUE
ENSG00000069020	MAST4	455.007	142.278	0.312694	-1.67718	1.14846e-06	4.5165e-05	TRUE
ENSG00000090615	GOLGA3	3227.09	1138.71	0.352861	-1.50283	1.15246e-06	4.52615e-05	TRUE
ENSG00000164124	TMEM144	333.471	60.5736	0.181646	-2.4608	1.15323e-06	4.52615e-05	TRUE
ENSG00000244586	WNT5A-AS1	76.8659	17.4477	0.226988	-2.13931	1.16126e-06	4.55313e-05	TRUE
ENSG00000225889	AC074289.1	136.127	871.452	6.40174	2.67847	1.18191e-06	4.62945e-05	TRUE
ENSG00000239922	RP11-71N10.1	4.73014	36.4559	7.70717	2.9462	1.18335e-06	4.63045e-05	TRUE
ENSG00000182272	B4GALNT4	646.713	1799.78	2.78297	1.47662	1.1997e-06	4.68975e-05	TRUE
ENSG00000113269	RNF130	726.855	2082.36	2.86488	1.51848	1.20475e-06	4.70476e-05	TRUE
ENSG00000065833	ME1	1395.42	480.689	0.344476	-1.53752	1.20852e-06	4.71481e-05	TRUE
ENSG00000269416	CTB-175P5.4	201.18	573.785	2.8521	1.51202	1.20996e-06	4.71572e-05	TRUE
ENSG00000188158	NHS	353.11	1018.26	2.88369	1.52792	1.21158e-06	4.71733e-05	TRUE
ENSG00000109832	DDX25	27.9573	110.697	3.95951	1.98532	1.21801e-06	4.73764e-05	TRUE
ENSG00000130202	PVRL2	8777.92	2123.02	0.241859	-2.04776	1.23611e-06	4.80329e-05	TRUE
ENSG00000170385	SLC30A1	1229.57	419.132	0.340877	-1.55268	1.2847e-06	4.98714e-05	TRUE
ENSG00000160190	SLC37A1	346.404	118.078	0.340868	-1.55271	1.28939e-06	5.00037e-05	TRUE
ENSG00000100031	GGT1	215.14	65.5858	0.304852	-1.71382	1.30138e-06	5.04045e-05	TRUE
ENSG00000100079	LGALS2	17.5361	0.608698	0.0347111	-4.84846	1.3023e-06	5.04045e-05	TRUE
ENSG00000135269	TES	1056.79	359.568	0.340244	-1.55536	1.30573e-06	5.04875e-05	TRUE
ENSG00000182534	MXRA7	3473.82	951.865	0.274011	-1.8677	1.3167e-06	5.08614e-05	TRUE
ENSG00000164221	CCDC112	119.263	386.632	3.24185	1.69682	1.33038e-06	5.13389e-05	TRUE
ENSG00000104722	NEFM	387.839	1121.37	2.89134	1.53174	1.3326e-06	5.13741e-05	TRUE
ENSG00000176490	DIRAS1	97.7084	293.131	3.00006	1.58499	1.34972e-06	5.19827e-05	TRUE
ENSG00000050820	BCAR1	3517.73	1176.5	0.334448	-1.58014	1.36149e-06	5.23847e-05	TRUE
ENSG00000151883	PARP8	190.167	568.226	2.98804	1.5792	1.36425e-06	5.24392e-05	TRUE
ENSG00000117569	PTBP2	584.876	1695.27	2.8985	1.53531	1.38547e-06	5.32026e-05	TRUE
ENSG00000154330	PGM5	51.8983	3.34235	0.0644019	-3.95675	1.39474e-06	5.3506e-05	TRUE
ENSG00000070731	ST6GALNAC2	66.0924	11.9308	0.180517	-2.46979	1.39671e-06	5.35265e-05	TRUE
ENSG00000185624	P4HB	11976.3	4220.86	0.352435	-1.50457	1.39801e-06	5.35265e-05	TRUE
ENSG00000153214	TMEM87B	1019.81	355.331	0.34843	-1.52106	1.41379e-06	5.40777e-05	TRUE
ENSG00000156587	UBE2L6	192.373	610.759	3.17487	1.6667	1.41523e-06	5.40799e-05	TRUE
ENSG00000185559	DLK1	266.564	2281.09	8.55739	3.09717	1.45455e-06	5.55284e-05	TRUE
ENSG00000143842	SOX13	672.428	1831.76	2.72409	1.44578	1.49299e-06	5.69401e-05	TRUE
ENSG00000178053	MLF1	125.671	381.386	3.0348	1.6016	1.4974e-06	5.70529e-05	TRUE
ENSG00000126217	MCF2L	235.599	699.232	2.96789	1.56944	1.50905e-06	5.74409e-05	TRUE
ENSG00000131409	LRRC4B	347.865	1075.98	3.09309	1.62905	1.52149e-06	5.78579e-05	TRUE
ENSG00000184384	MAML2	359.244	117.858	0.328071	-1.60792	1.54537e-06	5.87092e-05	TRUE
ENSG00000130182	ZSCAN10	144.117	1476.02	10.2418	3.3564	1.54926e-06	5.87999e-05	TRUE
ENSG00000164889	SLC4A2	3430.98	1056.03	0.307791	-1.69998	1.55969e-06	5.91127e-05	TRUE
ENSG00000180537	RNF182	106.121	311.64	2.93664	1.55417	1.56053e-06	5.91127e-05	TRUE
ENSG00000167311	ART5	575.76	70.5931	0.122609	-3.02787	1.56502e-06	5.92255e-05	TRUE
ENSG00000165794	SLC39A2	383.689	0.721516	0.00188047	-9.05469	1.57791e-06	5.96558e-05	TRUE
ENSG00000236199	RP11-264I13.2	20.9701	1.36846	0.0652578	-3.93771	1.60642e-06	6.0675e-05	TRUE
ENSG00000152818	UTRN	3637.02	1266.88	0.348328	-1.52148	1.63865e-06	6.18326e-05	TRUE
ENSG00000125257	ABCC4	1152.78	421.079	0.365272	-1.45296	1.65195e-06	6.22742e-05	TRUE
ENSG00000154162	CDH12	57.2138	3.92403	0.0685853	-3.86596	1.65368e-06	6.22796e-05	TRUE
ENSG00000228544	KIAA1984-AS1	46.1622	8.05784	0.174555	-2.51825	1.66572e-06	6.26726e-05	TRUE
ENSG00000149328	GLB1L2	46.9179	166.743	3.55393	1.82941	1.66774e-06	6.26884e-05	TRUE
ENSG00000206538	VGLL3	115.837	1627.12	14.0466	3.81215	1.67205e-06	6.27903e-05	TRUE
ENSG00000140280	LYSMD2	85.5175	22.397	0.261899	-1.93292	1.69151e-06	6.34601e-05	TRUE
ENSG00000074590	NUAK1	2085.8	743.93	0.356664	-1.48736	1.73402e-06	6.49924e-05	TRUE
ENSG00000107902	LHPP	90.0012	275.147	3.05715	1.61219	1.76345e-06	6.59691e-05	TRUE
ENSG00000169169	CPT1C	310.054	893.782	2.88266	1.5274	1.76266e-06	6.59691e-05	TRUE
ENSG00000215447	BX322557.10	318.994	107.079	0.335679	-1.57485	1.80847e-06	6.75888e-05	TRUE
ENSG00000255994	CCDC177	4.72372	53.6307	11.3535	3.50506	1.88682e-06	7.04496e-05	TRUE
ENSG00000132170	PPARG	51.1788	9.76657	0.190832	-2.38962	1.90824e-06	7.11817e-05	TRUE
ENSG00000177697	CD151	2187.46	738.823	0.337754	-1.56596	1.91228e-06	7.12642e-05	TRUE
ENSG00000149090	PAMR1	1106.86	253.472	0.229002	-2.12657	1.91781e-06	7.14025e-05	TRUE
ENSG00000170647	TMEM133	336.226	109.422	0.325442	-1.61953	1.92542e-06	7.16177e-05	TRUE
ENSG00000186007	LEMD1	5.6795	53.3579	9.39483	3.23187	1.94827e-06	7.23985e-05	TRUE
ENSG00000085117	CD82	70.8915	247.423	3.49017	1.8033	1.96343e-06	7.28416e-05	TRUE
ENSG00000160336	ZNF761	1222.97	415.649	0.339869	-1.55695	1.96391e-06	7.28416e-05	TRUE
ENSG00000164379	FOXQ1	888.132	19.2572	0.0216829	-5.5273	1.96711e-06	7.28911e-05	TRUE
ENSG00000187955	COL14A1	41.7869	219.866	5.26159	2.3955	1.97758e-06	7.32098e-05	TRUE
ENSG00000167780	SOAT2	33.809	0.259074	0.00766287	-7.0279	2.01699e-06	7.45983e-05	TRUE
ENSG00000129596	CDO1	130.319	404.035	3.10034	1.63243	2.02355e-06	7.47703e-05	TRUE
ENSG00000171954	CYP4F22	0.481095	22.1329	46.0053	5.52373	2.04302e-06	7.54183e-05	TRUE
ENSG00000177189	RPS6KA3	2159.33	796.645	0.368931	-1.43858	2.07598e-06	7.65627e-05	TRUE
ENSG00000170545	SMAGP	340.013	82.9456	0.243948	-2.03535	2.09463e-06	7.7178e-05	TRUE
ENSG00000145390	USP53	1006.95	342.925	0.340559	-1.55402	2.10187e-06	7.73716e-05	TRUE
ENSG00000131203	IDO1	1.70052	53.0826	31.2155	4.96419	2.12504e-06	7.80776e-05	TRUE
ENSG00000182575	NXPH3	21.7443	86.1144	3.96032	1.98562	2.12446e-06	7.80776e-05	TRUE
ENSG00000160349	LCN1	13.937	0.174812	0.012543	-6.31698	2.12861e-06	7.81356e-05	TRUE
ENSG00000188580	NKAIN2	10.2114	55.2979	5.41531	2.43704	2.15603e-06	7.90678e-05	TRUE
ENSG00000140465	CYP1A1	98.4377	6.14916	0.0624676	-4.00075	2.16724e-06	7.94046e-05	TRUE
ENSG00000172985	SH3RF3	420.201	28.3441	0.0674536	-3.88996	2.19881e-06	8.04858e-05	TRUE
ENSG00000198056	PRIM1	220.629	651.047	2.95087	1.56114	2.20613e-06	8.06784e-05	TRUE
ENSG00000185989	RASA3	1327.48	471.191	0.354951	-1.49431	2.26327e-06	8.26908e-05	TRUE
ENSG00000273055	CTB-13F3.1	78.1774	17.5113	0.223994	-2.15847	2.31974e-06	8.4675e-05	TRUE
ENSG00000131620	ANO1	691.721	32.045	0.0463265	-4.43202	2.32495e-06	8.47861e-05	TRUE
ENSG00000131724	IL13RA1	1839.9	661.1	0.359313	-1.47669	2.34786e-06	8.54908e-05	TRUE
ENSG00000215397	SCRT2	1.14351	32.3655	28.3037	4.82292	2.34865e-06	8.54908e-05	TRUE
ENSG00000175147	TMEM51-AS1	21.1559	1.22368	0.0578412	-4.11176	2.3946e-06	8.70825e-05	TRUE
ENSG00000225028	RP11-330M19.1	17.113	0.643674	0.0376132	-4.73262	2.40124e-06	8.72428e-05	TRUE
ENSG00000225166	AC012462.2	12.3071	0	Inf	Inf	2.4262e-06	8.80677e-05	TRUE
ENSG00000115602	IL1RL1	98.8461	1.04887	0.0106112	-6.55827	2.44139e-06	8.85372e-05	TRUE
ENSG00000141068	KSR1	1445.23	529.334	0.366263	-1.44905	2.46287e-06	8.92334e-05	TRUE
ENSG00000110002	VWA5A	4109.07	470.844	0.114587	-3.12549	2.4804e-06	8.97854e-05	TRUE
ENSG00000129595	EPB41L4A	297.455	98.3557	0.330658	-1.59659	2.48605e-06	8.98238e-05	TRUE
ENSG00000182957	SPATA13	247.259	681.549	2.75642	1.46279	2.48396e-06	8.98238e-05	TRUE
ENSG00000159082	SYNJ1	508.55	180.57	0.355069	-1.49383	2.51579e-06	9.08146e-05	TRUE
ENSG00000139970	RTN1	69.3232	217.318	3.13485	1.6484	2.5211e-06	9.09221e-05	TRUE
ENSG00000090932	DLL3	36.0024	208.416	5.78893	2.5333	2.56061e-06	9.22621e-05	TRUE
ENSG00000104419	NDRG1	1324.44	329.547	0.24882	-2.00682	2.58491e-06	9.30519e-05	TRUE
ENSG00000108509	CAMTA2	360.805	122.896	0.340617	-1.55378	2.58758e-06	9.30624e-05	TRUE
ENSG00000128641	MYO1B	6862.74	2496.06	0.363712	-1.45913	2.59434e-06	9.322e-05	TRUE
ENSG00000133477	FAM83F	433.917	141.597	0.326322	-1.61563	2.61263e-06	9.37909e-05	TRUE
ENSG00000221755	MIR720	25.8868	0.958321	0.0370196	-4.75557	2.61745e-06	9.38778e-05	TRUE
ENSG00000148218	ALAD	1038.18	367.338	0.353827	-1.49888	2.63491e-06	9.44175e-05	TRUE
ENSG00000180176	TH	1.7127	29.3742	17.1508	4.1002	2.64251e-06	9.46034e-05	TRUE
ENSG00000140945	CDH13	585.461	56.8658	0.0971299	-3.36394	2.6476e-06	9.4699e-05	TRUE
ENSG00000121440	PDZRN3	2303.83	201.82	0.0876021	-3.51289	2.65047e-06	9.47148e-05	TRUE
ENSG00000185432	METTL7A	1063.17	157.228	0.147887	-2.75743	2.65593e-06	9.48236e-05	TRUE
ENSG00000139055	ERP27	56.1744	0.174812	0.00311195	-8.32797	2.67572e-06	9.54428e-05	TRUE
ENSG00000165795	NDRG2	797.714	171.639	0.215163	-2.21649	2.74658e-06	9.78812e-05	TRUE
ENSG00000184557	SOCS3	926.584	261.228	0.281926	-1.82661	2.75482e-06	9.80857e-05	TRUE
ENSG00000095015	MAP3K1	1531.78	549.851	0.358961	-1.4781	2.7998e-06	9.95966e-05	TRUE
ENSG00000112494	UNC93A	35.6818	4.92047	0.137899	-2.85832	2.81485e-06	0.000100041	TRUE
ENSG00000162302	RPS6KA4	1039.54	305.995	0.294357	-1.76436	2.82855e-06	0.000100433	TRUE
ENSG00000204011	COL5A1-AS1	19.4037	0.788321	0.0406274	-4.6214	2.83101e-06	0.000100433	TRUE
ENSG00000206535	LNP1	53.1571	174.532	3.28332	1.71516	2.86012e-06	0.000101374	TRUE
ENSG00000105329	TGFB1	2385	296.345	0.124254	-3.00864	2.89392e-06	0.000102479	TRUE
ENSG00000113946	CLDN16	14.53	62.3328	4.28994	2.10096	2.90799e-06	0.000102884	TRUE
ENSG00000155269	GPR78	15.9228	0.69296	0.0435199	-4.52218	2.91088e-06	0.000102893	TRUE
ENSG00000122642	FKBP9	789.541	286.988	0.363487	-1.46002	2.91685e-06	0.000103011	TRUE
ENSG00000089159	PXN	2169.08	736.813	0.339689	-1.55771	2.94693e-06	0.00010398	TRUE
ENSG00000119919	NKX2-3	11.4612	0	Inf	Inf	2.95771e-06	0.000104266	TRUE
ENSG00000171914	TLN2	3280.2	756.342	0.230578	-2.11667	2.96906e-06	0.000104572	TRUE
ENSG00000197308	GATA3-AS1	24.7357	2.012	0.0813401	-3.61989	2.97487e-06	0.000104682	TRUE
ENSG00000005243	COPZ2	85.6754	10.5231	0.122825	-3.02532	2.97998e-06	0.000104768	TRUE
ENSG00000182968	SOX1	23.167	1055.43	45.5576	5.50962	3.01621e-06	0.000105946	TRUE
ENSG00000177575	CD163	37.7212	5.50376	0.145906	-2.77689	3.02235e-06	0.000106067	TRUE
ENSG00000260822	GS1-358P8.4	105.987	317.997	3.00033	1.58512	3.05295e-06	0.000107045	TRUE
ENSG00000244161	FLNB-AS1	89.2914	8.72508	0.0977147	-3.35528	3.0719e-06	0.000107613	TRUE
ENSG00000123989	CHPF	2347.8	818.7	0.34871	-1.5199	3.10229e-06	0.00010858	TRUE
ENSG00000126259	KIRREL2	10.954	93.6548	8.54981	3.09589	3.13183e-06	0.000109516	TRUE
ENSG00000154914	USP43	133.535	39.0106	0.292137	-1.77528	3.26163e-06	0.000113953	TRUE
ENSG00000167074	TEF	129.189	370.882	2.87085	1.52148	3.27653e-06	0.000114372	TRUE
ENSG00000269690	AC096677.1	25.0803	2.53818	0.101202	-3.30469	3.28975e-06	0.000114731	TRUE
ENSG00000079557	AFM	14.9193	0.259074	0.017365	-5.84768	3.32751e-06	0.000115944	TRUE
ENSG00000154447	SH3RF1	842.933	296.182	0.35137	-1.50894	3.33329e-06	0.000116042	TRUE
ENSG00000040608	RTN4R	155.544	407.536	2.62007	1.38961	3.33994e-06	0.00011617	TRUE
ENSG00000139988	RDH12	1.01993	19.8318	19.4442	4.28127	3.35178e-06	0.000116479	TRUE
ENSG00000140092	FBLN5	152.361	12.4286	0.0815736	-3.61575	3.36916e-06	0.000116886	TRUE
ENSG00000153404	PLEKHG4B	386.35	1057.06	2.73601	1.45207	3.36947e-06	0.000116886	TRUE
ENSG00000155760	FZD7	2904.96	7299.23	2.51268	1.32922	3.39451e-06	0.00011765	TRUE
ENSG00000124302	CHST8	9.26849	42.7828	4.61594	2.20662	3.40181e-06	0.000117799	TRUE
ENSG00000153446	C16orf89	7.38816	42.903	5.80699	2.53779	3.41005e-06	0.00011798	TRUE
ENSG00000113441	LNPEP	711.761	266.253	0.374077	-1.41859	3.43616e-06	0.000118778	TRUE
ENSG00000005513	SOX8	56.1985	188.306	3.35072	1.74447	3.44914e-06	0.000119122	TRUE
ENSG00000075945	KIFAP3	718.656	252.017	0.350678	-1.51178	3.48657e-06	0.000120308	TRUE
ENSG00000254377	LINC00966	13.7219	322.266	23.4855	4.5537	3.49372e-06	0.000120449	TRUE
ENSG00000103335	PIEZO1	2115.4	628.463	0.297089	-1.75103	3.53953e-06	0.00012192	TRUE
ENSG00000101445	PPP1R16B	22.3763	133.505	5.96638	2.57686	3.5444e-06	0.000121981	TRUE
ENSG00000167244	IGF2	27430.9	216.965	0.00790951	-6.9822	3.58098e-06	0.000123132	TRUE
ENSG00000160539	PPAPDC3	30.4042	108.919	3.58236	1.84091	3.62029e-06	0.000124374	TRUE
ENSG00000177181	RIMKLA	55.6402	303.616	5.45678	2.44805	3.66816e-06	0.000125908	TRUE
ENSG00000215452	ZNF663P	15.7646	69.0171	4.37799	2.13027	3.68003e-06	0.000126205	TRUE
ENSG00000113739	STC2	636.857	1753.14	2.7528	1.4609	3.69167e-06	0.000126493	TRUE
ENSG00000196511	TPK1	303.947	49.2103	0.161904	-2.62679	3.70246e-06	0.000126752	TRUE
ENSG00000245694	CRNDE	188.419	603.738	3.20423	1.67998	3.73561e-06	0.000127775	TRUE
ENSG00000219438	FAM19A5	327.132	881.461	2.69451	1.43002	3.74001e-06	0.000127814	TRUE
ENSG00000017373	SRCIN1	37.2401	127.062	3.41197	1.7706	3.75789e-06	0.000128312	TRUE
ENSG00000180875	GREM2	394.605	15.6997	0.0397859	-4.6516	3.78221e-06	0.00012903	TRUE
ENSG00000144152	FBLN7	60.0357	181.675	3.02612	1.59747	3.82177e-06	0.000130266	TRUE
ENSG00000240583	AQP1	5290.94	14.6443	0.00276781	-8.49704	3.86998e-06	0.000131795	TRUE
ENSG00000175416	CLTB	1156.69	416.987	0.360501	-1.47192	3.98528e-06	0.000135503	TRUE
ENSG00000183535	COL18A1-AS1	31.3197	4.23721	0.135289	-2.88588	3.9858e-06	0.000135503	TRUE
ENSG00000171160	MORN4	169.179	502.889	2.97253	1.57169	3.99758e-06	0.000135786	TRUE
ENSG00000150093	ITGB1	16087.5	6078.35	0.37783	-1.40419	4.0095e-06	0.000136073	TRUE
ENSG00000128833	MYO5C	164.402	465.502	2.83149	1.50156	4.03852e-06	0.000136939	TRUE
ENSG00000112539	C6orf118	9.65402	84.6185	8.76511	3.13177	4.04616e-06	0.000137079	TRUE
ENSG00000066084	DIP2B	2992.87	1110.24	0.370963	-1.43065	4.10585e-06	0.000138981	TRUE
ENSG00000188176	SMTNL2	318.554	47.2363	0.148284	-2.75357	4.19126e-06	0.00014175	TRUE
ENSG00000163581	SLC2A2	12.8943	0	Inf	Inf	4.26352e-06	0.000144069	TRUE
ENSG00000159348	CYB5R1	647.361	232.995	0.359915	-1.47427	4.28384e-06	0.000144631	TRUE
ENSG00000185664	PMEL	253.622	1009.77	3.9814	1.99328	4.32261e-06	0.000145813	TRUE
ENSG00000103942	HOMER2	111.649	333.93	2.9909	1.58058	4.33387e-06	0.00014604	TRUE
ENSG00000177283	FZD8	646.701	235.474	0.364115	-1.45753	4.33679e-06	0.00014604	TRUE
ENSG00000144426	NBEAL1	482.794	177.027	0.366671	-1.44744	4.34137e-06	0.000146069	TRUE
ENSG00000142698	C1orf94	4.00229	100.282	25.0561	4.64709	4.39083e-06	0.000147606	TRUE
ENSG00000153132	CLGN	178.453	514.793	2.88475	1.52845	4.418e-06	0.000148264	TRUE
ENSG00000237061	RP11-956J14.1	13.1975	0.174812	0.0132459	-6.23831	4.41594e-06	0.000148264	TRUE
ENSG00000136828	RALGPS1	108.049	319.286	2.955	1.56316	4.44863e-06	0.000149164	TRUE
ENSG00000116014	KISS1R	0.766972	17.9819	23.4453	4.55123	4.4684e-06	0.000149699	TRUE
ENSG00000070540	WIPI1	429.643	152.128	0.35408	-1.49785	4.48893e-06	0.000150258	TRUE
ENSG00000132031	MATN3	585.756	203.815	0.347951	-1.52304	4.55425e-06	0.000152314	TRUE
ENSG00000056277	ZNF280C	318.971	870.804	2.73004	1.44892	4.60242e-06	0.000153794	TRUE
ENSG00000120910	PPP3CC	273.33	87.0772	0.318578	-1.65028	4.62112e-06	0.000154287	TRUE
ENSG00000213412	HNRNPA1P33	116.028	1.49245	0.0128628	-6.28065	4.63162e-06	0.000154506	TRUE
ENSG00000104321	TRPA1	313.638	16.0362	0.0511296	-4.2897	4.67585e-06	0.000155849	TRUE
ENSG00000173320	STOX2	473.341	1280.83	2.70595	1.43613	4.72559e-06	0.000157372	TRUE
ENSG00000103184	SEC14L5	17.4717	101.447	5.80637	2.53764	4.7425e-06	0.000157801	TRUE
ENSG00000130176	CNN1	1618.17	308.133	0.190421	-2.39274	4.76317e-06	0.000158085	TRUE
ENSG00000169760	NLGN1	62.7466	207.931	3.31382	1.7285	4.75589e-06	0.000158085	TRUE
ENSG00000230438	RP11-420G6.4	50.6946	10.1875	0.200958	-2.31503	4.76059e-06	0.000158085	TRUE
ENSG00000163132	MSX1	1167.82	266.339	0.228066	-2.13248	4.78859e-06	0.000158794	TRUE
ENSG00000114023	FAM162A	171.993	873.635	5.07947	2.34468	4.83381e-06	0.000160086	TRUE
ENSG00000196126	HLA-DRB1	373.783	64.2246	0.171823	-2.541	4.8357e-06	0.000160086	TRUE
ENSG00000162542	TMCO4	88.2486	24.1357	0.273497	-1.8704	4.95374e-06	0.000163854	TRUE
ENSG00000107796	ACTA2	2357.53	117.494	0.0498379	-4.32661	5.05786e-06	0.000167023	TRUE
ENSG00000236154	RP11-343J3.2	0.464635	16.4307	35.3625	5.14415	5.05806e-06	0.000167023	TRUE
ENSG00000120129	DUSP1	475.403	168.116	0.353627	-1.4997	5.06235e-06	0.000167024	TRUE
ENSG00000091622	PITPNM3	30.5631	115.572	3.78142	1.91893	5.11223e-06	0.000168527	TRUE
ENSG00000249532	MIR302B	7.48116	43.7285	5.84515	2.54724	5.13758e-06	0.00016922	TRUE
ENSG00000139780	METTL21C	15.4238	0.174812	0.0113339	-6.46321	5.15012e-06	0.000169491	TRUE
ENSG00000171476	HOPX	87.1535	20.2386	0.232218	-2.10645	5.15868e-06	0.00016963	TRUE
ENSG00000181409	AATK	20.3613	91.7971	4.50841	2.17262	5.19123e-06	0.000170556	TRUE
ENSG00000025423	HSD17B6	9.9786	50.8154	5.09244	2.34836	5.19948e-06	0.000170684	TRUE
ENSG00000163040	CCDC74A	62.2142	198.749	3.1946	1.67564	5.34378e-06	0.000175274	TRUE
ENSG00000162614	NEXN	534.158	186.571	0.349281	-1.51754	5.35784e-06	0.000175588	TRUE
ENSG00000168743	NPNT	1056.73	6.64973	0.00629276	-7.31209	5.37835e-06	0.000176113	TRUE
ENSG00000237125	HAND2-AS1	134.44	9.72986	0.0723734	-3.7884	5.42939e-06	0.000177636	TRUE
ENSG00000154079	C6orf57	77.8465	247.291	3.17665	1.66751	5.44521e-06	0.000178004	TRUE
ENSG00000064218	DMRT3	1.6246	46.3201	28.5117	4.83348	5.48816e-06	0.000179259	TRUE
ENSG00000126821	SGPP1	569.13	214.813	0.377441	-1.40568	5.56736e-06	0.000181694	TRUE
ENSG00000049246	PER3	34.0612	160.599	4.71503	2.23727	5.5856e-06	0.000182137	TRUE
ENSG00000253837	RP11-177H13.2	43.8447	7.72569	0.176206	-2.50467	5.64317e-06	0.000183861	TRUE
ENSG00000142182	DNMT3L	65.2597	4.06246	0.0622506	-4.00577	5.66204e-06	0.000184142	TRUE
ENSG00000158296	SLC13A3	81.9055	243.645	2.97471	1.57275	5.66591e-06	0.000184142	TRUE
ENSG00000183087	GAS6	1083.98	386.138	0.356222	-1.48915	5.65846e-06	0.000184142	TRUE
ENSG00000103449	SALL1	1235.14	3076.82	2.49106	1.31676	5.67987e-06	0.000184443	TRUE
ENSG00000182601	HS3ST4	312.926	54.8308	0.17522	-2.51276	5.72474e-06	0.000185746	TRUE
ENSG00000214688	C10orf105	0.377394	14.2642	37.7966	5.24018	5.8018e-06	0.00018809	TRUE
ENSG00000143153	ATP1B1	2993.79	602.053	0.201101	-2.31401	5.81198e-06	0.000188264	TRUE
ENSG00000124067	SLC12A4	1580.42	573.673	0.362987	-1.46201	5.82617e-06	0.000188567	TRUE
ENSG00000097096	SYDE2	403.559	144.273	0.357501	-1.48398	5.83199e-06	0.0001886	TRUE
ENSG00000250739	RP11-462G22.1	71.8712	0	Inf	Inf	5.8664e-06	0.000189556	TRUE
ENSG00000120896	SORBS3	1523.49	513.399	0.336988	-1.56923	5.91348e-06	0.00019092	TRUE
ENSG00000132541	HRSP12	182.411	523.489	2.86984	1.52097	5.94848e-06	0.000191891	TRUE
ENSG00000167981	ZNF597	107.019	30.9981	0.28965	-1.78762	5.9646e-06	0.000192253	TRUE
ENSG00000226777	KIAA0125	21.6966	0	Inf	Inf	5.98005e-06	0.000192592	TRUE
ENSG00000261496	RP13-514E23.1	3.06874	27.7817	9.0531	3.17841	5.98739e-06	0.00019267	TRUE
ENSG00000175220	ARHGAP1	2068.49	766.615	0.370616	-1.432	5.996e-06	0.000192789	TRUE
ENSG00000223572	CKMT1A	0.481095	25.176	52.3307	5.70959	6.00646e-06	0.000192966	TRUE
ENSG00000133124	IRS4	28.1653	166.813	5.92264	2.56624	6.06249e-06	0.000194606	TRUE
ENSG00000273209	RP11-107N15.1	10.4556	74.8197	7.15595	2.83914	6.07518e-06	0.000194854	TRUE
ENSG00000186854	TRABD2A	16.9598	71.5137	4.21666	2.0761	6.11291e-06	0.000195903	TRUE
ENSG00000221844	RP11-404E6.1	16.9409	0	Inf	Inf	6.12336e-06	0.000196078	TRUE
ENSG00000109132	PHOX2B	0.857631	29.6828	34.6102	5.11313	6.14764e-06	0.000196694	TRUE
ENSG00000137766	UNC13C	79.3267	2.18053	0.027488	-5.18505	6.17106e-06	0.000197282	TRUE
ENSG00000129691	ASH2L	3239.39	1147.64	0.354276	-1.49705	6.19906e-06	0.000198016	TRUE
ENSG00000244342	LINC00698	41.0993	213.318	5.1903	2.37582	6.20965e-06	0.000198192	TRUE
ENSG00000110446	SLC15A3	7.0069	233.015	33.2551	5.0555	6.22738e-06	0.000198596	TRUE
ENSG00000198842	DUSP27	45.6287	9.59965	0.210386	-2.24889	6.26796e-06	0.000199727	TRUE
ENSG00000264230	AC244230.1	60.6076	0	Inf	Inf	6.37262e-06	0.000202897	TRUE
ENSG00000166750	SLFN5	472.706	168.246	0.35592	-1.49037	6.43532e-06	0.000204727	TRUE
ENSG00000197217	ENTPD4	3741.85	1414.18	0.377936	-1.40379	6.45825e-06	0.00020529	TRUE
ENSG00000112902	SEMA5A	2124.35	662.913	0.312055	-1.68013	6.49016e-06	0.000206136	TRUE
ENSG00000148120	C9orf3	734.059	193.41	0.26348	-1.92423	6.53524e-06	0.0002074	TRUE
ENSG00000231609	AC009501.4	17.6885	71.5933	4.04744	2.01701	6.58703e-06	0.000208874	TRUE
ENSG00000173402	DAG1	8422.81	3177.46	0.377245	-1.40643	6.63428e-06	0.000210202	TRUE
ENSG00000110660	SLC35F2	763.012	291.793	0.382422	-1.38676	6.7044e-06	0.000212252	TRUE
ENSG00000106546	AHR	416.495	61.4035	0.147429	-2.76191	6.73927e-06	0.000213183	TRUE
ENSG00000104381	GDAP1	143.785	598.348	4.16141	2.05707	6.75156e-06	0.000213399	TRUE
ENSG00000132334	PTPRE	302.061	34.3582	0.113746	-3.13611	6.81462e-06	0.000215219	TRUE
ENSG00000099814	CEP170B	2345.11	854.338	0.364305	-1.45678	6.82563e-06	0.000215393	TRUE
ENSG00000136842	TMOD1	114.403	14.7426	0.128866	-2.95606	6.92236e-06	0.000218269	TRUE
ENSG00000158966	CACHD1	1173.36	3051.6	2.60073	1.37892	6.99757e-06	0.000220463	TRUE
ENSG00000135119	RNFT2	104.005	293.792	2.82479	1.49815	7.00458e-06	0.000220506	TRUE
ENSG00000128016	ZFP36	195.855	64.0085	0.326815	-1.61345	7.01999e-06	0.000220814	TRUE
ENSG00000115306	SPTBN1	10823.3	4114.06	0.380113	-1.3955	7.04797e-06	0.000221516	TRUE
ENSG00000163293	NIPAL1	277.109	28.9556	0.104492	-3.25854	7.0668e-06	0.000221929	TRUE
ENSG00000104833	TUBB4A	334.098	112.82	0.337683	-1.56626	7.10084e-06	0.000222819	TRUE
ENSG00000163462	TRIM46	92.596	259.255	2.79986	1.48535	7.10772e-06	0.000222857	TRUE
ENSG00000182578	CSF1R	28.0651	3.42186	0.121926	-3.03592	7.15805e-06	0.000224255	TRUE
ENSG00000175513	TSGA10IP	6.65583	84.668	12.7209	3.66913	7.2308e-06	0.000226353	TRUE
ENSG00000102935	ZNF423	774.381	1937.4	2.50187	1.32301	7.24597e-06	0.000226525	TRUE
ENSG00000270231	NBPF10	281.394	100.194	0.356064	-1.48979	7.24788e-06	0.000226525	TRUE
ENSG00000186866	POFUT2	2299.29	888.697	0.38651	-1.37142	7.28052e-06	0.000227364	TRUE
ENSG00000115935	WIPF1	1235.01	386.985	0.313346	-1.67417	7.32019e-06	0.00022842	TRUE
ENSG00000163171	CDC42EP3	3092	734.746	0.237628	-2.07323	7.34863e-06	0.000229125	TRUE
ENSG00000141401	IMPA2	357.368	935.38	2.61741	1.38814	7.37583e-06	0.00022979	TRUE
ENSG00000073921	PICALM	4560.84	1775.04	0.389191	-1.36145	7.41995e-06	0.00023098	TRUE
ENSG00000076716	GPC4	2707.13	6461.54	2.38686	1.25511	7.47351e-06	0.000232463	TRUE
ENSG00000067715	SYT1	160.979	480.914	2.98743	1.57891	7.54403e-06	0.000234465	TRUE
ENSG00000151079	KCNA6	350.798	123.842	0.35303	-1.50214	7.55396e-06	0.000234465	TRUE
ENSG00000175395	ZNF25	28.173	108.447	3.84934	1.94461	7.56098e-06	0.000234465	TRUE
ENSG00000184500	PROS1	615.543	226.673	0.368248	-1.44125	7.56185e-06	0.000234465	TRUE
ENSG00000255394	C8orf49	22.3423	0.568972	0.0254661	-5.29528	7.63277e-06	0.000236477	TRUE
ENSG00000233396	RP11-458D21.1	7.14676	42.4206	5.93564	2.5694	7.72071e-06	0.000239012	TRUE
ENSG00000187764	SEMA4D	327.467	840.434	2.56647	1.35979	7.80928e-06	0.000241563	TRUE
ENSG00000172037	LAMB2	3306.74	1297.94	0.392513	-1.34919	7.84258e-06	0.000242401	TRUE
ENSG00000102996	MMP15	5787.9	704.114	0.121653	-3.03916	7.94018e-06	0.000245031	TRUE
ENSG00000168490	PHYHIP	8.99501	90.2198	10.03	3.32625	7.93887e-06	0.000245031	TRUE
ENSG00000224100	AP001630.5	12.436	0.174812	0.0140569	-6.15258	7.97116e-06	0.000245793	TRUE
ENSG00000171877	FRMD5	38.1003	136.826	3.5912	1.84447	8.18743e-06	0.000252263	TRUE
ENSG00000222041	LINC00152	199.459	52.4582	0.263003	-1.92685	8.32112e-06	0.000256181	TRUE
ENSG00000128567	PODXL	47050.1	17745.7	0.377166	-1.40673	8.3653e-06	0.000257338	TRUE
ENSG00000143590	EFNA3	16.3722	62.7766	3.83433	1.93898	8.40774e-06	0.000258441	TRUE
ENSG00000188523	C9orf171	2.70525	35.9257	13.28	3.73118	8.48187e-06	0.000260515	TRUE
ENSG00000131873	CHSY1	3686.2	1472.93	0.399581	-1.32344	8.55343e-06	0.000262506	TRUE
ENSG00000122877	EGR2	8.81322	267.857	30.3926	4.92565	8.648e-06	0.000265201	TRUE
ENSG00000177990	DPY19L2	61.8205	190.33	3.07875	1.62234	8.67409e-06	0.000265793	TRUE
ENSG00000180672	AC007362.1	443.329	159.487	0.359749	-1.47494	8.7505e-06	0.000267924	TRUE
ENSG00000101265	RASSF2	209.807	572.616	2.72925	1.4485	8.83208e-06	0.000270023	TRUE
ENSG00000170703	TTLL6	2.64197	85.2445	32.2655	5.01192	8.83863e-06	0.000270023	TRUE
ENSG00000186417	GLDN	7.18889	41.1906	5.72976	2.51848	8.83974e-06	0.000270023	TRUE
ENSG00000058453	CROCC	535.97	1430.91	2.66975	1.4167	8.86848e-06	0.000270689	TRUE
ENSG00000188582	PAQR9	9.83059	50.5898	5.14616	2.3635	8.88495e-06	0.00027098	TRUE
ENSG00000105048	TNNT1	165.344	607.67	3.67518	1.87781	8.91101e-06	0.000271564	TRUE
ENSG00000125462	C1orf61	64.6266	210.053	3.25026	1.70055	8.97827e-06	0.000273401	TRUE
ENSG00000254535	PABPC4L	867.046	68.6111	0.079132	-3.65959	9.10596e-06	0.000277073	TRUE
ENSG00000154479	CCDC173	8.97427	46.6918	5.20285	2.3793	9.15865e-06	0.00027846	TRUE
ENSG00000235602	POU5F1P3	6.23737	57.808	9.26801	3.21226	9.16578e-06	0.000278461	TRUE
ENSG00000145687	SSBP2	340.854	909.968	2.66967	1.41666	9.21366e-06	0.000279698	TRUE
ENSG00000123689	G0S2	3.33816	27.8148	8.33236	3.05873	9.31546e-06	0.000282569	TRUE
ENSG00000164736	SOX17	1070.8	34.3397	0.0320693	-4.96266	9.3824e-06	0.000284379	TRUE
ENSG00000206527	PTPLB	2451.29	954.54	0.389403	-1.36066	9.40691e-06	0.000284901	TRUE
ENSG00000112183	RBM24	536.253	110.629	0.2063	-2.27718	9.45314e-06	0.00028608	TRUE
ENSG00000102362	SYTL4	252.599	87.5078	0.346429	-1.52937	9.48193e-06	0.000286729	TRUE
ENSG00000112759	SLC29A1	833.833	2128.83	2.55307	1.35223	9.64422e-06	0.000291412	TRUE
ENSG00000135919	SERPINE2	10092.3	3212.14	0.318276	-1.65165	9.81997e-06	0.000296493	TRUE
ENSG00000166582	CENPV	1047.94	2600.6	2.48164	1.31129	9.97713e-06	0.000300884	TRUE
ENSG00000249550	RP11-438N16.1	18.4044	71.4526	3.88236	1.95693	9.98077e-06	0.000300884	TRUE
ENSG00000047648	ARHGAP6	692.642	124.295	0.179451	-2.47834	9.98924e-06	0.000300908	TRUE
ENSG00000105696	TMEM59L	17.6528	83.1683	4.71133	2.23614	1.00729e-05	0.000302961	TRUE
ENSG00000198018	ENTPD7	676.411	264.631	0.391229	-1.35392	1.00656e-05	0.000302961	TRUE
ENSG00000254298	CTB-17P3.4	13.8766	0.349624	0.0251952	-5.31071	1.00949e-05	0.000303389	TRUE
ENSG00000106852	LHX6	4.75109	32.6322	6.86836	2.77997	1.01288e-05	0.000303709	TRUE
ENSG00000128268	MGAT3	962.131	361.184	0.3754	-1.4135	1.01169e-05	0.000303709	TRUE
ENSG00000232814	COL4A2-AS1	23.5919	2.45232	0.103947	-3.26608	1.01276e-05	0.000303709	TRUE
ENSG00000237872	POU5F1P4	1.39732	19.555	13.9946	3.8068	1.01633e-05	0.000304509	TRUE
ENSG00000173068	BNC2	1560.88	192.698	0.123455	-3.01795	1.02797e-05	0.000307762	TRUE
ENSG00000196132	MYT1	14.9676	80.6417	5.38775	2.42968	1.03345e-05	0.000309165	TRUE
ENSG00000186407	CD300E	291.85	1.70211	0.00583212	-7.42176	1.04019e-05	0.000310944	TRUE
ENSG00000134253	TRIM45	164.224	455.928	2.77625	1.47314	1.04433e-05	0.000311835	TRUE
ENSG00000154645	CHODL	10.7862	48.6746	4.51268	2.17399	1.04476e-05	0.000311835	TRUE
ENSG00000196353	CPNE4	7.46363	38.0831	5.10249	2.3512	1.04566e-05	0.000311866	TRUE
ENSG00000104611	SH2D4A	298.379	70.5799	0.236544	-2.07982	1.07036e-05	0.000318989	TRUE
ENSG00000099365	STX1B	58.9207	177.99	3.02084	1.59495	1.07718e-05	0.000320776	TRUE
ENSG00000164574	GALNT10	3527.12	532.788	0.151055	-2.72686	1.07997e-05	0.000321363	TRUE
ENSG00000102349	KLF8	601.655	222.55	0.369896	-1.43481	1.0905e-05	0.000324025	TRUE
ENSG00000237289	CKMT1B	4.38224	42.2774	9.64742	3.27014	1.09057e-05	0.000324025	TRUE
ENSG00000135722	FBXL8	29.3341	4.00829	0.136643	-2.87152	1.09544e-05	0.000325226	TRUE
ENSG00000100341	PNPLA5	0.962189	25.0014	25.9838	4.69954	1.10598e-05	0.000328104	TRUE
ENSG00000170743	SYT9	18.9768	74.6292	3.93266	1.97551	1.11687e-05	0.000331084	TRUE
ENSG00000249945	RP11-598D14.1	5.57495	67.1751	12.0494	3.5909	1.12175e-05	0.00033228	TRUE
ENSG00000106823	ECM2	25.5505	3.31848	0.129879	-2.94476	1.12433e-05	0.000332793	TRUE
ENSG00000116717	GADD45A	721.7	265.58	0.367992	-1.44225	1.12872e-05	0.000333357	TRUE
ENSG00000118946	PCDH17	1023.1	354.26	0.346262	-1.53006	1.1288e-05	0.000333357	TRUE
ENSG00000177606	JUN	1583.51	517.771	0.326977	-1.61274	1.12818e-05	0.000333357	TRUE
ENSG00000185222	WBP5	4527.55	1326.87	0.293066	-1.7707	1.13585e-05	0.000335188	TRUE
ENSG00000239264	TXNDC5	403.136	150.801	0.37407	-1.41862	1.14443e-05	0.000337464	TRUE
ENSG00000185813	PCYT2	1397	501.441	0.358941	-1.47818	1.14784e-05	0.000338214	TRUE
ENSG00000128594	LRRC4	318.416	884.985	2.77933	1.47474	1.16594e-05	0.00034329	TRUE
ENSG00000078596	ITM2A	31.875	0.433886	0.0136121	-6.19897	1.17425e-05	0.000345475	TRUE
ENSG00000105426	PTPRS	2000.82	4989.52	2.49374	1.31831	1.17682e-05	0.000345972	TRUE
ENSG00000182050	MGAT4C	6.25275	48.7954	7.80383	2.96418	1.17803e-05	0.000346068	TRUE
ENSG00000127528	KLF2	100.43	10.1957	0.10152	-3.30017	1.18225e-05	0.000347047	TRUE
ENSG00000256162	SMLR1	15.4189	1.0363	0.0672096	-3.89519	1.19091e-05	0.000349328	TRUE
ENSG00000046604	DSG2	5437.45	2154	0.396142	-1.33591	1.19527e-05	0.000350342	TRUE
ENSG00000156076	WIF1	0	11.284	Inf	Inf	1.19704e-05	0.000350599	TRUE
ENSG00000069399	BCL3	96.7025	26.4047	0.273051	-1.87276	1.21308e-05	0.000355034	TRUE
ENSG00000244187	TMEM141	254.055	90.4124	0.355878	-1.49055	1.21401e-05	0.000355039	TRUE
ENSG00000166311	SMPD1	760.331	157.125	0.206653	-2.27472	1.22511e-05	0.000358016	TRUE
ENSG00000243035	RN7SL810P	11.7018	0.174812	0.0149389	-6.06478	1.23154e-05	0.000359444	TRUE
ENSG00000255135	RP11-111M22.3	38.8928	126.16	3.24378	1.69768	1.23183e-05	0.000359444	TRUE
ENSG00000113083	LOX	836.16	63.3859	0.0758059	-3.72155	1.23519e-05	0.000360157	TRUE
ENSG00000130413	STK33	172.63	468.835	2.71584	1.4414	1.23717e-05	0.000360239	TRUE
ENSG00000152104	PTPN14	3367.7	1183.16	0.351326	-1.50912	1.23731e-05	0.000360239	TRUE
ENSG00000232079	AL035610.1	35.088	6.77385	0.193053	-2.37293	1.24492e-05	0.000362183	TRUE
ENSG00000128203	ASPHD2	64.514	179.918	2.78882	1.47965	1.24663e-05	0.000362293	TRUE
ENSG00000162873	KLHDC8A	28.059	279.082	9.94626	3.31415	1.2473e-05	0.000362293	TRUE
ENSG00000250588	IQCJ-SCHIP1	105.975	31.5341	0.297562	-1.74874	1.24807e-05	0.000362293	TRUE
ENSG00000187140	FOXD3	4.3692	41.1824	9.42561	3.23659	1.25328e-05	0.000363535	TRUE
ENSG00000153250	RBMS1	2914.98	1158.03	0.397269	-1.33181	1.2674e-05	0.000367358	TRUE
ENSG00000224520	KRT8P45	85.0517	4.74418	0.0557799	-4.16411	1.28567e-05	0.000372379	TRUE
ENSG00000118965	WDR35	411.22	1073.1	2.60956	1.3838	1.29534e-05	0.0003749	TRUE
ENSG00000147402	GABRQ	46.3887	146.902	3.16676	1.66301	1.29791e-05	0.000375368	TRUE
ENSG00000184985	SORCS2	57.5964	174.794	3.03481	1.6016	1.30775e-05	0.000377934	TRUE
ENSG00000164120	HPGD	901.884	17.9657	0.0199202	-5.64962	1.31516e-05	0.000379795	TRUE
ENSG00000176533	GNG7	76.2688	207.63	2.72235	1.44485	1.31737e-05	0.000380154	TRUE
ENSG00000188573	FBLL1	33.0646	105.984	3.20536	1.68049	1.31895e-05	0.000380327	TRUE
ENSG00000125347	IRF1	230.857	81.1081	0.351334	-1.50908	1.33354e-05	0.000384253	TRUE
ENSG00000157388	CACNA1D	74.6995	22.2444	0.297785	-1.74765	1.33772e-05	0.000385173	TRUE
ENSG00000115266	APC2	131.646	513.268	3.89885	1.96305	1.35041e-05	0.000388256	TRUE
ENSG00000225264	ZNRF2P2	31.4657	3.63794	0.115616	-3.11259	1.34981e-05	0.000388256	TRUE
ENSG00000131188	PRR7	74.106	242.236	3.26878	1.70875	1.35668e-05	0.000389745	TRUE
ENSG00000156535	CD109	406.613	86.1138	0.211783	-2.23934	1.35758e-05	0.000389745	TRUE
ENSG00000185532	PRKG1	199.866	540.055	2.70209	1.43408	1.36518e-05	0.000391639	TRUE
ENSG00000117600	LPPR4	75.0317	6.43994	0.0858296	-3.54238	1.367e-05	0.000391874	TRUE
ENSG00000157782	CABP1	9.64655	42.0245	4.35643	2.12315	1.37139e-05	0.000392608	TRUE
ENSG00000173598	NUDT4	3361.04	1288.27	0.383294	-1.38348	1.37157e-05	0.000392608	TRUE
ENSG00000130707	ASS1	541.491	1819.72	3.36057	1.74871	1.37289e-05	0.000392699	TRUE
ENSG00000168152	THAP9	140.878	391.193	2.77683	1.47344	1.4002e-05	0.000400217	TRUE
ENSG00000076067	RBMS2	425.192	164.126	0.386005	-1.37331	1.40134e-05	0.000400252	TRUE
ENSG00000133808	MICALCL	17.9993	1.62754	0.0904224	-3.46718	1.4109e-05	0.000402688	TRUE
ENSG00000117013	KCNQ4	16.9808	66.8361	3.93597	1.97672	1.42195e-05	0.000405545	TRUE
ENSG00000139835	GRTP1	125.908	333.131	2.64583	1.40372	1.42573e-05	0.000406329	TRUE
ENSG00000115419	GLS	4155.67	1571.9	0.378254	-1.40257	1.43331e-05	0.00040819	TRUE
ENSG00000110237	ARHGEF17	2351.27	943.839	0.401417	-1.31683	1.45828e-05	0.000415001	TRUE
ENSG00000100439	ABHD4	2212.98	848.611	0.38347	-1.38281	1.47614e-05	0.000419777	TRUE
ENSG00000146648	EGFR	693.679	256.691	0.370043	-1.43423	1.50231e-05	0.000426909	TRUE
ENSG00000224417	RP11-503C24.6	16.9973	0.940864	0.0553538	-4.17517	1.51233e-05	0.000429133	TRUE
ENSG00000272449	RP3-395M20.12	5.7396	70.8994	12.3527	3.62675	1.51175e-05	0.000429133	TRUE
ENSG00000103064	SLC7A6	789.404	303.409	0.384352	-1.3795	1.51633e-05	0.000429957	TRUE
ENSG00000007944	MYLIP	2296.47	119.523	0.0520465	-4.26405	1.52325e-05	0.000431607	TRUE
ENSG00000173947	PIFO	405.311	61.1644	0.150907	-2.72826	1.52999e-05	0.000433202	TRUE
ENSG00000161544	CYGB	67.4942	15.1096	0.223864	-2.1593	1.55863e-05	0.000440992	TRUE
ENSG00000169258	GPRIN1	148.8	390.42	2.6238	1.39166	1.57572e-05	0.000445504	TRUE
ENSG00000150510	FAM124A	124.054	572.092	4.61164	2.20528	1.57798e-05	0.000445823	TRUE
ENSG00000083444	PLOD1	3089.53	1163.11	0.376467	-1.4094	1.60823e-05	0.00045404	TRUE
ENSG00000042980	ADAM28	391.264	23.8112	0.0608572	-4.03843	1.61891e-05	0.000456725	TRUE
ENSG00000169122	FAM110B	311.201	116.815	0.375367	-1.41363	1.6264e-05	0.000458509	TRUE
ENSG00000163412	EIF4E3	175.922	478.076	2.71755	1.4423	1.63582e-05	0.000460831	TRUE
ENSG00000170373	CST1	8266.29	136.466	0.0165087	-5.92063	1.64891e-05	0.000464186	TRUE
ENSG00000041982	TNC	9270.12	1874.16	0.202172	-2.30635	1.65536e-05	0.000465333	TRUE
ENSG00000255418	RP11-266A24.1	13.3798	0	Inf	Inf	1.6547e-05	0.000465333	TRUE
ENSG00000224945	RP11-82L18.2	12.4352	54.9701	4.42054	2.14422	1.6706e-05	0.000469278	TRUE
ENSG00000225241	RP11-640M9.2	669.782	266.579	0.398009	-1.32913	1.6984e-05	0.000476747	TRUE
ENSG00000197273	GUCA2A	16.6691	0	Inf	Inf	1.70188e-05	0.000477379	TRUE
ENSG00000108239	TBC1D12	387.317	148.214	0.382667	-1.38584	1.70412e-05	0.000477666	TRUE
ENSG00000077943	ITGA8	703.782	24.4021	0.0346728	-4.85005	1.71389e-05	0.000480061	TRUE
ENSG00000125285	SOX21	352.418	1436.65	4.07656	2.02735	1.73447e-05	0.000485477	TRUE
ENSG00000111490	TBC1D30	19.731	72.8029	3.68978	1.88354	1.74817e-05	0.000488961	TRUE
ENSG00000006756	ARSD	430.676	137.071	0.318269	-1.65168	1.78357e-05	0.000498507	TRUE
ENSG00000115474	KCNJ13	71.0426	1.70692	0.0240267	-5.37922	1.79081e-05	0.000500175	TRUE
ENSG00000139200	PIANP	53.3346	152.005	2.85004	1.51098	1.80915e-05	0.000504937	TRUE
ENSG00000198857	HSD3BP5	25.0526	3.60303	0.143819	-2.79768	1.81274e-05	0.000505579	TRUE
ENSG00000099889	ARVCF	587.146	1501.9	2.55797	1.355	1.83673e-05	0.000511338	TRUE
ENSG00000163485	ADORA1	518.449	86.3085	0.166474	-2.58663	1.83516e-05	0.000511338	TRUE
ENSG00000218510	LINC00339	76.7235	219.354	2.85903	1.51552	1.83732e-05	0.000511338	TRUE
ENSG00000166405	RIC3	111.963	316.169	2.82387	1.49767	1.85391e-05	0.000515591	TRUE
ENSG00000111783	RFX4	37.2065	614.256	16.5094	4.04521	1.85663e-05	0.000515613	TRUE
ENSG00000117152	RGS4	2706.99	27.8836	0.0103006	-6.60113	1.8561e-05	0.000515613	TRUE
ENSG00000102547	CAB39L	577.748	138.143	0.239107	-2.06427	1.86289e-05	0.000516986	TRUE
ENSG00000091664	SLC17A6	0.766972	15.906	20.7388	4.37426	1.87107e-05	0.000518888	TRUE
ENSG00000197921	HES5	3.85133	318.08	82.5897	6.36789	1.87458e-05	0.000519493	TRUE
ENSG00000137801	THBS1	5156.01	693.529	0.134509	-2.89423	1.89154e-05	0.000523821	TRUE
ENSG00000025708	TYMP	71.9982	7.6273	0.105937	-3.23872	1.89686e-05	0.000524924	TRUE
ENSG00000136014	USP44	109.905	2125.42	19.3388	4.27343	1.89821e-05	0.000524925	TRUE
ENSG00000264315	HNRNPA1P11	26.267	0.174812	0.0066552	-7.2313	1.91136e-05	0.000528189	TRUE
ENSG00000077420	APBB1IP	14.2841	0.621405	0.0435033	-4.52273	1.91338e-05	0.000528374	TRUE
ENSG00000182718	ANXA2	16147.8	3494.19	0.216389	-2.2083	1.91602e-05	0.000528729	TRUE
ENSG00000163898	LIPH	159.053	13.7189	0.0862537	-3.53527	1.92223e-05	0.000530069	TRUE
ENSG00000222009	BTBD19	273.791	50.0387	0.182762	-2.45196	1.92648e-05	0.000530868	TRUE
ENSG00000225882	RP3-410B11.1	3.24664	29.2787	9.01814	3.17283	1.92784e-05	0.000530868	TRUE
ENSG00000125850	OVOL2	48.9459	3.33279	0.0680913	-3.87639	1.94385e-05	0.000534901	TRUE
ENSG00000162949	CAPN13	68.0243	12.9437	0.19028	-2.3938	1.94742e-05	0.000535506	TRUE
ENSG00000112981	NME5	14.4432	85.6883	5.93278	2.56871	1.96521e-05	0.000540019	TRUE
ENSG00000136478	TEX2	531.333	208.087	0.391633	-1.35243	1.98054e-05	0.000543848	TRUE
ENSG00000149970	CNKSR2	228.156	584.965	2.56388	1.35833	1.98558e-05	0.00054485	TRUE
ENSG00000065308	TRAM2	2237.27	881.129	0.393842	-1.34431	1.98754e-05	0.000545006	TRUE
ENSG00000006283	CACNA1G	74.4589	201.237	2.70266	1.43438	2.01501e-05	0.000552153	TRUE
ENSG00000100258	LMF2	2106.1	821.931	0.390261	-1.35749	2.02311e-05	0.000553984	TRUE
ENSG00000048405	ZNF800	482.63	188.163	0.389871	-1.35893	2.02454e-05	0.000553989	TRUE
ENSG00000007255	TRAPPC6A	131.69	364.721	2.76954	1.46965	2.02831e-05	0.000554632	TRUE
ENSG00000153976	HS3ST3A1	446.559	114.844	0.257175	-1.95918	2.03162e-05	0.000555147	TRUE
ENSG00000034053	APBA2	441.789	1090.17	2.46762	1.30312	2.03349e-05	0.000555273	TRUE
ENSG00000113296	THBS4	29.0452	234.059	8.05844	3.0105	2.04381e-05	0.000557312	TRUE
ENSG00000186354	C9orf47	69.919	17.3171	0.247674	-2.01349	2.04266e-05	0.000557312	TRUE
ENSG00000229212	RP11-561C5.4	15.3153	62.7185	4.09514	2.03391	2.04709e-05	0.000557819	TRUE
ENSG00000139734	DIAPH3	1373.41	536.101	0.390342	-1.35719	2.05901e-05	0.000560674	TRUE
ENSG00000152092	ASTN1	98.0222	290.404	2.96263	1.56688	2.06481e-05	0.000561865	TRUE
ENSG00000135439	AGAP2	4.20178	27.5412	6.55464	2.71252	2.06718e-05	0.000562117	TRUE
ENSG00000163216	SPRR2D	16.5418	0	Inf	Inf	2.07394e-05	0.000563565	TRUE
ENSG00000013288	MAN2B2	668.051	250.612	0.375139	-1.4145	2.10169e-05	0.000570708	TRUE
ENSG00000119777	TMEM214	1905.36	761.822	0.399831	-1.32254	2.12138e-05	0.000575656	TRUE
ENSG00000269378	ITGB1P1	132.326	43.1008	0.325717	-1.61831	2.13736e-05	0.000579591	TRUE
ENSG00000113578	FGF1	130.383	18.6747	0.14323	-2.8036	2.14477e-05	0.000581197	TRUE
ENSG00000123384	LRP1	12121.5	4858.56	0.400821	-1.31897	2.15421e-05	0.000583351	TRUE
ENSG00000230838	AC093850.2	9.83105	0	Inf	Inf	2.16273e-05	0.000585252	TRUE
ENSG00000170290	SLN	386.845	0.174812	0.000451892	-11.1117	2.16812e-05	0.000586306	TRUE
ENSG00000115255	REEP6	280.222	100.227	0.357669	-1.4833	2.17714e-05	0.000587933	TRUE
ENSG00000251442	RP11-792D21.2	9.81716	0	Inf	Inf	2.17599e-05	0.000587933	TRUE
ENSG00000177469	PTRF	4794.59	788.001	0.164352	-2.60514	2.19822e-05	0.000593215	TRUE
ENSG00000060709	RIMBP2	249.65	79.2465	0.317431	-1.65549	2.21482e-05	0.000597283	TRUE
ENSG00000120054	CPN1	31.8652	0.271782	0.0085291	-6.87339	2.22161e-05	0.000598703	TRUE
ENSG00000156030	ELMSAN1	818.535	321.015	0.392182	-1.3504	2.23611e-05	0.000602196	TRUE
ENSG00000170775	GPR37	378.866	92.9101	0.245232	-2.02778	2.23885e-05	0.000602518	TRUE
ENSG00000073670	ADAM11	45.7365	143.446	3.13635	1.64909	2.25445e-05	0.000606299	TRUE
ENSG00000140455	USP3	280.038	709.894	2.53499	1.34198	2.25689e-05	0.000606539	TRUE
ENSG00000138741	TRPC3	3.99887	29.1118	7.27999	2.86394	2.26885e-05	0.000609334	TRUE
ENSG00000063015	SEZ6	9.18574	80.791	8.79526	3.13673	2.27352e-05	0.000610171	TRUE
ENSG00000077522	ACTN2	143.556	29.9017	0.208293	-2.26331	2.27802e-05	0.000610563	TRUE
ENSG00000167971	CASKIN1	57.4959	167.423	2.91191	1.54197	2.2781e-05	0.000610563	TRUE
ENSG00000019991	HGF	83.4358	6.16187	0.0738516	-3.75923	2.28929e-05	0.00061314	TRUE
ENSG00000132514	CLEC10A	5.28353	217.898	41.2409	5.36601	2.29978e-05	0.000615528	TRUE
ENSG00000130309	COLGALT1	4012.33	1615.85	0.402722	-1.31214	2.31394e-05	0.000618896	TRUE
ENSG00000231160	RP11-617D20.1	14.8971	74.2884	4.98677	2.31811	2.31812e-05	0.000619589	TRUE
ENSG00000264919	MIR4697	4.38053	28.1773	6.4324	2.68536	2.32227e-05	0.000620275	TRUE
ENSG00000070886	EPHA8	3.6927	30.9246	8.37452	3.06601	2.35048e-05	0.000627384	TRUE
ENSG00000172987	HPSE2	47.3193	6.74986	0.142645	-2.8095	2.35747e-05	0.000628819	TRUE
ENSG00000175065	DSG4	18.9172	0.271782	0.0143669	-6.12111	2.37643e-05	0.000633445	TRUE
ENSG00000100626	GALNT16	84.0415	397.886	4.7344	2.24318	2.39249e-05	0.000637292	TRUE
ENSG00000129991	TNNI3	11.5243	52.287	4.5371	2.18177	2.40617e-05	0.00064026	TRUE
ENSG00000260244	RP11-588K22.2	232.823	8.57787	0.0368428	-4.76247	2.4069e-05	0.00064026	TRUE
ENSG00000163879	DNALI1	122.354	388.313	3.17368	1.66615	2.40947e-05	0.000640507	TRUE
ENSG00000232445	RP11-132A1.4	67.3789	279.77	4.15218	2.05387	2.42312e-05	0.000643699	TRUE
ENSG00000115318	LOXL3	169.85	429.691	2.52982	1.33904	2.45165e-05	0.000650835	TRUE
ENSG00000115290	GRB14	34.6554	176.348	5.08861	2.34727	2.4633e-05	0.000653484	TRUE
ENSG00000265217	RP11-775G23.1	28.2229	3.70616	0.131317	-2.92887	2.47419e-05	0.000655929	TRUE
ENSG00000104332	SFRP1	2786.65	9321.62	3.3451	1.74205	2.51454e-05	0.000666175	TRUE
ENSG00000102471	NDFIP2	1063.18	431.926	0.406257	-1.29954	2.52391e-05	0.000667752	TRUE
ENSG00000214655	ZSWIM8	1414.92	583.982	0.412731	-1.27672	2.52322e-05	0.000667752	TRUE
ENSG00000267394	CTB-175E5.7	15.1016	0.721516	0.0477776	-4.38752	2.53356e-05	0.000669852	TRUE
ENSG00000109220	CHIC2	341.123	130.521	0.382623	-1.38601	2.54331e-05	0.000671976	TRUE
ENSG00000106624	AEBP1	2047.92	816.725	0.398808	-1.32623	2.55429e-05	0.000674422	TRUE
ENSG00000108557	RAI1	2000.18	789.67	0.394801	-1.3408	2.56414e-05	0.00067611	TRUE
ENSG00000197694	SPTAN1	10730.7	4220.43	0.393305	-1.34628	2.56333e-05	0.00067611	TRUE
ENSG00000007062	PROM1	2895.8	945.284	0.326433	-1.61514	2.56589e-05	0.000676115	TRUE
ENSG00000143067	ZNF697	1467.4	590.61	0.402487	-1.31299	2.59369e-05	0.000682982	TRUE
ENSG00000225950	NTF4	43.701	9.1845	0.210167	-2.25039	2.59694e-05	0.000683377	TRUE
ENSG00000096968	JAK2	345.536	133.434	0.386166	-1.37271	2.60226e-05	0.000684319	TRUE
ENSG00000105851	PIK3CG	21.9093	0	Inf	Inf	2.61412e-05	0.000686976	TRUE
ENSG00000215068	AC025171.1	32.6145	6.88353	0.211057	-2.24429	2.62499e-05	0.000689367	TRUE
ENSG00000147408	CSGALNACT1	68.5391	19.7813	0.288613	-1.79279	2.63093e-05	0.000690465	TRUE
ENSG00000099992	TBC1D10A	170.198	53.9895	0.317215	-1.65647	2.63955e-05	0.000692262	TRUE
ENSG00000136002	ARHGEF4	257.027	664.137	2.58391	1.36956	2.64787e-05	0.00069398	TRUE
ENSG00000139645	ANKRD52	3250.63	1342.99	0.41315	-1.27526	2.6547e-05	0.000695303	TRUE
ENSG00000184349	EFNA5	295.834	723.087	2.44423	1.28938	2.65801e-05	0.000695706	TRUE
ENSG00000260442	RP11-22P6.3	6.41441	35.5995	5.54993	2.47247	2.68006e-05	0.000701007	TRUE
ENSG00000241158	ADAMTS9-AS1	40.6761	2.27911	0.0560306	-4.15764	2.70104e-05	0.000706023	TRUE
ENSG00000095303	PTGS1	13.853	84.0243	6.06543	2.60061	2.70954e-05	0.0007073	TRUE
ENSG00000171189	GRIK1	185.845	16.8104	0.0904539	-3.46667	2.70774e-05	0.0007073	TRUE
ENSG00000198400	NTRK1	226.428	15.6456	0.0690973	-3.85523	2.72495e-05	0.000710849	TRUE
ENSG00000228648	RP11-568A7.2	2.01675	30.2383	14.9936	3.90627	2.7335e-05	0.000712605	TRUE
ENSG00000169684	CHRNA5	53.5429	157.96	2.95017	1.5608	2.739e-05	0.000713562	TRUE
ENSG00000139579	NABP2	307.579	772.865	2.51273	1.32926	2.75031e-05	0.000716031	TRUE
ENSG00000177721	ANXA2R	25.4699	3.51087	0.137844	-2.85889	2.75241e-05	0.000716103	TRUE
ENSG00000187266	EPOR	230.179	83.2576	0.361708	-1.4671	2.77778e-05	0.000722223	TRUE
ENSG00000076248	UNG	994.766	2449.91	2.4628	1.3003	2.77967e-05	0.000722235	TRUE
ENSG00000158769	F11R	1509.55	581.126	0.384967	-1.37719	2.80435e-05	0.000728163	TRUE
ENSG00000123094	RASSF8	2118.76	858.855	0.405357	-1.30274	2.82406e-05	0.000732123	TRUE
ENSG00000137841	PLCB2	370.916	101.072	0.272493	-1.87571	2.82521e-05	0.000732123	TRUE
ENSG00000225485	ARHGAP23	63.5814	16.9852	0.26714	-1.90433	2.82215e-05	0.000732123	TRUE
ENSG00000128965	CHAC1	196.813	732.085	3.71969	1.89518	2.84954e-05	0.000737451	TRUE
ENSG00000136943	CTSV	8607.11	812.8	0.0944335	-3.40456	2.84896e-05	0.000737451	TRUE
ENSG00000163110	PDLIM5	3049.27	1136.92	0.372852	-1.42333	2.87083e-05	0.00074247	TRUE
ENSG00000164104	HMGB2	2374.93	5990.57	2.52242	1.33481	2.89002e-05	0.000746938	TRUE
ENSG00000118257	NRP2	4794.21	1951.23	0.406998	-1.29691	2.9178e-05	0.000753621	TRUE
ENSG00000229642	AC027119.1	13.3016	0.665942	0.0500649	-4.32006	2.93671e-05	0.000758004	TRUE
ENSG00000152601	MBNL1	767.306	307.642	0.400938	-1.31855	2.94549e-05	0.00075977	TRUE
ENSG00000074317	SNCB	3.58577	40.98	11.4285	3.51456	2.98507e-05	0.000769471	TRUE
ENSG00000198853	RUSC2	846.944	313.057	0.369631	-1.43584	3.01784e-05	0.000777407	TRUE
ENSG00000139269	INHBE	30.0409	486.905	16.2081	4.01864	3.03771e-05	0.000782011	TRUE
ENSG00000196611	MMP1	155.226	1.23338	0.00794568	-6.97561	3.04384e-05	0.000783074	TRUE
ENSG00000106031	HOXA13	65.5048	0.259074	0.00395504	-7.98209	3.04847e-05	0.000783749	TRUE
ENSG00000090674	MCOLN1	497.444	193.599	0.389188	-1.36146	3.05261e-05	0.000784299	TRUE
ENSG00000256101	RP11-90D4.3	37.7492	6.95796	0.184321	-2.43971	3.05695e-05	0.000784899	TRUE
ENSG00000137449	CPEB2	367.369	138.112	0.375948	-1.41139	3.06808e-05	0.00078724	TRUE
ENSG00000213977	TAX1BP3	43.654	9.36913	0.214622	-2.22013	3.07403e-05	0.000788249	TRUE
ENSG00000163297	ANTXR2	1142.36	465.648	0.40762	-1.2947	3.07825e-05	0.000788298	TRUE
ENSG00000164199	GPR98	484.791	1894.59	3.90806	1.96645	3.07747e-05	0.000788298	TRUE
ENSG00000173218	VANGL1	1072.78	413.046	0.385024	-1.37698	3.10185e-05	0.000793821	TRUE
ENSG00000139211	AMIGO2	1234.77	284.208	0.230171	-2.11922	3.11086e-05	0.000795608	TRUE
ENSG00000080561	MID2	117.605	38.6731	0.328838	-1.60455	3.13841e-05	0.00080213	TRUE
ENSG00000243701	LINC00883	202.908	77.9766	0.384295	-1.37971	3.20814e-05	0.000819416	TRUE
ENSG00000189056	RELN	1300.6	40.6902	0.0312858	-4.99835	3.23101e-05	0.00082472	TRUE
ENSG00000111275	ALDH2	2094.68	886.58	0.423254	-1.2404	3.25241e-05	0.00082964	TRUE
ENSG00000207572	MIR363	0.285877	15.614	54.6179	5.7713	3.26882e-05	0.000833283	TRUE
ENSG00000142599	RERE	5161.75	2066.85	0.400416	-1.32043	3.27127e-05	0.000833364	TRUE
ENSG00000205336	GPR56	147.055	601.419	4.08975	2.03201	3.28031e-05	0.000835124	TRUE
ENSG00000158109	TPRG1L	1157.28	457.044	0.39493	-1.34033	3.2864e-05	0.000836132	TRUE
ENSG00000130702	LAMA5	6212.07	2228.2	0.358689	-1.47919	3.28897e-05	0.000836239	TRUE
ENSG00000110422	HIPK3	1086.21	452.657	0.416731	-1.26281	3.34174e-05	0.000849105	TRUE
ENSG00000147202	DIAPH2	463.827	1129.96	2.43618	1.28462	3.3468e-05	0.00084984	TRUE
ENSG00000259370	RP11-1069G10.1	23.4049	3.25655	0.13914	-2.84539	3.36591e-05	0.000854138	TRUE
ENSG00000100060	MFNG	14.6894	65.3005	4.44541	2.15232	3.37397e-05	0.000855629	TRUE
ENSG00000224057	EGFR-AS1	14.4851	0.796217	0.054968	-4.18526	3.38349e-05	0.000857486	TRUE
ENSG00000178150	ZNF114	864.311	189.147	0.218842	-2.19204	3.41762e-05	0.000865576	TRUE
ENSG00000186732	MPPED1	6.84973	54.6239	7.97461	2.99541	3.46413e-05	0.000876787	TRUE
ENSG00000272168	CASC15	62.2793	172.048	2.76253	1.46599	3.4733e-05	0.000878541	TRUE
ENSG00000228944	AC004485.3	1.88697	19.0579	10.0998	3.33625	3.48305e-05	0.000880438	TRUE
ENSG00000142549	IGLON5	426.828	1113.64	2.60911	1.38356	3.49056e-05	0.000881197	TRUE
ENSG00000255471	RP11-736K20.5	50.1935	7.0899	0.141251	-2.82366	3.48903e-05	0.000881197	TRUE
ENSG00000229391	HLA-DRB6	9.11841	0	Inf	Inf	3.50313e-05	0.0008838	TRUE
ENSG00000100271	TTLL1	64.068	183.257	2.86035	1.51619	3.50819e-05	0.000884255	TRUE
ENSG00000168010	ATG16L2	132.683	364.968	2.75068	1.45979	3.50945e-05	0.000884255	TRUE
ENSG00000053747	LAMA3	123.381	9.05777	0.0734131	-3.76782	3.53169e-05	0.000889286	TRUE
ENSG00000107105	ELAVL2	47.9803	218.075	4.5451	2.18431	3.56063e-05	0.000895997	TRUE
ENSG00000222022	AC112721.1	11.8713	0.349624	0.0294511	-5.08553	3.60328e-05	0.000905565	TRUE
ENSG00000236417	CTSLP1	9.0581	0	Inf	Inf	3.60255e-05	0.000905565	TRUE
ENSG00000175175	PPM1E	31.2306	218.25	6.98834	2.80495	3.62482e-05	0.000910392	TRUE
ENSG00000162676	GFI1	84.6927	3.35987	0.0396713	-4.65576	3.62891e-05	0.000910836	TRUE
ENSG00000184232	OAF	384.443	145.638	0.378828	-1.40038	3.65922e-05	0.000917853	TRUE
ENSG00000107862	GBF1	2939.25	1220.37	0.415197	-1.26813	3.67162e-05	0.000920376	TRUE
ENSG00000244509	APOBEC3C	482.954	172.533	0.357246	-1.48501	3.68731e-05	0.000923717	TRUE
ENSG00000077264	PAK3	185.277	515.358	2.78156	1.47589	3.69244e-05	0.00092441	TRUE
ENSG00000173401	GLIPR1L1	5.74579	177.122	30.8264	4.94609	3.72502e-05	0.00093197	TRUE
ENSG00000158874	APOA2	12.6221	0.174812	0.0138497	-6.174	3.75944e-05	0.000939979	TRUE
ENSG00000175274	TP53I11	5148.78	1738.25	0.337605	-1.56659	3.77129e-05	0.000942341	TRUE
ENSG00000108175	ZMIZ1	5863.65	2451.63	0.418107	-1.25806	3.77899e-05	0.000943661	TRUE
ENSG00000185875	THNSL1	137.667	356.351	2.58849	1.37211	3.79639e-05	0.000947402	TRUE
ENSG00000235770	LINC00607	52.7938	7.32677	0.138781	-2.84912	3.812e-05	0.000950692	TRUE
ENSG00000134533	RERG	250.512	3.7428	0.0149406	-6.06462	3.84219e-05	0.000957612	TRUE
ENSG00000261135	RP4-798A10.7	6.78903	33.7737	4.97475	2.31462	3.87742e-05	0.000965776	TRUE
ENSG00000172461	FUT9	32.7941	272.212	8.30065	3.05322	3.88422e-05	0.000966854	TRUE
ENSG00000272405	RP11-284F21.10	98.7104	18.5555	0.187979	-2.41136	3.89634e-05	0.000969254	TRUE
ENSG00000101844	ATG4A	403.219	161.787	0.401237	-1.31747	3.92513e-05	0.000975797	TRUE
ENSG00000229056	AC020571.3	22.3786	2.26967	0.101422	-3.30156	3.95622e-05	0.000982901	TRUE
ENSG00000123066	MED13L	3838.01	1619.64	0.422001	-1.24468	3.9697e-05	0.000985623	TRUE
ENSG00000125821	DTD1	333.917	850.626	2.54742	1.34904	3.974e-05	0.000986067	TRUE
ENSG00000182372	CLN8	1266.52	493.582	0.389715	-1.35951	3.99606e-05	0.00099091	TRUE
ENSG00000223509	RP11-632K20.7	53.6062	13.1324	0.244979	-2.02927	4.00592e-05	0.000992726	TRUE
ENSG00000005059	CCDC109B	86.8526	247.297	2.84732	1.5096	4.02018e-05	0.000995208	TRUE
ENSG00000104154	SLC30A4	81.857	26.9902	0.329724	-1.60067	4.02102e-05	0.000995208	TRUE
ENSG00000198729	PPP1R14C	10.7398	170.468	15.8726	3.98846	4.03115e-05	0.000997085	TRUE
ENSG00000074755	ZZEF1	1962.63	830.162	0.422984	-1.24132	4.06603e-05	0.00100508	TRUE
ENSG00000058262	SEC61A1	8777.13	3603.29	0.410531	-1.28444	4.06916e-05	0.00100522	TRUE
ENSG00000076685	NT5C2	1284.72	552.672	0.430188	-1.21696	4.11593e-05	0.00101613	TRUE
ENSG00000167733	HSD11B1L	64.8561	176.725	2.72487	1.44619	4.1459e-05	0.00102288	TRUE
ENSG00000261863	RP11-141J13.5	11.3706	0.174812	0.0153741	-6.02336	4.15364e-05	0.00102415	TRUE
ENSG00000159173	TNNI1	273.95	13.3311	0.0486624	-4.36105	4.15694e-05	0.00102431	TRUE
ENSG00000225226	AC007250.4	5.76225	51.0943	8.86707	3.14846	4.17107e-05	0.00102715	TRUE
ENSG00000186469	GNG2	1472.29	597.355	0.405731	-1.3014	4.1907e-05	0.00103133	TRUE
ENSG00000132872	SYT4	18.4484	111.913	6.06624	2.6008	4.20857e-05	0.00103443	TRUE
ENSG00000147655	RSPO2	2856.98	86.7122	0.030351	-5.04211	4.20813e-05	0.00103443	TRUE
ENSG00000196739	COL27A1	3446.12	1050.14	0.304731	-1.71439	4.22538e-05	0.00103791	TRUE
ENSG00000171388	APLN	17.103	160.372	9.37679	3.22909	4.24559e-05	0.00104157	TRUE
ENSG00000180210	F2	27.6837	2.62237	0.0947264	-3.40009	4.24313e-05	0.00104157	TRUE
ENSG00000109062	SLC9A3R1	12779.6	958.727	0.07502	-3.73658	4.26251e-05	0.00104506	TRUE
ENSG00000272619	RP11-563K23.1	0	10.0907	Inf	Inf	4.27125e-05	0.00104655	TRUE
ENSG00000151725	MLF1IP	621.287	1520.89	2.44797	1.29158	4.28782e-05	0.00104995	TRUE
ENSG00000250366	LINC00617	99.0662	1129.34	11.3998	3.51094	4.29517e-05	0.00105109	TRUE
ENSG00000136826	KLF4	105.436	21.205	0.201117	-2.31389	4.30342e-05	0.00105245	TRUE
ENSG00000131153	GINS2	490.687	1379.35	2.81106	1.49111	4.31749e-05	0.00105524	TRUE
ENSG00000079102	RUNX1T1	371.926	85.1454	0.228931	-2.12702	4.33553e-05	0.00105898	TRUE
ENSG00000120937	NPPB	1891.79	32.4369	0.0171462	-5.86597	4.34125e-05	0.00105972	TRUE
ENSG00000215481	BCRP3	33.2859	6.09346	0.183064	-2.44958	4.36334e-05	0.00106445	TRUE
ENSG00000176845	METRNL	460.641	159.632	0.346543	-1.52889	4.37079e-05	0.0010656	TRUE
ENSG00000136866	ZFP37	68.7323	191.853	2.79131	1.48094	4.38998e-05	0.00106961	TRUE
ENSG00000132274	TRIM22	84.5184	219.614	2.59841	1.37763	4.42756e-05	0.0010781	TRUE
ENSG00000061918	GUCY1B3	216.726	84.8088	0.391318	-1.35359	4.43179e-05	0.00107846	TRUE
ENSG00000107738	C10orf54	186.123	6.11566	0.0328581	-4.92761	4.43892e-05	0.00107952	TRUE
ENSG00000185100	ADSSL1	58.4621	159.163	2.7225	1.44493	4.46365e-05	0.00108486	TRUE
ENSG00000172197	MBOAT1	589.873	113.632	0.192637	-2.37604	4.49611e-05	0.00109207	TRUE
ENSG00000019549	SNAI2	2234.75	170.897	0.0764727	-3.70891	4.55041e-05	0.00110457	TRUE
ENSG00000227051	C14orf132	400.298	1385.37	3.46085	1.79113	4.56067e-05	0.00110638	TRUE
ENSG00000109756	RAPGEF2	2684.39	1100.12	0.40982	-1.28694	4.594e-05	0.00111378	TRUE
ENSG00000119242	CCDC92	691.25	283.031	0.409448	-1.28825	4.64461e-05	0.00112535	TRUE
ENSG00000139112	GABARAPL1	2471.35	788.146	0.318913	-1.64876	4.67029e-05	0.00113087	TRUE
ENSG00000124782	RREB1	1603.16	647.507	0.403894	-1.30795	4.69323e-05	0.00113572	TRUE
ENSG00000173705	SUSD5	291.88	124.599	0.426883	-1.22809	4.70924e-05	0.00113889	TRUE
ENSG00000102879	CORO1A	32.5403	98.701	3.0332	1.60084	4.71432e-05	0.00113941	TRUE
ENSG00000118473	SGIP1	142.707	39.288	0.275305	-1.8609	4.72255e-05	0.0011407	TRUE
ENSG00000136830	FAM129B	2367.85	949.592	0.401036	-1.3182	4.72982e-05	0.00114175	TRUE
ENSG00000164362	TERT	67.4351	171.174	2.53835	1.34389	4.73856e-05	0.00114316	TRUE
ENSG00000182134	TDRKH	169.632	491.855	2.89954	1.53583	4.77991e-05	0.00115242	TRUE
ENSG00000011028	MRC2	3486.86	1510.96	0.433328	-1.20647	4.80521e-05	0.00115716	TRUE
ENSG00000228623	ZNF883	56.8505	159.561	2.80668	1.48886	4.8055e-05	0.00115716	TRUE
ENSG00000005249	PRKAR2B	263.849	671.406	2.54466	1.34747	4.82207e-05	0.00116044	TRUE
ENSG00000168917	SLC35G2	267.047	93.7619	0.351106	-1.51002	4.82829e-05	0.00116103	TRUE
ENSG00000187695	RP11-723O4.6	6.74091	35.3171	5.23921	2.38935	4.83047e-05	0.00116103	TRUE
ENSG00000131016	AKAP12	9088.81	3808.55	0.419037	-1.25485	4.88234e-05	0.00117278	TRUE
ENSG00000130508	PXDN	10873.4	4456.62	0.409865	-1.28678	4.923e-05	0.0011811	TRUE
ENSG00000189057	FAM111B	267.987	656.116	2.44831	1.29179	4.92209e-05	0.0011811	TRUE
ENSG00000102230	PCYT1B	614.631	1401.56	2.28034	1.18925	4.94031e-05	0.00118452	TRUE
ENSG00000105642	KCNN1	63.0245	168.916	2.68016	1.42232	4.95733e-05	0.00118715	TRUE
ENSG00000226973	RP4-663N10.2	18.5916	0	Inf	Inf	4.95497e-05	0.00118715	TRUE
ENSG00000136630	HLX	113.404	10.1428	0.0894388	-3.48296	4.961e-05	0.0011873	TRUE
ENSG00000092345	DAZL	0.481095	137.231	285.247	8.15607	4.99087e-05	0.00119372	TRUE
ENSG00000164318	EGFLAM	988.647	61.9084	0.0626194	-3.99725	5.00079e-05	0.00119536	TRUE
ENSG00000074842	C19orf10	1351.63	552.103	0.408471	-1.2917	5.02021e-05	0.00119927	TRUE
ENSG00000111218	PRMT8	7.87717	224.498	28.4999	4.83288	5.03731e-05	0.00120262	TRUE
ENSG00000134986	NREP	1323.12	3262.29	2.4656	1.30194	5.06945e-05	0.00120956	TRUE
ENSG00000273301	RP11-314B1.2	14.8917	0.963133	0.0646757	-3.95063	5.07547e-05	0.00121026	TRUE
ENSG00000188467	SLC24A5	19.7592	70.4774	3.56682	1.83464	5.12131e-05	0.00122044	TRUE
ENSG00000109654	TRIM2	1252.46	2983.23	2.38189	1.25211	5.14199e-05	0.00122463	TRUE
ENSG00000137273	FOXF2	49.5215	9.62654	0.194391	-2.36297	5.14795e-05	0.0012253	TRUE
ENSG00000224149	RP11-510C10.3	13.8548	0.915455	0.0660752	-3.91975	5.16577e-05	0.00122879	TRUE
ENSG00000204442	FAM155A	39.3784	112.991	2.86937	1.52074	5.17009e-05	0.00122908	TRUE
ENSG00000016082	ISL1	179.717	9.22603	0.0513365	-4.28387	5.19844e-05	0.00123506	TRUE
ENSG00000186297	GABRA5	24.3715	94.265	3.86784	1.95153	5.25135e-05	0.00124688	TRUE
ENSG00000254293	CTB-158E9.1	58.5658	0	Inf	Inf	5.28047e-05	0.00125303	TRUE
ENSG00000196754	S100A2	15.7873	1.02513	0.0649338	-3.94489	5.34183e-05	0.00126682	TRUE
ENSG00000227544	AC018647.3	39.6298	1.11254	0.0280732	-5.15466	5.35106e-05	0.00126824	TRUE
ENSG00000198358	RP11-544M22.1	81.4688	24.4294	0.299862	-1.73763	5.36971e-05	0.00127189	TRUE
ENSG00000141447	OSBPL1A	344.91	854.985	2.47887	1.30968	5.37747e-05	0.00127296	TRUE
ENSG00000115993	TRAK2	981.599	417.926	0.425761	-1.23189	5.42335e-05	0.00128257	TRUE
ENSG00000233639	AC018730.1	2.31567	120.807	52.1694	5.70513	5.42462e-05	0.00128257	TRUE
ENSG00000104205	SGK3	64.4513	18.3711	0.285038	-1.81077	5.48322e-05	0.00129564	TRUE
ENSG00000269556	TMEM185A	74.1863	17.3826	0.23431	-2.09351	5.49212e-05	0.00129696	TRUE
ENSG00000189171	S100A13	297.568	91.8766	0.308759	-1.69545	5.56501e-05	0.00131338	TRUE
ENSG00000254703	FLI1-AS1	9.17718	0	Inf	Inf	5.58058e-05	0.00131626	TRUE
ENSG00000136240	KDELR2	3992.38	1724.68	0.431992	-1.21092	5.65345e-05	0.00133265	TRUE
ENSG00000146374	RSPO3	2048.51	373.974	0.18256	-2.45356	5.67947e-05	0.00133798	TRUE
ENSG00000115085	ZAP70	854.374	32.0089	0.0374647	-4.73832	5.68996e-05	0.00133964	TRUE
ENSG00000152782	PANK1	354.419	837.581	2.36325	1.24077	5.70247e-05	0.00134178	TRUE
ENSG00000244398	RP11-466H18.1	189.148	519.33	2.74563	1.45714	5.74186e-05	0.00135023	TRUE
ENSG00000156925	ZIC3	1577.56	3952.03	2.50515	1.3249	5.77095e-05	0.00135626	TRUE
ENSG00000143199	ADCY10	48.9881	2.37761	0.0485344	-4.36485	5.79808e-05	0.00136059	TRUE
ENSG00000196418	ZNF124	529.182	214.398	0.40515	-1.30347	5.7998e-05	0.00136059	TRUE
ENSG00000197872	FAM49A	35.5226	150.559	4.23839	2.08352	5.79575e-05	0.00136059	TRUE
ENSG00000005448	WDR54	234.956	663.458	2.82376	1.49762	5.80457e-05	0.00136089	TRUE
ENSG00000135245	HILPDA	151.355	416.47	2.7516	1.46027	5.84231e-05	0.00136892	TRUE
ENSG00000167549	CORO6	152.462	54.4221	0.356955	-1.48619	5.96006e-05	0.00139567	TRUE
ENSG00000077616	NAALAD2	3023.02	336.014	0.111152	-3.1694	5.96681e-05	0.00139642	TRUE
ENSG00000237523	LINC00857	63.9441	5.8521	0.0915189	-3.44979	6.04962e-05	0.00141495	TRUE
ENSG00000111897	SERINC1	3526.65	1529.6	0.433724	-1.20515	6.07697e-05	0.00141965	TRUE
ENSG00000197444	OGDHL	63.5477	179.227	2.82035	1.49587	6.07405e-05	0.00141965	TRUE
ENSG00000121104	FAM117A	208.418	500.756	2.40266	1.26463	6.13762e-05	0.00143297	TRUE
ENSG00000188501	LCTL	60.4787	164.508	2.72009	1.44366	6.16495e-05	0.00143849	TRUE
ENSG00000180304	OAZ2	1275.46	3052.99	2.39364	1.2592	6.1987e-05	0.0014455	TRUE
ENSG00000035499	DEPDC1B	536.354	1278.52	2.38372	1.25322	6.20875e-05	0.00144612	TRUE
ENSG00000106278	PTPRZ1	495.762	8677.09	17.5025	4.12949	6.2064e-05	0.00144612	TRUE
ENSG00000067208	EVI5	732.516	311.648	0.425449	-1.23294	6.21711e-05	0.00144721	TRUE
ENSG00000160460	SPTBN4	12.4097	45.5374	3.66949	1.87558	6.28211e-05	0.00146147	TRUE
ENSG00000142627	EPHA2	3466	1101.96	0.317933	-1.6532	6.29691e-05	0.00146404	TRUE
ENSG00000145990	GFOD1	432.606	175.292	0.4052	-1.30329	6.30851e-05	0.00146587	TRUE
ENSG00000050438	SLC4A8	3138.06	374.61	0.119377	-3.06641	6.33171e-05	0.00147038	TRUE
ENSG00000224765	RP1-137H15.2	1.97335	17.8292	9.035	3.17552	6.38727e-05	0.00148241	TRUE
ENSG00000171119	NRTN	26.3463	93.3835	3.54446	1.82557	6.43428e-05	0.00149243	TRUE
ENSG00000197860	SGTB	697.725	293.104	0.420085	-1.25125	6.46051e-05	0.00149763	TRUE
ENSG00000240194	CYMP	66.4353	0.19708	0.0029665	-8.39702	6.47026e-05	0.001499	TRUE
ENSG00000127561	SYNGR3	53.709	150.47	2.80158	1.48624	6.50493e-05	0.00150614	TRUE
ENSG00000022267	FHL1	748.053	2844.09	3.80199	1.92676	6.53245e-05	0.00151162	TRUE
ENSG00000100934	SEC23A	2671.07	1189.6	0.445363	-1.16695	6.59057e-05	0.00152417	TRUE
ENSG00000203857	HSD3B1	55.4049	0.174812	0.00315517	-8.30807	6.66381e-05	0.00154019	TRUE
ENSG00000163513	TGFBR2	340.698	125.701	0.36895	-1.4385	6.68549e-05	0.00154429	TRUE
ENSG00000180881	CAPS2	42.6507	114.841	2.69259	1.429	6.71011e-05	0.00154906	TRUE
ENSG00000250802	ZBED3-AS1	29.5425	95.5547	3.23448	1.69353	6.71647e-05	0.00154962	TRUE
ENSG00000172818	OVOL1	19.8509	2.11853	0.106722	-3.22807	6.76575e-05	0.00156007	TRUE
ENSG00000225792	AC004540.4	4.08867	26.6961	6.52928	2.70692	6.79369e-05	0.00156559	TRUE
ENSG00000143126	CELSR2	722.771	2297.48	3.17872	1.66844	6.82073e-05	0.0015709	TRUE
ENSG00000088826	SMOX	603.307	238.383	0.395127	-1.33961	6.8297e-05	0.00157152	TRUE
ENSG00000108387	SEPT4	25.6007	97.9364	3.82553	1.93566	6.83147e-05	0.00157152	TRUE
ENSG00000161217	PCYT1A	1780.74	771.135	0.433043	-1.20742	6.84784e-05	0.00157344	TRUE
ENSG00000165113	GKAP1	66.6289	188.459	2.82849	1.50003	6.84715e-05	0.00157344	TRUE
ENSG00000080644	CHRNA3	20.4107	66.7545	3.27056	1.70954	6.85325e-05	0.00157375	TRUE
ENSG00000130540	SULT4A1	90.869	223.978	2.46485	1.3015	6.86057e-05	0.00157451	TRUE
ENSG00000060566	CREB3L3	62.7277	2.21397	0.0352949	-4.8244	6.8718e-05	0.00157616	TRUE
ENSG00000247134	RP11-11N9.4	89.801	247.297	2.75384	1.46144	6.87597e-05	0.0015762	TRUE
ENSG00000128340	RAC2	62.4468	8.71583	0.139572	-2.84092	6.88781e-05	0.00157798	TRUE
ENSG00000100814	CCNB1IP1	1006.94	2317.12	2.30116	1.20236	6.90393e-05	0.00158075	TRUE
ENSG00000165996	PTPLA	34.2862	6.52099	0.190193	-2.39446	6.92842e-05	0.00158543	TRUE
ENSG00000110400	PVRL1	1099.65	2476.24	2.25185	1.17111	6.93679e-05	0.00158642	TRUE
ENSG00000156959	LHFPL4	7.33253	68.8953	9.39585	3.23202	6.96517e-05	0.00159198	TRUE
ENSG00000213625	LEPROT	1834.49	805.579	0.439129	-1.18728	7.00126e-05	0.00159929	TRUE
ENSG00000124831	LRRFIP1	2063.71	882.325	0.427543	-1.22586	7.03101e-05	0.00160515	TRUE
ENSG00000137078	SIT1	0.464635	12.9068	27.7783	4.79589	7.05436e-05	0.00160954	TRUE
ENSG00000110719	TCIRG1	530.596	166.205	0.313242	-1.67465	7.09832e-05	0.00161863	TRUE
ENSG00000166292	TMEM100	61.4998	16.4116	0.266857	-1.90586	7.14056e-05	0.00162732	TRUE
ENSG00000150625	GPM6A	48.8398	273.378	5.59744	2.48477	7.15456e-05	0.00162956	TRUE
ENSG00000106034	CPED1	369.581	5.13661	0.0138985	-6.16893	7.16569e-05	0.00163114	TRUE
ENSG00000213213	KIAA1984	52.666	15.2356	0.289287	-1.78943	7.24597e-05	0.00164846	TRUE
ENSG00000080298	RFX3	350.09	850.203	2.42852	1.28008	7.25279e-05	0.00164905	TRUE
ENSG00000167994	RAB3IL1	200.454	72.5855	0.362105	-1.46552	7.2693e-05	0.00165184	TRUE
ENSG00000119640	ACYP1	50.038	142.331	2.84447	1.50816	7.34431e-05	0.00166792	TRUE
ENSG00000135677	GNS	3045.05	1296.04	0.425624	-1.23235	7.36661e-05	0.00167202	TRUE
ENSG00000070614	NDST1	5706.22	2405.4	0.421541	-1.24626	7.37711e-05	0.00167267	TRUE
ENSG00000082482	KCNK2	4.28047	38.4625	8.98556	3.16761	7.38076e-05	0.00167267	TRUE
ENSG00000091972	CD200	171.632	872.272	5.08221	2.34546	7.38231e-05	0.00167267	TRUE
ENSG00000182010	RTKN2	397.943	947.982	2.38221	1.2523	7.40205e-05	0.00167557	TRUE
ENSG00000237863	RP6-24A23.3	2.17734	20.3498	9.3462	3.22438	7.4037e-05	0.00167557	TRUE
ENSG00000169093	ASMTL	316.453	740.954	2.34144	1.22739	7.4336e-05	0.00168137	TRUE
ENSG00000171444	MCC	2943.24	917.698	0.311798	-1.68132	7.4668e-05	0.0016879	TRUE
ENSG00000064601	CTSA	954.074	413.922	0.433846	-1.20474	7.48509e-05	0.00169106	TRUE
ENSG00000196975	ANXA4	403.469	143.13	0.354748	-1.49513	7.58573e-05	0.00171281	TRUE
ENSG00000097033	SH3GLB1	2713.28	1145.56	0.422206	-1.24398	7.61185e-05	0.00171771	TRUE
ENSG00000099399	MAGEB2	13.0027	0.715228	0.0550061	-4.18426	7.65558e-05	0.00172659	TRUE
ENSG00000245526	LINC00461	6.8138	215.554	31.6349	4.98344	7.66096e-05	0.0017268	TRUE
ENSG00000129682	FGF13	426.517	1005.65	2.35783	1.23746	7.72603e-05	0.00173875	TRUE
ENSG00000182040	USH1G	0.538835	27.1069	50.3066	5.65267	7.7214e-05	0.00173875	TRUE
ENSG00000182095	TNRC18	3464.65	1160.86	0.335058	-1.57752	7.72726e-05	0.00173875	TRUE
ENSG00000042832	TG	16.5078	1.34292	0.0813505	-3.6197	7.74804e-05	0.00174242	TRUE
ENSG00000182901	RGS7	4.62495	29.0019	6.27075	2.64864	7.76143e-05	0.00174443	TRUE
ENSG00000181885	CLDN7	109.456	11.602	0.105998	-3.2379	7.88052e-05	0.00177018	TRUE
ENSG00000162458	FBLIM1	2086.04	752.402	0.360685	-1.47119	7.9118e-05	0.00177618	TRUE
ENSG00000227921	AL353791.1	3.3234	31.4942	9.47648	3.24435	7.96789e-05	0.00178773	TRUE
ENSG00000242808	SOX2-OT	27.2118	479.052	17.6045	4.13788	7.97237e-05	0.00178773	TRUE
ENSG00000169862	CTNND2	1593.6	723.539	0.454029	-1.13914	8.03974e-05	0.0018018	TRUE
ENSG00000102189	EEA1	1195.13	512.881	0.429141	-1.22048	8.05306e-05	0.00180201	TRUE
ENSG00000186212	SOWAHB	141.475	7.0455	0.0498005	-4.3277	8.0523e-05	0.00180201	TRUE
ENSG00000259863	SH3RF3-AS1	65.0424	2.07567	0.0319125	-4.96973	8.05447e-05	0.00180201	TRUE
ENSG00000007264	MATK	3.8909	32.0466	8.23632	3.042	8.08932e-05	0.00180877	TRUE
ENSG00000166888	STAT6	1179.65	511.988	0.434018	-1.20417	8.10326e-05	0.00181085	TRUE
ENSG00000163486	SRGAP2	171.721	63.1362	0.367666	-1.44353	8.12585e-05	0.00181487	TRUE
ENSG00000148200	NR6A1	2936.03	6524.8	2.22232	1.15207	8.21367e-05	0.00183343	TRUE
ENSG00000111704	NANOG	47.9054	472.473	9.86262	3.30197	8.2235e-05	0.00183458	TRUE
ENSG00000118985	ELL2	673.438	272.845	0.405152	-1.30346	8.24864e-05	0.00183914	TRUE
ENSG00000077713	SLC25A43	556.452	236.466	0.424953	-1.23462	8.28768e-05	0.00184679	TRUE
ENSG00000182199	SHMT2	2911.81	6548.33	2.24888	1.16921	8.47106e-05	0.00188658	TRUE
ENSG00000185053	SGCZ	13.4432	0.271782	0.0202171	-5.62828	8.49338e-05	0.00189048	TRUE
ENSG00000236943	RP11-640M9.1	2.77945	22.9944	8.27301	3.04841	8.53725e-05	0.00189916	TRUE
ENSG00000160716	CHRNB2	19.3689	63.3338	3.26986	1.70923	8.56204e-05	0.00190359	TRUE
ENSG00000141744	PNMT	3.93559	25.2989	6.42822	2.68442	8.6133e-05	0.0019139	TRUE
ENSG00000079308	TNS1	1027.35	356.594	0.347099	-1.52658	8.65254e-05	0.00192153	TRUE
ENSG00000011523	CEP68	423.725	999.222	2.35819	1.23768	8.6927e-05	0.00192936	TRUE
ENSG00000196544	C17orf59	217.479	80.4999	0.37015	-1.43382	8.7519e-05	0.00194139	TRUE
ENSG00000105278	ZFR2	85.6996	224.832	2.62349	1.39149	8.83848e-05	0.00195949	TRUE
ENSG00000118507	AKAP7	72.9395	199.078	2.72937	1.44857	8.84778e-05	0.00196044	TRUE
ENSG00000197616	MYH6	150.575	6.51291	0.0432537	-4.53103	8.88797e-05	0.00196823	TRUE
ENSG00000154511	FAM69A	290.457	110.692	0.381094	-1.39178	8.95455e-05	0.00198185	TRUE
ENSG00000138061	CYP1B1	717.608	172.214	0.239983	-2.059	8.96834e-05	0.00198378	TRUE
ENSG00000075618	FSCN1	29899.1	8814.66	0.294814	-1.76212	9.0156e-05	0.00199311	TRUE
ENSG00000102383	ZDHHC15	46.2918	137.789	2.97653	1.57363	9.05036e-05	0.00199966	TRUE
ENSG00000108679	LGALS3BP	259.938	654.645	2.51846	1.33254	9.0718e-05	0.00200327	TRUE
ENSG00000136068	FLNB	12557.9	1880.83	0.149772	-2.73916	9.07865e-05	0.00200365	TRUE
ENSG00000162241	SLC25A45	81.5808	27.4336	0.336275	-1.57229	9.13849e-05	0.00201572	TRUE
ENSG00000227403	AC009299.3	81.7354	21.9201	0.268184	-1.89871	9.16174e-05	0.00201971	TRUE
ENSG00000143942	CHAC2	50.0508	143.313	2.86335	1.51771	9.16903e-05	0.00202018	TRUE
ENSG00000049130	KITLG	2804.31	906.794	0.323357	-1.6288	9.23072e-05	0.00203034	TRUE
ENSG00000144481	TRPM8	5.34574	27.9804	5.23415	2.38796	9.22816e-05	0.00203034	TRUE
ENSG00000245910	SNHG6	282.613	695.59	2.46128	1.29941	9.22679e-05	0.00203034	TRUE
ENSG00000169583	CLIC3	12.6099	0.349624	0.0277261	-5.17261	9.26054e-05	0.00203576	TRUE
ENSG00000065534	MYLK	217.421	514.945	2.36843	1.24393	9.28625e-05	0.00204026	TRUE
ENSG00000103888	KIAA1199	121.787	35.3148	0.289972	-1.78602	9.29313e-05	0.00204063	TRUE
ENSG00000153823	PID1	222.875	87.5249	0.392708	-1.34847	9.36486e-05	0.00205523	TRUE
ENSG00000239881	RPS27P25	2.0159	19.4807	9.66352	3.27255	9.43259e-05	0.00206893	TRUE
ENSG00000139946	PELI2	1223.9	514.71	0.420548	-1.24966	9.46192e-05	0.0020742	TRUE
ENSG00000100376	FAM118A	1525.03	678.533	0.444932	-1.16834	9.4797e-05	0.00207693	TRUE
ENSG00000151150	ANK3	1327.54	581.836	0.438283	-1.19007	9.49551e-05	0.00207924	TRUE
ENSG00000266028	SRGAP2	132.629	47.8801	0.361009	-1.46989	9.50284e-05	0.00207968	TRUE
ENSG00000166669	ATF7IP2	527.293	217.416	0.412326	-1.27814	9.567e-05	0.00209255	TRUE
ENSG00000174125	TLR1	15.3998	1.50516	0.0977387	-3.35493	9.57496e-05	0.00209312	TRUE
ENSG00000109320	NFKB1	566.935	238.508	0.420697	-1.24915	9.5888e-05	0.00209497	TRUE
ENSG00000126583	PRKCG	27.2174	131.477	4.83063	2.27221	9.62383e-05	0.00210145	TRUE
ENSG00000172986	GXYLT2	104.072	36.5066	0.350783	-1.51135	9.64335e-05	0.00210454	TRUE
ENSG00000205464	ATP6AP1L	38.5322	111.806	2.90161	1.53685	9.66998e-05	0.00210918	TRUE
ENSG00000198468	FLVCR1-AS1	29.8934	87.2628	2.91913	1.54554	9.68451e-05	0.00211117	TRUE
ENSG00000234791	AC108448.3	0	11.9948	Inf	Inf	9.72766e-05	0.0021194	TRUE
ENSG00000230798	RP4-792G4.2	1.24807	66.0808	52.9465	5.72646	9.74327e-05	0.00212044	TRUE
ENSG00000250317	SMIM20	256.614	623.223	2.42864	1.28015	9.73887e-05	0.00212044	TRUE
ENSG00000084234	APLP2	19744.1	8634.61	0.437326	-1.19322	9.77732e-05	0.00212666	TRUE
ENSG00000121210	KIAA0922	243.809	582.859	2.39064	1.2574	9.79243e-05	0.00212877	TRUE
ENSG00000145246	ATP10D	311.799	105.333	0.337824	-1.56566	9.90282e-05	0.00215157	TRUE
ENSG00000111674	ENO2	12.9975	47.1613	3.62848	1.85936	0.000100153	0.0021748	TRUE
ENSG00000079691	LRRC16A	853.507	273.556	0.320509	-1.64156	0.000100335	0.00217754	TRUE
ENSG00000109099	PMP22	3588.76	168.277	0.0468898	-4.41458	0.000101361	0.00219858	TRUE
ENSG00000171385	KCND3	253.447	20.161	0.0795472	-3.65205	0.000102601	0.00222426	TRUE
ENSG00000115756	HPCAL1	406.277	167.353	0.411919	-1.27957	0.000103108	0.00223401	TRUE
ENSG00000081189	MEF2C	102.621	22.4239	0.218512	-2.19421	0.000103603	0.00224349	TRUE
ENSG00000114654	EFCC1	26.7996	308.947	11.528	3.52707	0.000104004	0.00225094	TRUE
ENSG00000273117	AC144652.1	16.8007	54.5136	3.24471	1.69809	0.000104477	0.00225991	TRUE
ENSG00000128596	CCDC136	386.616	899.992	2.32787	1.21901	0.000104798	0.0022656	TRUE
ENSG00000139132	FGD4	252.08	721.26	2.86124	1.51664	0.000105632	0.00228238	TRUE
ENSG00000175643	RMI2	366.874	848.843	2.31372	1.21021	0.000106121	0.00229168	TRUE
ENSG00000183762	KREMEN1	315.839	130.558	0.413369	-1.2745	0.000106388	0.00229618	TRUE
ENSG00000265992	ESRG	2602.37	11443.2	4.39721	2.13659	0.000106933	0.00230666	TRUE
ENSG00000186493	C5orf38	58.7241	405.769	6.90976	2.78863	0.000107162	0.00231033	TRUE
ENSG00000228594	C1orf233	99.6026	224.967	2.25865	1.17546	0.000110163	0.00237371	TRUE
ENSG00000170266	GLB1	1651.19	726.904	0.44023	-1.18367	0.000110598	0.00238177	TRUE
ENSG00000054654	SYNE2	1572.26	3880.33	2.46799	1.30334	0.000110907	0.00238712	TRUE
ENSG00000149927	DOC2A	33.0974	92.9564	2.80857	1.48984	0.000112532	0.00242078	TRUE
ENSG00000159239	C2orf81	24.9541	108.817	4.3607	2.12456	0.000112783	0.00242484	TRUE
ENSG00000153246	PLA2R1	61.8824	15.0872	0.243804	-2.03621	0.00011287	0.00242538	TRUE
ENSG00000151692	RNF144A	457.96	1062.76	2.32064	1.21452	0.00011333	0.00243391	TRUE
ENSG00000104413	ESRP1	249.973	92.5714	0.370325	-1.43314	0.000113702	0.00244057	TRUE
ENSG00000168077	SCARA3	1502.29	459.494	0.305863	-1.70904	0.000114081	0.00244735	TRUE
ENSG00000177614	PGBD5	61.185	368.355	6.02036	2.58985	0.00011415	0.0024475	TRUE
ENSG00000213468	RP11-453F18__B.1	154.055	397.44	2.57986	1.36729	0.000115229	0.00246929	TRUE
ENSG00000231991	ANXA2P2	767.438	171.907	0.224002	-2.15842	0.000115721	0.00247847	TRUE
ENSG00000169994	MYO7B	19.2933	0	Inf	Inf	0.000116139	0.00248605	TRUE
ENSG00000059588	TARBP1	469.949	1107.15	2.3559	1.23628	0.000116491	0.00248703	TRUE
ENSG00000072364	AFF4	5692.91	2464.92	0.43298	-1.20763	0.00011635	0.00248703	TRUE
ENSG00000176912	C18orf56	2.02682	17.3475	8.55897	3.09744	0.000116413	0.00248703	TRUE
ENSG00000196352	CD55	621.156	140.84	0.226738	-2.1409	0.000116502	0.00248703	TRUE
ENSG00000232872	CTAGE3P	36.2928	2.94492	0.0811433	-3.62338	0.000116256	0.00248703	TRUE
ENSG00000105143	SLC1A6	105.709	263.74	2.49496	1.31902	0.000116846	0.00249164	TRUE
ENSG00000166073	GPR176	112.773	371.002	3.28982	1.71801	0.000116797	0.00249164	TRUE
ENSG00000100345	MYH9	26588.5	8154.3	0.306685	-1.70517	0.000116943	0.00249236	TRUE
ENSG00000162992	NEUROD1	0.87153	14.6123	16.7663	4.06749	0.000117012	0.00249248	TRUE
ENSG00000166407	LMO1	4.67648	24.9222	5.32925	2.41393	0.000117967	0.00251146	TRUE
ENSG00000144339	TMEFF2	24.8712	89.1318	3.58374	1.84147	0.000118172	0.00251446	TRUE
ENSG00000153714	LURAP1L	74.5907	12.77	0.171201	-2.54624	0.000119105	0.00253292	TRUE
ENSG00000224186	CTC-349C3.1	82.7395	30.5962	0.36979	-1.43522	0.0001194	0.00253781	TRUE
ENSG00000118160	SLC8A2	33.9049	131.4	3.87556	1.9544	0.000120827	0.00256675	TRUE
ENSG00000152049	KCNE4	162.561	38.373	0.236053	-2.08281	0.000120922	0.00256738	TRUE
ENSG00000171016	PYGO1	887.18	398.743	0.44945	-1.15377	0.000121183	0.00257152	TRUE
ENSG00000138600	SPPL2A	757.315	330.609	0.436554	-1.19577	0.000121296	0.00257253	TRUE
ENSG00000268658	LINC00664	68.4981	178.342	2.6036	1.38051	0.000122529	0.00259727	TRUE
ENSG00000170915	PAQR8	1097.06	361.259	0.329299	-1.60253	0.000123455	0.00261549	TRUE
ENSG00000187164	KIAA1598	1016.31	442.764	0.435657	-1.19873	0.000123614	0.00261743	TRUE
ENSG00000224331	AC019181.3	9.28625	0.19708	0.0212228	-5.55824	0.000124497	0.0026347	TRUE
ENSG00000125531	C20orf195	4.63093	28.5375	6.16238	2.62349	0.000124566	0.00263474	TRUE
ENSG00000104490	NCALD	120.274	677.138	5.62996	2.49312	0.000124816	0.0026386	TRUE
ENSG00000132780	NASP	5186.4	11789.3	2.27313	1.18468	0.000124904	0.00263903	TRUE
ENSG00000204580	DDR1	39.9663	113.311	2.83516	1.50343	0.000125316	0.00264566	TRUE
ENSG00000253978	CTB-178M22.2	2.50535	20.5977	8.2215	3.0394	0.000125353	0.00264566	TRUE
ENSG00000160191	PDE9A	236.309	544.761	2.30529	1.20495	0.000125789	0.00265344	TRUE
ENSG00000058668	ATP2B4	3075.32	1392.02	0.452641	-1.14356	0.000126025	0.0026568	TRUE
ENSG00000235162	C12orf75	1506.53	349.179	0.231777	-2.10919	0.000126084	0.0026568	TRUE
ENSG00000183255	PTTG1IP	8363.96	3714.08	0.444057	-1.17118	0.000126476	0.00266361	TRUE
ENSG00000166033	HTRA1	2045.7	251.699	0.123038	-3.02282	0.000126909	0.0026713	TRUE
ENSG00000169067	ACTBL2	7.73156	0	Inf	Inf	0.000127556	0.00268347	TRUE
ENSG00000204856	FAM216A	151.278	364.203	2.40751	1.26754	0.000128104	0.00269356	TRUE
ENSG00000174950	CD164L2	0	9.44677	Inf	Inf	0.000128176	0.00269363	TRUE
ENSG00000132297	HHLA1	860.964	3512.18	4.07936	2.02834	0.000128592	0.00270091	TRUE
ENSG00000177106	EPS8L2	645.191	143.593	0.22256	-2.16774	0.000129287	0.00271406	TRUE
ENSG00000132646	PCNA	1733.52	3914.98	2.2584	1.1753	0.000129654	0.00271783	TRUE
ENSG00000135097	MSI1	694.785	1492.62	2.14831	1.1032	0.000129675	0.00271783	TRUE
ENSG00000147050	KDM6A	3271.73	1306.42	0.399306	-1.32443	0.000129557	0.00271783	TRUE
ENSG00000163975	MFI2	168.757	68.1664	0.403933	-1.30781	0.000129861	0.00272026	TRUE
ENSG00000249996	RP11-359P5.1	12.4369	0	Inf	Inf	0.000130364	0.00272935	TRUE
ENSG00000267313	RP11-142I20.1	30.7922	89.7178	2.91366	1.54283	0.000130471	0.00273012	TRUE
ENSG00000100196	KDELR3	578.42	115.372	0.199461	-2.32582	0.00013068	0.00273158	TRUE
ENSG00000118855	MFSD1	563.732	253.296	0.449319	-1.15419	0.00013063	0.00273158	TRUE
ENSG00000163995	ABLIM2	4.18361	24.2612	5.79911	2.53583	0.000131386	0.00274486	TRUE
ENSG00000092964	DPYSL2	1847.94	4145.15	2.24312	1.16551	0.000131529	0.00274509	TRUE
ENSG00000185129	PURA	299.107	131.949	0.441142	-1.18069	0.000131537	0.00274509	TRUE
ENSG00000090776	EFNB1	1658.3	3812.69	2.29915	1.2011	0.000132717	0.00276824	TRUE
ENSG00000111144	LTA4H	1138.92	2517.05	2.21003	1.14406	0.000133001	0.00277126	TRUE
ENSG00000189410	SH2D5	24.3557	190.856	7.83623	2.97016	0.000133003	0.00277126	TRUE
ENSG00000131668	BARX1	2.34305	39.1398	16.7046	4.06217	0.000133273	0.0027754	TRUE
ENSG00000245532	NEAT1	1065.43	227.607	0.21363	-2.22681	0.000133489	0.00277841	TRUE
ENSG00000101955	SRPX	426.96	155.753	0.364796	-1.45484	0.00013402	0.002788	TRUE
ENSG00000123643	SLC36A1	1004.54	437.252	0.435278	-1.19999	0.000134403	0.00279447	TRUE
ENSG00000142186	SCYL1	2234.37	947.708	0.42415	-1.23735	0.000135451	0.00281476	TRUE
ENSG00000173801	JUP	101.97	34.4298	0.337645	-1.56642	0.000135584	0.00281604	TRUE
ENSG00000152932	RAB3C	46.1997	249.818	5.40736	2.43492	0.000136014	0.00282347	TRUE
ENSG00000130958	SLC35D2	608.736	265.803	0.436647	-1.19546	0.000136309	0.00282809	TRUE
ENSG00000134222	PSRC1	458.537	1055.03	2.30087	1.20218	0.000136596	0.00283253	TRUE
ENSG00000164116	GUCY1A3	2057.98	30.8494	0.0149901	-6.05985	0.000136861	0.00283654	TRUE
ENSG00000055732	MCOLN3	226.769	40.0637	0.176672	-2.50085	0.000137096	0.0028393	TRUE
ENSG00000137804	NUSAP1	1097.98	2564.74	2.33587	1.22396	0.00013714	0.0028393	TRUE
ENSG00000157766	ACAN	118.343	27.4236	0.23173	-2.10948	0.000138272	0.00286123	TRUE
ENSG00000149243	KLHL35	21.922	67.1338	3.0624	1.61466	0.000138496	0.00286434	TRUE
ENSG00000196417	ZNF765	599.506	246.527	0.411217	-1.28203	0.000138959	0.00287241	TRUE
ENSG00000147459	DOCK5	527.905	226.888	0.429789	-1.2183	0.000139628	0.00288174	TRUE
ENSG00000162373	BEND5	53.5524	216.415	4.04119	2.01478	0.000139639	0.00288174	TRUE
ENSG00000221886	C5orf54	90.9805	233.095	2.56203	1.35729	0.000139705	0.00288174	TRUE
ENSG00000235688	AC116614.1	2.84916	38.1653	13.3953	3.74365	0.000139662	0.00288174	TRUE
ENSG00000003137	CYP26B1	35.3168	242.222	6.85856	2.77791	0.000140081	0.00288796	TRUE
ENSG00000259937	RP11-438D14.2	30.5952	6.23021	0.203634	-2.29595	0.000140291	0.00289078	TRUE
ENSG00000135046	ANXA1	6607.96	882.652	0.133574	-2.90429	0.000140861	0.002901	TRUE
ENSG00000087903	RFX2	48.4494	171.263	3.53489	1.82167	0.000141387	0.00291029	TRUE
ENSG00000182168	UNC5C	1444.05	187.008	0.129503	-2.94894	0.000141821	0.0029177	TRUE
ENSG00000264012	RP11-627G18.2	13.2676	0.39416	0.0297085	-5.07298	0.000142187	0.00292369	TRUE
ENSG00000153094	BCL2L11	187.855	447.991	2.38477	1.25385	0.000142321	0.0029249	TRUE
ENSG00000122694	GLIPR2	2379.93	422.252	0.177422	-2.49474	0.000142817	0.00293356	TRUE
ENSG00000259207	ITGB3	29.946	0.699248	0.0233503	-5.42041	0.000143061	0.00293702	TRUE
ENSG00000214992	AKAP16BP	14.1105	0.940864	0.0666785	-3.90663	0.000143261	0.00293958	TRUE
ENSG00000106268	NUDT1	235.165	536.885	2.28302	1.19094	0.000143559	0.00294264	TRUE
ENSG00000179841	AKAP5	245.893	102.607	0.417284	-1.2609	0.00014356	0.00294264	TRUE
ENSG00000137502	RAB30	489.71	219.963	0.44917	-1.15467	0.000144912	0.0029688	TRUE
ENSG00000261269	RP11-389C8.2	11.5311	0.524436	0.04548	-4.45862	0.000145044	0.00296995	TRUE
ENSG00000003436	TFPI	4830.04	1006.83	0.208451	-2.26222	0.000145536	0.00297846	TRUE
ENSG00000110693	SOX6	619.439	103.202	0.166606	-2.58549	0.000145769	0.00298167	TRUE
ENSG00000101331	CCM2L	7.68407	41.0614	5.3437	2.41784	0.000146096	0.0029868	TRUE
ENSG00000124795	DEK	2931.25	6692.58	2.28319	1.19105	0.000146459	0.00299267	TRUE
ENSG00000066032	CTNNA2	70.5364	215.325	3.05268	1.61007	0.000148279	0.00302827	TRUE
ENSG00000007237	GAS7	2118.8	290.726	0.137212	-2.86552	0.000149108	0.0030436	TRUE
ENSG00000102908	NFAT5	2200.82	987.958	0.448905	-1.15552	0.000149427	0.00304853	TRUE
ENSG00000262001	DLGAP1-AS2	111.789	317.745	2.84237	1.5071	0.000149992	0.00305847	TRUE
ENSG00000242715	CCDC169	37.5318	104.734	2.79053	1.48054	0.000150183	0.00306075	TRUE
ENSG00000066933	MYO9A	1355.43	608.857	0.449199	-1.15457	0.000151081	0.00307746	TRUE
ENSG00000172667	ZMAT3	634.899	288.659	0.454654	-1.13716	0.000151298	0.00308028	TRUE
ENSG00000138795	LEF1	2973.86	537.468	0.180731	-2.46809	0.000152223	0.00309749	TRUE
ENSG00000133121	STARD13	153.195	59.3803	0.387614	-1.36731	0.000153126	0.00311425	TRUE
ENSG00000002834	LASP1	6278.36	2825.41	0.450024	-1.15193	0.000153467	0.00311957	TRUE
ENSG00000113448	PDE4D	294.886	118.067	0.400383	-1.32055	0.000153849	0.0031257	TRUE
ENSG00000105516	DBP	39.5488	104.301	2.63728	1.39905	0.000154462	0.00313652	TRUE
ENSG00000248746	ACTN3	21.7036	316.278	14.5726	3.86518	0.000156443	0.00317511	TRUE
ENSG00000151023	ENKUR	3.78292	25.8238	6.82642	2.77113	0.000156608	0.00317682	TRUE
ENSG00000255571	LINC00925	4.32024	34.6256	8.01474	3.00266	0.000156849	0.00318004	TRUE
ENSG00000060982	BCAT1	5882.43	13057	2.21966	1.15034	0.000158245	0.00320521	TRUE
ENSG00000100593	ISM2	80.9143	2.05173	0.0253568	-5.30148	0.000158254	0.00320521	TRUE
ENSG00000205143	ARID3C	2.79806	19.1119	6.8304	2.77197	0.000158618	0.00321093	TRUE
ENSG00000182704	TSKU	1588.25	661.425	0.416448	-1.26379	0.000158883	0.00321463	TRUE
ENSG00000113100	CDH9	11.4095	48.3343	4.23633	2.08282	0.000159265	0.00322069	TRUE
ENSG00000158528	PPP1R9A	239.983	560.33	2.33487	1.22334	0.00015952	0.00322418	TRUE
ENSG00000145757	SPATA9	13.4459	0.893187	0.0664281	-3.91206	0.00016099	0.00324718	TRUE
ENSG00000178202	KDELC2	1545.81	713.94	0.461855	-1.11449	0.000160839	0.00324718	TRUE
ENSG00000224093	RP5-1033H22.2	15.9282	1.69268	0.106269	-3.2342	0.00016096	0.00324718	TRUE
ENSG00000253807	RP11-93O7.5	30.3064	5.19058	0.17127	-2.54565	0.000160784	0.00324718	TRUE
ENSG00000014216	CAPN1	3341.56	1441.4	0.431355	-1.21305	0.000162202	0.00326995	TRUE
ENSG00000068903	SIRT2	584.435	266.801	0.456512	-1.13128	0.000164799	0.00332059	TRUE
ENSG00000149257	SERPINH1	18003.7	8013.92	0.445125	-1.16772	0.000165575	0.00333451	TRUE
ENSG00000182389	CACNB4	31.0917	103.561	3.33083	1.73588	0.000168198	0.00338385	TRUE
ENSG00000246792	RP11-68L18.1	11.9554	43.8669	3.66922	1.87547	0.00016812	0.00338385	TRUE
ENSG00000037965	HOXC8	312.133	19.0622	0.0610709	-4.03337	0.000169167	0.00340159	TRUE
ENSG00000183963	SMTN	605.633	268.198	0.442839	-1.17515	0.000169828	0.00341313	TRUE
ENSG00000140961	OSGIN1	227.191	28.6469	0.126092	-2.98745	0.000170212	0.0034191	TRUE
ENSG00000161533	ACOX1	881.29	384.631	0.43644	-1.19614	0.000172792	0.00346914	TRUE
ENSG00000213465	ARL2	300.438	669.546	2.22857	1.15612	0.00017328	0.00347715	TRUE
ENSG00000189067	LITAF	888.549	2047.88	2.30475	1.20461	0.000173441	0.0034786	TRUE
ENSG00000234456	MAGI2-AS3	1616.56	764.881	0.473153	-1.07962	0.000174102	0.00349007	TRUE
ENSG00000165905	GYLTL1B	53.2973	379.373	7.11805	2.83148	0.000174885	0.00350397	TRUE
ENSG00000260604	RP1-140K8.5	30.2403	4.07176	0.134647	-2.89275	0.00017507	0.00350588	TRUE
ENSG00000109255	NMU	33.2709	143.15	4.30255	2.10519	0.000175447	0.00351163	TRUE
ENSG00000110148	CCKBR	1200	150.082	0.125068	-2.99921	0.000175764	0.00351445	TRUE
ENSG00000121578	B4GALT4	841.87	378.205	0.449244	-1.15443	0.000175857	0.00351445	TRUE
ENSG00000240771	ARHGEF25	74.4757	197.574	2.65286	1.40755	0.000175826	0.00351445	TRUE
ENSG00000112977	DAP	2713.71	1208.76	0.445429	-1.16673	0.000176327	0.00352204	TRUE
ENSG00000229847	EMX2OS	13.7608	60.1698	4.37255	2.12847	0.000176497	0.00352363	TRUE
ENSG00000070961	ATP2B1	12475	2182.31	0.174935	-2.51511	0.000177155	0.00353157	TRUE
ENSG00000106003	LFNG	300.376	886.396	2.95095	1.56118	0.000177165	0.00353157	TRUE
ENSG00000183734	ASCL2	0.390435	11.8054	30.2365	4.91822	0.00017713	0.00353157	TRUE
ENSG00000132781	MUTYH	241.917	556.929	2.30215	1.20298	0.000177735	0.00353572	TRUE
ENSG00000174718	KIAA1551	3650.64	1648.68	0.451614	-1.14684	0.000177692	0.00353572	TRUE
ENSG00000176399	DMRTA1	190.621	491.067	2.57614	1.36521	0.00017757	0.00353572	TRUE
ENSG00000248323	LUCAT1	42.3876	2.01214	0.04747	-4.39684	0.0001777	0.00353572	TRUE
ENSG00000146122	DAAM2	392.672	120.35	0.306489	-1.70609	0.000178789	0.00355488	TRUE
ENSG00000224080	UBE2FP1	25.487	4.99531	0.195994	-2.35112	0.000178938	0.00355605	TRUE
ENSG00000139194	RBP5	50.4566	12.7002	0.251705	-1.99019	0.00017906	0.00355666	TRUE
ENSG00000183196	CHST6	62.5549	207.424	3.31587	1.72939	0.000179387	0.00356135	TRUE
ENSG00000108828	VAT1	10236.7	4468.1	0.43648	-1.19601	0.000179972	0.00357115	TRUE
ENSG00000186871	ERCC6L	330.166	775.417	2.34857	1.23178	0.000180657	0.00358292	TRUE
ENSG00000267194	RP1-193H18.2	79.0996	204.138	2.58077	1.3678	0.000180823	0.00358439	TRUE
ENSG00000162989	KCNJ3	112.194	15.96	0.142254	-2.81346	0.000182235	0.0036092	TRUE
ENSG00000205309	NT5M	44.9428	120.108	2.67245	1.41817	0.000182259	0.0036092	TRUE
ENSG00000077080	ACTL6B	0.285877	10.7553	37.622	5.2335	0.000182673	0.00361558	TRUE
ENSG00000059728	MXD1	241.35	99.1255	0.410713	-1.2838	0.000183576	0.00363102	TRUE
ENSG00000170537	TMC7	337.285	139.449	0.413445	-1.27423	0.000183639	0.00363102	TRUE
ENSG00000270504	RP11-420L9.5	52.0979	15.6789	0.30095	-1.7324	0.000184102	0.00363833	TRUE
ENSG00000175575	PAAF1	216.265	512.798	2.37115	1.24559	0.000185115	0.00365651	TRUE
ENSG00000163808	KIF15	497.358	1140.84	2.29379	1.19773	0.000185363	0.00365773	TRUE
ENSG00000197459	HIST1H2BH	7.55365	36.2926	4.80464	2.26443	0.000185359	0.00365773	TRUE
ENSG00000103056	SMPD3	45.0776	118.835	2.63624	1.39848	0.00018681	0.00368441	TRUE
ENSG00000257877	RP3-462E2.3	22.872	4.64408	0.203047	-2.30012	0.00018813	0.00370859	TRUE
ENSG00000128564	VGF	79.6452	419.531	5.2675	2.39712	0.000189582	0.00373531	TRUE
ENSG00000214711	CAPN14	18.9905	1.98974	0.104775	-3.25463	0.000190321	0.00374799	TRUE
ENSG00000197461	PDGFA	161.992	495.69	3.05997	1.61352	0.00019158	0.0037709	TRUE
ENSG00000115170	ACVR1	726.311	317.507	0.43715	-1.1938	0.000191894	0.00377389	TRUE
ENSG00000148411	NACC2	977.688	435.512	0.44545	-1.16666	0.000191925	0.00377389	TRUE
ENSG00000246263	KB-431C1.4	30.8849	92.2816	2.98792	1.57914	0.000192081	0.00377505	TRUE
ENSG00000167548	KMT2D	7600.35	3334.64	0.438748	-1.18853	0.000192701	0.00378533	TRUE
ENSG00000232044	AC073479.1	3.80707	23.1042	6.06876	2.6014	0.000194274	0.00381432	TRUE
ENSG00000152767	FARP1	5595.92	1682.21	0.300614	-1.73401	0.000196283	0.00385182	TRUE
ENSG00000271576	RP11-486G15.2	17.2316	68.8722	3.99685	1.99886	0.000196681	0.0038577	TRUE
ENSG00000111186	WNT5B	143.11	310.451	2.16932	1.11725	0.000197399	0.00386986	TRUE
ENSG00000092850	TEKT2	10.1794	80.2543	7.88402	2.97893	0.000198854	0.00389535	TRUE
ENSG00000256913	RP1-102E24.6	10.8136	0.371892	0.0343912	-4.86182	0.000198899	0.00389535	TRUE
[truncated: 1,648 more rows]
